# Supplementary material for: Bibliometric analysis of electroencephalogram research in Parkinson’s disease from 2004 to 2023
Source: Front Neurosci. 2024 Jul 19;18:1433583. doi: 10.3389/fnins.2024.1433583 (PMC11294212; doi:10.3389/fnins.2024.1433583)
Supplement: Supplementary file 1 [file Data_Sheet_1.ZIP]

Archive with 8 entries (8 files):
- download_01.txt
- __MACOSX/._download_01.txt
- download_02.txt
- __MACOSX/._download_02.txt
- download_03.txt
- __MACOSX/._download_03.txt
- download_04.txt
- __MACOSX/._download_04.txt
