# Supplementary material for: Bibliometric analysis of electroencephalogram research in Parkinson’s disease from 2004 to 2023
Source: Front Neurosci. 2024 Jul 19;18:1433583. doi: 10.3389/fnins.2024.1433583 (PMC11294212; doi:10.3389/fnins.2024.1433583)
Supplement: Supplementary file 1 [file Data_Sheet_1.ZIP › download_01.txt]

FN Clarivate Analytics Web of Science
VR 1.0
PT J
AU Chung, CC
   Kang, JH
   Yuan, RY
   Wu, D
   Chen, CC
   Chi, NF
   Chen, PC
   Hu, CJ
AF Chung, Chen-Chih
   Kang, Jiunn-Horng
   Yuan, Rey-Yue
   Wu, Dean
   Chen, Chih-Chung
   Chi, Nai-Fang
   Chen, Po-Chih
   Hu, Chaur-Jong
TI Multiscale Entropy Analysis of Electroencephalography During Sleep in
   Patients With Parkinson Disease
SO CLINICAL EEG AND NEUROSCIENCE
LA English
DT Article
DE Parkinson disease; polysomnography; electroencephalography; entropy;
   sleep
ID ALZHEIMERS-DISEASE; COMPLEXITY; EEG; DYNAMICS
AB Sleep disorders are frequently seen in patients with Parkinson disease (PD), including rapid eye movement (REM) behavior disorder and periodic limb movement disorder. However, knowledge about changes in non-REM sleep in patients with PD is limited. This study explored the characteristics of electroencephalography (EEG) during sleep in patients with PD and non-PD controls. We further conducted multiscale entropy (MSE) analysis to evaluate and compare the complexity of sleep EEG for the 2 groups. There were 9 patients with PD (Hoehn-Yahr stage 1 or 2) and 11 non-PD controls. All participants underwent standard whole-night polysomnography (PSG), which included 23 channels, 6 of which were for EEG. The raw data of the EEG were extracted and subjected to MSE analysis. Patients with PD had a longer sleep onset time and a higher spontaneous EEG arousal index. Sleep stage-specific increased MSE was observed in patients with PD during non-REM sleep. The difference was more marked and significant at higher time scale factors (TSFs). In conclusion, increased biosignal complexity, as revealed by MSE analysis, was found in patients with PD during non-REM sleep at high TSFs. This finding might reflect a compensatory mechanism for early defects in neuronal network control machinery in PD.
C1 [Chung, Chen-Chih; Wu, Dean; Chen, Chih-Chung; Chi, Nai-Fang; Chen, Po-Chih; Hu, Chaur-Jong] Taipei Med Univ, Dept Neurol, Shuang Ho Hosp, New Taipei 235, Taiwan.
   [Chung, Chen-Chih; Wu, Dean; Chen, Chih-Chung; Chi, Nai-Fang; Chen, Po-Chih; Hu, Chaur-Jong] Taipei Med Univ, Sleep Ctr, Shuang Ho Hosp, New Taipei 235, Taiwan.
   [Kang, Jiunn-Horng; Wu, Dean; Chi, Nai-Fang; Hu, Chaur-Jong] Taipei Med Univ Hosp, Sleep Ctr, Taipei, Taiwan.
   [Kang, Jiunn-Horng] Taipei Med Univ Hosp, Dept Phys Med & Rehabil, Taipei, Taiwan.
   [Yuan, Rey-Yue; Hu, Chaur-Jong] Taipei Med Univ, Dept Neurol, Taipei, Taiwan.
C3 Taipei Medical University; Shuang Ho Hospital; Taipei Medical
   University; Shuang Ho Hospital; Taipei Medical University Hospital;
   Taipei Medical University; Taipei Medical University; Taipei Medical
   University Hospital; Taipei Medical University
RP Hu, CJ (通讯作者)，Taipei Med Univ, Dept Neurol, Shuang Ho Hosp, 291 Jhongjheng Rd, New Taipei 235, Taiwan.
EM chaurjongh@tmu.edu.tw
RI Wu, Dean/HPD-4556-2023; Chi, Nai-Fang/G-3561-2016
OI Wu, Dean/0000-0003-0147-1640; Chi, Nai-Fang/0000-0002-2204-4923
FU National Science Council, Taiwan [NSC 95-2314-B-038-028]; Shuang Ho
   Hospital [95TMU-TMUH-13]
FX The authors disclosed receipt of the following financial support for the
   research, authorship, and/or publication of this article: the National
   Science Council, Taiwan, NSC 95-2314-B-038-028, Shuang Ho Hospital,
   95TMU-TMUH-13.
CR Andino SLG, 2000, HUM BRAIN MAPP, V11, P46
   Brooks David J, 2012, Parkinsonism Relat Disord, V18 Suppl 1, pS31, DOI 10.1016/S1353-8020(11)70012-8
   Costa M, 2005, PHYS REV E, V71, DOI 10.1103/PhysRevE.71.021906
   Costa M, 2002, PHYS REV LETT, V89, DOI 10.1103/PhysRevLett.89.068102
   Czigler B, 2008, INT J PSYCHOPHYSIOL, V68, P75, DOI 10.1016/j.ijpsycho.2007.11.002
   De Cock VC, 2010, SLEEP MED, V11, P247, DOI 10.1016/j.sleep.2009.05.008
   Diederich NJ, 2005, SLEEP MED, V6, P313, DOI 10.1016/j.sleep.2005.03.011
   Escudero J, 2006, PHYSIOL MEAS, V27, P1091, DOI 10.1088/0967-3334/27/11/004
   Friston KJ, 1995, HUM BRAIN MAPP, V3, P302, DOI 10.1002/hbm.460030405
   Goldberger AL, 2000, CIRCULATION, V101, pE215, DOI 10.1161/01.CIR.101.23.e215
   Gunn DG, 2010, J GERIATR PSYCH NEUR, V23, P131, DOI 10.1177/0891988709358591
   Jelles B, 2008, CLIN NEUROPHYSIOL, V119, P837, DOI 10.1016/j.clinph.2007.12.002
   Jeong JS, 2004, CLIN NEUROPHYSIOL, V115, P1490, DOI 10.1016/j.clinph.2004.01.001
   Kang XX, 2009, IEEE T BIO-MED ENG, V56, P1023, DOI 10.1109/TBME.2008.2011917
   Mizuno T, 2010, CLIN NEUROPHYSIOL, V121, P1438, DOI 10.1016/j.clinph.2010.03.025
   Muangpaisan W, 2009, J EPIDEMIOL, V19, P281, DOI 10.2188/jea.JE20081034
   Norris PR, 2008, J CRIT CARE, V23, P399, DOI 10.1016/j.jcrc.2007.08.001
   Pezard L, 1998, NEUROSCI LETT, V253, P5, DOI 10.1016/S0304-3940(98)00603-X
   Poewe W, 2009, NEUROLOGY, V72, pS65, DOI 10.1212/WNL.0b013e31819908ce
   Schapira AH, 2011, MOVEMENT DISORD, V26, P1049, DOI 10.1002/mds.23732
   SHANNON CE, 1948, BELL SYST TECH J, V27, P379, DOI 10.1002/j.1538-7305.1948.tb01338.x
   Silber MH, 2007, J CLIN SLEEP MED, V3, P121
   Takahashi T, 2009, CLIN NEUROPHYSIOL, V120, P476, DOI 10.1016/j.clinph.2008.12.043
   Wu DY, 2011, CLIN NEUROPHYSIOL, V122, P1956, DOI 10.1016/j.clinph.2011.03.018
NR 24
TC 30
Z9 30
U1 4
U2 16
PU SAGE PUBLICATIONS INC
PI THOUSAND OAKS
PA 2455 TELLER RD, THOUSAND OAKS, CA 91320 USA
SN 1550-0594
EI 2169-5202
J9 CLIN EEG NEUROSCI
JI Clin. EEG Neurosci.
PD JUL
PY 2013
VL 44
IS 3
BP 221
EP 226
DI 10.1177/1550059412475066
PG 6
WC Clinical Neurology; Neurosciences; Neuroimaging; Psychiatry; Psychology
WE Science Citation Index Expanded (SCI-EXPANDED)
SC Neurosciences & Neurology; Psychiatry; Psychology
GA 175FM
UT WOS:000321216300007
PM 23545244
DA 2024-04-10
ER

PT J
AU Jin, L
   Nawaz, H
   Ono, K
   Nowell, J
   Haley, E
   Berman, BD
   Mukhopadhyay, ND
   Barrett, MJ
AF Jin, Lucy
   Nawaz, Huma
   Ono, Kenichiro
   Nowell, Justin
   Haley, Erik
   Berman, Brian D.
   Mukhopadhyay, Nitai D.
   Barrett, Matthew J.
TI One Minute of EEG Data Provides Sufficient and Reliable Data for
   Identifying Lewy Body Dementia
SO ALZHEIMER DISEASE & ASSOCIATED DISORDERS
LA English
DT Article
DE Lewy body dementia; dementia with Lewy bodies; Parkinson disease
   dementia; electroencephalography; biomarker
ID PARKINSONS-DISEASE; QUANTITATIVE ELECTROENCEPHALOGRAPHY;
   ALZHEIMERS-DISEASE; DIAGNOSIS; BODIES; ABNORMALITIES; MANAGEMENT;
   BIOMARKER; PATTERNS
AB Objective: To determine the minimum duration of electroencephalography (EEG) data necessary to differentiate EEG features of Lewy body dementia (LBD), that is, dementia with Lewy bodies and Parkinson disease dementia, from non-LBD patients, that is, Alzheimer disease and Parkinson disease. Methods: We performed quantitative EEG analysis for 16 LBD and 14 non-LBD patients. After artifact removal, a fast Fourier transform was performed on 90, 60, and thirty 2-second epochs to derive dominant frequency; dominant frequency variability; and dominant frequency prevalence. Results: In LBD patients, there were no significant differences in EEG features derived from 90, 60, and thirty 2-second epochs (all P>0.05). There were no significant differences in EEG features derived from 3 different groups of thirty 2-second epochs (all P>0.05). When analyzing EEG features derived from ninety 2-second epochs, we found that LBD had significantly reduced dominant frequency, reduced dominant frequency variability, and reduced dominant frequency prevalence alpha compared with the non-LBD group (all P<0.05). These same differences were observed between the LBD and non-LBD groups when analyzing thirty 2-second epochs. Conclusions: There were no differences in EEG features derived from 1 minute versus 3 minutes of EEG data, and both durations of EEG data equally differentiated LBD from non-LBD.
C1 [Jin, Lucy] Virginia Commonwealth Univ, Sch Med, Richmond, VA USA.
   [Nawaz, Huma; Ono, Kenichiro; Nowell, Justin; Haley, Erik; Berman, Brian D.; Barrett, Matthew J.] Virginia Commonwealth Univ, Dept Neurol, Richmond, VA USA.
   [Ono, Kenichiro] Cent Virginia Healthcare Syst, US Dept Vet Affairs, Richmond, VA USA.
   [Mukhopadhyay, Nitai D.] Virginia Commonwealth Univ Hlth, Dept Biostat, Richmond, VA USA.
C3 Virginia Commonwealth University; Virginia Commonwealth University; US
   Department of Veterans Affairs
RP Barrett, MJ (通讯作者)，Virginia Commonwealth Univ, Dept Neurol, 1101 East Marshall St,POB 980599, Richmond, VA 23298 USA.
EM jinl2@vcu.edu; humanawaz1791@gmail.com; kenichiro.ono@vcuhealth.org;
   justinmnowell@gmail.com; esh5q@hscmail.mcc.virginia.edu;
   Brian.Berman@vcuhealth.org; nitai.mukhopadhyay@vcuhealth.org;
   matthew.barrett@vcuhealth.org
CR Armstrong MJ, 2021, ALZ DIS ASSOC DIS, V35, P55, DOI 10.1097/WAD.0000000000000414
   Babiloni C, 2017, NEUROBIOL AGING, V55, P143, DOI 10.1016/j.neurobiolaging.2017.03.030
   Bonanni L, 2008, BRAIN, V131, P690, DOI 10.1093/brain/awm322
   Bonanni L, 2016, J ALZHEIMERS DIS, V54, P1649, DOI 10.3233/JAD-160435
   Bonanni L, 2015, NEUROBIOL AGING, V36, P434, DOI 10.1016/j.neurobiolaging.2014.07.009
   Boustani M., 2008, Aging Health, V4, P311, DOI [DOI 10.2217/1745509X.4.3.311, 10.2217/1745509XA3.311]
   Caviness JN, 2007, PARKINSONISM RELAT D, V13, P348, DOI 10.1016/j.parkreldis.2007.01.003
   Caviness JN, 2016, EUR J NEUROL, V23, P387, DOI 10.1111/ene.12878
   Chatzikonstantinou S, 2021, AGING CLIN EXP RES, V33, P1197, DOI 10.1007/s40520-020-01576-2
   Chen YJ, 2019, ALZHEIMERS DEMENT, V15, P899, DOI 10.1016/j.jalz.2019.03.015
   Connors MH, 2018, PSYCHOL MED, V48, P1749, DOI 10.1017/S0033291717003257
   Cozac VV, 2016, PARKINSONS DIS-US, V2016, DOI 10.1155/2016/9060649
   Engedal K, 2015, DEMENT GERIATR COGN, V40, P1, DOI 10.1159/000381016
   Ferreira D, 2016, DEMENT GERIATR COGN, V42, P80, DOI 10.1159/000448394
   Garn H, 2017, J NEURAL TRANSM, V124, P569, DOI 10.1007/s00702-017-1699-6
   Klassen BT, 2011, NEUROLOGY, V77, P118, DOI 10.1212/WNL.0b013e318224af8d
   Liedorp M, 2009, DEMENT GERIATR COGN, V27, P18, DOI 10.1159/000182422
   McKeith IG, 2017, NEUROLOGY, V89, P88, DOI 10.1212/WNL.0000000000004058
   Mueller C, 2017, LANCET NEUROL, V16, P390, DOI 10.1016/S1474-4422(17)30074-1
   Peraza LR, 2018, SCI REP-UK, V8, DOI 10.1038/s41598-018-22984-5
   Roks G, 2008, J NEUROL NEUROSUR PS, V79, P377, DOI 10.1136/jnnp.2007.125385
   Stinton C, 2015, AM J PSYCHIAT, V172, P731, DOI 10.1176/appi.ajp.2015.14121582
   Stylianou M, 2018, CLIN NEUROPHYSIOL, V129, P1209, DOI 10.1016/j.clinph.2018.03.013
   Taylor JP, 2020, LANCET NEUROL, V19, P157, DOI 10.1016/S1474-4422(19)30153-X
NR 24
TC 0
Z9 0
U1 0
U2 3
PU LIPPINCOTT WILLIAMS & WILKINS
PI PHILADELPHIA
PA TWO COMMERCE SQ, 2001 MARKET ST, PHILADELPHIA, PA 19103 USA
SN 0893-0341
J9 ALZ DIS ASSOC DIS
JI Alzheimer Dis. Assoc. Dis.
PD JAN-MAR
PY 2023
VL 37
IS 1
BP 66
EP 72
DI 10.1097/WAD.0000000000000536
PG 7
WC Clinical Neurology; Pathology
WE Science Citation Index Expanded (SCI-EXPANDED)
SC Neurosciences & Neurology; Pathology
GA J0OG8
UT WOS:001006680100010
PM 36413637
DA 2024-04-10
ER

PT J
AU Barcelon, EA
   Mukaino, T
   Yokoyama, J
   Uehara, T
   Ogata, K
   Kira, J
   Tobimatsu, S
AF Barcelon, Ela Austria
   Mukaino, Takahiko
   Yokoyama, Jun
   Uehara, Taira
   Ogata, Katsuya
   Kira, Jun-ichi
   Tobimatsu, Shozo
TI Grand Total EEG Score Can Differentiate Parkinson's Disease From
   Parkinson-Related Disorders
SO FRONTIERS IN NEUROLOGY
LA English
DT Article
DE idiopathic Parkinson's disease; atypical Parkinsonian disorders;
   corticobasal degeneration; multiple system atrophy; progressive
   supranuclear palsy; grand total EEG score
ID PROGRESSIVE SUPRANUCLEAR PALSY; MULTIPLE SYSTEM ATROPHY; CORTICOBASAL
   DEGENERATION; CLINICAL-DIAGNOSIS; NATURAL-HISTORY; ACCURACY; DEMENTIA;
   CRITERIA; SURVIVAL
AB Background: Semi-quantitative electroencephalogram(EEG) analysis is easy to perform and has been used to differentiate dementias, as well as idiopathic and vascular Parkinson's disease.
   Purpose: To study whether a semi-quantitative EEG analysis can aid in distinguishing idiopathic Parkinson's disease (IPD) from atypical parkinsonian disorders (APDs), and furthermore, whether it can help to distinguish between APDs.
   Materials and Methods: A comprehensive retrospective review of charts was performed to include patients with parkinsonian disorders who had at least one EEG recording available. A modified grand total EEG (GTE) score evaluating the posterior background activity, and diffuse and focal slow wave activities was used in further analyses.
   Results: We analyzed data from 76 patients with a final diagnosis of either IPD, probable corticobasal degeneration (CBD), multiple system atrophy (MSA), or progressive supra-nuclear palsy (PSP). IPD patients had the lowest mean GTE score, followed those with CBD or MSA, while PSP patients scored the highest. However, none of these differences were statistically significant. A GTE score of <= 9 distinguished IPD patients from those with APD (p < 0.01) with a sensitivity of 100% and a specificity of 33.3%.
   Conclusion: The modified GTE score can distinguish patients with IPD from those with CBD, PSP or MSA at a cut-off score of 9 with excellent sensitivity but poor specificity. However, this score is not able to distinguish a particular form of APD from other forms of the disorder.
C1 [Barcelon, Ela Austria; Mukaino, Takahiko; Yokoyama, Jun; Kira, Jun-ichi] Kyushu Univ, Grad Sch Med Sci, Neurol Inst, Dept Neurol, Fukuoka, Fukuoka, Japan.
   [Barcelon, Ela Austria; Uehara, Taira; Ogata, Katsuya; Tobimatsu, Shozo] Kyushu Univ, Grad Sch Med Sci, Neurol Inst, Dept Clin Neurophysiol, Fukuoka, Fukuoka, Japan.
C3 Kyushu University; Kyushu University
RP Barcelon, EA (通讯作者)，Kyushu Univ, Grad Sch Med Sci, Neurol Inst, Dept Neurol, Fukuoka, Fukuoka, Japan.; Barcelon, EA (通讯作者)，Kyushu Univ, Grad Sch Med Sci, Neurol Inst, Dept Clin Neurophysiol, Fukuoka, Fukuoka, Japan.
EM eabarcelon@up.edu.ph
RI Tobimatsu, Shozo/IUN-8360-2023; l_l, CuteBlock/L-4348-2018
OI l_l, CuteBlock/0000-0002-7559-9615
FU  [15H05875]
FX This study was supported in part by a Grant-in-Aid for Scientific
   Research on Innovative Areas MEXT KAKENHI 15H05875 (ST).
CR Aerts Marjolein B, 2012, Pract Neurol, V12, P77, DOI 10.1136/practneurol-2011-000132
   Ali F, 2018, J NEUROL, V265, P439, DOI 10.1007/s00415-017-8644-3
   Armstrong MJ, 2013, NEUROLOGY, V80, P496, DOI 10.1212/WNL.0b013e31827f0fd1
   Bergen D.C., 2008, Arch Neurol, V65, P154, DOI [DOI 10.1001/ARCHNEUROL.2007.19, 10.1001/archneurol.2007.19]
   Bhatia KP, 2000, ADV NEUROL, V82, P169
   Dantas Fábio Galvão, 2011, J. epilepsy clin. neurophysiol., V17, P43
   Domitrz I, 1999, PARKINSONISM RELAT D, V5, P37, DOI 10.1016/S1353-8020(99)00009-7
   Donaldson I., 2012, Marsden's Book of Movement Disorders
   Emre M, 2007, MOVEMENT DISORD, V22, P1689, DOI 10.1002/mds.21507
   Fahn S., 2011, PRINCIPLES PRACTICE
   Feigin VL, 2017, LANCET NEUROL, V16, P877, DOI 10.1016/S1474-4422(17)30299-5
   Geraedts VJ, 2018, NEUROLOGY, V91, P871, DOI 10.1212/WNL.0000000000006473
   Goetz CG, 2004, MOVEMENT DISORD, V19, P1020, DOI 10.1002/mds.20213
   Gouw AA, 2016, EPILEPTOLOGIE, V33, P173
   Hirano S, 2010, BRAIN, V133, P2058, DOI 10.1093/brain/awq120
   Hirsch LJ, 2013, J CLIN NEUROPHYSIOL, V30, P1, DOI 10.1097/WNP.0b013e3182784729
   Höglinger GU, 2017, MOVEMENT DISORD, V32, P853, DOI 10.1002/mds.26987
   HUGHES JR, 1960, ELECTROEN CLIN NEURO, V12, P905, DOI 10.1016/0013-4694(60)90139-5
   Kanda Paulo Afonso de Medeiros, 2009, Dement. neuropsychol., V3, P195, DOI 10.1590/S1980-57642009DN30300004
   Lang AE, 1996, MOVEMENT DISORD, V11, P344
   Lee H, 2015, CLIN NEUROPHYSIOL, V126, P1735, DOI 10.1016/j.clinph.2014.11.021
   Litvan I, 1997, NEUROLOGY, V48, P119, DOI 10.1212/WNL.48.1.119
   Litvan I, 1996, J NEUROL NEUROSUR PS, V60, P615, DOI 10.1136/jnnp.60.6.615
   Litvan I, 1997, ARCH NEUROL-CHICAGO, V54, P937, DOI 10.1001/archneur.1997.00550200007003
   Litvan I, 1996, NEUROLOGY, V46, P922, DOI 10.1212/WNL.46.4.922
   Litvan I, 2005, ATYPICAL PARKINSONIA, DOI [10.1385/159259834X.pdf, DOI 10.1385/159259834X.PDF]
   Micanovic C, 2014, J NEURAL TRANSM, V121, P59, DOI 10.1007/s00702-013-1070-5
   Müller MLTM, 2013, CURR NEUROL NEUROSCI, V13, DOI 10.1007/s11910-013-0377-9
   NEUFELD MY, 1988, ACTA NEUROL SCAND, V78, P1, DOI 10.1111/j.1600-0404.1988.tb03609.x
   Niedermyer E, 2005, NIEDERMEYERS ELECTRO
   NYGAARD TG, 1989, NEUROLOGY, V39, P138, DOI 10.1212/WNL.39.1.138
   Palma JA, 2018, AUTON NEUROSCI-BASIC, V211, P15, DOI 10.1016/j.autneu.2017.10.007
   Peckel L, 2017, NEUROLOGY ADVISOR
   Poewe W, 2002, EUR J NEUROL, V9, P23, DOI 10.1046/j.1468-1331.9.s3.3.x
   RASCOL O, 1991, J NEUROL NEUROSUR PS, V54, P599, DOI 10.1136/jnnp.54.7.599
   Roks G, 2008, J NEUROL NEUROSUR PS, V79, P377, DOI 10.1136/jnnp.2007.125385
   SCOTT DF, 1972, J NEUROL NEUROSUR PS, V35, P97, DOI 10.1136/jnnp.35.1.97
   SU PC, 1973, ARCH NEUROL-CHICAGO, V29, P183, DOI 10.1001/archneur.1973.00490270065010
   Tashiro K, 2006, CLIN NEUROPHYSIOL, V117, P2236, DOI 10.1016/j.clinph.2006.06.710
   Termsarasab Pichet, 2015, J Clin Mov Disord, V2, P14, DOI 10.1186/s40734-015-0025-4
   Testa D, 2001, NEUROL SCI, V22, P247, DOI 10.1007/s100720100021
   Vakalopoulos C, 2014, FRONT NEUROSCI-SWITZ, V8, DOI 10.3389/fnins.2014.00063
   Watanabe H, 2002, BRAIN, V125, P1070, DOI 10.1093/brain/awf117
   Wenning GK, 1998, J NEUROL NEUROSUR PS, V64, P184, DOI 10.1136/jnnp.64.2.184
   Zijlmans JCM, 1998, ACTA NEUROL SCAND, V98, P243, DOI 10.1111/j.1600-0404.1998.tb07303.x
NR 45
TC 13
Z9 13
U1 3
U2 6
PU FRONTIERS MEDIA SA
PI LAUSANNE
PA AVENUE DU TRIBUNAL FEDERAL 34, LAUSANNE, CH-1015, SWITZERLAND
SN 1664-2295
J9 FRONT NEUROL
JI Front. Neurol.
PD APR 18
PY 2019
VL 10
AR 398
DI 10.3389/fneur.2019.00398
PG 11
WC Clinical Neurology; Neurosciences
WE Science Citation Index Expanded (SCI-EXPANDED)
SC Neurosciences & Neurology
GA HU1ZO
UT WOS:000465070600001
PM 31057481
OA gold, Green Published
DA 2024-04-10
ER

PT J
AU Tosserams, A
   Weerdesteyn, V
   Bal, T
   Bloem, BR
   Solis-Escalante, T
   Nonnekes, J
AF Tosserams, Anouk
   Weerdesteyn, Vivian
   Bal, Tess
   Bloem, Bastiaan R.
   Solis-Escalante, Teodoro
   Nonnekes, Jorik
TI Cortical Correlates of Gait Compensation Strategies in Parkinson Disease
SO ANNALS OF NEUROLOGY
LA English
DT Article
ID MOTOR CORTEX STIMULATION; EEG; DESYNCHRONIZATION; ACTIVATION; FALLS;
   VARIABILITY; SIMULATION; TREADMILL; DYNAMICS; RISK
AB Objective Gait impairment in persons with Parkinson disease is common and debilitating. Compensation strategies (eg, external cues) are an essential part of rehabilitation, but their underlying mechanisms remain unclear. Using electroencephalography (EEG), we explored the cortical correlates of 3 categories of strategies: external cueing, internal cueing, and action observation. Methods Eighteen participants with Parkinson disease and gait impairment were included. We recorded 126-channel EEG during both stance and gait on a treadmill under 4 conditions: (1) uncued, (2) external cueing (listening to a metronome), (3) internal cueing (silent rhythmic counting), and (4) action observation (observing another person walking). To control for the effects of sensory processing of the cues, we computed relative power changes as the difference in power spectral density between walking and standing for each condition. Results Relative to uncued gait, the use of all 3 compensation strategies induced a decrease of beta band activity in sensorimotor areas, indicative of increased cortical activation. Parieto-occipital alpha band activity decreased with external and internal cueing, and increased with action observation. Only internal cueing induced a change in frontal cortical activation, showing a decrease of beta band activity compared to uncued gait. Interpretation The application of compensation strategies resulted in changed cortical activity compared to uncued gait, which could not be solely attributed to sensory processing of the cueing modality. Our findings suggest there are multiple routes to control gait, and different compensation strategies seem to rely on different cortical mechanisms to achieve enhanced central motor activation in persons with Parkinson disease. ANN NEUROL 2022
C1 [Tosserams, Anouk; Bloem, Bastiaan R.] Radboud Univ Nijmegen, Ctr Expertise Parkinson & Movement Disorders, Med Ctr, Dept Neurol,Donders Inst Brain Cognit & Behav, Nijmegen, Netherlands.
   [Tosserams, Anouk; Weerdesteyn, Vivian; Bal, Tess; Solis-Escalante, Teodoro; Nonnekes, Jorik] Radboud Univ Nijmegen, Ctr Expertise Parkinson & Movement Disorders, Med Ctr, Dept Rehabil,Donders Inst Brain Cognit & Behav, Nijmegen, Netherlands.
   [Nonnekes, Jorik] Sint Maartensklin, Dept Rehabil, Nijmegen, Netherlands.
C3 Radboud University Nijmegen; Radboud University Nijmegen; Sint Maartens
   Clinic
RP Tosserams, A (通讯作者)，Radboud Univ Nijmegen, Med Ctr, Dept Rehabil, Reinier Postlaan 2,POB 9101, NL-6500 HB Nijmegen, Netherlands.
EM anouk.tosserams@radboudumc.nl
RI Weerdesteyn, Vivian/A-9599-2014; Nonnekes, Jorik/P-6648-2015; Bloem,
   Bastiaan/H-8013-2014; Tosserams, Anouk/M-8603-2019
OI Weerdesteyn, Vivian/0000-0003-4327-7600; Bloem,
   Bastiaan/0000-0002-6371-3337; Tosserams, Anouk/0000-0001-5116-8119
FU ZonMW Veni grant [16.196.022]; ZonMW Vidi grant [91.717.369]; center of
   excellence grant - Parkinson Foundation
FX This study was supported by a ZonMW Veni grant to J.N. (16.196.022) and
   a ZonMW Vidi grant to V.W. (91.717.369). The Center of Expertise for
   Parkinson & Movement Disorders was supported by a center of excellence
   grant awarded by the Parkinson Foundation.
CR Ballanger B, 2006, MOVEMENT DISORD, V21, P1490, DOI 10.1002/mds.20987
   Ballanger B, 2009, HUM BRAIN MAPP, V30, P3901, DOI 10.1002/hbm.20815
   BELL AJ, 1995, NEURAL COMPUT, V7, P1129, DOI 10.1162/neco.1995.7.6.1129
   DAVIS RB, 1991, HUM MOVEMENT SCI, V10, P575, DOI 10.1016/0167-9457(91)90046-Z
   Delorme A, 2004, J NEUROSCI METH, V134, P9, DOI 10.1016/j.jneumeth.2003.10.009
   DeMott TK, 2007, AM J PHYS MED REHAB, V86, P125, DOI 10.1097/PHM.0b013e31802ee1d1
   Duysens J, 2021, MOVEMENT DISORD, V36, P1115, DOI 10.1002/mds.28550
   Fan J, 2005, NEUROIMAGE, V26, P471, DOI 10.1016/j.neuroimage.2005.02.004
   Fasano A, 2008, MOVEMENT DISORD, V23, P1916, DOI 10.1002/mds.21977
   Foxe JJ, 2011, FRONT PSYCHOL, V2, DOI 10.3389/fpsyg.2011.00154
   Fujioka T, 2008, INT J PSYCHOPHYSIOL, V68, P130, DOI 10.1016/j.ijpsycho.2007.12.004
   Gilat M, 2021, NPJ PARKINSONS DIS, V7, DOI 10.1038/s41531-021-00224-4
   Gilat M, 2018, PARKINSONISM RELAT D, V52, P7, DOI 10.1016/j.parkreldis.2018.03.009
   Goetz CG, 2007, MOVEMENT DISORD, V22, P41, DOI 10.1002/mds.21198
   Grèzes J, 2001, HUM BRAIN MAPP, V12, P1, DOI 10.1002/1097-0193(200101)12:1<1::AID-HBM10>3.0.CO;2-V
   Hallett Mark, 2008, Mov Disord, V23 Suppl 2, pS439, DOI 10.1002/mds.21836
   Hanakawa T, 1999, BRAIN, V122, P1271, DOI 10.1093/brain/122.7.1271
   Hausdorff JM, 2001, ARCH PHYS MED REHAB, V82, P1050, DOI 10.1053/apmr.2001.24893
   Herz DM, 2014, HUM BRAIN MAPP, V35, P3227, DOI 10.1002/hbm.22397
   Hollman JH, 2016, GAIT POSTURE, V43, P204, DOI 10.1016/j.gaitpost.2015.09.024
   Jeannerod M, 2001, NEUROIMAGE, V14, pS103, DOI 10.1006/nimg.2001.0832
   Jensen O, 2002, CEREB CORTEX, V12, P877, DOI 10.1093/cercor/12.8.877
   Kaneko N, 2021, NEUROIMAGE, V225, DOI 10.1016/j.neuroimage.2020.117486
   KISH SJ, 1988, NEW ENGL J MED, V318, P876, DOI 10.1056/NEJM198804073181402
   Los Amigos R., 2001, Observational gait analysis
   Lu LX, 2019, ELIFE, V8, DOI 10.7554/eLife.48971
   Maris E, 2007, J NEUROSCI METH, V164, P177, DOI 10.1016/j.jneumeth.2007.03.024
   Mirelman A, 2019, LANCET NEUROL, V18, P697, DOI 10.1016/S1474-4422(19)30044-4
   MORRIS ME, 1994, BRAIN, V117, P1169, DOI 10.1093/brain/117.5.1169
   Mullen TR, 2015, IEEE T BIO-MED ENG, V62, P2553, DOI 10.1109/TBME.2015.2481482
   Neuper C, 2006, PROG BRAIN RES, V159, P211, DOI 10.1016/S0079-6123(06)59014-4
   Nieuwboer A, 2007, J NEUROL NEUROSUR PS, V78, P134, DOI 10.1136/jnnp.200X.097923
   Nieuwboer A, 2009, GAIT POSTURE, V30, P459, DOI 10.1016/j.gaitpost.2009.07.108
   Nonnekes J, 2019, JAMA NEUROL, V76, P718, DOI 10.1001/jamaneurol.2019.0033
   Nonnekes J, 2015, LANCET NEUROL, V14, P768, DOI 10.1016/S1474-4422(15)00041-1
   Nutt JG, 2011, LANCET NEUROL, V10, P734, DOI 10.1016/S1474-4422(11)70143-0
   Onton J, 2006, PROG BRAIN RES, V159, P99, DOI 10.1016/S0079-6123(06)59007-7
   Oostenveld R, 2001, CLIN NEUROPHYSIOL, V112, P713, DOI 10.1016/S1388-2457(00)00527-7
   Pfister H., 2012, MATH VIS, V37
   PFURTSCHELLER G, 1977, ELECTROEN CLIN NEURO, V42, P817, DOI 10.1016/0013-4694(77)90235-8
   Pfurtscheller G, 1999, CLIN NEUROPHYSIOL, V110, P1842, DOI 10.1016/S1388-2457(99)00141-8
   Pfurtscheller G, 2006, PROG BRAIN RES, V159, P19, DOI 10.1016/S0079-6123(06)59002-8
   Redgrave P, 2010, NAT REV NEUROSCI, V11, P760, DOI 10.1038/nrn2915
   Sabatini U, 2000, BRAIN, V123, P394, DOI 10.1093/brain/123.2.394
   Schaafsma JD, 2003, J NEUROL SCI, V212, P47, DOI 10.1016/S0022-510X(03)00104-7
   Shine JM, 2013, BRAIN, V136, P3671, DOI 10.1093/brain/awt272
   Snijders AH, 2016, ANN NEUROL, V80, P644, DOI 10.1002/ana.24778
   Stuart S, 2021, NEUROREHAB NEURAL RE, V35, P996, DOI 10.1177/15459683211041317
   Stuart S, 2020, J NEUROL PHYS THER, V44, P121, DOI 10.1097/NPT.0000000000000286
   Takakusaki K, 2013, MOVEMENT DISORD, V28, P1483, DOI 10.1002/mds.25669
   Tani N, 2007, MOVEMENT DISORD, V22, P1645, DOI 10.1002/mds.21593
   TINETTI ME, 1988, NEW ENGL J MED, V319, P1701, DOI 10.1056/NEJM198812293192604
   Tosserams A, 2021, NEUROLOGY, V97, pE1404, DOI 10.1212/WNL.0000000000012633
   Wagner J, 2014, FRONT HUM NEUROSCI, V8, DOI 10.3389/fnhum.2014.00093
   Wagner J, 2012, NEUROIMAGE, V63, P1203, DOI 10.1016/j.neuroimage.2012.08.019
   Weersink JB, 2021, PARKINSONISM RELAT D, V91, P96, DOI 10.1016/j.parkreldis.2021.09.011
   Weiss D, 2020, BRAIN, V143, P14, DOI 10.1093/brain/awz314
   Wenderoth N, 2006, NEUROIMAGE, V31, P264, DOI 10.1016/j.neuroimage.2005.11.033
   Wu T, 2015, NEUROBIOL DIS, V82, P226, DOI 10.1016/j.nbd.2015.06.014
NR 59
TC 18
Z9 19
U1 4
U2 19
PU WILEY
PI HOBOKEN
PA 111 RIVER ST, HOBOKEN 07030-5774, NJ USA
SN 0364-5134
EI 1531-8249
J9 ANN NEUROL
JI Ann. Neurol.
PD MAR
PY 2022
VL 91
IS 3
BP 329
EP 341
DI 10.1002/ana.26306
EA FEB 2022
PG 13
WC Clinical Neurology; Neurosciences
WE Science Citation Index Expanded (SCI-EXPANDED)
SC Neurosciences & Neurology
GA ZB8GR
UT WOS:000752476600001
PM 35067999
OA Green Published
DA 2024-04-10
ER

PT J
AU Guner, D
   Tiftikcioglu, BI
   Tuncay, N
   Zorlu, Y
AF Guner, Derya
   Tiftikcioglu, Bedile Irem
   Tuncay, Nilgun
   Zorlu, Yasar
TI Contribution of Quantitative EEG to the Diagnosis of Early Cognitive
   Impairment in Patients With Idiopathic Parkinson's Disease
SO CLINICAL EEG AND NEUROSCIENCE
LA English
DT Article
DE quantitative EEG analysis; cognitive impairment; Parkinson's disease;
   dementia; EEG
ID DEMENTIA; ELECTROENCEPHALOGRAPHY; PROGRESSION; DEPRESSION; BRAIN
AB Cognitive dysfunction can emerge during the clinical course of Parkinson's disease (PD) even beginning in early stages, which requires extended neuropsychological tests for diagnosis. There is need for rapid, feasible, and practical tests in clinical practice to diagnose and monitor the patients without causing any discomfort. We investigated the utility of quantitative analysis of digital EEG (qEEG) for diagnosing subtle cognitive impairment in PD patients without evident cognitive deficits (ie, normal cognition). We enrolled 45 patients with PD and age- matched 39 healthy controls in the study. All participants had Mini-Mental State Examination (MMSE) score greater than 25. qEEG analysis and extensive neuropsychological assessment battery were applied to all participants. Test scores for frontal executive functions, verbal memory processes, attention span, and visuospatial functions were significantly lower than healthy controls (P < .01). qEEG analysis revealed a significant increase in delta, theta, and beta frequencies, and decrease in alpha frequency band in cerebral bioelectrical activity in patient group. In addition, power spectral ratios ([alpha + beta] / [delta + theta]) in frontal, central, temporal, parietal, and occipital regions were significantly decreased in patients compared with the controls. The slowing in EEG was moderately correlated with MMSE scores (r = 0.411-0.593; P < .01). However, qEEG analysis and extensive neuropsychological assessment battery were only in weak correlation (r = 0.230-0.486; P < .05). In conclusion, qEEG analysis could increase the diagnostic power in detecting subtle cognitive impairment in PD patients without evident cognitive deficit, perhaps years before the clinical onset of dementia.
C1 [Guner, Derya; Tiftikcioglu, Bedile Irem; Tuncay, Nilgun; Zorlu, Yasar] Tepecik Educ & Res Hosp, Dept Neurol, Gaziler Cad 468, TR-35540 Izmir, Turkey.
C3 Izmir Tepecik Training & Research Hospital
RP Tiftikcioglu, BI (通讯作者)，Tepecik Educ & Res Hosp, Dept Neurol, Gaziler Cad 468, TR-35540 Izmir, Turkey.
EM irem.tiftikcioglu@gmail.com
RI Tiftikcioglu, Bedile Irem/I-7963-2019; Guner, Derya/IZQ-5284-2023
OI Tiftikcioglu, Bedile Irem/0000-0002-4573-3844; Guner,
   Derya/0000-0001-8783-4603
CR [Anonymous], HDB OKTEM VERBAL MEM
   Beck AT, 1996, J PERS ASSESS, V67, P588, DOI 10.1207/s15327752jpa6703_13
   Billeci L, 2013, FRONT HUM NEUROSCI, V7, DOI 10.3389/fnhum.2013.00442
   Caviness JN, 2007, PARKINSONISM RELAT D, V13, P348, DOI 10.1016/j.parkreldis.2007.01.003
   Caviness JN, 2016, EUR J NEUROL, V23, P387, DOI 10.1111/ene.12878
   Caviness JN, 2016, MOVEMENT DISORD, V31, P1012, DOI 10.1002/mds.26621
   Emre M, 2007, MOVEMENT DISORD, V22, P1689, DOI 10.1002/mds.21507
   Emre Murat, 2007, Handb Clin Neurol, V83, P401, DOI 10.1016/S0072-9752(07)83018-1
   FOLSTEIN MF, 1975, J PSYCHIAT RES, V12, P189, DOI 10.1016/0022-3956(75)90026-6
   Fonseca LC, 2009, CLIN EEG NEUROSCI, V40, P168, DOI 10.1177/155005940904000309
   Fonseca LC, 2013, CLIN NEUROPHYSIOL, V124, P1970, DOI 10.1016/j.clinph.2013.05.001
   Goetz CG, 2008, MOVEMENT DISORD, V23, P2129, DOI 10.1002/mds.22340
   Gungen Can, 2002, Turk Psikiyatri Derg, V13, P273
   HOEHN MM, 1967, NEUROLOGY, V17, P427, DOI 10.1212/WNL.17.5.427
   HUGHES AJ, 1992, J NEUROL NEUROSUR PS, V55, P181, DOI 10.1136/jnnp.55.3.181
   Kamei S, 2010, J CLIN NEUROPHYSIOL, V27, P193, DOI 10.1097/WNP.0b013e3181dd4fdb
   Klassen BT, 2011, NEUROLOGY, V77, P118, DOI 10.1212/WNL.0b013e318224af8d
   Mittal VA, 2011, PSYCHIAT RES, V189, P158, DOI 10.1016/j.psychres.2011.06.006
   Morita A, 2011, J CLIN NEUROPHYSIOL, V28, P384, DOI 10.1097/WNP.0b013e3182273211
   Morita A, 2009, J CLIN NEUROPHYSIOL, V26, P426, DOI 10.1097/WNP.0b013e3181c2bce6
   Nasreddine ZS, 2005, J AM GERIATR SOC, V53, P695, DOI 10.1111/j.1532-5415.2005.53221.x
   NEUFELD MY, 1994, DEMENTIA, V5, P23, DOI 10.1159/000106690
   Nuwer MR, 1996, BRAIN TOPOGR, V8, P201, DOI 10.1007/BF01184770
   Portet F, 2006, J NEUROL NEUROSUR PS, V77, P714, DOI 10.1136/jnnp.2005.085332
   PRIMAVERA A, 1992, NEUROPSYCHOBIOLOGY, V25, P102, DOI 10.1159/000118817
   Serizawa K, 2008, J CLIN NEUROPHYSIOL, V25, P361, DOI 10.1097/WNP.0b013e31818f50de
   SOIKKELI R, 1991, ELECTROEN CLIN NEURO, V79, P159, DOI 10.1016/0013-4694(91)90134-P
   Tanaka H, 2000, DEMENT GERIATR COGN, V11, P39, DOI 10.1159/000017212
NR 28
TC 19
Z9 19
U1 2
U2 16
PU SAGE PUBLICATIONS INC
PI THOUSAND OAKS
PA 2455 TELLER RD, THOUSAND OAKS, CA 91320 USA
SN 1550-0594
EI 2169-5202
J9 CLIN EEG NEUROSCI
JI Clin. EEG Neurosci.
PD SEP
PY 2017
VL 48
IS 5
BP 348
EP 354
DI 10.1177/1550059416662412
PG 7
WC Clinical Neurology; Neurosciences; Neuroimaging; Psychiatry; Psychology
WE Science Citation Index Expanded (SCI-EXPANDED)
SC Neurosciences & Neurology; Psychiatry; Psychology
GA FC9AJ
UT WOS:000407132800006
PM 27491643
DA 2024-04-10
ER

PT J
AU Morita, A
   Kamei, S
   Mizutani, T
AF Morita, Akihiko
   Kamei, Satoshi
   Mizutani, Tomohiko
TI Relationship Between Slowing of the EEG and Cognitive Impairment in
   Parkinson Disease
SO JOURNAL OF CLINICAL NEUROPHYSIOLOGY
LA English
DT Article
DE Parkinson disease; Quantitative EEG; Electrode distribution; Cognitive
   impairment
ID QUANTITATIVE-EEG; LEWY BODIES; DEMENTIA; ABNORMALITIES; AGE
AB A previous study using the quantitative EEG technique confirmed that diffuse slowing of the EEG is present in Parkinson disease. The present study was the first to assess the relationship between cognitive impairment and quantitative EEG in Parkinson disease. A total of 100 patients with Parkinson disease with a mean Hoehn-Yahr stage of 2.68 were serially enrolled. Cognitive impairment was assessed using the Mini-Mental State Examination. Lack of ischemic lesions was confirmed in all the patients by MRI. Absolute power values were measured for four frequency bands from delta to beta. The electrodes were divided among six locations as follows: frontal pole and frontal, central, parietal, temporal, and occipital locations. Spectral ratio was calculated as the sum of power values for the alpha- and beta-waves divided by the sum of values for slow waves. The relationship between Mini-Mental State Examination score and spectral ratio was assessed by the Jonckheere-Terpstra trend test. At all electrode locations, spectral ratio significantly decreased with a decline in Mini-Mental State Examination score (frontal pole, P = 0.017; frontal, P = 0.028; central, P = 0.019; parietal, P = 0.004; temporal, P = 0.002; occipital, P = 0.006). The rate of patients with Parkinson disease with slowing of the EEG was more frequent with serious cognitive impairment.
C1 [Kamei, Satoshi] Nihon Univ, Div Neurol, Dept Med, Sch Med,Itabashi Ku, Tokyo 1738610, Japan.
C3 Nihon University
RP Kamei, S (通讯作者)，Nihon Univ, Div Neurol, Dept Med, Sch Med,Itabashi Ku, 30-1 Oyaguchi Kamicho, Tokyo 1738610, Japan.
EM ska-mei@med.nihon-u.ac.jp
FU Ministry of Health, Labour, and Welfare, Japan [18A-9]; Ministry of
   Education, Culture, Sports, Science, and Technology of Japan for the
   Promotion of Research Foundation, Japan
FX The present study was performed as a work of the Research Group for
   Comprehensive Clinical Studies on the Diagnosis, Treatment, and
   Prevention of Neurological Disorders, which was supported by a Research
   Grant (18A-9) for Nervous and Mental Disorders from the Ministry of
   Health, Labour, and Welfare, Japan, and by a Grant from the Ministry of
   Education, Culture, Sports, Science, and Technology of Japan for the
   Promotion of Research Foundation, Japan.
CR Barbeau E, 2004, NEUROLOGY, V62, P1317, DOI 10.1212/01.WNL.0000120548.24298.DB
   Braak H, 2004, CELL TISSUE RES, V318, P121, DOI 10.1007/s00441-004-0956-9
   Burn DJ, 2006, J NEUROL NEUROSUR PS, V77, P585, DOI 10.1136/jnnp.2005.081711
   Caviness JN, 2007, PARKINSONISM RELAT D, V13, P348, DOI 10.1016/j.parkreldis.2007.01.003
   Fahn S., 1987, Recent developments in Parkinson's disease, P153, DOI DOI 10.2490/JJRMC.47.791
   Fahn S., 1987, Recent Developments in Parkinson's Disease, P293
   FAZEKAS F, 1987, AM J ROENTGENOL, V149, P351, DOI 10.2214/ajr.149.2.351
   Geser F, 2005, MOVEMENT DISORD, V20, pS11, DOI 10.1002/mds.20535
   GIBB WRG, 1988, J NEUROL NEUROSUR PS, V51, P745, DOI 10.1136/jnnp.51.6.745
   Kamei S, 2005, J CLIN NEUROPHYSIOL, V22, P49, DOI 10.1097/01.WNP.0000150889.77888.C4
   Kamei S, 1999, ACTA NEUROL SCAND, V100, P25, DOI 10.1111/j.1600-0404.1999.tb00720.x
   Kamei S, 2002, EUR NEUROL, V48, P102, DOI 10.1159/000062997
   Kamei S, 2010, J CLIN NEUROPHYSIOL, V27, P193, DOI 10.1097/WNP.0b013e3181dd4fdb
   Lindau M, 2003, DEMENT GERIATR COGN, V15, P106, DOI 10.1159/000067973
   McKeith IG, 1996, NEUROLOGY, V47, P1113, DOI 10.1212/WNL.47.5.1113
   Morita A, 2009, J CLIN NEUROPHYSIOL, V26, P426, DOI 10.1097/WNP.0b013e3181c2bce6
   NEUFELD MY, 1994, DEMENTIA, V5, P23, DOI 10.1159/000106690
   NEUFELD MY, 1988, ACTA NEUROL SCAND, V78, P1, DOI 10.1111/j.1600-0404.1988.tb03609.x
   Nuwer MR, 1999, EEG CL N SU, V50, P150
   PENTTILA M, 1985, ELECTROEN CLIN NEURO, V60, P1, DOI 10.1016/0013-4694(85)90942-3
   Petersen RC, 1999, ARCH NEUROL-CHICAGO, V56, P303, DOI 10.1001/archneur.56.3.303
   Pezard L, 2001, CLIN NEUROPHYSIOL, V112, P38, DOI 10.1016/S1388-2457(00)00512-5
   PRIMAVERA A, 1992, NEUROPSYCHOBIOLOGY, V25, P102, DOI 10.1159/000118817
   Riedel O, 2008, J NEUROL, V255, P255, DOI 10.1007/s00415-008-0720-2
   Serizawa K, 2008, J CLIN NEUROPHYSIOL, V25, P361, DOI 10.1097/WNP.0b013e31818f50de
   SOIKKELI R, 1991, ELECTROEN CLIN NEURO, V79, P159, DOI 10.1016/0013-4694(91)90134-P
   Tanaka H, 2000, DEMENT GERIATR COGN, V11, P39, DOI 10.1159/000017212
   THAKUR AK, 1984, COMPUT PROG BIOMED, V18, P235, DOI 10.1016/0010-468X(84)90054-0
   YEAGER CL, 1966, NEUROLOGY, V16, P904, DOI 10.1212/WNL.16.9.904
   Zijlmans JCM, 1998, ACTA NEUROL SCAND, V98, P243, DOI 10.1111/j.1600-0404.1998.tb07303.x
NR 30
TC 32
Z9 35
U1 2
U2 23
PU LIPPINCOTT WILLIAMS & WILKINS
PI PHILADELPHIA
PA TWO COMMERCE SQ, 2001 MARKET ST, PHILADELPHIA, PA 19103 USA
SN 0736-0258
EI 1537-1603
J9 J CLIN NEUROPHYSIOL
JI J. Clin. Neurophysiol.
PD AUG
PY 2011
VL 28
IS 4
BP 384
EP 387
DI 10.1097/WNP.0b013e3182273211
PG 4
WC Clinical Neurology; Neurosciences
WE Science Citation Index Expanded (SCI-EXPANDED)
SC Neurosciences & Neurology
GA 801NZ
UT WOS:000293448100011
PM 21811128
OA hybrid
DA 2024-04-10
ER

PT J
AU Gschwandtner, U
   Bogaarts, G
   Chaturvedi, M
   Hatz, F
   Meyer, A
   Fuhr, P
   Roth, V
AF Gschwandtner, Ute
   Bogaarts, Guy
   Chaturvedi, Menorca
   Hatz, Florian
   Meyer, Antonia
   Fuhr, Peter
   Roth, Volker
TI Dynamic Functional Connectivity of EEG: From Identifying Fingerprints to
   Gender Differences to a General Blueprint for the Brain's Functional
   Organization
SO FRONTIERS IN NEUROSCIENCE
LA English
DT Article
DE electroencephalography; dynamic functional connectivity; Parkinson
   disease; subject identification; gender classification analysis
ID NETWORKS; OSCILLATIONS; SIGNATURE; TRACKING; MEG
AB An individual's brain functional organization is unique and can reliably be observed using modalities such as functional magnetic resonance imaging (fMRI). Here we demonstrate that a quantification of the dynamics of functional connectivity (FC) as measured using electroencephalography (EEG) offers an alternative means of observing an individual's brain functional organization. Using data from both healthy individuals as well as from patients with Parkinson's disease (PD) (n = 103 healthy individuals, n = 57 PD patients), we show that "dynamic FC" (DFC) profiles can be used to identify individuals in a large group. Furthermore, we show that DFC profiles predict gender and exhibit characteristics shared both among individuals as well as between both hemispheres. Furthermore, DFC profile characteristics are frequency band specific, indicating that they reflect distinct processes in the brain. Our empirically derived method of DFC demonstrates the potential of studying the dynamics of the functional organization of the brain using EEG.
C1 [Gschwandtner, Ute; Bogaarts, Guy; Chaturvedi, Menorca; Hatz, Florian; Meyer, Antonia; Fuhr, Peter] Univ Hosp Basel, Dept Neurol & Neurophysiol, Basel, Switzerland.
   [Bogaarts, Guy; Roth, Volker] Univ Basel, Dept Math & Comp Sci, Basel, Switzerland.
C3 University of Basel; University of Basel
RP Gschwandtner, U (通讯作者)，Univ Hosp Basel, Dept Neurol & Neurophysiol, Basel, Switzerland.
EM ute.gschwandtner@usb.ch
RI Roth, Volker/Q-4025-2017
OI Roth, Volker/0000-0003-0991-0273
FU Schweizerischer Nationalfonds (SNF) [159682]
FX This work was supported by the Schweizerischer Nationalfonds (SNF grant
   159682).
CR Allen EA, 2018, BRAIN TOPOGR, V31, P101, DOI 10.1007/s10548-017-0546-2
   Allen EA, 2014, CEREB CORTEX, V24, P663, DOI 10.1093/cercor/bhs352
   Aydore S, 2013, NEUROIMAGE, V74, P231, DOI 10.1016/j.neuroimage.2013.02.008
   Barttfeld P, 2015, P NATL ACAD SCI USA, V112, P887, DOI 10.1073/pnas.1418031112
   Bassett DS, 2017, NAT NEUROSCI, V20, P353, DOI 10.1038/nn.4502
   Biswal BB, 2010, P NATL ACAD SCI USA, V107, P4734, DOI 10.1073/pnas.0911855107
   Buzsáki G, 2004, SCIENCE, V304, P1926, DOI 10.1126/science.1099745
   Cahill L, 2006, NAT REV NEUROSCI, V7, P477, DOI 10.1038/nrn1909
   Calhoun VD, 2014, NEURON, V84, P262, DOI 10.1016/j.neuron.2014.10.015
   Chekroud AM, 2016, P NATL ACAD SCI USA, V113, pE1968, DOI 10.1073/pnas.1523888113
   Chen JL, 2013, HUM BRAIN MAPP, V34, P852, DOI 10.1002/hbm.21475
   Cohen MX, 2017, TRENDS NEUROSCI, V40, P208, DOI 10.1016/j.tins.2017.02.004
   Cole MW, 2014, NEURON, V83, P238, DOI 10.1016/j.neuron.2014.05.014
   Damaraju E, 2014, NEUROIMAGE-CLIN, V5, P298, DOI 10.1016/j.nicl.2014.07.003
   de Pasquale F, 2012, NEURON, V74, P753, DOI 10.1016/j.neuron.2012.03.031
   Dubois J, 2016, TRENDS COGN SCI, V20, P425, DOI 10.1016/j.tics.2016.03.014
   Engel AK, 2001, NAT REV NEUROSCI, V2, P704, DOI 10.1038/35094565
   Finn ES, 2015, NAT NEUROSCI, V18, P1664, DOI 10.1038/nn.4135
   Foster BL, 2016, FRONT SYST NEUROSCI, V10, DOI 10.3389/fnsys.2016.00007
   Friston KJ, 2011, BRAIN CONNECT, V1, P13, DOI 10.1089/brain.2011.0008
   Gong GL, 2009, J NEUROSCI, V29, P15684, DOI 10.1523/JNEUROSCI.2308-09.2009
   Gonzalez-Castillo J, 2015, P NATL ACAD SCI USA, V112, P8762, DOI 10.1073/pnas.1501242112
   Hänggi J, 2014, FRONT HUM NEUROSCI, V8, DOI 10.3389/fnhum.2014.00915
   Hatz F, 2017, FRONT AGING NEUROSCI, V9, DOI 10.3389/fnagi.2017.00262
   Honey CJ, 2007, P NATL ACAD SCI USA, V104, P10240, DOI 10.1073/pnas.0701519104
   Hutchison RM, 2015, J NEUROSCI, V35, P6849, DOI 10.1523/JNEUROSCI.4638-14.2015
   Hutchison RM, 2013, NEUROIMAGE, V80, P360, DOI 10.1016/j.neuroimage.2013.05.079
   Liu QY, 2017, HUM BRAIN MAPP, V38, P4631, DOI 10.1002/hbm.23688
   Näpflin M, 2007, CLIN NEUROPHYSIOL, V118, P2519, DOI 10.1016/j.clinph.2007.07.022
   Shiino A, 2017, SCI REP-UK, V7, DOI 10.1038/srep39818
   Snyder AC, 2015, NAT NEUROSCI, V18, P736, DOI 10.1038/nn.3979
   Stam CJ, 2007, HUM BRAIN MAPP, V28, P1178, DOI 10.1002/hbm.20346
   Tagliazucchi E, 2012, FRONT HUM NEUROSCI, V6, DOI 10.3389/fnhum.2012.00339
   Tibshirani R, 1996, J ROY STAT SOC B, V58, P267, DOI 10.1111/j.2517-6161.1996.tb02080.x
   Tomasi D, 2012, HUM BRAIN MAPP, V33, P849, DOI 10.1002/hbm.21252
   Tyszka JM, 2011, J NEUROSCI, V31, P15154, DOI 10.1523/JNEUROSCI.1453-11.2011
   van Diessen E, 2015, CLIN NEUROPHYSIOL, V126, P1468, DOI 10.1016/j.clinph.2014.11.018
   Varela F, 2001, NAT REV NEUROSCI, V2, P229, DOI 10.1038/35067550
   Yu QB, 2016, FRONT HUM NEUROSCI, V10, DOI 10.3389/fnhum.2016.00476
NR 39
TC 1
Z9 1
U1 3
U2 13
PU FRONTIERS MEDIA SA
PI LAUSANNE
PA AVENUE DU TRIBUNAL FEDERAL 34, LAUSANNE, CH-1015, SWITZERLAND
EI 1662-453X
J9 FRONT NEUROSCI-SWITZ
JI Front. Neurosci.
PD AUG 11
PY 2021
VL 15
AR 683633
DI 10.3389/fnins.2021.683633
PG 13
WC Neurosciences
WE Science Citation Index Expanded (SCI-EXPANDED)
SC Neurosciences & Neurology
GA UH8JX
UT WOS:000690170900001
PM 34456669
OA gold, Green Published
DA 2024-04-10
ER

PT J
AU Geraedts, VJ
   Boon, LI
   Marinus, J
   Gouw, AA
   van Hilten, JJ
   Stam, CJ
   Tannemaat, MR
   Contarino, MF
AF Geraedts, Victor J.
   Boon, Lennard I.
   Marinus, Johan
   Gouw, Alida A.
   van Hilten, Jacobus J.
   Stam, Cornelis J.
   Tannemaat, Martijn R.
   Contarino, Maria Fiorella
TI Clinical correlates of quantitative EEG in Parkinson disease A
   systematic review
SO NEUROLOGY
LA English
DT Review
ID MILD COGNITIVE IMPAIRMENT; DEEP BRAIN-STIMULATION; SLEEP BEHAVIOR
   DISORDER; QUALITY-OF-LIFE; RESTING-STATE; FUNCTIONAL CONNECTIVITY;
   NONMOTOR SYMPTOMS; DEMENTIA; ELECTROENCEPHALOGRAPHY; PROGRESSION
AB Objective
   To assess the relevance of quantitative EEG (qEEG) measures as outcomes of disease severity and progression in Parkinson disease (PD).
   Methods
   Main databases were systematically searched (January 2018) for studies of sufficient methodologic quality that examined correlations between clinical symptoms of idiopathic PD and cortical (surface) qEEG metrics.
   Results
   Thirty-six out of 605 identified studied were included. Results were classified into 4 domains: cognition (23 studies), motor function (13 studies), responsiveness to interventions (7 studies), and other (10 studies). In cross-sectional studies, EEG slowing correlated with global cognitive impairment and with diffuse deterioration in other domains. In longitudinal studies, decreased dominant frequency and increased. power, reflecting EEG slowing, were biomarkers of cognitive deterioration at an individual level. Results on motor dysfunction and treatment yielded contrasting findings. Studies on functional connectivity at an individual level and longitudinal studies on other domains or on connectivity measures were lacking.
   Conclusion
   qEEG measures reflecting EEG slowing, particularly decreased dominant frequency and increased. power, correlate with cognitive impairment and predict future cognitive deterioration. qEEG could provide reliable and widely available biomarkers for nonmotor disease severity and progression in PD, potentially promoting early diagnosis of nonmotor symptoms and an objective monitoring of progression. More studies are needed to clarify the role of functional connectivity and network analyses.
C1 [Geraedts, Victor J.; Marinus, Johan; van Hilten, Jacobus J.; Tannemaat, Martijn R.; Contarino, Maria Fiorella] Leiden Univ, Med Ctr, Dept Neurol, Leiden, Netherlands.
   [Geraedts, Victor J.; Boon, Lennard I.; Gouw, Alida A.; Stam, Cornelis J.] Vrije Univ Amsterdam Med Ctr, Dept Clin Neurophysiol, Amsterdam, Netherlands.
   [Geraedts, Victor J.; Boon, Lennard I.; Gouw, Alida A.; Stam, Cornelis J.] Vrije Univ Amsterdam Med Ctr, MEG Ctr, Amsterdam, Netherlands.
   [Gouw, Alida A.] Vrije Univ Amsterdam Med Ctr, Alzheimer Ctr, Dept Neurol, Amsterdam, Netherlands.
   [Contarino, Maria Fiorella] Haga Teaching Hosp, Dept Neurol, The Hague, Netherlands.
C3 Leiden University; Leiden University Medical Center (LUMC); Leiden
   University - Excl LUMC; Vrije Universiteit Amsterdam; VU UNIVERSITY
   MEDICAL CENTER; Vrije Universiteit Amsterdam; VU UNIVERSITY MEDICAL
   CENTER; University of Amsterdam; Academic Medical Center Amsterdam;
   Vrije Universiteit Amsterdam; VU UNIVERSITY MEDICAL CENTER; Haga
   Hospital
RP Tannemaat, MR (通讯作者)，Leiden Univ, Med Ctr, Dept Neurol, Leiden, Netherlands.
EM m.r.tannemaat@lumc.nl
RI Geraedts, Victor/AAP-9732-2020; Marinus, Johan/E-4038-2010; Contarino,
   Maria Fiorella/J-4154-2012; Tannemaat, Martijn/S-3445-2016
OI Contarino, Maria Fiorella/0000-0002-0312-184X; Stam,
   Cornelis/0000-0001-9163-7274; Tannemaat, Martijn/0000-0003-2929-0390;
   Gouw, Alida/0000-0003-1481-3881; Geraedts, Victor/0000-0002-6604-8707;
   van Hilten, Jacobus/0000-0002-7030-0362
FU Stichting ParkinsonFonds; Stichting Alkemade-Keuls
FX Supported by a grant from Stichting ParkinsonFonds and the Stichting
   Alkemade-Keuls.
CR Arnaldi D, 2017, MOVEMENT DISORD, V32, P1738, DOI 10.1002/mds.27190
   Atkinson AJ, 2001, CLIN PHARMACOL THER, V69, P89, DOI 10.1067/mcp.2000.113989
   Babiloni C, 2011, CLIN NEUROPHYSIOL, V122, P2355, DOI 10.1016/j.clinph.2011.03.029
   Barone P, 2009, MOVEMENT DISORD, V24, P1641, DOI 10.1002/mds.22643
   Bonanni L, 2008, BRAIN, V131, P690, DOI 10.1093/brain/awm322
   Cao CY, 2017, NEUROSCI LETT, V636, P95, DOI 10.1016/j.neulet.2016.11.009
   Caviness JN, 2007, PARKINSONISM RELAT D, V13, P348, DOI 10.1016/j.parkreldis.2007.01.003
   Caviness JN, 2016, EUR J NEUROL, V23, P387, DOI 10.1111/ene.12878
   Caviness JN, 2015, J PARKINSON DIS, V5, P117, DOI 10.3233/JPD-140480
   Chaudhuri KR, 2006, LANCET NEUROL, V5, P235, DOI 10.1016/S1474-4422(06)70373-8
   Cozac VV, 2017, FRONT NEUROL, V8, DOI 10.3389/fneur.2017.00545
   Cozac VV, 2016, FRONT AGING NEUROSCI, V8, DOI 10.3389/fnagi.2016.00284
   Dauwan Meenakshi, 2016, Alzheimers Dement (Amst), V4, P99
   Dubbelink KTEO, 2013, NEUROIMAGE-CLIN, V2, P612, DOI 10.1016/j.nicl.2013.04.003
   Dubbelink KTEO, 2014, NEUROLOGY, V82, P263, DOI 10.1212/WNL.0000000000000034
   Eichelberger D, 2017, PARKINSONS DIS-US, V2017, DOI 10.1155/2017/3659784
   Filipovic S R, 1998, Parkinsonism Relat Disord, V4, P171, DOI 10.1016/S1353-8020(98)00027-3
   Fogelson N, 2003, ACTA NEUROL SCAND, V107, P252, DOI 10.1034/j.1600-0404.2003.00081.x
   Fonseca LC, 2009, CLIN EEG NEUROSCI, V40, P168, DOI 10.1177/155005940904000309
   Fonseca LC, 2015, ARQ NEURO-PSIQUIAT, V73, P396, DOI 10.1590/0004-282X20150035
   Gagnon JF, 2009, ANN NEUROL, V66, P39, DOI 10.1002/ana.21680
   Gagnon JF, 2004, NEUROLOGY, V62, P401, DOI 10.1212/01.WNL.0000106460.34682.E9
   Galderisi S, 2006, CLIN EEG NEUROSCI, V37, P61, DOI 10.1177/155005940603700204
   George JS, 2013, NEUROIMAGE-CLIN, V3, P261, DOI 10.1016/j.nicl.2013.07.013
   Geraedts VJ, 2018, CLIN NEUROPHYSIOL, V129, P1748, DOI 10.1016/j.clinph.2018.04.752
   González GF, 2016, CLIN NEUROPHYSIOL, V127, P3165, DOI 10.1016/j.clinph.2016.06.023
   Guner D, 2017, CLIN EEG NEUROSCI, V48, P348, DOI 10.1177/1550059416662412
   Hassan M, 2017, NEUROIMAGE-CLIN, V14, P591, DOI 10.1016/j.nicl.2017.03.002
   Hatz F, 2017, FRONT AGING NEUROSCI, V9, DOI 10.3389/fnagi.2017.00262
   He XT, 2017, INT J NEUROSCI, V127, P1028, DOI 10.1080/00207454.2017.1304393
   He XT, 2017, INT J NEUROSCI, V127, P66, DOI 10.3109/00207454.2016.1143823
   HELKALA EL, 1991, BEHAV NEUROSCI, V105, P409, DOI 10.1037/0735-7044.105.3.409
   Jech R, 2006, CLIN NEUROPHYSIOL, V117, P1017, DOI 10.1016/j.clinph.2006.01.009
   Kamei S, 2010, J CLIN NEUROPHYSIOL, V27, P193, DOI 10.1097/WNP.0b013e3181dd4fdb
   Keil A, 2014, PSYCHOPHYSIOLOGY, V51, P1, DOI 10.1111/psyp.12147
   Klassen BT, 2011, NEUROLOGY, V77, P118, DOI 10.1212/WNL.0b013e318224af8d
   Kumar S, 2013, FRONT HUM NEUROSCI, V7, DOI 10.3389/fnhum.2013.00066
   Latreille V, 2016, BRAIN, V139, P1189, DOI 10.1093/brain/aww018
   Litvan I, 2012, MOVEMENT DISORD, V27, P349, DOI 10.1002/mds.24893
   Melgari JM, 2014, FRONT AGING NEUROSCI, V6, DOI 10.3389/fnagi.2014.00302
   Mikolajewska E, 2014, MILITARY MED RES, V1, DOI 10.1186/2054-9369-1-14
   Moisello C, 2015, BRAIN BEHAV, V5, DOI 10.1002/brb3.374
   Morita A, 2011, J CLIN NEUROPHYSIOL, V28, P384, DOI 10.1097/WNP.0b013e3182273211
   Morita A, 2009, J CLIN NEUROPHYSIOL, V26, P426, DOI 10.1097/WNP.0b013e3181c2bce6
   Mostile G, 2015, PARKINSONISM RELAT D, V21, P948, DOI 10.1016/j.parkreldis.2015.06.006
   NEUFELD MY, 1994, DEMENTIA, V5, P23, DOI 10.1159/000106690
   Petersen RC, 2014, J INTERN MED, V275, P214, DOI 10.1111/joim.12190
   Pozzi D, 1994, Eur J Neurol, V1, P147, DOI 10.1111/j.1468-1331.1994.tb00063.x
   SOIKKELI R, 1991, ELECTROEN CLIN NEURO, V79, P159, DOI 10.1016/0013-4694(91)90134-P
   Stam CJ, 2014, INT J PSYCHOPHYSIOL, V92, P129, DOI 10.1016/j.ijpsycho.2014.04.001
   Stam CornelisJ., 2006, Nonlinear brain dynamics
   Stanzione P, 1996, EUR J NEUROL, V3, P354, DOI 10.1111/j.1468-1331.1996.tb00229.x
   Stoffers D, 2008, NEUROIMAGE, V41, P212, DOI 10.1016/j.neuroimage.2008.02.027
   Swann N, 2011, J NEUROSCI, V31, P5721, DOI 10.1523/JNEUROSCI.6135-10.2011
   Tanaka H, 2000, DEMENT GERIATR COGN, V11, P39, DOI 10.1159/000017212
   Utianski RL, 2016, CLIN NEUROPHYSIOL, V127, P2228, DOI 10.1016/j.clinph.2016.02.017
   van der Heeden JF, 2014, NEUROLOGY, V82, P412, DOI 10.1212/WNL.0000000000000087
   van Diessen E, 2015, CLIN NEUROPHYSIOL, V126, P1468, DOI 10.1016/j.clinph.2014.11.018
   Whitham EM, 2008, CLIN NEUROPHYSIOL, V119, P1166, DOI 10.1016/j.clinph.2008.01.024
NR 59
TC 86
Z9 90
U1 5
U2 57
PU LIPPINCOTT WILLIAMS & WILKINS
PI PHILADELPHIA
PA TWO COMMERCE SQ, 2001 MARKET ST, PHILADELPHIA, PA 19103 USA
SN 0028-3878
EI 1526-632X
J9 NEUROLOGY
JI Neurology
PD NOV 6
PY 2018
VL 91
IS 19
BP 871
EP 883
DI 10.1212/WNL.0000000000006473
PG 13
WC Clinical Neurology
WE Science Citation Index Expanded (SCI-EXPANDED)
SC Neurosciences & Neurology
GA HD4QL
UT WOS:000452512600017
PM 30291182
DA 2024-04-10
ER

PT J
AU Naro, A
   Pignolo, L
   Bruschetta, D
   Calabrò, RS
AF Naro, Antonino
   Pignolo, Loris
   Bruschetta, Daniele
   Calabro, Rocco Salvatore
TI What about the role of the cerebellum in music-associated functional
   recovery? A secondary EEG analysis of a randomized clinical trial in
   patients with Parkinson disease
SO PARKINSONISM & RELATED DISORDERS
LA English
DT Article
DE Gait rehabilitation; Parkinson 's disease; Rhythmic auditory
   stimulation; Cerebellum
ID BASAL GANGLIA; MOTOR; PATTERNS; THERAPY; WALKING
AB Rhythmic Auditory Stimulation (RAS) has been shown to be of help in an effective gait training of people with idiopathic Parkinson's disease (PD). The cerebellum may play an important role in RAS aftereffects by compensating the detrimental internal clock for automatic and rhythmic motricity. However, the neurophysi-ological mechanisms underlying RAS aftereffects are still poorly understood. In the present study, we tested the contribution of the cerebellum to RAS-based gait training aftereffects in people with PD by examining cerebellum-cerebral connectivity indices using standard EEG recording. We enrolled 50 patients with PD who were randomly assigned to two different modalities of treadmill gait training using GaitTrainer3 with and without RAS (non_RAS) during an 8-week training program. We measured clinical and kinematic gait indices and electrophysiological data (standard EEG recording during walking on GaitTrainer3) of both the gait trainings. We found that the greater improvement in gait performance following RAS than non_RAS training, as per clinical and kinematic assessment, was paralleled by a more evident reshape of cerebellum-brain functional connectivity with regard to specific brain areas (pre-motor, sensorimotor and temporal cortices) and gait-cycle phases (mainly 25-75% of the gait cycle duration). These findings suggest that the cerebellum mediates the reshape of senso-rimotor rhythms and fronto-centroparietal connectivity in relation to specific gait-cycle phases. This may be consistent with a recovery of the internal timing mechanisms generating and controlling motor rhythmicity, eventually improving gait performance. The precise definition of the cerebellar role to gait functional recovery in people with PD may be crucial to create patient-tailored rehabilitative approaches.
C1 [Naro, Antonino; Calabro, Rocco Salvatore] IRCCS Ctr Neurolesi Bonino Pulejo, Via Palermo,SS113, I-98124 Messina, Italy.
   [Pignolo, Loris] Ist Riabilitaz S Anna, Crotone, Italy.
   [Bruschetta, Daniele] Azienda Osped Univ Policlin G Martino, Messina, Italy.
C3 IRCCS Bonino Pulejo; AOU Policlinico Gaetano Martino; University of
   Messina
RP Calabrò, RS (通讯作者)，IRCCS Ctr Neurolesi Bonino Pulejo, Via Palermo,SS113, I-98124 Messina, Italy.
EM salbro77@tiscali.it
CR Andersen LM, 2020, NEUROIMAGE, V215, DOI 10.1016/j.neuroimage.2020.116817
   Ashoori A, 2015, FRONT NEUROL, V6, DOI 10.3389/fneur.2015.00234
   Avanzino L, 2016, FRONT HUM NEUROSCI, V10, DOI 10.3389/fnhum.2016.00631
   BANTLI H, 1972, BRAIN RES, V44, P676, DOI 10.1016/0006-8993(72)90334-4
   Bostan AC, 2018, NAT REV NEUROSCI, V19, P338, DOI 10.1038/s41583-018-0002-7
   Bostan AC, 2013, TRENDS COGN SCI, V17, P241, DOI 10.1016/j.tics.2013.03.003
   Braunlich K, 2019, EUR J NEUROSCI, V49, P849, DOI 10.1111/ejn.14227
   Calabrò RS, 2019, J NEUROENG REHABIL, V16, DOI 10.1186/s12984-019-0533-9
   Chen JL, 2008, CEREB CORTEX, V18, P2844, DOI 10.1093/cercor/bhn042
   Creaby MW, 2018, PARKINSONISM RELAT D, V57, P1, DOI 10.1016/j.parkreldis.2018.07.008
   D'Angelo E, 2009, TRENDS NEUROSCI, V32, P30, DOI 10.1016/j.tins.2008.09.007
   Dalal SS, 2013, NEUROSCI BIOBEHAV R, V37, P585, DOI 10.1016/j.neubiorev.2013.02.006
   De Zeeuw CI, 2011, NAT REV NEUROSCI, V12, P327, DOI 10.1038/nrn3011
   Gallimore AR, 2018, CELL REP, V22, P722, DOI 10.1016/j.celrep.2017.12.084
   García-Casares N, 2018, J AM MED DIR ASSOC, V19, P1054, DOI 10.1016/j.jamda.2018.09.025
   Grahn JA, 2009, ANN NY ACAD SCI, V1169, P35, DOI 10.1111/j.1749-6632.2009.04553.x
   Hashimoto I, 2003, CLIN NEUROPHYSIOL, V114, P2107, DOI 10.1016/S1388-2457(03)00233-5
   Koshimori Y, 2018, AGEING RES REV, V47, P133, DOI 10.1016/j.arr.2018.07.001
   Kotz SAE, 2011, FRONT INTEGR NEUROSC, V5, DOI 10.3389/fnint.2011.00086
   Löfberg O, 2018, J NEUROPHYSIOL, V120, P920, DOI 10.1152/jn.00186.2017
   Manto M, 2012, CEREBELLUM, V11, P457, DOI 10.1007/s12311-011-0331-9
   Martinu K, 2013, BEHAV NEUROSCI, V127, P222, DOI 10.1037/a0031226
   McIntosh GC, 1997, J NEUROL NEUROSUR PS, V62, P22, DOI 10.1136/jnnp.62.1.22
   Mirdamadi JL, 2016, J NEUROPHYSIOL, V116, P917, DOI 10.1152/jn.01132.2015
   Muthukumaraswamy SD, 2013, NEUROIMAGE, V69, P223, DOI 10.1016/j.neuroimage.2012.12.038
   Naro A, 2017, CEREBELLUM, V16, P859, DOI 10.1007/s12311-017-0859-4
   Niedermeyer E, 2004, CLIN EEG NEUROSCI, V35, P112, DOI 10.1177/155005940403500213
   Nozaradan S, 2017, CORTEX, V95, P156, DOI 10.1016/j.cortex.2017.08.015
   Peterson DS, 2016, PHYSIOLOGY, V31, P95, DOI 10.1152/physiol.00034.2015
   Raglio A, 2015, FRONT NEUROL, V6, DOI 10.3389/fneur.2015.00185
   Ramon S., 1904, TEXTURA SISTEMA NERV
   RETIF J, 1964, Acta Neurol Psychiatr Belg, V64, P825
   Rocha PA, 2014, CLIN NEUROL NEUROSUR, V124, P127, DOI 10.1016/j.clineuro.2014.06.026
   Stoodley CJ, 2012, NEUROIMAGE, V59, P1560, DOI 10.1016/j.neuroimage.2011.08.065
   Stoyell SM, 2021, J CLIN NEUROPHYSIOL, V38, P112, DOI 10.1097/WNP.0000000000000807
   Thaut MH, 2010, MUSIC PERCEPT, V27, P263, DOI 10.1525/MP.2010.27.4.263
   Todd NPM, 2018, NEUROSCI LETT, V682, P124, DOI 10.1016/j.neulet.2018.06.012
   Veloz MFV, 2015, BRAIN STRUCT FUNCT, V220, P3513, DOI 10.1007/s00429-014-0870-1
   Zhang S, 2017, NEUROL SCI, V38, P1629, DOI 10.1007/s10072-017-3020-8
NR 39
TC 6
Z9 6
U1 2
U2 14
PU ELSEVIER SCI LTD
PI OXFORD
PA THE BOULEVARD, LANGFORD LANE, KIDLINGTON, OXFORD OX5 1GB, OXON, ENGLAND
SN 1353-8020
EI 1873-5126
J9 PARKINSONISM RELAT D
JI Parkinsonism Relat. Disord.
PD MAR
PY 2022
VL 96
BP 57
EP 64
DI 10.1016/j.parkreldis.2022.02.012
EA FEB 2022
PG 8
WC Clinical Neurology
WE Science Citation Index Expanded (SCI-EXPANDED)
SC Neurosciences & Neurology
GA 2R1BI
UT WOS:000820846700011
PM 35220062
DA 2024-04-10
ER

PT J
AU Shirahige, L
   Leimig, B
   Baltar, A
   Bezerra, A
   de Brito, CVF
   do Nascimento, YSO
   Gomes, JC
   Teo, WP
   dos Santos, WP
   Cairrao, M
   Fonseca, A
   Monte-Silva, K
AF Shirahige, Livia
   Leimig, Brenda
   Baltar, Adriana
   Bezerra, Amanda
   Ferreira de Brito, Caio Vinicius
   Oliveira do Nascimento, Yasmin Samara
   Gomes, Juliana Carneiro
   Teo, Wei-Peng
   dos Santos, Wellignton Pinheiro
   Cairrao, Marcelo
   Fonseca, Andre
   Monte-Silva, Katia
TI Classification of Parkinson's disease motor phenotype: a machine
   learning approach
SO JOURNAL OF NEURAL TRANSMISSION
LA English
DT Article
DE Parkinson disease; Electroencephalography; Machine learning; Biomarker;
   Phenotype
ID MILD COGNITIVE IMPAIRMENT; GENDER-DIFFERENCES; AUTOMATIC CLASSIFICATION;
   FUNCTIONAL CONNECTIVITY; CORTICAL EXCITABILITY; TREMOR-DOMINANT; FRONTAL
   THETA; RATING-SCALE; EEG; MOVEMENT
AB To assess the cortical activity in people with Parkinson's disease (PwP) with different motor phenotype (tremor-dominant-TD and postural instability and gait difficulty-PIGD) and to compare with controls. Twenty-four PwP (during OFF and ON medication) and twelve age-/sex-/handedness-matched healthy controls underwent electrophysiological assessment of spectral ratio analysis through electroencephalography (EEG) at resting state and during the hand movement. We performed a machine learning method with 35 attributes extracted from EEG. To verify the efficiency of the proposed phenotype-based EEG classification the random forest and random tree were tested (performed 30 times, using a tenfolds cross validation in Weka environment). The analyses based on phenotypes indicated a slowing down of cortical activity during OFF medication state in PwP. PD with TD phenotype presented this characteristic at resting and the individuals with PIGD presented during the hand movement. During the ON state, there is no difference between phenotypes at resting nor during the hand movement. PD phenotypes may influence spectral activity measured by EEG. Random forest machine learning provides a slightly more accurate, sensible and specific approach to distinguish different PD phenotypes. The phenotype of PD might be a clinical characteristic that could influence cortical activity.
C1 [Shirahige, Livia; Leimig, Brenda; Baltar, Adriana; Bezerra, Amanda; Monte-Silva, Katia] Univ Fed Pernambuco, Dept Phys Therapy, Appl Neurosci Lab, W-N Jornalista Anibal Fernandes Ave, BR-50740560 Recife, PE, Brazil.
   [Shirahige, Livia; Baltar, Adriana] Univ Fed Pernambuco, Postgrad Program Neuropsychiat & Behav Sci, Recife, PE, Brazil.
   [Ferreira de Brito, Caio Vinicius; Oliveira do Nascimento, Yasmin Samara; Cairrao, Marcelo] Univ Fed Pernambuco, Dept Physiol, Neurodynam Lab, Recife, PE, Brazil.
   [Gomes, Juliana Carneiro; dos Santos, Wellignton Pinheiro] Univ Fed Pernambuco, Dept Biomed Engn, Recife, PE, Brazil.
   [Teo, Wei-Peng] Nanyang Technol Univ, Phys Educ & Sports Sci Acad Grp, Natl Inst Educ, Singapore, Singapore.
   [Fonseca, Andre] Univ Fed ABC, Ctr Math Computat & Cognit, Sao Paulo, Brazil.
C3 Universidade Federal de Pernambuco; Universidade Federal de Pernambuco;
   Universidade Federal de Pernambuco; Universidade Federal de Pernambuco;
   Nanyang Technological University; National Institute of Education (NIE)
   Singapore; Universidade Federal do ABC (UFABC)
RP Monte-Silva, K (通讯作者)，Univ Fed Pernambuco, Dept Phys Therapy, Appl Neurosci Lab, W-N Jornalista Anibal Fernandes Ave, BR-50740560 Recife, PE, Brazil.
EM livia.shirahige@gmail.com; brendajucenee@gmail.com;
   adrianabaltarmaciel@gmail.com; amanda.piscies@gmail.com;
   caio.viniciusferreira@ufpe.br; yasmin1323@gmail.com; jcg@ecomp.poli.br;
   weipeng.teo@nie.edu.sg; wellington.santos@ufpe.br; maderp@gmail.com;
   andre.fonseca@ufabc.edu.br; lana.ufpe@gmail.com
RI Monte-Silva, Katia KMS/AAC-8721-2022; Teo, Wei-Peng/AAE-3334-2021;
   ceriani, martina/JWA-2530-2024; Fonseca, Andre/D-2229-2016
OI Teo, Wei-Peng/0000-0003-3929-9778; Fonseca, Andre/0000-0003-1573-3058
FU Fundacao de Amparo a Ciencia e Tecnologia de Pernambuco (FACEPE), Brazil
   [IBPG-15484.01/16, 308291/2015-8]; Conselho Nacional de Desenvolvimento
   Cientifico e Tecnologico (CNPq), Brazil
FX Shirahige L was supported by the Fundacao de Amparo a Ciencia e
   Tecnologia de Pernambuco (FACEPE), Brazil (IBPG-15484.01/16).
   Monte-Silva K receives a grant (308291/2015-8) from the Conselho
   Nacional de Desenvolvimento Cientifico e Tecnologico (CNPq), Brazil.
   This research did not receive any specific grant from funding agencies
   in the public, commercial, or not-for-profit sectors.
CR Abos A, 2019, SCI REP-UK, V9, DOI 10.1038/s41598-019-52829-8
   Ahmed Z, 2020, DATABASE-OXFORD, DOI 10.1093/database/baaa010
   [Anonymous], Data mining: practical machine learning tools and techniques with java implementations 1999
   Apostolo J, 2011, 11 C IB ED ENF AL
   Awate SP, 2009, LECT NOTES COMPUT SC, V5762, P200, DOI 10.1007/978-3-642-04271-3_25
   Bäumer T, 2007, EXP BRAIN RES, V180, P195, DOI 10.1007/s00221-007-0866-7
   Beudel M, 2015, PARKINSONISM RELAT D, V21, P783, DOI 10.1016/j.parkreldis.2015.05.004
   Boon LI, 2019, HUM BRAIN MAPP, V40, P2827, DOI 10.1002/hbm.24562
   Brazhnik E, 2012, J NEUROSCI, V32, P7869, DOI 10.1523/JNEUROSCI.0943-12.2012
   Cantillo-Negrete J, 2016, REV INVEST CLIN, V68, P245
   Cavanagh JF, 2014, TRENDS COGN SCI, V18, P414, DOI 10.1016/j.tics.2014.04.012
   Chaudhuri KR, 2002, J NEUROL NEUROSUR PS, V73, P629, DOI 10.1136/jnnp.73.6.629
   Chawla NV, 2002, J ARTIF INTELL RES, V16, P321, DOI 10.1613/jair.953
   Cheng YW, 2008, PLOS ONE, V3, DOI 10.1371/journal.pone.0002113
   Cozac VV, 2016, PARKINSONS DIS-US, V2016, DOI 10.1155/2016/9060649
   De freitas barbosa Valter Augusto, 2022, Research on Biomedical Engineering, V38, P99, DOI 10.1007/s42600-020-00112-5
   De souza Rodrigo Gomes, 2021, Research on Biomedical Engineering, V37, P455, DOI 10.1007/s42600-021-00160-5
   Delorme A, 2004, J NEUROSCI METH, V134, P9, DOI 10.1016/j.jneumeth.2003.10.009
   Emek-Savas DD, 2017, CLIN EEG NEUROSCI, V48, P355, DOI 10.1177/1550059416666718
   Espinola CW., 2021, Res Biomed Eng, V37, P33, DOI [10.1007/s42600-020-00097-1, DOI 10.1007/S42600-020-00097-1]
   Fereshtehnejad SM, 2015, JAMA NEUROL, V72, P863, DOI 10.1001/jamaneurol.2015.0703
   Gao C, 2018, SCI REP-UK, V8, DOI 10.1038/s41598-018-24783-4
   Geraedts VJ, 2018, NEUROLOGY, V91, P871, DOI 10.1212/WNL.0000000000006473
   Goetz C.G., 2012, Rating Scales inParkinson's Disease, P62
   Gomes JC, 2021, SCI REP-UK, V11, DOI 10.1038/s41598-021-90766-7
   Gu QQ, 2016, J PARKINSON DIS, V6, P545, DOI 10.3233/JPD-150729
   Gu YQ, 2016, CLIN EEG NEUROSCI, V47, P113, DOI 10.1177/1550059414543796
   Hall SD, 2014, NEUROSCIENCE, V281, P68, DOI 10.1016/j.neuroscience.2014.09.037
   He XT, 2017, INT J NEUROSCI, V127, P66, DOI 10.3109/00207454.2016.1143823
   Hoops S, 2009, NEUROLOGY, V73, P1738, DOI 10.1212/WNL.0b013e3181c34b47
   Ishii R, 2017, NEUROPSYCHOBIOLOGY, V75, P151, DOI 10.1159/000486870
   Jávor-Duray BN, 2017, J NEUROSCI, V37, P7669, DOI 10.1523/JNEUROSCI.3257-16.2017
   Khedr EM, 2021, NEUROPHYSIOL CLIN, V51, P443, DOI 10.1016/j.neucli.2021.08.002
   Khedr EM, 2019, J PARKINSON DIS, V9, P379, DOI 10.3233/JPD-181540
   Klem G H, 1999, Electroencephalogr Clin Neurophysiol Suppl, V52, P3
   Kolmancic K, 2019, MOVEMENT DISORD, V34, P1873, DOI 10.1002/mds.27870
   Lang AE, 2013, MOVEMENT DISORD, V28, P1980, DOI 10.1002/mds.25671
   Lichter DG, 2021, PARKINSONS DIS-US, V2021, DOI 10.1155/2021/8857204
   Luccas FJC, 1999, ARQ NEURO-PSIQUIAT, V57, P132, DOI 10.1590/S0004-282X1999000100026
   Luders E, 2004, NAT NEUROSCI, V7, P799, DOI 10.1038/nn1277
   Meneses MS, 2003, DOENCA PARKINSON
   Mestre TA, 2021, J PARKINSON DIS, V11, P395, DOI 10.3233/JPD-202472
   Morita A, 2009, J CLIN NEUROPHYSIOL, V26, P426, DOI 10.1097/WNP.0b013e3181c2bce6
   Neuper C, 2001, CLIN NEUROPHYSIOL, V112, P2084, DOI 10.1016/S1388-2457(01)00661-7
   Niedermeyer E, 2005, ELECTROEN CLIN NEURO
   Niethammer M, 2012, CSH PERSPECT MED, V2, DOI 10.1101/cshperspect.a009274
   OLDFIELD RC, 1971, NEUROPSYCHOLOGIA, V9, P97, DOI 10.1016/0028-3932(71)90067-4
   Oliveira Ana Paula S., 2020, Research on Biomedical Engineering, V36, P311, DOI 10.1007/s42600-020-00072-w
   Pan PL, 2017, SCI REP-UK, V7, DOI 10.1038/srep40469
   Pandis N, 2014, AM J ORTHOD DENTOFAC, V146, P127, DOI 10.1016/j.ajodo.2014.05.005
   Pang HZ, 2021, PARKINSONISM RELAT D, V90, P65, DOI 10.1016/j.parkreldis.2021.08.003
   Pfurtscheller G, 1999, CLIN NEUROPHYSIOL, V110, P1842, DOI 10.1016/S1388-2457(99)00141-8
   Poewe W, 2017, NAT REV DIS PRIMERS, V3, DOI 10.1038/nrdp.2017.13
   Pollok B, 2012, J PHYSIOL-LONDON, V590, P3203, DOI 10.1113/jphysiol.2012.231316
   Possti D, 2021, J NEUROL, V268, P161, DOI 10.1007/s00415-020-10104-1
   Schrag A, 2007, MOVEMENT DISORD, V22, P1077, DOI 10.1002/mds.21333
   Serizawa K, 2008, J CLIN NEUROPHYSIOL, V25, P361, DOI 10.1097/WNP.0b013e31818f50de
   Shirahige L, 2020, J PARKINSON DIS, V10, P455, DOI 10.3233/JPD-191840
   Shukla S, 2021, BRAIN STIMUL, V14, P1035, DOI 10.1016/j.brs.2021.06.013
   Simuni T, 2016, PARKINSONISM RELAT D, V28, P62, DOI 10.1016/j.parkreldis.2016.04.027
   Singh A, 2020, CLIN NEUROPHYSIOL, V131, P694, DOI 10.1016/j.clinph.2019.12.399
   Singh A, 2018, NEUROPSYCHOLOGIA, V117, P113, DOI 10.1016/j.neuropsychologia.2018.05.020
   Sousa Rilva Lopes de, 2007, J. bras. psiquiatr., V56, P102
   Sowell ER, 2007, CEREB CORTEX, V17, P1550, DOI 10.1093/cercor/bhl066
   Soysal A, 2008, CAN J NEUROL SCI, V35, P166, DOI 10.1017/S0317167100008581
   Spagnolo F, 2013, BRAIN STIMUL, V6, P892, DOI 10.1016/j.brs.2013.05.004
   Stebbins GT, 2013, MOVEMENT DISORD, V28, P668, DOI 10.1002/mds.25383
   Stoffers D, 2008, NEUROIMAGE, V41, P212, DOI 10.1016/j.neuroimage.2008.02.027
   Sun D, 2021, NEUROSCI LETT, V760, DOI 10.1016/j.neulet.2021.136083
   Tadel F, 2011, COMPUT INTEL NEUROSC, V2011, DOI 10.1155/2011/879716
   Tropini G, 2011, NEUROIMAGE, V56, P2144, DOI 10.1016/j.neuroimage.2011.03.018
   Udupa K, 2013, FRONT NEUROL, V4, DOI 10.3389/fneur.2013.00128
   Wang F., 2021, bioRxiv
   Williams JR, 2012, NEUROLOGY, V78, P998, DOI 10.1212/WNL.0b013e31824d587f
   Winkler I, 2015, ICML WORKSHOP STAT M
   Winkler I, 2011, BEHAV BRAIN FUNCT, V7, DOI 10.1186/1744-9081-7-30
   Zarkowski P, 2006, CLIN EEG NEUROSCI, V37, P247, DOI 10.1177/155005940603700316
NR 77
TC 0
Z9 0
U1 6
U2 16
PU SPRINGER WIEN
PI Vienna
PA Prinz-Eugen-Strasse 8-10, A-1040 Vienna, AUSTRIA
SN 0300-9564
EI 1435-1463
J9 J NEURAL TRANSM
JI J. Neural Transm.
PD DEC
PY 2022
VL 129
IS 12
BP 1447
EP 1461
DI 10.1007/s00702-022-02552-y
EA NOV 2022
PG 15
WC Clinical Neurology; Neurosciences
WE Science Citation Index Expanded (SCI-EXPANDED)
SC Neurosciences & Neurology
GA 6C0LW
UT WOS:000879273000003
PM 36335541
DA 2024-04-10
ER

PT J
AU Gongora, M
   Velasques, B
   Cagy, M
   Teixeira, S
   Ribeiro, P
AF Gongora, Mariana
   Velasques, Bruna
   Cagy, Mauricio
   Teixeira, Silmar
   Ribeiro, Pedro
TI EEG coherence as a diagnostic tool to measure the initial stages of
   Parkinson Disease
SO MEDICAL HYPOTHESES
LA English
DT Article
DE Parkinson's Disease; Beta coherence; Cortico-cortical coupling
ID DOPAMINERGIC-NEURONS; MOTOR IMAGERY; NETWORK; DESYNCHRONIZATION;
   MODULATION; CORTEX; AREA
AB Although Parkinson Disease was described a long time ago by James Parkinson and several biomarkers were used to predict the symptoms of PD, there is no accepted tool to distinguish the initial stages of this pathology. The present hypothesis discusses the Coherence Function, an Electroencephalography measure which could be used as a simple, and low-cost tool to describe the onset of cardinal signals of PD. Our hypothesis is based on three factors: beta frequency related to movement, motor action over particular cortical regions, and cortical coupling between cortical areas involved in the execution of voluntary movement. We believe that these factors support our hypothesis pointing out coherence function as an interesting measure to detect initial stages of PD.
C1 [Gongora, Mariana; Ribeiro, Pedro] Fed Univ Rio De Janeiro IPUB UFRJ, Inst Psychiat, Brain Mapping & Sensorimotor Integrat Lab, Rio De Janeiro, RJ, Brazil.
   [Velasques, Bruna] Fed Univ Rio De Janeiro IPUB UFRJ, Inst Psychiat, Neurophysiol & Neuropsychol Attent, Rio De Janeiro E, RJ, Brazil.
   [Cagy, Mauricio] Univ Fed Rio de Janeiro, Biomed Engn Program, COPPE, Rio De Janeiro, Brazil.
   [Teixeira, Silmar] Univ Fed Piaui, Brain Mapping & Funct Lab, Piaui, Brazil.
C3 Universidade Federal do Rio de Janeiro; Universidade Federal do Piaui
RP Gongora, M (通讯作者)，Rua Presidente Pedreira,153 Apt 901, BR-24210470 Niteroi, RJ, Brazil.
EM marianagongora@gmail.com
RI Cagy, Mauricio/AAF-2989-2019; Velasques, Bruna/IYJ-9270-2023; Teixeira,
   Silmar/G-8881-2011
OI Cagy, Mauricio/0000-0002-6488-842X; Velasques,
   Bruna/0000-0001-9363-8932; Ribeiro, Pedro/0000-0001-8270-3663; Teixeira,
   Silmar/0000-0002-9240-1228
CR Alegre M, 2002, NEUROSCI LETT, V331, P29, DOI 10.1016/S0304-3940(02)00825-X
   Alves-Pinto A, 2017, APPL PSYCHOPHYS BIOF, V42, P27, DOI 10.1007/s10484-017-9349-1
   Andres FG, 1999, BRAIN, V122, P855, DOI 10.1093/brain/122.5.855
   Andrew C, 1996, ELECTROEN CLIN NEURO, V98, P144, DOI 10.1016/0013-4694(95)00228-6
   Aosaki T, 2010, GERIATR GERONTOL S1, V10
   Belaid H, 2017, NEUROIMAGE, P14766
   Biagi L, 2016, DEVELOPMENTAL SCI, V19, P1075, DOI 10.1111/desc.12353
   Bimbi M, 2018, NEUROIMAGE, V175, P22, DOI 10.1016/j.neuroimage.2018.03.037
   Bowyer SM., 2016, NEUROPSYCHIATRIC ELE, V2, P1, DOI DOI 10.1186/S40810-015-0015-7
   Brauns Igor, 2014, Int Arch Med, V7, P51, DOI 10.1186/1755-7682-7-51
   Burle B, 2015, INT J PSYCHOPHYSIOL, V97, P210, DOI 10.1016/j.ijpsycho.2015.05.004
   Butler JS, 2017, CLIN NEUROPHYSIOL, V128, P463, DOI 10.1016/j.clinph.2016.12.019
   Caligiore D, 2017, NEUROSCI BIOBEHAV R, V72, P210, DOI 10.1016/j.neubiorev.2016.11.005
   Caviness JN, 2015, J PARKINSON DIS, V5, P117, DOI 10.3233/JPD-140480
   Cozac VV, 2016, PARKINSONS DIS-US, V2016, DOI 10.1155/2016/9060649
   da Silva FL, 2013, NEURON, V80, P1112, DOI 10.1016/j.neuron.2013.10.017
   de Solages C, 2010, EXP NEUROL, V221, P260, DOI 10.1016/j.expneurol.2009.11.012
   DeMaagd George, 2015, P T, V40, P504
   Di Pino G, 2014, FRONT SYST NEUROSCI, V8, DOI 10.3389/fnsys.2014.00109
   Eaves DL, 2016, FRONT NEUROSCI-SWITZ, V10, DOI 10.3382/fnins.2015.00514
   Falkenburger BH, 2016, J NEUROCHEM, V139, P121, DOI 10.1111/jnc.13618
   Gerbella M, 2017, EXP BRAIN RES, V235, P2903, DOI 10.1007/s00221-017-5007-3
   Gerloff C, 2002, ACTA PSYCHOL, V110, P161, DOI 10.1016/S0001-6918(02)00032-X
   Goetz CG, 2011, CSH PERSPECT MED, V1, DOI 10.1101/cshperspect.a008862
   Gola M, 2013, INT J PSYCHOPHYSIOL, V89, P334, DOI 10.1016/j.ijpsycho.2013.05.007
   Gongora M, 2016, NEUROSCI LETT, V611, P1, DOI 10.1016/j.neulet.2015.11.025
   Kantak SS, 2012, NEUROREHAB NEURAL RE, V26, P282, DOI 10.1177/1545968311420845
   Karunanayaka PR, 2016, CORTEX, V81, P239, DOI 10.1016/j.cortex.2016.04.021
   Kinoshita K, 2015, LIFE SCI, V137, P28, DOI 10.1016/j.lfs.2015.07.017
   Klassen BT, 2011, NEUROLOGY, V77, P118, DOI 10.1212/WNL.0b013e318224af8d
   Kühn AA, 2006, BRAIN, V129, P695, DOI 10.1093/brain/awh715
   Kumru H, 2016, NEURAL PLAST, V2016, DOI 10.1155/2016/6087896
   Lees AJ., 2007, MOV DISORD S17, V22
   MATSUZAKA Y, 1992, J NEUROPHYSIOL, V68, P653, DOI 10.1152/jn.1992.68.3.653
   Merims D, 2008, PARKINSONISM RELAT D, V14, P273, DOI 10.1016/j.parkreldis.2007.09.007
   Nelissen K., 2017, CEREB CORTEX, V18, P1
   Obeso JA, 2017, MOVEMENT DISORD, V32, P1264, DOI 10.1002/mds.27115
   Obeso JA, 2008, MOVEMENT DISORD, V23, pS548, DOI 10.1002/mds.22062
   PFURTSCHELLER G, 1992, NEUROREPORT, V3, P1057, DOI 10.1097/00001756-199212000-00006
   Rodriguez-Oroz MC, 2009, LANCET NEUROL, V8, P1128, DOI 10.1016/S1474-4422(09)70293-5
   Rosenberg-Katz K, 2016, FRONT HUM NEUROSCI, V10, DOI 10.3389/fnhum.2016.00356
   Säfström D, 2018, NEUROIMAGE, V172, P608, DOI 10.1016/j.neuroimage.2018.02.014
   Samii A, 2004, LANCET, V363, P1783, DOI 10.1016/S0140-6736(04)16305-8
   Seo R, 2018, NEUROIMAGE, V174, P44, DOI 10.1016/j.neuroimage.2018.02.010
   Shadmehr R, 2017, J NEUROSCI, V37, P1663, DOI 10.1523/JNEUROSCI.1675-16.2016
   Silberstein P, 2005, BRAIN, V128, P1277, DOI 10.1093/brain/awh480
   Srinivasan R, 1999, CLIN NEUROPHYSIOL, V110, P1351, DOI 10.1016/S1388-2457(99)00080-2
   Srinivasan R, 1998, IEEE T BIO-MED ENG, V45, P814, DOI 10.1109/10.686789
   Surmeier DJ, 2010, PROG BRAIN RES, V183, P59, DOI 10.1016/S0079-6123(10)83004-3
   Sveinbjornsdottir S, 2016, J NEUROCHEM, V139, P318, DOI 10.1111/jnc.13691
   Teramoto H, 2016, BIOMED RES INT, V2016, DOI 10.1155/2016/2845754
   Tolosa E, 2006, LANCET NEUROL, V5, P75, DOI 10.1016/S1474-4422(05)70285-4
   Weiss S, 2003, BRAIN LANG, V85, P325, DOI 10.1016/S0093-934X(03)00067-1
NR 53
TC 7
Z9 7
U1 1
U2 19
PU CHURCHILL LIVINGSTONE
PI EDINBURGH
PA JOURNAL PRODUCTION DEPT, ROBERT STEVENSON HOUSE, 1-3 BAXTERS PLACE,
   LEITH WALK, EDINBURGH EH1 3AF, MIDLOTHIAN, SCOTLAND
SN 0306-9877
EI 1532-2777
J9 MED HYPOTHESES
JI Med. Hypotheses
PD FEB
PY 2019
VL 123
BP 74
EP 78
DI 10.1016/j.mehy.2018.12.014
PG 5
WC Medicine, Research & Experimental
WE Science Citation Index Expanded (SCI-EXPANDED)
SC Research & Experimental Medicine
GA HL3DZ
UT WOS:000458594400018
PM 30696598
OA hybrid
DA 2024-04-10
ER

PT J
AU Schreiner, SJ
   Werth, E
   Ballmer, L
   Valko, PO
   Schubert, KM
   Imbach, LL
   Baumann, CR
   Maric, A
   Baumann-Vogel, H
AF Schreiner, Simon J.
   Werth, Esther
   Ballmer, Leonie
   Valko, Philipp O.
   Schubert, Kai M.
   Imbach, Lukas L.
   Baumann, Christian R.
   Maric, Angelina
   Baumann-Vogel, Heide
TI Sleep spindle and slow wave activity in Parkinson disease with excessive
   daytime sleepiness
SO SLEEP
LA English
DT Article
DE Parkinson; excessive daytime sleepiness; sleep; slow-wave sleep; slow
   wave activity; spindles; sleep homeostasis; spectral analysis;
   polysomnography; EEG
ID SODIUM OXYBATE; CIRCADIAN REGULATION; EEG; ALERTNESS; ASSOCIATION;
   HYPERSOMNIA; PROPENSITY; DISORDERS; MELATONIN; DOPAMINE
AB Study Objectives Excessive daytime sleepiness (EDS) is a common and devastating symptom in Parkinson disease (PD), but surprisingly most studies showed that EDS is independent from nocturnal sleep disturbance measured with polysomnography. Quantitative electroencephalography (EEG) may reveal additional insights by measuring the EEG hallmarks of non-rapid eye movement (NREM) sleep, namely slow waves and spindles. Here, we tested the hypothesis that EDS in PD is associated with nocturnal sleep disturbance revealed by quantitative NREM sleep EEG markers. Methods Patients with PD (n = 130) underwent polysomnography followed by spectral analysis to calculate spindle frequency activity, slow-wave activity (SWA), and overnight SWA decline, which reflects the dissipation of homeostatic sleep pressure. We used the Epworth Sleepiness Scale (ESS) to assess subjective daytime sleepiness and define EDS (ESS > 10). All examinations were part of an evaluation for deep brain stimulation. Results Patients with EDS (n = 46) showed reduced overnight decline of SWA (p = 0.036) and reduced spindle frequency activity (p = 0.032) compared with patients without EDS. Likewise, more severe daytime sleepiness was associated with reduced SWA decline (ss= -0.24 p = 0.008) and reduced spindle frequency activity (ss= -0.42, p < 0.001) across all patients. Reduced SWA decline, but not daytime sleepiness, was associated with poor sleep quality and continuity at polysomnography. Conclusions Our data suggest that daytime sleepiness in PD patients is associated with sleep disturbance revealed by quantitative EEG, namely reduced overnight SWA decline and reduced spindle frequency activity. These findings could indicate that poor sleep quality, with incomplete dissipation of homeostatic sleep pressure, may contribute to EDS in PD.
C1 [Schreiner, Simon J.; Werth, Esther; Ballmer, Leonie; Valko, Philipp O.; Schubert, Kai M.; Imbach, Lukas L.; Baumann, Christian R.; Maric, Angelina; Baumann-Vogel, Heide] Univ Zurich, Univ Hosp Zurich, Dept Neurol, Zurich, Switzerland.
   [Schreiner, Simon J.; Werth, Esther; Ballmer, Leonie; Valko, Philipp O.; Schubert, Kai M.; Imbach, Lukas L.; Baumann, Christian R.; Maric, Angelina; Baumann-Vogel, Heide] Univ Zurich, Univ Hosp Zurich, Clin Neurosci Ctr, Zurich, Switzerland.
   [Schreiner, Simon J.; Werth, Esther; Valko, Philipp O.; Baumann, Christian R.; Maric, Angelina] Univ Zurich, Sleep & Hlth Zurich SHZ, Zurich, Switzerland.
   [Imbach, Lukas L.] Swiss Epilepsy Ctr, Klin Lengg, Zurich, Switzerland.
C3 University of Zurich; University Zurich Hospital; University of Zurich;
   University Zurich Hospital; University of Zurich
RP Schreiner, SJ (通讯作者)，Univ Hosp Zurich, Dept Neurol, CH-8091 Zurich, Switzerland.
EM simon.schreiner@usz.ch
OI Maric, Angelina/0000-0002-1416-6728; Schreiner, Simon
   J./0000-0002-5150-6066
FU Swiss Neurological Society; Swiss National Science Foundation [188790]
FX Simon J. Schreiner received a stipend from the Swiss Neurological
   Society. Christian R. Baumann received project funding from the Swiss
   National Science Foundation (project number 188790).
CR Abbott RD, 2019, NEUROLOGY, V93, pE1425, DOI 10.1212/WNL.0000000000008241
   Amara AW, 2017, J NEUROL NEUROSUR PS, V88, P653, DOI 10.1136/jnnp-2016-315023
   Amato N, 2018, ANN NEUROL, V84, P905, DOI 10.1002/ana.25360
   Amzica F, 1998, ELECTROEN CLIN NEURO, V107, P69, DOI 10.1016/S0013-4694(98)00051-0
   Arnulf I, 2002, NEUROLOGY, V58, P1019, DOI 10.1212/WNL.58.7.1019
   Babkina O, 2018, PARKINSONISM RELAT D, V46, pE69
   Bassetti C, 1996, ANN NEUROL, V39, P471, DOI 10.1002/ana.410390409
   Baumann C, 2005, J NEUROL, V252, P139, DOI 10.1007/s00415-005-0614-5
   Baumann CR, 2014, MOVEMENT DISORD, V29, P207, DOI 10.1002/mds.25650
   Baumann-Vogel H, 2017, SLEEP, V40, DOI 10.1093/sleep/zsx033
   Berry RB, 2020, AASM scoring manual version 2.2
   Besset A, 1998, ELECTROEN CLIN NEURO, V107, P122, DOI 10.1016/S0013-4694(98)00048-0
   Bliwise DL, 2012, MOVEMENT DISORD, V27, P1118, DOI 10.1002/mds.25082
   Borbely A A, 1982, Hum Neurobiol, V1, P195
   Borbely A A, 1982, Hum Neurobiol, V1, P205
   Breen DP, 2014, JAMA NEUROL, V71, P589, DOI 10.1001/jamaneurol.2014.65
   Brockmann PE, 2020, J CLIN SLEEP MED, V16, P583, DOI 10.5664/jcsm.8282
   Brunner H, 2002, MOVEMENT DISORD, V17, P928, DOI 10.1002/mds.10242
   Büchele F, 2018, JAMA NEUROL, V75, P114, DOI 10.1001/jamaneurol.2017.3171
   Cajochen C, 1999, Sleep Res Online, V2, P65
   CARSKADON MA, 1982, NEUROBIOL AGING, V3, P321, DOI 10.1016/0197-4580(82)90020-3
   Chahine LM, 2017, SLEEP MED REV, V35, P33, DOI 10.1016/j.smrv.2016.08.001
   Christensen JAE, 2014, CLIN NEUROPHYSIOL, V125, P512, DOI 10.1016/j.clinph.2013.08.013
   Chung S, 2013, J CLIN SLEEP MED, V9, P1131, DOI 10.5664/jcsm.3150
   Cirelli C, 2005, J NEUROSCI, V25, P4503, DOI 10.1523/JNEUROSCI.4845-04.2005
   Cox R, 2020, SLEEP MED REV, V54, DOI 10.1016/j.smrv.2020.101353
   Dang-Vu TT, 2010, CURR BIOL, V20, pR626, DOI 10.1016/j.cub.2010.06.032
   Darien I., 2014, International classification of sleep disorders, V3rd
   De Cock VC, 2014, PLOS ONE, V9, DOI 10.1371/journal.pone.0107278
   De Gennaro L, 2003, SLEEP MED REV, V7, P423, DOI 10.1053/smrv.2002.0252
   Dijk DJ, 2010, SLEEP, V33, P211, DOI 10.1093/sleep/33.2.211
   DIJK DJ, 1995, J NEUROSCI, V15, P3526
   Dijk DJ, 1997, J BIOL RHYTHM, V12, P627, DOI 10.1177/074873049701200618
   Doppler CEJ, 2021, SLEEP, V44, DOI 10.1093/sleep/zsab040
   Feigin VL, 2017, LANCET NEUROL, V16, P877, DOI 10.1016/S1474-4422(17)30299-5
   Feng F, 2021, PARKINSONISM RELAT D, V85, P133, DOI 10.1016/j.parkreldis.2021.02.016
   Gjerstad MD, 2002, NEUROLOGY, V58, P1544, DOI 10.1212/WNL.58.10.1544
   Goldman JG, 2013, PARKINSONISM RELAT D, V19, P806, DOI 10.1016/j.parkreldis.2013.05.006
   Guilleminault C, 1998, NEUROLOGY, V50, pS8, DOI 10.1212/WNL.50.2_Suppl_1.S8
   Happe S, 2007, J NEUROL, V254, P1037, DOI 10.1007/s00415-006-0483-6
   Heinzer R, 2001, CHEST, V119, P1807, DOI 10.1378/chest.119.6.1807
   HUGHES AJ, 1992, J NEUROL NEUROSUR PS, V55, P181, DOI 10.1136/jnnp.55.3.181
   Junho BT, 2018, J CLIN NEUROL, V14, P530
   Khatami R, 2007, SLEEP, V30, P980, DOI 10.1093/sleep/30.8.980
   Killgore WDS, 2012, PSYCHOL REP, V110, P63, DOI 10.2466/17.22.PR0.110.1.63-72
   Krugliakova E, 2022, FRONT NEUROSCI-SWITZ, V16, DOI 10.3389/fnins.2022.755958
   Latreille V, 2016, BRAIN, V139, P1189, DOI 10.1093/brain/aww018
   Liguori C, 2019, J NEUROL, V266, P636, DOI 10.1007/s00415-018-09179-8
   Lustenberger C, 2022, COMMUN MED-LONDON, V2, DOI 10.1038/s43856-022-00096-6
   Mamelak M, 2004, SLEEP, V27, P1327, DOI 10.1093/sleep/27.7.1327
   Martinez-Martin P, 2011, MOVEMENT DISORD, V26, P399, DOI 10.1002/mds.23462
   Mohammadi H, 2021, FRONT NEUROL, V12, DOI 10.3389/fneur.2021.598632
   Ondo WG, 2001, NEUROLOGY, V57, P1392, DOI 10.1212/WNL.57.8.1392
   Ondo WG, 2008, ARCH NEUROL-CHICAGO, V65, P1337, DOI 10.1001/archneur.65.10.1337
   Patel N, 2018, CLIN NEUROPHARMACOL, V41, P210, DOI 10.1097/WNF.0000000000000307
   Phattanarudee S, 2018, EUR NEUROL, V80, P268, DOI 10.1159/000496937
   Plante DT, 2012, PSYCHIAT RES-NEUROIM, V201, P240, DOI 10.1016/j.pscychresns.2012.03.001
   Poryazova R, 2010, EUR NEUROL, V63, P129, DOI 10.1159/000276402
   Raciti L, 2019, NEUROL SCI, V40, P1271, DOI 10.1007/s10072-019-03745-2
   Robillard R, 2010, J SLEEP RES, V19, P455, DOI 10.1111/j.1365-2869.2010.00820.x
   Roth C, 2000, CLIN NEUROPHYSIOL, V111, P1266, DOI 10.1016/S1388-2457(00)00295-9
   Roth T, 2003, SLEEP MED, V4, P275, DOI 10.1016/S1389-9457(03)00058-3
   Rye DB, 2000, J SLEEP RES, V9, P63, DOI 10.1046/j.1365-2869.2000.00201.x
   Schreiner SJ, 2021, FRONT NEUROL, V12, DOI 10.3389/fneur.2021.618101
   Schreiner SJ, 2019, ANN NEUROL, V85, P765, DOI 10.1002/ana.25459
   Sforza E, 2000, CLIN NEUROPHYSIOL, V111, P277, DOI 10.1016/S1388-2457(99)00242-4
   Shpirer I, 2006, MOVEMENT DISORD, V21, P1432, DOI 10.1002/mds.21002
   STERIADE M, 1993, SCIENCE, V262, P679, DOI 10.1126/science.8235588
   Stevens S, 2004, SLEEP, V27, P967, DOI 10.1093/sleep/27.5.967
   Taillard J, 2021, BRAIN SCI, V11, DOI 10.3390/brainsci11081003
   Tomlinson CL, 2010, MOVEMENT DISORD, V25, P2649, DOI 10.1002/mds.23429
   Tononi G, 2003, BRAIN RES BULL, V62, P143, DOI 10.1016/j.brainresbull.2003.09.004
   Trotti LM, 2019, CURR CLIN NEUROL, P87, DOI 10.1007/978-3-319-97897-0_21
   Valomon A, 2021, SCI REP-UK, V11, DOI 10.1038/s41598-021-83980-w
   Videnovic A, 2014, JAMA NEUROL, V71, P463, DOI 10.1001/jamaneurol.2013.6239
   Walsh JK, 2010, SLEEP, V33, P1217, DOI 10.1093/sleep/33.9.1217
   Weiner OM, 2016, NEURAL PLAST, V2016, DOI 10.1155/2016/7328725
   Werth E, 1996, AM J PHYSIOL-REG I, V271, pR501, DOI 10.1152/ajpregu.1996.271.3.R501
   Werth E, 1997, J SLEEP RES, V6, P102, DOI 10.1046/j.1365-2869.1997.d01-36.x
   Wienecke M, 2012, J SLEEP RES, V21, P710, DOI 10.1111/j.1365-2869.2012.01027.x
   Yong MH, 2011, PLOS ONE, V6, DOI 10.1371/journal.pone.0022511
   Zahed H, 2021, MOVEMENT DISORD, V36, P1526, DOI 10.1002/mds.28562
NR 82
TC 3
Z9 3
U1 1
U2 11
PU OXFORD UNIV PRESS INC
PI CARY
PA JOURNALS DEPT, 2001 EVANS RD, CARY, NC 27513 USA
SN 0161-8105
EI 1550-9109
J9 SLEEP
JI Sleep
PD APR 12
PY 2023
VL 46
IS 4
DI 10.1093/sleep/zsac165
EA JUL 2022
PG 11
WC Clinical Neurology; Neurosciences
WE Science Citation Index Expanded (SCI-EXPANDED)
SC Neurosciences & Neurology
GA D6UE8
UT WOS:000834318200001
PM 35877159
DA 2024-04-10
ER

PT J
AU Schroeder, LA
   Rufra, O
   Sauvageot, N
   Fays, F
   Pieri, V
   Diederich, NJ
AF Schroeder, Lynn A.
   Rufra, Olivier
   Sauvageot, Nicolas
   Fays, Francois
   Pieri, Vannina
   Diederich, Nico J.
TI Reduced Rapid Eye Movement Density in Parkinson Disease: A
   Polysomnography-Based Case-Control Study
SO SLEEP
LA English
DT Article
DE excessive daytime sleepiness; Parkinson disease; REM density; REM sleep
ID SLEEP BEHAVIOR DISORDER; NONMOTOR SYMPTOMS QUESTIONNAIRE; EXCESSIVE
   DAYTIME SLEEPINESS; REM-SLEEP; UNIPOLAR DEPRESSION; EEG SLEEP; DEMENTIA;
   SCALE; WAKEFULNESS; ADULTHOOD
AB Study Objectives: To explore rapid eye movement density (RD) in patients with idiopathic Parkinson disease (IPD) and to investigate its usefulness as surrogate marker of excessive daytime sleepiness, a frequent complaint in IPD patients.
   Methods: Retrospective polysomnography study on 81 subjects without dementia: 29 patients with early stage IPD (disease duration <= 3 y), 21 patients with middle-stage IPD (disease duration > 3 and < 8 y) and 31 healthy controls (HC). Rapid eye movement (REM) sleep was defined as any REM episode with > 3 min of continuous REM sleep. RD was defined as number of ocular movements per minute of REM sleep. Patients with early stage IPD and HC fulfilled the PD-specific sleepiness questionnaires Parkinson's Disease Sleep Scale (PDSS) and the Nonmotor Symptoms Questionnaire for Parkinson's disease (NMSQuest).
   Results: RD was lower in patients with IPD than in HC. The difference was most significant between patients with middle stage IPD and HC (P = 0.001), and most prominent for the third REM episode, again when comparing patients with middle stage IPD and HC (P = 0.03). RD was independent from sex, age, and other sleep parameters. In early stage IPD, RD correlated with the PDSS score (r = -0.63, P = 0.001) and the sleep-related questions of the NMSQuest score (r = 0.48, P = 0.017).
   Conclusions: REM density is reduced in patients with IPD and correlates with subjective scores on sleep impairment. As an indicator of persistent high sleep pressure, reduced RD in IPD is eligible as a biomarker of excessive daytime sleepiness in IPD. It possibly reflects direct involvement of the brainstem REM generation sites by the disease process. RD is a promising new tool for sleep research in IPD.
C1 [Schroeder, Lynn A.] Ctr Hosp Luxembourg, Dept Neurosurg, Luxembourg, Luxembourg.
   [Pieri, Vannina; Diederich, Nico J.] Ctr Hosp Luxembourg, Dept Neurosci, 4 Rue Barble, L-1210 Luxembourg, Luxembourg.
   [Sauvageot, Nicolas; Fays, Francois] Luxembourg Inst Hlth, Competence Ctr Methodol & Stat, Luxembourg, Luxembourg.
   [Rufra, Olivier] Ctr Hosp Luxembourg, Interdisciplinary Sleep Lab, Luxembourg, Luxembourg.
C3 Luxembourg Hospital Center; Luxembourg Hospital Center; Luxembourg
   Institute of Health; Luxembourg Hospital Center
RP Diederich, NJ (通讯作者)，Ctr Hosp Luxembourg, Dept Neurosci, 4 Rue Barble, L-1210 Luxembourg, Luxembourg.
EM diederich.nico@chl.lu
RI Diederich, Nico J/AAX-4467-2020
OI Diederich, Nico/0000-0001-8537-8595
FU Foundation Think, Luxembourg; "Fonds National de Recherche," Luxembourg
   (FNR) [FRN/06/04/05]
FX This was not an industry supported study. The study has been supported
   by an unrestricted grant from the Foundation Think, Luxembourg.
   Recruitment of the patients has been partially performed in a study
   supported by "Fonds National de Recherche," Luxembourg (FNR)
   (FRN/06/04/05). The authors have indicated no financial conflicts of
   interest. The work was performed in the Department of Neurosciences,
   Centre Hospitalier de Luxembourg, Luxembourg-City, Luxembourg.
CR Arnulf I, 2002, NEUROLOGY, V58, P1019, DOI 10.1212/WNL.58.7.1019
   Aserinsky E, 1969, Biol Psychiatry, V1, P147
   ASERINSKY E, 1973, PSYCHOPHYSIOLOGY, V10, P545, DOI 10.1111/j.1469-8986.1973.tb00804.x
   Battaglia M, 1999, BIOL PSYCHIAT, V45, P1056, DOI 10.1016/S0006-3223(98)00213-3
   Borbely A A, 1982, Hum Neurobiol, V1, P195
   Brunner H, 2002, MOVEMENT DISORD, V17, P928, DOI 10.1002/mds.10242
   Buysse DJ, 1999, BIOL PSYCHIAT, V45, P205, DOI 10.1016/S0006-3223(98)00198-X
   Chaudhuri KR, 2006, MOVEMENT DISORD, V21, P916, DOI 10.1002/mds.20844
   Chaudhuri KR, 2002, J NEUROL NEUROSUR PS, V73, P629, DOI 10.1136/jnnp.73.6.629
   Chokroverty S., 2009, Sleep disorders medicine, DOI [10.1007/978-1-4939-6578-6, DOI 10.1007/978-1-4939-6578-6]
   Clark CP, 1998, BIOL PSYCHIAT, V43, P601, DOI 10.1016/S0006-3223(97)00457-5
   Compta Y, 2009, BRAIN, V132, P3308, DOI 10.1093/brain/awp263
   Dauvilliers Y, 2007, SLEEP, V30, P844, DOI 10.1093/sleep/30.7.844
   De Carli F, 2016, ANN NEUROL, V79, P326, DOI 10.1002/ana.24556
   De Cock VC, 2014, PLOS ONE, V9, DOI 10.1371/journal.pone.0107278
   Del Tredici K, 2016, NEUROPATH APPL NEURO, V42, P33, DOI 10.1111/nan.12298
   Diederich NJ, 2009, ACTA NEUROL SCAND, V120, P308, DOI 10.1111/j.1600-0404.2009.01167.x
   Diederich NJ, 2013, MOVEMENT DISORD, V28, P1443, DOI 10.1002/mds.25520
   Diederich NJ, 2005, SLEEP MED, V6, P313, DOI 10.1016/j.sleep.2005.03.011
   FEINBERG I, 1980, ELECTROEN CLIN NEURO, V50, P467, DOI 10.1016/0013-4694(80)90013-9
   Gagnon JF, 2002, NEUROLOGY, V59, P585, DOI 10.1212/WNL.59.4.585
   GILES DE, 1988, J AFFECT DISORDERS, V14, P51, DOI 10.1016/0165-0327(88)90071-7
   Giles DE, 1998, AM J PSYCHIAT, V155, P192
   GILES DE, 1986, BIOL PSYCHIAT, V21, P473, DOI 10.1016/0006-3223(86)90189-7
   GILES DE, 1993, PSYCHIAT RES, V46, P269, DOI 10.1016/0165-1781(93)90095-X
   Goetz RR, 2001, BIOL PSYCHIAT, V49, P930, DOI 10.1016/S0006-3223(00)01092-1
   Happe S, 2005, J NEUROL, V252, P936, DOI 10.1007/s00415-005-0785-0
   Hobson DE, 2002, JAMA-J AM MED ASSOC, V287, P455, DOI 10.1001/jama.287.4.455
   HOBSON JA, 1986, BEHAV BRAIN SCI, V9, P371, DOI 10.1017/S0140525X00046215
   JOHNS MW, 1991, SLEEP, V14, P540, DOI 10.1093/sleep/14.6.540
   Kales A, 1968, MANUAL STANDARDIZED
   LAUER CJ, 1991, BIOL PSYCHIAT, V29, P979, DOI 10.1016/0006-3223(91)90355-P
   Lemer A, 2008, MOVEMENT DISORD, V23, P1076, DOI 10.1002/mds.22066
   Lloret SP, 2008, PARKINSONISM RELAT D, V14, P641, DOI 10.1016/j.parkreldis.2008.01.004
   MENDELS J, 1967, ELECTROEN CLIN NEURO, V22, P556, DOI 10.1016/0013-4694(67)90063-6
   Modell S, 2005, BIOL PSYCHIAT, V58, P694, DOI 10.1016/j.biopsych.2005.05.004
   Pahwa P, 2012, CAN RESPIR J, V19, pE10, DOI 10.1155/2012/287309
   Peeraully T, 2012, MOVEMENT DISORD, V27, P1729, DOI 10.1002/mds.25197
   Postuma RB, 2015, MOVEMENT DISORD, V30, P1591, DOI 10.1002/mds.26424
   Rajput A, 2001, DRUG AGING, V18, P913, DOI 10.2165/00002512-200118120-00003
   Schenck CH, 2013, SLEEP MED, V14, P744, DOI 10.1016/j.sleep.2012.10.009
   Shpirer I, 2006, MOVEMENT DISORD, V21, P1432, DOI 10.1002/mds.21002
   SOIKKELI R, 1991, ELECTROEN CLIN NEURO, V79, P159, DOI 10.1016/0013-4694(91)90134-P
   Steiger A, 2010, J PSYCHIATR RES, V44, P242, DOI 10.1016/j.jpsychires.2009.08.013
   Stiasny-Kolster K, 2015, SLEEP MED, V16, P186, DOI 10.1016/j.sleep.2014.08.014
   Stoffers D, 2007, BRAIN, V130, P1847, DOI 10.1093/brain/awm034
   Taillard J, 2003, J SLEEP RES, V12, P275, DOI 10.1046/j.0962-1105.2003.00369.x
   TOUSSAINT M, 1995, SLEEP, V18, P463, DOI 10.1093/sleep/18.6.463
   Trenkwalder Claudia, 2007, Handb Clin Neurol, V83, P365, DOI 10.1016/S0072-9752(07)83015-6
   VANHILTEN B, 1994, ARCH NEUROL-CHICAGO, V51, P922, DOI 10.1001/archneur.1994.00540210094018
   Yong MH, 2011, PLOS ONE, V6, DOI 10.1371/journal.pone.0022511
NR 51
TC 21
Z9 24
U1 0
U2 6
PU OXFORD UNIV PRESS INC
PI CARY
PA JOURNALS DEPT, 2001 EVANS RD, CARY, NC 27513 USA
EI 1550-9109
J9 SLEEP
JI Sleep
PD DEC 1
PY 2016
VL 39
IS 12
BP 2133
EP 2139
AR PII sp-00247-16
DI 10.5665/sleep.6312
PG 7
WC Clinical Neurology; Neurosciences
WE Science Citation Index Expanded (SCI-EXPANDED)
SC Neurosciences & Neurology
GA ED5ZK
UT WOS:000388932700007
PM 27748239
OA Green Published, Bronze
DA 2024-04-10
ER

PT J
AU Calabrò, RS
   Naro, A
   Filoni, S
   Pullia, M
   Billeri, L
   Tomasello, P
   Portaro, S
   Di Lorenzo, G
   Tomaino, C
   Bramanti, P
AF Calabro, Rocco Salvatore
   Naro, Antonino
   Filoni, Serena
   Pullia, Massimo
   Billeri, Luana
   Tomasello, Provvidenza
   Portaro, Simona
   Di Lorenzo, Giuseppe
   Tomaino, Concetta
   Bramanti, Placido
TI Walking to your right music: a randomized controlled trial on the novel
   use of treadmill plus music in Parkinson's disease
SO JOURNAL OF NEUROENGINEERING AND REHABILITATION
LA English
DT Article
DE Gait rehabilitation; Parkinson's disease; Rhythmic auditory stimulation;
   GaitTrainer3
ID RHYTHMIC AUDITORY-STIMULATION; GAIT; EEG; REHABILITATION; CUES;
   OSCILLATIONS; COHERENCE; STROKE; POWER; DESYNCHRONIZATION
AB BackgroundRhythmic Auditory Stimulation (RAS) can compensate for the loss of automatic and rhythmic movements in patients with idiopathic Parkinson's disease (PD). However, the neurophysiological mechanisms underlying the effects of RAS are still poorly understood. We aimed at identifying which mechanisms sustain gait improvement in a cohort of patients with PD who practiced RAS gait training.MethodsWe enrolled 50 patients with PD who were randomly assigned to two different modalities of treadmill gait training using GaitTrainer3 with and without RAS (non_RAS) during an 8-week training program. We measured clinical, kinematic, and electrophysiological effects of both the gait trainings.ResultsWe found a greater improvement in Functional Gait Assessment (p<0.001), Tinetti Falls Efficacy Scale (p<0.001), Unified Parkinson Disease Rating Scale (p=0.001), and overall gait quality index (p<0.001) following RAS than non_RAS training. In addition, the RAS gait training induced a stronger EEG power increase within the sensorimotor rhythms related to specific periods of the gait cycle, and a greater improvement of fronto-centroparietal/temporal electrode connectivity than the non_RAS gait training.ConclusionsThe findings of our study suggest that the usefulness of cueing strategies during gait training consists of a reshape of sensorimotor rhythms and fronto-centroparietal/temporal connectivity. Restoring the internal timing mechanisms that generate and control motor rhythmicity, thus improving gait performance, likely depends on a contribution of the cerebellum. Finally, identifying these mechanisms is crucial to create patient-tailored, RAS-based rehabilitative approaches in PD.Trial registrationNCT03434496. Registered 15 February 2018, retrospectively registered.
C1 [Calabro, Rocco Salvatore; Naro, Antonino; Pullia, Massimo; Billeri, Luana; Tomasello, Provvidenza; Portaro, Simona; Di Lorenzo, Giuseppe; Bramanti, Placido] IRCCS Ctr Neurolesi Bonino Pulejo, Via Palermo,SS 113, I-98124 Messina, Italy.
   [Filoni, Serena] Fdn Ctr Riabilitaz Padre Pio Onlus, San Giovanni Rotondo, FG, Italy.
   [Tomaino, Concetta] Inst Mus & Neurol Funct, Mt Vernon, NY USA.
C3 IRCCS Bonino Pulejo
RP Calabrò, RS (通讯作者)，IRCCS Ctr Neurolesi Bonino Pulejo, Via Palermo,SS 113, I-98124 Messina, Italy.
EM salbro77@tiscali.it
RI Calabrò, Rocco S/K-7520-2016; Billeri, Luana LB/V-9702-2018; Bramanti,
   Placido/K-5117-2016; PORTARO, SIMONA/GVS-8522-2022
OI Bramanti, Placido/0000-0003-0394-8166; Billeri,
   Luana/0000-0002-0462-6364; calabro, rocco salvatore/0000-0002-8566-3166;
   Tomaino, Concetta/0000-0001-9274-4928; Filoni,
   Serena/0000-0002-6375-2360
CR Arias P, 2008, EXP BRAIN RES, V186, P589, DOI 10.1007/s00221-007-1263-y
   Ashoori A, 2015, FRONT NEUROL, V6, DOI 10.3389/fneur.2015.00234
   Beninato M, 2014, PHYS THER, V94, P1594, DOI 10.2522/ptj.20130596
   Braunlich K, 2019, EUR J NEUROSCI, V49, P849, DOI 10.1111/ejn.14227
   Bukowska AA, 2016, FRONT HUM NEUROSCI, V9, DOI 10.3389/fnhum.2015.00710
   Calabrò RS, 2018, J NEUROENG REHABIL, V15, DOI 10.1186/s12984-018-0377-8
   Calabrò RS, 2017, J NEUROENG REHABIL, V14, DOI 10.1186/s12984-017-0268-4
   Chen JL, 2008, CEREB CORTEX, V18, P2844, DOI 10.1093/cercor/bhn042
   Coull JT, 2011, NEUROPSYCHOPHARMACOL, V36, P3, DOI 10.1038/npp.2010.113
   da Silva Paiva Laercio, 2018, BMC Res Notes, V11, P326, DOI 10.1186/s13104-018-3439-x
   de Bruin N, 2010, PARKINSONS DIS-US, V2010, DOI 10.4061/2010/483530
   de Dreu M J, 2012, Parkinsonism Relat Disord, V18 Suppl 1, pS114, DOI 10.1016/S1353-8020(11)70036-0
   De Icco R, 2015, PARKINSONS DIS-US, V2015, DOI 10.1155/2015/978590
   del Olmo MF, 2005, PARKINSONISM RELAT D, V11, P25, DOI 10.1016/j.parkreldis.2004.09.002
   Delorme A, 2004, J NEUROSCI METH, V134, P9, DOI 10.1016/j.jneumeth.2003.10.009
   Edelman GM, 2001, P NATL ACAD SCI USA, V98, P13763, DOI 10.1073/pnas.231499798
   Engel AK, 2010, CURR OPIN NEUROBIOL, V20, P156, DOI 10.1016/j.conb.2010.02.015
   Formaggio E, 2015, BRAIN TOPOGR, V28, P352, DOI 10.1007/s10548-014-0372-8
   Formaggio E, 2013, J NEUROENG REHABIL, V10, DOI 10.1186/1743-0003-10-24
   Frazzitta G, 2009, MOVEMENT DISORD, V24, P1139, DOI 10.1002/mds.22491
   Gallagher R, 2016, J NEUROENG REHABIL, V13, DOI 10.1186/s12984-016-0184-z
   Gao LL, 2016, TRANSL NEURODEGENER, V5, DOI 10.1186/s40035-016-0066-0
   Ghai S, 2018, SCI REP-UK, V8, DOI 10.1038/s41598-017-16232-5
   Gómez J, 2014, PSYCHIAT RES, V220, P737, DOI 10.1016/j.psychres.2014.07.048
   Gwin JT, 2011, NEUROIMAGE, V54, P1289, DOI 10.1016/j.neuroimage.2010.08.066
   Hackett Troy A, 2015, Handb Clin Neurol, V129, P27, DOI 10.1016/B978-0-444-62630-1.00002-0
   Handojoseno AMA, 2015, IEEE ENG MED BIO, pCP1
   Hausdorff JM, 2009, CHAOS, V19, DOI 10.1063/1.3147408
   Hehenberger L, 2016, IEEE SYS MAN CYBERN, P4182, DOI 10.1109/SMC.2016.7844888
   Holtzer R, 2017, EUR J NEUROSCI, V45, P660, DOI 10.1111/ejn.13518
   Holtzer R, 2016, BRAIN TOPOGR, V29, P334, DOI 10.1007/s10548-015-0465-z
   Holtzer R, 2015, NEUROIMAGE, V112, P152, DOI 10.1016/j.neuroimage.2015.03.002
   Jankovic J, 2015, NEUROL CLIN, V33, P249, DOI 10.1016/j.ncl.2014.09.007
   Jenkinson N, 2011, TRENDS NEUROSCI, V34, P611, DOI 10.1016/j.tins.2011.09.003
   Kadivar Z, 2011, NEUROREHAB NEURAL RE, V25, P626, DOI 10.1177/1545968311401627
   Koshimori Y, 2019, FRONT NEUROSCI-SWITZ, V13, DOI 10.3389/fnins.2019.00106
   Koshimori Y, 2018, AGEING RES REV, V47, P133, DOI 10.1016/j.arr.2018.07.001
   Lee MM, 2012, AM J PHYS MED REHAB, V91, P689, DOI 10.1097/PHM.0b013e31824fa86d
   Lee SJ, 2012, AM J PHYS MED REHAB, V91, P2, DOI 10.1097/PHM.0b013e31823c7507
   Leocani L, 1997, EVOKED POTENTIAL, V104, P199, DOI 10.1016/S0168-5597(96)96051-7
   Leow LA, 2015, ANN NY ACAD SCI, V1337, P53, DOI 10.1111/nyas.12658
   Leow LA, 2014, FRONT HUM NEUROSCI, V8, DOI 10.3389/fnhum.2014.00811
   Leow LA, 2014, ADV EXP MED BIOL, V829, P325, DOI 10.1007/978-1-4939-1782-2_17
   Lim I, 2005, CLIN REHABIL, V19, P695, DOI 10.1191/0269215505cr906oa
   Little Simon, 2014, Parkinsonism Relat Disord, V20 Suppl 1, pS44, DOI 10.1016/S1353-8020(13)70013-0
   Magrinelli F, 2016, PARKINSONS DIS-US, V2016, DOI 10.1155/2016/9832839
   Manganotti P, 1998, ELECTROMYOGR MOTOR C, V109, P50, DOI 10.1016/S0924-980X(97)00074-X
   McIntosh GC, 1997, J NEUROL NEUROSUR PS, V62, P22, DOI 10.1136/jnnp.62.1.22
   McKinlay A, 2010, J INT NEUROPSYCH SOC, V16, P268, DOI 10.1017/S1355617709991299
   Miller RA, 1996, ELECTROMYOGR MOTOR C, V101, P1, DOI 10.1016/0013-4694(95)00209-X
   Mirdamadi JL, 2016, J NEUROPHYSIOL, V116, P917, DOI 10.1152/jn.01132.2015
   Morris ME, 1996, BRAIN, V119, P551, DOI 10.1093/brain/119.2.551
   Nakayashiki K, 2014, J NEUROENG REHABIL, V11, DOI 10.1186/1743-0003-11-90
   Naro A, 2016, BRAIN STIMUL, V9, P388, DOI 10.1016/j.brs.2016.02.005
   Naro A, 2016, CLIN NEUROPHYSIOL, V127, P1845, DOI 10.1016/j.clinph.2015.12.010
   Naro A, 2015, NEURAL PLAST, V2015, DOI 10.1155/2015/391349
   Nieuwboer A, 2010, J NEUROL NEUROSUR PS, V81, P126, DOI 10.1136/jnnp.2006.097923corr1
   Parker KL, 2013, FRONT INTEGR NEUROSC, V7, DOI 10.3389/fnint.2013.00075
   Parsons BD, 2013, FRONT PSYCHOL, V4, DOI 10.3389/fpsyg.2013.00046
   Pelzer EA, 2013, EUR J NEUROSCI, V38, P3106, DOI 10.1111/ejn.12314
   Petter EA, 2016, NEUROSCI BIOBEHAV R, V71, P739, DOI 10.1016/j.neubiorev.2016.10.015
   Petzinger G M, 2015, Brain Plast, V1, P29
   PFURTSCHELLER G, 1977, ELECTROEN CLIN NEURO, V42, P817, DOI 10.1016/0013-4694(77)90235-8
   Pfurtscheller G, 1999, CLIN NEUROPHYSIOL, V110, P1842, DOI 10.1016/S1388-2457(99)00141-8
   Pizzamiglio S, 2018, J NEUROENG REHABIL, V15, DOI 10.1186/s12984-018-0357-z
   Ly QT, 2016, IEEE ENG MED BIO, P1599, DOI 10.1109/EMBC.2016.7591018
   RAPPELSBERGER P, 1989, Brain Topography, V2, P63, DOI 10.1007/BF01128844
   Rocha PA, 2014, CLIN NEUROL NEUROSUR, V124, P127, DOI 10.1016/j.clineuro.2014.06.026
   Rochester L, 2011, MOVEMENT DISORD, V26, P430, DOI 10.1002/mds.23450
   Rubinstein TC, 2002, MOVEMENT DISORD, V17, P1148, DOI 10.1002/mds.10259
   Seeber M, 2015, NEUROIMAGE, V112, P318, DOI 10.1016/j.neuroimage.2015.03.045
   Seeber M, 2014, FRONT HUM NEUROSCI, V8, DOI 10.3389/fnhum.2014.00485
   Sen S, 2010, NEUROSCIENCE, V166, P712, DOI 10.1016/j.neuroscience.2009.12.036
   Senhadji L, 2002, NEUROPHYSIOL CLIN, V32, P175, DOI 10.1016/S0987-7053(02)00304-0
   Shine JM, 2013, BRAIN, V136, P3671, DOI 10.1093/brain/awt272
   Spaulding SJ, 2013, ARCH PHYS MED REHAB, V94, P562, DOI 10.1016/j.apmr.2012.10.026
   Stuart S, 2018, MATURITAS, V113, P53, DOI 10.1016/j.maturitas.2018.04.011
   Szewczyk-Krolikowski K, 2014, NEUROLOGY, V83, P208, DOI 10.1212/WNL.0000000000000592
   Thaut MH, 1999, MOVEMENT DISORD, V14, P808, DOI 10.1002/1531-8257(199909)14:5<808::AID-MDS1014>3.0.CO;2-J
   Thaut MH, 1999, IEEE ENG MED BIOL, V18, P101, DOI 10.1109/51.752991
   Thaut MH, 1996, MOVEMENT DISORD, V11, P193, DOI 10.1002/mds.870110213
   Thaut MH, 2015, FRONT PSYCHOL, V5, DOI 10.3389/fpsyg.2014.01185
   Thaut MH, 2014, BRAIN SCI, V4, P428, DOI 10.3390/brainsci4020428
   Thaut MH, 2010, MUSIC PERCEPT, V27, P263, DOI 10.1525/MP.2010.27.4.263
   Tononi G, 1999, P NATL ACAD SCI USA, V96, P3257, DOI 10.1073/pnas.96.6.3257
   Wagner J, 2012, NEUROIMAGE, V63, P1203, DOI 10.1016/j.neuroimage.2012.08.019
   Willems AM, 2006, DISABIL REHABIL, V28, P721, DOI 10.1080/09638280500386569
   Wrisley DM, 2004, PHYS THER, V84, P906, DOI 10.1093/ptj/84.10.906
   Wu O, 2015, STROKE, V46, P2438, DOI 10.1161/STROKEAHA.115.009643
   Yeterian EH, 1998, J COMP NEUROL, V399, P384
NR 90
TC 57
Z9 65
U1 8
U2 36
PU BMC
PI LONDON
PA CAMPUS, 4 CRINAN ST, LONDON N1 9XW, ENGLAND
EI 1743-0003
J9 J NEUROENG REHABIL
JI J. NeuroEng. Rehabil.
PD JUN 7
PY 2019
VL 16
AR 68
DI 10.1186/s12984-019-0533-9
PG 14
WC Engineering, Biomedical; Neurosciences; Rehabilitation
WE Science Citation Index Expanded (SCI-EXPANDED)
SC Engineering; Neurosciences & Neurology; Rehabilitation
GA IC1OE
UT WOS:000470728000001
PM 31174570
OA Green Published, gold
DA 2024-04-10
ER

PT J
AU Swann, NC
   de Hemptinne, C
   Aron, AR
   Ostrem, JL
   Knight, RT
   Starr, PA
AF Swann, Nicole C.
   de Hemptinne, Coralie
   Aron, Adam R.
   Ostrem, Jill L.
   Knight, Robert T.
   Starr, Philip A.
TI Elevated synchrony in Parkinson disease detected with
   electroencephalography
SO ANNALS OF NEUROLOGY
LA English
DT Article
ID PRINCIPAL-COMPONENTS-ANALYSIS; ERP GENERATOR PATTERNS; DEEP
   BRAIN-STIMULATION; LAPLACIAN WAVE-FORMS; SUBTHALAMIC NUCLEUS;
   OSCILLATORY ACTIVITY; SENSORIMOTOR CORTEX; NEURONAL DISCHARGE; GENERIC
   METHOD; MOVEMENT
AB ObjectiveParkinson disease (PD) can be difficult to diagnose and treat. Development of a biomarker for PD would reduce these challenges by providing an objective measure of disease. Emerging theories suggest PD is characterized by excessive synchronization in the beta frequency band (approximate to 20Hz) throughout basal ganglia-thalamocortical loops. Recently we showed with invasive electrocorticography that one robust measure of this synchronization is the coupling of beta phase to broadband gamma amplitude (ie, phase-amplitude coupling [PAC]). Other recent work suggests that high-frequency activity is detectable at the scalp using electroencephalography (EEG). Motivated by these findings, we tested whether beta-gamma PAC over sensorimotor cortex, recorded noninvasively with EEG, differs between PD patients off and on medications, and healthy control subjects.
   MethodsResting EEG was compared from 15 PD patients and 16 healthy control subjects. PD patients were tested on and off medications on different days, in a counterbalanced order. For each data set we calculated PAC and compared results across groups.
   ResultsPAC was elevated in the patients off medications compared to on medications (p = 0.008) and for patients off medications compared to controls (p = 0.009).
   InterpretationElevated PAC is detectable using scalp EEG in PD patients off medications compared to on medications, and compared to healthy controls. This suggests that EEG PAC may provide a noninvasive biomarker of the parkinsonian state. This biomarker could be used as a control signal for closed-loop control of deep brain stimulation devices, for adjustment of dopaminergic treatment, and also has the potential to aid in diagnosis. Ann Neurol 2015;78:Ann Neurol 2015;78:679-696
C1 [Swann, Nicole C.; de Hemptinne, Coralie; Starr, Philip A.] Univ Calif San Francisco, Dept Neurol Surg, San Francisco, CA 94143 USA.
   [Aron, Adam R.] Univ Calif San Diego, Dept Psychol & Neurosci, Grad Program, La Jolla, CA 92093 USA.
   [Ostrem, Jill L.] Univ Calif San Francisco, Dept Neurol, San Francisco, CA 94143 USA.
   [Knight, Robert T.] Univ Calif Berkeley, Dept Pathol, Berkeley, CA 94720 USA.
   [Knight, Robert T.] Univ Calif Berkeley, Helen Wills Neurosci Inst, Berkeley, CA 94720 USA.
C3 University of California System; University of California San Francisco;
   University of California System; University of California San Diego;
   University of California System; University of California San Francisco;
   University of California System; University of California Berkeley;
   University of California System; University of California Berkeley
RP Swann, NC (通讯作者)，513 Parnassus Ave HSE 823, San Francisco, CA 94143 USA.
EM Nicole.Swann@ucsf.edu
OI de Hemptinne, Coralie/0000-0003-2780-3666
FU University of California President's Postdoctoral Fellowship; NIH
   National Institute of Neurological Disorders and Stroke [R01NS069779,
   NS090913-01, R3721135]
FX This study was supported by a University of California President's
   Postdoctoral Fellowship (N.C.S.), the NIH National Institute of
   Neurological Disorders and Stroke (R01NS069779 and NS090913-01, P.A.S.;
   R3721135, R.T.K.), and the Nielsen Corporation (R.T.K.).
CR Aru J, 2015, CURR OPIN NEUROBIOL, V31, P51, DOI 10.1016/j.conb.2014.08.002
   Brown P, 2007, CURR OPIN NEUROBIOL, V17, P656, DOI 10.1016/j.conb.2007.12.001
   Canolty RT, 2006, SCIENCE, V313, P1626, DOI 10.1126/science.1128115
   Canolty RT, 2007, FRONT NEUROSCI-SWITZ, V1, P185, DOI 10.3389/neuro.01.1.1.014.2007
   Canolty RT, 2010, TRENDS COGN SCI, V14, P506, DOI 10.1016/j.tics.2010.09.001
   Crone NE, 1998, BRAIN, V121, P2301, DOI 10.1093/brain/121.12.2301
   Crowell AL, 2012, BRAIN, V135, P615, DOI 10.1093/brain/awr332
   de Hemptinne C, 2015, NAT NEUROSCI, V18, P779, DOI 10.1038/nn.3997
   de Hemptinne C, 2013, P NATL ACAD SCI USA, V110, P4780, DOI 10.1073/pnas.1214546110
   Delorme A, 2004, J NEUROSCI METH, V134, P9, DOI 10.1016/j.jneumeth.2003.10.009
   Faul F, 2007, BEHAV RES METHODS, V39, P175, DOI 10.3758/BF03193146
   Fries P, 2005, TRENDS COGN SCI, V9, P474, DOI 10.1016/j.tics.2005.08.011
   George JS, 2013, NEUROIMAGE-CLIN, V3, P261, DOI 10.1016/j.nicl.2013.07.013
   Hughes AJ, 2002, BRAIN, V125, P861, DOI 10.1093/brain/awf080
   Kayser J, 2006, CLIN NEUROPHYSIOL, V117, P348, DOI 10.1016/j.clinph.2005.08.034
   Kayser J, 2006, CLIN NEUROPHYSIOL, V117, P369, DOI 10.1016/j.clinph.2005.08.033
   Kayser J., 2009, Current source density (CSD) interpolation using spherical splines - CSD Toolbox (Version 1.1)
   Kramer MA, 2008, J NEUROSCI METH, V170, P352, DOI 10.1016/j.jneumeth.2008.01.020
   Kühn AA, 2005, EXP NEUROL, V194, P212, DOI 10.1016/j.expneurol.2005.02.010
   Levy R, 2002, BRAIN, V125, P1196, DOI 10.1093/brain/awf128
   Levy R, 2002, J NEUROSCI, V22, P2855, DOI 10.1523/JNEUROSCI.22-07-02855.2002
   Little S, 2013, ANN NEUROL, V74, P449, DOI 10.1002/ana.23951
   Long NM, 2014, NEUROIMAGE, V84, P488, DOI 10.1016/j.neuroimage.2013.08.052
   Manning JR, 2009, J NEUROSCI, V29, P13613, DOI 10.1523/JNEUROSCI.2041-09.2009
   Miller KJ, 2007, J NEUROSCI, V27, P2424, DOI 10.1523/JNEUROSCI.3886-06.2007
   Miller KJ, 2009, PLOS COMPUT BIOL, V5, DOI 10.1371/journal.pcbi.1000609
   Moran A, 2008, BRAIN, V131, P3395, DOI 10.1093/brain/awn270
   PRITCHARD WS, 1992, INT J NEUROSCI, V66, P119, DOI 10.3109/00207459208999796
   Schrag A, 2002, J NEUROL NEUROSUR PS, V73, P529, DOI 10.1136/jnnp.73.5.529
   Siegel M, 2012, NAT REV NEUROSCI, V13, P121, DOI 10.1038/nrn3137
   Silberstein P, 2005, BRAIN, V128, P1277, DOI 10.1093/brain/awh480
   Staudigl T, 2012, NEUROPSYCHOLOGIA, V50, P3519, DOI 10.1016/j.neuropsychologia.2012.08.023
   Steigerwald F, 2008, J NEUROPHYSIOL, V100, P2515, DOI 10.1152/jn.90574.2008
   Stoffers D, 2007, BRAIN, V130, P1847, DOI 10.1093/brain/awm034
   Tort ABL, 2008, P NATL ACAD SCI USA, V105, P20517, DOI 10.1073/pnas.0810524105
   Weinberger M, 2006, J NEUROPHYSIOL, V96, P3248, DOI 10.1152/jn.00697.2006
   Whitmer D, 2012, FRONT HUM NEUROSCI, V6, DOI 10.3389/fnhum.2012.00155
   ZWEIG MH, 1993, CLIN CHEM, V39, P561
NR 38
TC 92
Z9 99
U1 2
U2 34
PU WILEY
PI HOBOKEN
PA 111 RIVER ST, HOBOKEN 07030-5774, NJ USA
SN 0364-5134
EI 1531-8249
J9 ANN NEUROL
JI Ann. Neurol.
PD NOV
PY 2015
VL 78
IS 5
BP 742
EP 750
DI 10.1002/ana.24507
PG 9
WC Clinical Neurology; Neurosciences
WE Science Citation Index Expanded (SCI-EXPANDED)
SC Neurosciences & Neurology
GA CU7NP
UT WOS:000363727900009
PM 26290353
OA Green Accepted, Green Submitted
DA 2024-04-10
ER

PT J
AU Peeters, J
   Boogers, A
   Van Bogaert, T
   Davidoff, H
   Gransier, R
   Wouters, J
   Nuttin, B
   Mc Laughlin, M
AF Peeters, Jana
   Boogers, Alexandra
   Van Bogaert, Tine
   Davidoff, Hannah
   Gransier, Robin
   Wouters, Jan
   Nuttin, Bart
   Mc Laughlin, Myles
TI Electrophysiologic Evidence That Directional Deep Brain Stimulation
   Activates Distinct Neural Circuits in Patients With Parkinson Disease
SO NEUROMODULATION
LA English
DT Article
DE Deep brain stimulation; electroencephalography; evoked potentials;
   movement disorders; Parkinson disease
ID SUBTHALAMIC NUCLEUS; SUBSTANTIA-NIGRA; EVOKED-POTENTIALS; CORTEX;
   TREMOR; DBS
AB Objectives: Deep brain stimulation (DBS) delivered via multicontact leads implanted in the basal ganglia is an established therapy to treat Parkinson disease (PD). However, the different neural circuits that can be modulated through stimulation on different DBS contacts are poorly understood. Evidence shows that electrically stimulating the subthalamic nucleus (STN) causes a therapeutic effect through antidromic activation of the hyperdirect pathway-a monosynaptic connection from the cortex to the STN. Recent studies suggest that stimulating the substantia nigra pars reticulata (SNr) may improve gait. The advent of directional DBS leads now provides a spatially precise means to probe these neural circuits and better understand how DBS affects distinct neural networks. Materials and Methods: We measured cortical evoked potentials (EPs) using electroencephalography (EEG) in response to low -frequency DBS using the different directional DBS contacts in eight patients with PD.Results: A short-latency EP at 3 milliseconds originating from the primary motor cortex appeared largest in amplitude when stimulating DBS contacts closest to the dorsolateral STN (p < 0.001). A long-latency EP at 10 milliseconds originating from the premotor cortex appeared strongest for DBS contacts closest to the SNr (p < 0.0001).Conclusions: Our results show that at the individual patient level, electrical stimulation of different nuclei produces distinct EP signatures. Our approach could be used to identify the functional location of each DBS contact and thus help patient-specific DBS programming.Clinical Trial Registration: The ClinicalTrials.gov registration number for the study is NCT04658641.
C1 [Peeters, Jana; Boogers, Alexandra; Van Bogaert, Tine; Gransier, Robin; Wouters, Jan; Mc Laughlin, Myles] Katholieke Univ Leuven, Leuven Brain Inst, Dept Neurosci, Res Grp Expt Oto Rhino laryngol, Leuven, Belgium.
   [Boogers, Alexandra] UZ Leuven, Dept Neurol, Leuven, Belgium.
   [Davidoff, Hannah] Katholieke Univ Leuven, Dept Biosyst, Div Anim & Human Hlth Engn, Leuven, Belgium.
   [Nuttin, Bart] Katholieke Univ Leuven, Leuven Brain Inst, Dept Neurosci, Div Expt Neurosurg & Neuroanat, Leuven, Belgium.
   [Nuttin, Bart] UZ Leuven, Dept Neurosurg, Leuven, Belgium.
   [Peeters, Jana] Katholieke Univ Leuven, Leuven Brain Inst, Dept Neurosci, Res Grp Expt Oto Rhino laryngol, Herestr 49, O&N 1, Postal Bus 721, B-3000 Leuven, Belgium.
C3 KU Leuven; KU Leuven; University Hospital Leuven; KU Leuven; KU Leuven;
   KU Leuven; University Hospital Leuven; KU Leuven
RP Peeters, J (通讯作者)，Katholieke Univ Leuven, Leuven Brain Inst, Dept Neurosci, Res Grp Expt Oto Rhino laryngol, Herestr 49, O&N 1, Postal Bus 721, B-3000 Leuven, Belgium.
EM jana.peeters@kuleuven.be
RI ; Mc Laughlin, Myles/G-3497-2015
OI Davidoff, Hannah/0000-0003-2111-1538; Boogers,
   Alexandra/0000-0002-5427-0781; Mc Laughlin, Myles/0000-0001-8574-1841;
   Peeters, Jana/0000-0003-3304-2453
FU VLAIO; EIT Health; Boston Scientific
FX VLAIO, EIT Health, and Boston Scientific provided funding for the study.
CR Ashby P, 2001, CLIN NEUROPHYSIOL, V112, P431, DOI 10.1016/S1388-2457(00)00532-0
   Baker KB, 2002, MOVEMENT DISORD, V17, P969, DOI 10.1002/mds.10206
   Bejjani BP, 1999, NEW ENGL J MED, V340, P1476, DOI 10.1056/NEJM199905133401905
   BENABID AL, 1991, LANCET, V337, P403, DOI 10.1016/0140-6736(91)91175-T
   Blomstedt P, 2008, PARKINSONISM RELAT D, V14, P253, DOI 10.1016/j.parkreldis.2007.04.005
   Chen YK, 2018, WORLD NEUROSURG, V114, pE1079, DOI 10.1016/j.wneu.2018.03.149
   Chiken S, 2016, NEUROSCIENTIST, V22, P313, DOI 10.1177/1073858415581986
   Coudé D, 2018, BRAIN STRUCT FUNCT, V223, P3959, DOI 10.1007/s00429-018-1726-x
   Dembek TA, 2017, MOVEMENT DISORD, V32, P1380, DOI 10.1002/mds.27093
   Dodge Y., 2008, CONCISE ENCY STAT, DOI DOI 10.1007/978-0-387-32833-1
   Ewert S, 2018, NEUROIMAGE, V170, P271, DOI 10.1016/j.neuroimage.2017.05.015
   Fasano A, 2014, J NEUROL NEUROSUR PS, V85, P759, DOI 10.1136/jnnp-2013-305532
   Galati S, 2006, EUR J NEUROSCI, V23, P2923, DOI 10.1111/j.1460-9568.2006.04816.x
   Gradinaru V, 2009, SCIENCE, V324, P354, DOI 10.1126/science.1167093
   Gransier R, 2021, HEARING RES, V404, DOI 10.1016/j.heares.2021.108200
   Gransier R, 2021, SCI REP-UK, V11, DOI 10.1038/s41598-020-80229-w
   Hartmann CJ, 2018, NEUROIMAGE-CLIN, V20, P1246, DOI 10.1016/j.nicl.2018.11.001
   Heilbronn M, 2019, PARKINSONISM RELAT D, V66, P34, DOI 10.1016/j.parkreldis.2019.06.023
   Hidding U, 2019, PARKINSONISM RELAT D, V62, P141, DOI 10.1016/j.parkreldis.2018.12.026
   Horn A, 2019, NEUROIMAGE, V184, P293, DOI 10.1016/j.neuroimage.2018.08.068
   Horn A, 2015, NEUROIMAGE, V107, P127, DOI 10.1016/j.neuroimage.2014.12.002
   Johnson LA, 2020, J NEUROSCI, V40, P2166, DOI 10.1523/JNEUROSCI.2480-19.2020
   Kalia SK, 2013, CURR OPIN NEUROL, V26, P374, DOI 10.1097/WCO.0b013e3283632d08
   Kelley R, 2018, BRAIN, V141, P205, DOI 10.1093/brain/awx300
   Kita T, 2012, J NEUROSCI, V32, P5990, DOI 10.1523/JNEUROSCI.5717-11.2012
   Klem G H, 1999, Electroencephalogr Clin Neurophysiol Suppl, V52, P3
   Krack P, 2019, MOVEMENT DISORD, V34, P1795, DOI 10.1002/mds.27860
   Kumaravelu K, 2018, J NEUROPHYSIOL, V120, P662, DOI 10.1152/jn.00862.2017
   Kuriakose R, 2010, CEREB CORTEX, V20, P1926, DOI 10.1093/cercor/bhp269
   Li Q, 2012, NEURON, V76, P1030, DOI 10.1016/j.neuron.2012.09.032
   Limousin P, 1998, NEW ENGL J MED, V339, P1105, DOI 10.1056/NEJM199810153391603
   Lyons MK, 2011, MAYO CLIN PROC, V86, P662, DOI 10.4065/mcp.2011.0045
   Maling N, 2018, J NEUROPHYSIOL, V120, P1932, DOI 10.1152/jn.00067.2018
   McEvoy J, 2015, ACTA NEUROCHIR, V157, P2129, DOI 10.1007/s00701-015-2615-1
   Miocinovic S, 2018, J NEUROSCI, V38, P9129, DOI 10.1523/JNEUROSCI.1327-18.2018
   Nambu A, 2002, NEUROSCI RES, V43, P111, DOI 10.1016/S0168-0102(02)00027-5
   Pavese N, 2020, WORLD NEUROSURG, V134, pE98, DOI 10.1016/j.wneu.2019.09.106
   Peeters J, 2023, NEUROMODULATION, V26, P403, DOI 10.1016/j.neurom.2021.11.002
   Petersen MV, 2017, J NEUROSURG, V126, P1657, DOI 10.3171/2016.4.JNS1624
   Pollo C, 2014, BRAIN, V137, P2015, DOI 10.1093/brain/awu102
   Sanders TH, 2016, NEUROBIOL DIS, V95, P225, DOI 10.1016/j.nbd.2016.07.021
   Schmidt SL, 2020, BRAIN STIMUL, V13, P1706, DOI 10.1016/j.brs.2020.09.028
   Sinclair NC, 2018, ANN NEUROL, V83, P1027, DOI 10.1002/ana.25234
   Steigerwald F, 2016, MOVEMENT DISORD, V31, P1240, DOI 10.1002/mds.26669
   Ulla M, 2006, J NEUROL NEUROSUR PS, V77, P1363, DOI 10.1136/jnnp.2006.096628
   Valldeoriola F, 2019, PARKINSONISM RELAT D, V60, P153, DOI 10.1016/j.parkreldis.2018.09.008
   Walker HC, 2012, MOVEMENT DISORD, V27, P864, DOI 10.1002/mds.25025
NR 47
TC 13
Z9 13
U1 12
U2 20
PU ELSEVIER
PI AMSTERDAM
PA RADARWEG 29, 1043 NX AMSTERDAM, NETHERLANDS
SN 1094-7159
EI 1525-1403
J9 NEUROMODULATION
JI Neuromodulation
PD FEB
PY 2023
VL 26
IS 2
BP 403
EP 413
DI 10.1016/j.neurom.2021.11.002
EA FEB 2023
PG 11
WC Medicine, Research & Experimental; Clinical Neurology
WE Science Citation Index Expanded (SCI-EXPANDED)
SC Research & Experimental Medicine; Neurosciences & Neurology
GA C7VL5
UT WOS:000963950000001
PM 35088733
OA Green Accepted
HC Y
HP N
DA 2024-04-10
ER

PT J
AU Javaid, MA
   Weeden, J
   Flom, P
   Avitable, M
   Glazman, S
   Bodis-Wollner, I
AF Javaid, M. A.
   Weeden, J.
   Flom, P.
   Avitable, M.
   Glazman, S.
   Bodis-Wollner, I.
TI Perisaccadic Gamma Modulation in Parkinson Disease Patients and Healthy
   Subjects
SO CLINICAL EEG AND NEUROSCIENCE
LA English
DT Article
DE Continuous Wavelet Transform; Corollary Discharge; Frontal Eye Field;
   Gamma Range EEG; Parietal Eye Field; Parkinson Disease; Perisaccadic
   EEG; Voluntary Saccades
ID FRONTAL EYE FIELD; SUPERIOR COLLICULUS; COVERT SHIFTS; ATTENTION;
   SACCADES; MONKEY; MOVEMENTS; VOLUNTARY; REWARD; BRAIN
AB We quantified the anterior-posterior distribution of the gamma modulation index (GMI), an index of perisaccadic phasic modulation of the gamma (35-45 Hz) range electroencephalogram (EEG), in healthy human subjects and Parkinson disease (PD) patients.
   The EEG was recorded over the frontal, parietal, temporal and occipital sites in 11 idiopathic PD patients (age 50-70 years, four females), 4 age matched healthy volunteers (1 female) and 17 young healthy controls (age 21-30 years, four females) Eye movements were recorded with EOG and ISCAN camera. Subjects executed saccades to a mark at right and back to fixation point and vice versa. The saccades directed away from center/fixation (centrifugal CF) were analyzed. Two minutes of EEG were obtained from each subject for the two possible saccade types (centrifugal rightwards and leftwards at 15 degrees). Each perisaccadic EEG segment was analyzed using continuous wavelet transform for quantifying the power and time course of gamma EEG ranges for each saccade type. A three way ANOVA was used for statistical analysis.
   Perisaccadic GMI (peak intrasaccadic power divided by mean power) in healthy subjects was higher over the contralateral hemisphere to the saccade direction, for both centrifugal saccades at anterior, posterior and occipital recording sites. Contrary to the healthy subject GMI remained near one in PD, i.e., there was no evidence of intrasaccadic gamma power increase in PD patients.
C1 [Bodis-Wollner, I.] Suny Downstate Med Ctr, Parkinson Desease Ctr, COEX, Brooklyn, NY 11203 USA.
   [Javaid, M. A.] Suny Downstate Med Ctr, Clin Neurophysiol Lab, Brooklyn, NY 11203 USA.
   [Weeden, J.; Flom, P.; Avitable, M.] Suny Downstate Med Ctr, Dept Stat, Brooklyn, NY 11203 USA.
   [Weeden, J.; Flom, P.; Avitable, M.] Suny Downstate Med Ctr, Ctr Comp Sci, Brooklyn, NY 11203 USA.
   [Glazman, S.] Suny Downstate Med Ctr, Natl Parkinson Fdn, COEX, Brooklyn, NY 11203 USA.
C3 State University of New York (SUNY) System; State University of New York
   (SUNY) Downstate Medical Center; State University of New York (SUNY)
   System; State University of New York (SUNY) Downstate Medical Center;
   State University of New York (SUNY) System; State University of New York
   (SUNY) Downstate Medical Center; State University of New York (SUNY)
   System; State University of New York (SUNY) Downstate Medical Center;
   State University of New York (SUNY) System; State University of New York
   (SUNY) Downstate Medical Center
RP Bodis-Wollner, I (通讯作者)，Suny Downstate Med Ctr, Parkinson Desease Ctr, COEX, 450 Clarkson Ave, Brooklyn, NY 11203 USA.
EM ivan.bodis-wollner@downstate.edu
RI bodis-wollner, ivan/AAH-2631-2020
FU National Parkinson Foundation
FX The project was funded by the National Parkinson Foundation grant. We
   are grateful to Dr. Fesharaki for his help in the data acquisition part
   of the project.
CR Addison P. S, 2002, The illustrated wavelet transform handbook
   Beauchamp MS, 2001, NEUROIMAGE, V14, P310, DOI 10.1006/nimg.2001.0788
   BENDER DB, 1982, J NEUROPHYSIOL, V48, P1, DOI 10.1152/jn.1982.48.1.1
   Blekher T, 2009, PARKINSONISM RELAT D, V15, P506, DOI 10.1016/j.parkreldis.2009.01.002
   Bodis-Wollner I, 2002, ANN NY ACAD SCI, V956, P464, DOI 10.1111/j.1749-6632.2002.tb02856.x
   Bodis-Wollner I, 2008, PERCEPTION, V37, P462, DOI 10.1068/p5880
   BodisWollner I, 1997, NEUROLOGY, V49, P416, DOI 10.1212/WNL.49.2.416
   Brecht M, 2004, J NEUROPHYSIOL, V92, P424, DOI 10.1152/jn.00639.2003
   Briand KA, 1999, EXP BRAIN RES, V129, P38, DOI 10.1007/s002210050934
   BROOKS BA, 1986, BRAIN RES, V383, P402, DOI 10.1016/0006-8993(86)90049-1
   Corbetta M, 1998, NEURON, V21, P761, DOI 10.1016/S0896-6273(00)80593-0
   de Haan B, 2008, BRAIN RES, V1204, P102, DOI 10.1016/j.brainres.2008.01.105
   Forgacs PB, 2008, PERCEPTION, V37, P419, DOI 10.1068/p5875
   Fries P, 2008, NEURON, V58, P303, DOI 10.1016/j.neuron.2008.04.020
   Hafed ZM, 2009, SCIENCE, V323, P940, DOI 10.1126/science.1166112
   Hanes DP, 2001, J NEUROPHYSIOL, V85, P804, DOI 10.1152/jn.2001.85.2.804
   Hikosaka O, 2000, PHYSIOL REV, V80, P953, DOI 10.1152/physrev.2000.80.3.953
   Ignashchenkova A, 2004, NAT NEUROSCI, V7, P56, DOI 10.1038/nn1169
   Kimmig H, 2002, J NEUROL, V249, P683, DOI 10.1007/s00415-002-0691-7
   Lauwereyns J, 2002, NEURON, V33, P463, DOI 10.1016/S0896-6273(02)00571-8
   Lauwereyns J, 2002, NATURE, V418, P413, DOI 10.1038/nature00892
   Leigh RJ, 2004, BRAIN, V127, P460, DOI 10.1093/brain/awh035
   Lewis RF, 2001, EXP BRAIN RES, V141, P349
   Moore T, 2003, NEURON, V40, P671, DOI 10.1016/S0896-6273(03)00716-5
   Mosimann UP, 2005, BRAIN, V128, P1267, DOI 10.1093/brain/awh484
   Müller JR, 2005, P NATL ACAD SCI USA, V102, P524, DOI 10.1073/pnas.0408311101
   NACHEV P, 2005, PARKINSONS DIS NONMO, P271
   Nobre AC, 2000, NEUROIMAGE, V11, P210, DOI 10.1006/nimg.2000.0539
   Perry RJ, 2000, BRAIN, V123, P2273, DOI 10.1093/brain/123.11.2273
   Port NL, 2009, EXP BRAIN RES, V192, P465, DOI 10.1007/s00221-008-1609-0
   Rieger JW, 2008, CLIN EEG NEUROSCI, V39, P169, DOI 10.1177/155005940803900404
   RIZZOLATTI G, 1987, NEUROPSYCHOLOGIA, V25, P31, DOI 10.1016/0028-3932(87)90041-8
   Schall JD, 2004, VISION RES, V44, P1453, DOI 10.1016/j.visres.2003.10.025
   SCHILLER PH, 1971, J NEUROPHYSIOL, V34, P920, DOI 10.1152/jn.1971.34.5.920
   SHIBASAKI H, 1979, ARCH NEUROL-CHICAGO, V36, P360, DOI 10.1001/archneur.1979.00500420070009
   Sleigh JW, 2001, BRIT J ANAESTH, V86, P50, DOI 10.1093/bja/86.1.50
   Sommer MA, 2002, SCIENCE, V296, P1480, DOI 10.1126/science.1069590
   Sommer MA, 1998, J NEUROPHYSIOL, V80, P3331, DOI 10.1152/jn.1998.80.6.3331
   Sommer MA, 2008, ANNU REV NEUROSCI, V31, P317, DOI 10.1146/annurev.neuro.31.060407.125627
   SPARKS DL, 1990, ANNU REV NEUROSCI, V13, P309, DOI 10.1146/annurev.neuro.13.1.309
   Sylvester R, 2005, CURR BIOL, V15, P37, DOI 10.1016/j.cub.2004.12.061
   Takikawa Y, 2002, EXP BRAIN RES, V142, P284, DOI 10.1007/s00221-001-0928-1
   Takikawa Y, 2002, J NEUROPHYSIOL, V87, P508, DOI 10.1152/jn.00288.2001
   Thompson KG, 2005, PROG BRAIN RES, V147, P251, DOI 10.1016/S0079-6123(04)47019-8
   Van der Stigchel S, 2007, PERCEPT PSYCHOPHYS, V69, P719, DOI 10.3758/BF03193774
   Vinck M, 2010, J NEUROSCI, V30, P1250, DOI 10.1523/JNEUROSCI.1623-09.2010
   Yoshida Hiroshi, 2002, Nippon Ganka Gakkai Zasshi, V106, P281
   Zee D S, 1983, Neurol Clin, V1, P909
NR 48
TC 6
Z9 6
U1 0
U2 5
PU SAGE PUBLICATIONS INC
PI THOUSAND OAKS
PA 2455 TELLER RD, THOUSAND OAKS, CA 91320 USA
SN 1550-0594
EI 2169-5202
J9 CLIN EEG NEUROSCI
JI Clin. EEG Neurosci.
PD APR
PY 2010
VL 41
IS 2
SI SI
BP 94
EP 101
DI 10.1177/155005941004100209
PG 8
WC Clinical Neurology; Neurosciences; Neuroimaging; Psychiatry; Psychology
WE Science Citation Index Expanded (SCI-EXPANDED)
SC Neurosciences & Neurology; Psychiatry; Psychology
GA 596FI
UT WOS:000277670000007
PM 20521492
DA 2024-04-10
ER

PT J
AU Kamei, S
   Morita, A
   Serizawa, K
   Mizutani, T
   Hirayanagi, K
AF Kamei, Satoshi
   Morita, Akihiko
   Serizawa, Kan
   Mizutani, Tomohiko
   Hirayanagi, Kaname
TI Quantitative EEG Analysis of Executive Dysfunction in Parkinson Disease
SO JOURNAL OF CLINICAL NEUROPHYSIOLOGY
LA English
DT Article
DE Parkinson disease; Quantitative EEG; Executive dysfunction; Multiple
   logistic regression analysis; Electrode location
ID EVENT-RELATED POTENTIALS; TREATED HEPATITIS-C; FRONTAL-LOBE DYSFUNCTION;
   COGNITIVE IMPAIRMENT; ALZHEIMERS-DISEASE; LEWY BODIES; DEMENTIA; PET;
   DEFICITS; OUTFLOW
AB Quantitative EEG evaluation in Parkinson disease (PD) reveals diffuse slowing. This is the first quantitative EEG evaluation of the differences between PD with and without executive dysfunction (ExD). The subjects were 32 PD patients without remarkable dementia. The lack of ischemic lesions was confirmed by magnetic resonance imaging. ExD was defined as <70 points on the age-controlled standardized score of the Behavioral Assessment of the Dysexecutive Syndrome. Absolute power was measured for four frequency bands from delta to beta. Electrodes were placed at frontal pole, frontal, central, parietal, occipital, and temporal locations. Spectral ratio was calculated as the sum of power values for alpha and beta waves divided by the sum of values for the slow waves. In multiple logistic regression analysis of each electrode location, the dependent variable was ExD or not, and the independent variables were spectral ratio, age, and Unified Parkinson Disease Rating Scale. The only significant predictor of ExD was spectral ratio at the frontal pole (P = 0.031) and frontal (P = 0.048) locations. PD with ExD exhibited an increase in slow wave activity and a decrease in alpha and fast wave activities in these locations. These findings indicated that the ExD in PD was caused by frontal dysfunction.
C1 [Kamei, Satoshi] Nihon Univ, Sch Med, Dept Med, Div Neurol,Itabashi Ku, Tokyo 1738610, Japan.
   [Hirayanagi, Kaname] Nihon Univ Phys Educ, Dept Hyg & Publ Hlth, Tokyo, Japan.
C3 Nihon University; Nihon University
RP Kamei, S (通讯作者)，Nihon Univ, Sch Med, Dept Med, Div Neurol,Itabashi Ku, 30-1 Oyaguchi Kamichou, Tokyo 1738610, Japan.
EM skamei@med.nihon-u.ac.jp
FU Ministry of Health, Labor and Welfare, Japan [18A-9]; Ministry of
   Education, Culture, Sports, Science, and Technology of Japan
FX Supported by a Research Grant (18A-9) for Nervous and Mental Disorders
   from the Ministry of Health, Labor and Welfare, Japan, and by a Grant
   from the Ministry of Education, Culture, Sports, Science, and Technology
   of Japan for the Promotion of Research Foundation, Japan.
CR [Anonymous], 1999, ELECTROEN CLIN NEURO
   Braak H, 2004, CELL TISSUE RES, V318, P121, DOI 10.1007/s00441-004-0956-9
   Caviness JN, 2007, PARKINSONISM RELAT D, V13, P348, DOI 10.1016/j.parkreldis.2007.01.003
   Cheesman AL, 2005, J NEUROL NEUROSUR PS, V76, P1204, DOI 10.1136/jnnp.2004.055079
   Chen KJ, 2006, PARKINSONISM RELAT D, V12, P453, DOI 10.1016/j.parkreldis.2006.04.008
   Cools R, 2002, BRAIN, V125, P584, DOI 10.1093/brain/awf052
   COOPER JA, 1991, BRAIN, V114, P2095, DOI 10.1093/brain/114.5.2095
   DOWNES JJ, 1989, NEUROPSYCHOLOGIA, V27, P1329, DOI 10.1016/0028-3932(89)90128-0
   Emre M, 2003, LANCET NEUROL, V2, P229, DOI 10.1016/S1474-4422(03)00351-X
   Emre M, 2007, MOVEMENT DISORD, V22, P1689, DOI 10.1002/mds.21507
   FAZEKAS F, 1987, AM J ROENTGENOL, V149, P351, DOI 10.2214/ajr.149.2.351
   Foltynie T, 2004, BRAIN, V127, P550, DOI 10.1093/brain/awh067
   Geser F, 2005, MOVEMENT DISORD, V20, pS11, DOI 10.1002/mds.20535
   GIBB WRG, 1988, J NEUROL NEUROSUR PS, V51, P745, DOI 10.1136/jnnp.51.6.745
   Hozumi A, 2000, MOVEMENT DISORD, V15, P835, DOI 10.1002/1531-8257(200009)15:5<835::AID-MDS1012>3.0.CO;2-6
   Kamei S, 2005, J CLIN NEUROPHYSIOL, V22, P49, DOI 10.1097/01.WNP.0000150889.77888.C4
   Kamei S, 1999, ACTA NEUROL SCAND, V100, P25, DOI 10.1111/j.1600-0404.1999.tb00720.x
   Kamei S, 2002, EUR NEUROL, V48, P102, DOI 10.1159/000062997
   Kamei S, 2008, MOVEMENT DISORD, V23, P566, DOI 10.1002/mds.21890
   LEES AJ, 1983, BRAIN, V106, P257, DOI 10.1093/brain/106.2.257
   LITVAN I, 1991, J NEUROL NEUROSUR PS, V54, P25, DOI 10.1136/jnnp.54.1.25
   McKeith IG, 1996, NEUROLOGY, V47, P1113, DOI 10.1212/WNL.47.5.1113
   Müller U, 2000, J NEURAL TRANSM, V107, P303, DOI 10.1007/s007020050025
   NEUFELD MY, 1994, DEMENTIA, V5, P23, DOI 10.1159/000106690
   NEUFELD MY, 1988, ACTA NEUROL SCAND, V78, P1, DOI 10.1111/j.1600-0404.1988.tb03609.x
   Owen AM, 1998, BRAIN, V121, P949, DOI 10.1093/brain/121.5.949
   OWEN AM, 1992, BRAIN, V115, P1727, DOI 10.1093/brain/115.6.1727
   Parkinson J, 1955, J PARKINSON 1755 182, P145
   Pezard L, 2001, CLIN NEUROPHYSIOL, V112, P38, DOI 10.1016/S1388-2457(00)00512-5
   PILLON B, 1986, NEUROLOGY, V36, P1179, DOI 10.1212/WNL.36.9.1179
   PILLON B, 2001, HDB NEUROPSYCHOLOGY, V6, P311
   PRIMAVERA A, 1992, NEUROPSYCHOBIOLOGY, V25, P102, DOI 10.1159/000118817
   Serizawa K, 2008, J CLIN NEUROPHYSIOL, V25, P361, DOI 10.1097/WNP.0b013e31818f50de
   SOIKKELI R, 1991, ELECTROEN CLIN NEURO, V79, P159, DOI 10.1016/0013-4694(91)90134-P
   Tanaka H, 2000, DEMENT GERIATR COGN, V11, P39, DOI 10.1159/000017212
   TAYLOR AE, 1986, BRAIN, V109, P845, DOI 10.1093/brain/109.5.845
   Tsuchiya H, 2000, NEUROPSYCHOLOGIA, V38, P645, DOI 10.1016/S0028-3932(99)00108-6
   Uekermann J, 2004, J NEURAL TRANSM-SUPP, P39
   Wilson B. A., 1996, Behavioral Assessment of the Dysexecutive Syndrome (BADS)
   YEAGER CL, 1966, NEUROLOGY, V16, P904, DOI 10.1212/WNL.16.9.904
   Zeng XH, 2002, BRAIN TOPOGR, V14, P299, DOI 10.1023/A:1015704827984
   Zijlmans JCM, 1998, ACTA NEUROL SCAND, V98, P243, DOI 10.1111/j.1600-0404.1998.tb07303.x
NR 42
TC 38
Z9 45
U1 0
U2 16
PU LIPPINCOTT WILLIAMS & WILKINS
PI PHILADELPHIA
PA 530 WALNUT ST, PHILADELPHIA, PA 19106-3621 USA
SN 0736-0258
J9 J CLIN NEUROPHYSIOL
JI J. Clin. Neurophysiol.
PD JUN
PY 2010
VL 27
IS 3
BP 193
EP 197
DI 10.1097/WNP.0b013e3181dd4fdb
PG 5
WC Clinical Neurology; Neurosciences
WE Science Citation Index Expanded (SCI-EXPANDED)
SC Neurosciences & Neurology
GA 605UQ
UT WOS:000278372900005
PM 20461018
DA 2024-04-10
ER

PT J
AU Schreiner, SJ
   Imbach, LL
   Valko, PO
   Maric, A
   Maqkaj, R
   Werth, E
   Baumann, CR
   Baumann-Vogel, H
AF Schreiner, Simon J.
   Imbach, Lukas L.
   Valko, Philipp O.
   Maric, Angelina
   Maqkaj, Rina
   Werth, Esther
   Baumann, Christian R.
   Baumann-Vogel, Heide
TI Reduced Regional NREM Sleep Slow-Wave Activity Is Associated With
   Cognitive Impairment in Parkinson Disease
SO FRONTIERS IN NEUROLOGY
LA English
DT Article
DE Parkinson disease; sleep; slow-wave sleep; cognition; cognitive
   impairment; polysomnography; EEG; spectral analysis
AB Growing evidence implicates a distinct role of disturbed slow-wave sleep in neurodegenerative diseases. Reduced non-rapid eye movement (NREM) sleep slow-wave activity (SWA), a marker of slow-wave sleep intensity, has been linked with age-related cognitive impairment and Alzheimer disease pathology. However, it remains debated if SWA is associated with cognition in Parkinson disease (PD). Here, we investigated the relationship of regional SWA with cognitive performance in PD. In the present study, 140 non-demented PD patients underwent polysomnography and were administered the Montreal Cognitive Assessment (MoCA) to screen for cognitive impairment. We performed spectral analysis of frontal, central, and occipital sleep electroencephalography (EEG) derivations to measure SWA, and spectral power in other frequency bands, which we compared to cognition using linear mixed models. We found that worse MoCA performance was associated with reduced 1-4 Hz SWA in a region-dependent manner (F-2,F- 687 =11.67, p < 0.001). This effect was driven by reduced regional SWA in the lower delta frequencies, with a strong association of worse MoCA performance with reduced 1-2 Hz SWA (F-2,F- 687 =18.0, p < 0.001). The association of MoCA with 1-2 Hz SWA (and 1-4 Hz SWA) followed an antero-posterior gradient, with strongest, weaker, and absent associations over frontal (rho = 0.33, p < 0.001), central (rho = 0.28, p < 0.001), and occipital derivations, respectively. Our study shows that cognitive impairment in PD is associated with reduced NREM sleep SWA, predominantly in lower delta frequencies (1-2 Hz) and over frontal regions. This finding suggests a potential role of reduced frontal slow-wave sleep intensity in cognitive impairment in PD.
C1 [Schreiner, Simon J.; Imbach, Lukas L.; Valko, Philipp O.; Maric, Angelina; Maqkaj, Rina; Werth, Esther; Baumann, Christian R.; Baumann-Vogel, Heide] Univ Zurich, Univ Hosp Zurich, Dept Neurol, Zurich, Switzerland.
   [Schreiner, Simon J.; Imbach, Lukas L.; Valko, Philipp O.; Maric, Angelina; Maqkaj, Rina; Werth, Esther; Baumann, Christian R.; Baumann-Vogel, Heide] Univ Zurich, Univ Hosp Zurich, Clin Neurosci Ctr, Zurich, Switzerland.
   [Schreiner, Simon J.; Valko, Philipp O.; Maric, Angelina; Werth, Esther; Baumann, Christian R.] Univ Zurich, Sleep & Hlth Zurich, Zurich, Switzerland.
C3 University of Zurich; University Zurich Hospital; University of Zurich;
   University Zurich Hospital; University of Zurich
RP Schreiner, SJ (通讯作者)，Univ Zurich, Univ Hosp Zurich, Dept Neurol, Zurich, Switzerland.; Schreiner, SJ (通讯作者)，Univ Zurich, Univ Hosp Zurich, Clin Neurosci Ctr, Zurich, Switzerland.; Schreiner, SJ (通讯作者)，Univ Zurich, Sleep & Hlth Zurich, Zurich, Switzerland.
EM simon.schreiner@usz.ch
RI Werth, E/AAN-7955-2021
OI Schreiner, Simon J./0000-0002-5150-6066; Maric,
   Angelina/0000-0002-1416-6728; Baumann, Christian/0000-0003-3417-1978; ,
   Heide Baumann-Vogel/0009-0003-2415-3618; Werth,
   Esther/0000-0002-5099-3122
FU Swiss Neurological Society; Swiss National Science Foundation [188790];
   Parkinson Schweiz
FX The Swiss Neurological Society supported this work (stipend to SS). The
   Swiss National Science Foundation supported this work (Grant No. 188790
   to CB). Parkinson Schweiz supported this work.
CR Aarsland D, 2017, NAT REV NEUROL, V13, P217, DOI 10.1038/nrneurol.2017.27
   Amato N, 2018, ANN NEUROL, V84, P905, DOI 10.1002/ana.25360
   [Anonymous], 2015, AASM SCORING MANUAL
   Baumann CR, 2014, MOVEMENT DISORD, V29, P207, DOI 10.1002/mds.25650
   Baumann-Vogel H, 2017, SLEEP, V40, DOI 10.1093/sleep/zsx033
   Bohnen NI, 2019, J PARKINSON DIS, V9, P603, DOI 10.3233/JPD-191627
   Brunner H, 2002, MOVEMENT DISORD, V17, P928, DOI 10.1002/mds.10242
   Bugalho P, 2021, SLEEP MED, V77, P205, DOI 10.1016/j.sleep.2020.06.020
   Cedernaes J, 2017, SLEEP MED REV, V31, P102, DOI 10.1016/j.smrv.2016.02.002
   Chahine LM, 2016, PARKINSONISM RELAT D, V27, P102, DOI 10.1016/j.parkreldis.2016.03.006
   Dalrymple-Alford JC, 2010, NEUROLOGY, V75, P1717, DOI 10.1212/WNL.0b013e3181fc29c9
   Diederich NJ, 2005, SLEEP MED, V6, P313, DOI 10.1016/j.sleep.2005.03.011
   Emre M, 2007, MOVEMENT DISORD, V22, P1689, DOI 10.1002/mds.21507
   Gunn DG, 2014, J GERIATR PSYCH NEUR, V27, P77, DOI 10.1177/0891988713509135
   Hablitz LM, 2019, SCI ADV, V5, DOI 10.1126/sciadv.aav5447
   Holth JK, 2019, SCIENCE, V363, P880, DOI 10.1126/science.aav2546
   HUGHES AJ, 1992, J NEUROL NEUROSUR PS, V55, P181, DOI 10.1136/jnnp.55.3.181
   Ju YE, 2017, BRAIN, V140, P2104, DOI 10.1093/brain/awx148
   Kalaitzakis ME, 2013, NEUROPATH APPL NEURO, V39, P644, DOI 10.1111/nan.12024
   Kang JE, 2009, SCIENCE, V326, P1005, DOI 10.1126/science.1180962
   Kehagia AA, 2013, NEURODEGENER DIS, V11, P79, DOI 10.1159/000341998
   Latreille V, 2016, BRAIN, V139, P1189, DOI 10.1093/brain/aww018
   Latreille V, 2015, NEUROBIOL AGING, V36, P1083, DOI 10.1016/j.neurobiolaging.2014.09.009
   Lucey BP, 2019, SCI TRANSL MED, V11, DOI 10.1126/scitranslmed.aau6550
   Mander BA, 2015, NAT NEUROSCI, V18, P1051, DOI 10.1038/nn.4035
   Medicine A.A.o.S., 2014, The International Classification of Sleep Disorder, VThird
   Mery VP, 2017, NEUROLOGY, V88, P1120, DOI 10.1212/WNL.0000000000003738
   Murphy M, 2009, P NATL ACAD SCI USA, V106, P1608, DOI 10.1073/pnas.0807933106
   Nasreddine ZS, 2005, J AM GERIATR SOC, V53, P695, DOI 10.1111/j.1532-5415.2005.53221.x
   Olsson M, 2018, SLEEP, V41, DOI 10.1093/sleep/zsy025
   Schreiner SJ, 2019, ANN NEUROL, V85, P765, DOI 10.1002/ana.25459
   Sobreira EST, 2019, PSYCHIAT CLIN NEUROS, V73, P248, DOI 10.1111/pcn.12819
   Stavitsky K, 2012, J INT NEUROPSYCH SOC, V18, P108, DOI 10.1017/S1355617711001482
   Sunwoo JS, 2021, SLEEP, V44, DOI 10.1093/sleep/zsaa160
   Tomlinson CL, 2010, MOVEMENT DISORD, V25, P2649, DOI 10.1002/mds.23429
   Varga AW, 2016, SLEEP, V39, P2041, DOI 10.5665/sleep.6240
   Werth E, 1996, NEUROREPORT, V8, P123, DOI 10.1097/00001756-199612200-00025
   Westerberg CE, 2012, J INT NEUROPSYCH SOC, V18, P490, DOI 10.1017/S135561771200001X
   Williams-Gray CH, 2007, BRAIN, V130, P1787, DOI 10.1093/brain/awm111
   Winer JR, 2020, CURR BIOL, V30, P4291, DOI 10.1016/j.cub.2020.08.017
   Wood KH, 2021, J PARKINSON DIS, V11, P703, DOI 10.3233/JPD-202215
   Xie LL, 2013, SCIENCE, V342, P373, DOI 10.1126/science.1241224
NR 42
TC 19
Z9 20
U1 1
U2 4
PU FRONTIERS MEDIA SA
PI LAUSANNE
PA AVENUE DU TRIBUNAL FEDERAL 34, LAUSANNE, CH-1015, SWITZERLAND
SN 1664-2295
J9 FRONT NEUROL
JI Front. Neurol.
PD FEB 19
PY 2021
VL 12
AR 618101
DI 10.3389/fneur.2021.618101
PG 8
WC Clinical Neurology; Neurosciences
WE Science Citation Index Expanded (SCI-EXPANDED)
SC Neurosciences & Neurology
GA QR6AD
UT WOS:000625298100001
PM 33679584
OA Green Published, Green Accepted, gold
DA 2024-04-10
ER

PT J
AU Costa, TDD
   Machado, CBD
   Segundo, RPL
   Silva, JPD
   Silva, ACT
   Andrade, RD
   Rosa, MRD
   Smaili, SM
   Morya, E
   Costa-Ribeiro, A
   Lindquist, ARR
   Andrade, SM
   Machado, DGD
AF de Carvalho Costa, Thaisa Dias
   da Silva Machado, Camila Beatriz
   Lemos Segundo, Robson Prazeres
   dos Santos Silva, Joyce Polaine
   Tavares Silva, Ana Catarine
   Andrade, Rafael de Souza
   Diniz Rosa, Marine Raquel
   Smaili, Suhaila Mahmoud
   Morya, Edgard
   Costa-Ribeiro, Adriana
   Rodrigues Lindquist, Ana Raquel
   Andrade, Suellen Marinho
   da Silva Machado, Daniel Gomes
TI Are the EEG microstates correlated with motor and non-motor parameters
   in patients with Parkinson's disease?
SO NEUROPHYSIOLOGIE CLINIQUE-CLINICAL NEUROPHYSIOLOGY
LA English
DT Article
DE Biomarkers; Brain waves; Diagnostic; Neurodegenerative; Parkinsonian;
   Diagnostic techniques; disease
ID DEFAULT-MODE NETWORK; FUNCTIONAL CONNECTIVITY; FRONTOTEMPORAL DEMENTIA;
   MAP SERIES; STATE; IMPAIRMENT; BIOMARKERS
AB Objectives: This study compared electroencephalography microstates (EEG-MS) of patients with Parkinson's disease (PD) to healthy controls and correlated EEG-MS with motor and non-motor aspects of PD. Methods: This cross-sectional exploratory study was conducted with patients with PD (n = 10) and healthy controls (n = 10) matched by sex and age. We recorded EEG-MS using 32 channels during eyes-closed and eyes-open conditions and analyzed the four classic EEG-MS maps (A, B, motor (Movement Disorder Society - Unified Parkinson Disease Rating Scale II and III, Timed Up and Go simple and dual-task, and Mini-Balance Evaluation Systems Test) and non-motor aspects (Mini-Mental State Exam [MMSE], verbal fluency, Hospital Anxiety and Depression Scale, and Parkinson's Disease Questionnaire-39 [PDQ-39]) were assessed in the PD group. Mann-Whitney U test was used to compare groups, and Spearman's correlation coefficient to analyze the correlations between coverage of EEG-MS and clinical aspects of PD. Results: The PD group showed a shorter duration of EEG-MS C in the eyes-closed condition than the control group. We observed correlations (rho = 0.64 to 0.82) between EEG-MS B, C, and D and non-motor aspects of PD (MMSE, verbal fluency, PDQ-39, and levodopa equivalent dailyConclusion: Alterations in EEG-MS and correlations between topographies and cognitive aspects, quality of life, and medication dose indicate that EEG could be used as a PD biomarker. Future studies should investigate these associations using a longitudinal design.
C1 [de Carvalho Costa, Thaisa Dias; Lemos Segundo, Robson Prazeres; dos Santos Silva, Joyce Polaine; Tavares Silva, Ana Catarine; Andrade, Suellen Marinho] Univ Fed Paraiba, Aging & Neurosci Lab, Joao Pessoa, Brazil.
   [de Carvalho Costa, Thaisa Dias; da Silva Machado, Camila Beatriz; Andrade, Rafael de Souza; Diniz Rosa, Marine Raquel; Andrade, Suellen Marinho] Univ Fed Paraiba, Grad Program Cognit & Behav Neurosci, Joao Pessoa, Brazil.
   [Andrade, Rafael de Souza] Univ Fed Paraiba, Lauro Wanderley Univ Hosp, Div Neurol, Joao Pessoa, Brazil.
   [Smaili, Suhaila Mahmoud] Univ Estadual Londrina, Dept Phys Therapy, Londrina, Brazil.
   [Morya, Edgard] Santos Dumont Inst, Edmond & Lily Safra Int Inst Neurosci, Natal, Brazil.
   [Costa-Ribeiro, Adriana] Univ Fed Paraiba, Dept Physiotherapy, NeuroMove Lab, Joao Pessoa, Brazil.
   [Rodrigues Lindquist, Ana Raquel] Univ Fed Rio Grande do Norte, Dept Physiotherapy, Lab Intervent & Anal Movement, Natal, Brazil.
   [da Silva Machado, Daniel Gomes] Univ Fed Rio Grande do Norte, Dept Phys Educ, Res Grp Neurosci Human Movement NeuroMove, Natal, RN, Brazil.
C3 Universidade Federal da Paraiba; Universidade Federal da Paraiba;
   Universidade Federal da Paraiba; Universidade Estadual de Londrina;
   Universidade Federal da Paraiba; Universidade Federal do Rio Grande do
   Norte; Universidade Federal do Rio Grande do Norte
RP Machado, DGD (通讯作者)，Univ Fed Rio Grande do Norte, Dept Phys Educ, Res Grp Neurosci Human Movement NeuroMove, Natal, RN, Brazil.
EM profdmachado@gmail.com
RI Smaili, Suhaila/P-7081-2018; Machado, Daniel Gomes da
   Silva/GQQ-1775-2022
OI Smaili, Suhaila/0000-0002-9048-9799; Machado, Daniel Gomes da
   Silva/0000-0002-8426-0488; da Silva Machado, Camila
   Beatriz/0000-0001-7878-4982
CR Asher EE, 2021, COMMUN BIOL, V4, DOI 10.1038/s42003-021-02544-w
   Biasiucci A, 2019, CURR BIOL, V29, pR80, DOI 10.1016/j.cub.2018.11.052
   Britz J, 2010, NEUROIMAGE, V52, P1162, DOI 10.1016/j.neuroimage.2010.02.052
   Chen YB, 2015, PLOS ONE, V10, DOI 10.1371/journal.pone.0124153
   Chu CG, 2020, NEUROIMAGE-CLIN, V25, DOI 10.1016/j.nicl.2019.102132
   COHEN J, 1992, PSYCHOL BULL, V112, P155, DOI 10.1037/0033-2909.112.1.155
   Costa TDD, 2022, FRONT NEUROL, V13, DOI 10.3389/fneur.2022.758452
   Farb NAS, 2013, CORTEX, V49, P1856, DOI 10.1016/j.cortex.2012.09.008
   Filippi M, 2013, CORTEX, V49, P2389, DOI 10.1016/j.cortex.2012.09.017
   FOLSTEIN MF, 1975, J PSYCHIAT RES, V12, P189, DOI 10.1016/0022-3956(75)90026-6
   Franchignoni F, 2010, J REHABIL MED, V42, P323, DOI 10.2340/16501977-0537
   Fritz CO, 2012, J EXP PSYCHOL GEN, V141, P2, DOI 10.1037/a0024338
   Geraedts VJ, 2018, NEUROLOGY, V91, P871, DOI 10.1212/WNL.0000000000006473
   Geraedts VJ, 2018, CLIN NEUROPHYSIOL, V129, P1748, DOI 10.1016/j.clinph.2018.04.752
   Goetz CG, 2008, MOVEMENT DISORD, V23, P2129, DOI 10.1002/mds.22340
   Gong RX, 2021, BRAIN, V144, P487, DOI 10.1093/brain/awaa400
   González-Villar AJ, 2020, NEUROIMAGE, V223, DOI 10.1016/j.neuroimage.2020.117266
   Gorges M, 2015, NEUROBIOL AGING, V36, P1727, DOI 10.1016/j.neurobiolaging.2014.12.026
   Gschwind M, 2016, NEUROIMAGE-CLIN, V12, P466, DOI 10.1016/j.nicl.2016.08.008
   Hacker ML, 2020, NEUROLOGY, V95, pE393, DOI 10.1212/WNL.0000000000009946
   Han CX, 2013, COGN NEURODYNAMICS, V7, P351, DOI 10.1007/s11571-013-9247-z
   Hohenfeld C, 2018, NEUROIMAGE-CLIN, V18, P849, DOI 10.1016/j.nicl.2018.03.013
   Hou YB, 2016, FRONT AGING NEUROSCI, V8, DOI 10.3389/fnagi.2016.00247
   Serrano JI, 2018, FRONT NEUROSCI-SWITZ, V12, DOI 10.3389/fnins.2018.00714
   Ivarsson A, 2013, PSYCHOL SPORT EXERC, V14, P97, DOI 10.1016/j.psychsport.2012.07.007
   Jaywant A, 2014, J CLIN EXP NEUROPSYC, V36, P278, DOI 10.1080/13803395.2014.889089
   Khanna A, 2015, NEUROSCI BIOBEHAV R, V49, P105, DOI 10.1016/j.neubiorev.2014.12.010
   Kindler J, 2011, CLIN NEUROPHYSIOL, V122, P1179, DOI 10.1016/j.clinph.2010.10.042
   Klassen BT, 2011, NEUROLOGY, V77, P118, DOI 10.1212/WNL.0b013e318224af8d
   Koenig T, 2002, NEUROIMAGE, V16, P41, DOI 10.1006/nimg.2002.1070
   Lee S, 2021, J NEUROSCI METH, V361, DOI 10.1016/j.jneumeth.2021.109282
   LEHMANN D, 1987, ELECTROEN CLIN NEURO, V67, P271, DOI 10.1016/0013-4694(87)90025-3
   Li Z, 2021, FRONT NEUROSCI-SWITZ, V15
   Liu JY, 2020, BRAIN TOPOGR, V33, P438, DOI 10.1007/s10548-020-00777-2
   Liu SN, 2021, IEEE J BIOMED HEALTH, V25, P1080, DOI 10.1109/JBHI.2020.3015471
   Lotankar S, 2017, NEUROSCI BULL, V33, P585, DOI 10.1007/s12264-017-0183-5
   Lu L, 2021, BIOMED RES INT, V2021, DOI 10.1155/2021/6646416
   Lucas-Jiménez O, 2016, PARKINSONISM RELAT D, V33, P58, DOI 10.1016/j.parkreldis.2016.09.012
   Malling ASB, 2018, PLOS ONE, V13, DOI 10.1371/journal.pone.0204478
   Marinus J, 2002, J NEUROL NEUROSUR PS, V72, P241, DOI 10.1136/jnnp.72.2.241
   Michel CM, 2018, NEUROIMAGE, V180, P577, DOI 10.1016/j.neuroimage.2017.11.062
   Milz P, 2016, NEUROIMAGE, V125, P643, DOI 10.1016/j.neuroimage.2015.08.023
   Miron-Shahar Y, 2019, PARKINSONISM RELAT D, V65, P210, DOI 10.1016/j.parkreldis.2019.05.030
   Nakano T, 2021, PARKINSONISM RELAT D, V89, P6, DOI 10.1016/j.parkreldis.2021.06.007
   Nishida K, 2013, CLIN NEUROPHYSIOL, V124, P1106, DOI 10.1016/j.clinph.2013.01.005
   Pal A, 2021, COGN NEURODYNAMICS, V15, P463, DOI 10.1007/s11571-020-09643-0
   Raichle ME, 2015, ANNU REV NEUROSCI, V38, P433, DOI 10.1146/annurev-neuro-071013-014030
   Rodriguez-Blazquez C, 2009, MOVEMENT DISORD, V24, P519, DOI 10.1002/mds.22321
   Schrag A, 2017, LANCET NEUROL, V16, P66, DOI 10.1016/S1474-4422(16)30328-3
   Seitzman Benjamin A, 2019, Top Magn Reson Imaging, V28, P189, DOI 10.1097/RMR.0000000000000214
   Seitzman BA, 2017, NEUROIMAGE, V146, P533, DOI 10.1016/j.neuroimage.2016.10.002
   Shirahige L, 2020, J PARKINSON DIS, V10, P455, DOI 10.3233/JPD-191840
   Shumway-Cook A, 2000, PHYS THER, V80, P896, DOI 10.1093/ptj/80.9.896
   Simon DK, 2020, CLIN GERIATR MED, V36, P1, DOI 10.1016/j.cger.2019.08.002
   Smailovic U, 2019, NEUROIMAGE-CLIN, V24, DOI 10.1016/j.nicl.2019.102046
   Soni S, 2019, BEHAV BRAIN RES, V371, DOI 10.1016/j.bbr.2019.111964
   Stam CJ, 2014, NAT REV NEUROSCI, V15, P683, DOI 10.1038/nrn3801
   Tait L, 2022, NEUROIMAGE, V251, DOI 10.1016/j.neuroimage.2022.119006
   Tait L, 2020, SCI REP-UK, V10, DOI 10.1038/s41598-020-74790-7
   Tessitore A, 2012, NEUROLOGY, V79, P2226, DOI 10.1212/WNL.0b013e31827689d6
   WACKERMANN J, 1993, INT J PSYCHOPHYSIOL, V14, P269, DOI 10.1016/0167-8760(93)90041-M
   Waninger S, 2020, J PARKINSON DIS, V10, P471, DOI 10.3233/JPD-191844
   Xu YQ, 2016, TRANSL NEURODEGENER, V5, DOI 10.1186/s40035-016-0058-0
   Yassine S, 2022, MOVEMENT DISORD, V37, P1444, DOI 10.1002/mds.29026
   Yuan H, 2016, BRAIN CONNECT, V6, P122, DOI 10.1089/brain.2014.0336
   Zanesco AP, 2020, NEUROIMAGE, V211, DOI 10.1016/j.neuroimage.2020.116631
   Zappasodi F, 2017, BRAIN TOPOGR, V30, P698, DOI 10.1007/s10548-017-0572-0
NR 67
TC 1
Z9 1
U1 10
U2 16
PU ELSEVIER FRANCE-EDITIONS SCIENTIFIQUES MEDICALES ELSEVIER
PI ISSY-LES-MOULINEAUX
PA 65 RUE CAMILLE DESMOULINS, CS50083, 92442 ISSY-LES-MOULINEAUX, FRANCE
SN 0987-7053
EI 1769-7131
J9 NEUROPHYSIOL CLIN
JI Neurophysiol. Clin.-Clin. Neurophysiol.
PD FEB
PY 2023
VL 53
IS 1
AR 102839
DI 10.1016/j.neucli.2022.102839
EA JAN 2023
PG 11
WC Clinical Neurology; Neurosciences; Physiology
WE Science Citation Index Expanded (SCI-EXPANDED)
SC Neurosciences & Neurology; Physiology
GA 9E1LW
UT WOS:000936555700001
PM 36716585
DA 2024-04-10
ER

PT J
AU Orcioli-Silva, D
   Vitório, R
   Nóbrega-Sousa, P
   Beretta, VS
   da Conceiçao, NR
   Oliveira, AS
   Pereira, MP
   Gobbi, LTB
AF Orcioli-Silva, Diego
   Vitorio, Rodrigo
   Nobrega-Sousa, Priscila
   Beretta, Victor Spiandor
   da Conceicao, Nubia Ribeiro
   Oliveira, Anderson Souza
   Pereira, Marcelo Pinto
   Bucken Gobbi, Lilian Teresa
TI Cortical Activity Underlying Gait Improvements Achieved With
   Dopaminergic Medication During Usual Walking and Obstacle Avoidance in
   Parkinson Disease
SO NEUROREHABILITATION AND NEURAL REPAIR
LA English
DT Article
DE EEG; fNIRS; walking; neurodegenerative disease; dopamine
ID BASAL GANGLIA; OLDER-ADULTS; PEOPLE; PATHOPHYSIOLOGY; ACTIVATION;
   PREMOTOR; ARTIFACT; TREADMILL; DYNAMICS; PATTERNS
AB Background
   Dopaminergic medication improves gait in people with Parkinson disease (PD). However, it remains unclear if dopaminergic medication modulates cortical activity while walking.
   Objective
   We investigated the effects of dopaminergic medication on cortical activity during unobstructed walking and obstacle avoidance in people with PD.
   Methods
   A total of 23 individuals with PD, in both off (PDOFF) and on (PDON) medication states, and 30 healthy older adults (control group [CG]) performed unobstructed walking and obstacle avoidance conditions. Cortical activity was acquired through a combined functional near-infrared spectroscopy electroencephalography (EEG) system, along with gait parameters, through an electronic carpet. Prefrontal cortex (PFC) oxygenated hemoglobin (HbO(2)) and EEG absolute power from FCz, Cz, and CPz channels were calculated.
   Results
   HbO(2) concentration reduced for people with PDOFF during obstacle avoidance compared with unobstructed walking. In contrast, both people with PDON and the CG had increased HbO(2) concentration when avoiding obstacles compared with unobstructed walking. Dopaminergic medication increased step length, step velocity, and beta and gamma power in the CPz channel, regardless of walking condition. Moreover, dopaminergic-related changes (ie, on-off) in FCz/CPz gamma power were associated with dopaminergic-related changes in step length for both walking conditions.
   Conclusions
   PD compromises the activation of the PFC during obstacle avoidance, and dopaminergic medication facilitates its recruitment. In addition, PD medication increases sensorimotor integration during walking by increasing posterior parietal cortex (CPz) activity. Increased gamma power in the CPz and FCz channels is correlated with step length improvements achieved with dopaminergic medication during unobstructed walking and obstacle avoidance in PD.
C1 [Orcioli-Silva, Diego; Vitorio, Rodrigo; Nobrega-Sousa, Priscila; Beretta, Victor Spiandor; da Conceicao, Nubia Ribeiro; Pereira, Marcelo Pinto; Bucken Gobbi, Lilian Teresa] Sao Paulo State Univ UNESP, Inst Biosci, Posture & Gait Studies Lab LEPLO, Grad Program Movement Sci, Rio Claro, SP, Brazil.
   [Oliveira, Anderson Souza] Aalborg Univ, Aalborg, Denmark.
C3 Universidade Estadual Paulista; Aalborg University
RP Gobbi, LTB (通讯作者)，Sao Paulo State Univ UNESP, Inst Biosci, Posture & Gait Studies Lab LEPLO, Ave 24-A,1515, BR-13506900 Rio Claro, SP, Brazil.
EM lilian.gobbi@unesp.br
RI Orcioli-Silva, Diego/I-4108-2016; Pereira, Marcelo P/M-8334-2014; Gobbi,
   Lilian T B/C-9879-2010; Oliveira, Anderson/AAJ-1068-2020; Vitorio,
   Rodrigo/D-8640-2012; Beretta, Victor/D-4511-2017
OI Orcioli-Silva, Diego/0000-0002-2278-8092; Gobbi, Lilian T
   B/0000-0003-3984-3403; Oliveira, Anderson/0000-0003-2186-8100; Ribeiro
   da Conceicao, Nubia/0000-0003-2213-6200; Nobrega de Sousa,
   Priscila/0000-0001-9448-0161; Vitorio, Rodrigo/0000-0001-7128-9452;
   Beretta, Victor/0000-0002-4640-7733
FU Coordenacao de Aperfeicoamento de Pessoal de Nivel Superior (CAPES)
   [001]; Fundacao de Amparo a Pesquisa do Estado de Sao Paulo (FAPESP)
   [2017/19845-1, 2016/21499-1, 2014/22308-0]; Conselho Nacional de
   Desenvolvimento Cientifico e Tecnologico (CNPq) [429549/2018-0]
FX The author(s) disclosed receipt of the following financial support for
   the research, authorship, and/or publication of this article: This study
   was supported by Coordenacao de Aperfeicoamento de Pessoal de Nivel
   Superior (CAPES; Finance Code 001), Fundacao de Amparo a Pesquisa do
   Estado de Sao Paulo (FAPESP; Grant Numbers: 2017/19845-1; 2016/21499-1;
   2014/22308-0), and Conselho Nacional de Desenvolvimento Cientifico e
   Tecnologico (CNPq; Grant Number: 429549/2018-0).
CR Ashburn A, 2008, DISABIL REHABIL, V30, P1205, DOI 10.1080/09638280701828930
   Bell PT, 2015, HUM BRAIN MAPP, V36, P1278, DOI 10.1002/hbm.22701
   Bradford JC, 2016, J NEUROPHYSIOL, V115, P958, DOI 10.1152/jn.00089.2015
   Brigadoi S, 2014, NEUROIMAGE, V85, P181, DOI 10.1016/j.neuroimage.2013.04.082
   Brucki SMD, 2003, ARQ NEURO-PSIQUIAT, V61, P777, DOI 10.1590/S0004-282X2003000500014
   Bruijn SM, 2015, FRONT HUM NEUROSCI, V9, DOI [10.3339/fnhum.2015.00593, 10.3389/fnhum.2015.00593]
   Chaumon M, 2015, J NEUROSCI METH, V250, P47, DOI 10.1016/j.jneumeth.2015.02.025
   Chen M, 2017, GAIT POSTURE, V58, P130, DOI 10.1016/j.gaitpost.2017.07.043
   Chul J, 2009, NEUROIMAGE, V44, P428, DOI 10.1016/j.neuroimage.2008.08.036
   Grecco LAC, 2016, FRONT HUM NEUROSCI, V10, DOI [10.3389/fnhum.2016.00361, 10.3389/fnhum.2016.00188]
   Cooper RJ, 2012, FRONT NEUROSCI-SWITZ, V6, DOI 10.3389/fnins.2012.00147
   Curtze C, 2015, MOVEMENT DISORD, V30, P1361, DOI 10.1002/mds.26269
   Del Din S, 2016, IEEE J BIOMED HEALTH, V20, P838, DOI 10.1109/JBHI.2015.2419317
   Delorme A, 2004, J NEUROSCI METH, V134, P9, DOI 10.1016/j.jneumeth.2003.10.009
   Drew T, 2008, BRAIN RES REV, V57, P199, DOI 10.1016/j.brainresrev.2007.07.017
   Friston KJ, 2000, NEUROIMAGE, V12, P196, DOI 10.1006/nimg.2000.0609
   Galna B, 2010, HUM MOVEMENT SCI, V29, P843, DOI 10.1016/j.humov.2009.09.006
   Galvan A, 2008, CLIN NEUROPHYSIOL, V119, P1459, DOI 10.1016/j.clinph.2008.03.017
   Gazibara T, 2017, CLIN NEUROL NEUROSUR, V161, P51, DOI 10.1016/j.clineuro.2017.08.008
   Gilat M, 2017, NEUROIMAGE, V152, P207, DOI 10.1016/j.neuroimage.2017.02.073
   Goetz CG, 2007, MOVEMENT DISORD, V22, P41, DOI 10.1002/mds.21198
   Harada T, 2009, EXP BRAIN RES, V193, P445, DOI 10.1007/s00221-008-1643-y
   Hausdorff Jeffrey M, 2005, J Neuroeng Rehabil, V2, P19
   Hawkins KA, 2018, HUM MOVEMENT SCI, V59, P46, DOI 10.1016/j.humov.2018.03.010
   Henderson EJ, 2016, LANCET NEUROL, V15, P249, DOI 10.1016/S1474-4422(15)00389-0
   Herold F, 2017, NEUROPHOTONICS, V4, DOI 10.1117/1.NPh.4.4.041403
   Jang KE, 2009, J BIOMED OPT, V14, DOI 10.1117/1.3127204
   Kaneda K, 2002, J NEUROPHYSIOL, V88, P1420, DOI 10.1152/jn.2002.88.3.1420
   la Fougère C, 2010, NEUROIMAGE, V50, P1589, DOI 10.1016/j.neuroimage.2009.12.060
   Maidan I, 2016, NEUROREHAB NEURAL RE, V30, P963, DOI 10.1177/1545968316650426
   Marigold DS, 2017, ELIFE, V6, DOI 10.7554/eLife.28143
   Mirelman A, 2019, LANCET NEUROL, V18, P697, DOI 10.1016/S1474-4422(19)30044-4
   Mirelman A, 2017, BRAIN COGNITION, V115, P41, DOI 10.1016/j.bandc.2017.04.002
   Miyai I, 2001, NEUROIMAGE, V14, P1186, DOI 10.1006/nimg.2001.0905
   Nóbrega-Sousa P, 2020, NEUROREHAB NEURAL RE, V34, P915, DOI 10.1177/1545968320953824
   Nordin AD, 2019, SCI REP-UK, V9, DOI 10.1038/s41598-019-41131-2
   Obeso JA, 2000, TRENDS NEUROSCI, V23, pS8, DOI 10.1016/S1471-1931(00)00028-8
   Obeso JA, 2008, MOVEMENT DISORD, V23, pS548, DOI 10.1002/mds.22062
   Oliveira AS, 2017, FRONT NEUROSCI-SWITZ, V11, DOI 10.3389/fnins.2017.00225
   Oliveira AS, 2018, BRAIN TOPOGR, V31, P661, DOI 10.1007/s10548-018-0633-z
   Orcioli-Silva D, 2020, NEUROREHAB NEURAL RE, V34, P589, DOI 10.1177/1545968320924430
   Orcioli-Silva D, 2017, GAIT POSTURE, V58, P510, DOI 10.1016/j.gaitpost.2017.09.021
   Pieruccini-Faria F, 2016, NEUROSCIENCE, V318, P219, DOI 10.1016/j.neuroscience.2016.01.019
   Pieruccini-Faria F, 2014, BMC NEUROL, V14, DOI 10.1186/s12883-014-0250-8
   Pieruccini-Faria F, 2014, BRAIN COGNITION, V87, P76, DOI 10.1016/j.bandc.2014.03.005
   Plöchl M, 2012, FRONT HUM NEUROSCI, V6, DOI 10.3389/fnhum.2012.00278
   Ries AJ., 2014, J Neurosci Neuroengineering, V3, P10, DOI 10.1166/jnsne.2014.1092
   Romo R, 2013, PROG NEUROBIOL, V103, P41, DOI 10.1016/j.pneurobio.2012.03.007
   Simieli L, 2017, PLOS ONE, V12, DOI 10.1371/journal.pone.0184134
   Sipp AR, 2013, J NEUROPHYSIOL, V110, P2050, DOI 10.1152/jn.00744.2012
   Smulders K, 2016, PARKINSONISM RELAT D, V31, P3, DOI 10.1016/j.parkreldis.2016.07.006
   Suzuki M, 2004, NEUROIMAGE, V23, P1020, DOI 10.1016/j.neuroimage.2004.07.002
   Takakusaki K, 2008, J NEUROL, V255, P19, DOI 10.1007/s00415-008-4004-7
   Tomlinson CL, 2010, MOVEMENT DISORD, V25, P2649, DOI 10.1002/mds.23429
   Vitorio R, 2017, NEUROSCI BIOBEHAV R, V83, P160, DOI 10.1016/j.neubiorev.2017.10.002
   Vitorio R, 2018, NEUROREHAB NEURAL RE, V32, P976, DOI 10.1177/1545968318805159
   Vitório R, 2010, GAIT POSTURE, V31, P143, DOI 10.1016/j.gaitpost.2009.09.011
   Wagner J, 2014, FRONT HUM NEUROSCI, V8, DOI 10.3389/fnhum.2014.00093
   Wagner J, 2012, NEUROIMAGE, V63, P1203, DOI 10.1016/j.neuroimage.2012.08.019
NR 59
TC 14
Z9 15
U1 5
U2 15
PU SAGE PUBLICATIONS INC
PI THOUSAND OAKS
PA 2455 TELLER RD, THOUSAND OAKS, CA 91320 USA
SN 1545-9683
EI 1552-6844
J9 NEUROREHAB NEURAL RE
JI Neurorehabil. Neural Repair
PD MAY
PY 2021
VL 35
IS 5
BP 406
EP 418
AR 15459683211000736
DI 10.1177/15459683211000736
EA MAR 2021
PG 13
WC Clinical Neurology; Rehabilitation
WE Science Citation Index Expanded (SCI-EXPANDED)
SC Neurosciences & Neurology; Rehabilitation
GA SC8RI
UT WOS:000634492800001
PM 33754884
DA 2024-04-10
ER

PT J
AU Massicotte-Marquez, J
   Décary, A
   Gagnon, JF
   Vendette, M
   Mathieu, A
   Postuma, RB
   Carrier, J
   Montplaisir, J
AF Massicotte-Marquez, J.
   Decary, A.
   Gagnon, J. -F.
   Vendette, M.
   Mathieu, A.
   Postuma, R. B.
   Carrier, J.
   Montplaisir, J.
TI Executive dysfunction and memory impairment in idiopathic REM sleep
   behavior disorder
SO NEUROLOGY
LA English
DT Article
ID COGNITIVE IMPAIRMENT; PARKINSON-DISEASE; NORMATIVE DATA; DEMENTIA;
   TRAIL; PATHOLOGY; EEG
AB Background: Idiopathic REM sleep behavior disorder (iRBD) might be a stage in the development of neurodegenerative disorders, especially Parkinson disease and dementia with Lewy bodies. Recent studies showing a slowing of waking EEG in iRBD suggest that iRBD is associated with cognitive impairment.
   Objective: To compare patients with iRBD on measures of cognitive function and quantitative waking EEG.
   Methods: Fourteen patients with iRBD and 14 healthy control subjects matched for age and educational level were studied. Subjects underwent an extensive neuropsychological evaluation and waking EEG recordings.
   Results: Compared to controls, patients with iRBD showed a lower performance on neuropsychological tests measuring attention, executive functions, and verbal memory. Moreover, patients with iRBD showed EEG slowing (higher delta and theta power) during wakefulness in all brain areas compared to controls. However, no correlation was found between performance on cognitive tests and quantitative waking EEG in patients with iRBD.
   Conclusion: This study shows a co-occurrence of impaired cognitive profile and waking EEG slowing in patients with idiopathic REM sleep behavior disorder similar to that observed in early stages of some synucleinopathies.
C1 [Massicotte-Marquez, J.; Decary, A.; Gagnon, J. -F.; Vendette, M.; Mathieu, A.; Carrier, J.; Montplaisir, J.] Hop Sacre Coeur, Ctr Etude Sommeil & Rythmes Biol, Montreal, PQ H4J 1C5, Canada.
   [Postuma, R. B.] Montreal Gen Hosp, Dept Neurol, Montreal, PQ H4J 1C5, Canada.
C3 Universite de Montreal; McGill University
RP Montplaisir, J (通讯作者)，Hop Sacre Coeur, Ctr Etude Sommeil & Rythmes Biol, 5400 Boul Gouin Ouest Montreal, Montreal, PQ H4J 1C5, Canada.
EM JY.Montplaisir@UMontreal.CA
RI Postuma, Ronald/ABE-7465-2020
OI Carrier, Julie/0000-0001-5311-2370
CR Abele M, 2003, J NEUROL, V250, P1453, DOI 10.1007/s00415-003-0248-4
   [Anonymous], 1992, SLEEP, V15, P174
   [Anonymous], 1994, Diagnostic and Statistical Manual of Mental Disorders, 4th Edition (DSM-IV), V4th
   [Anonymous], 2005, INT CLASSIFICATION S
   Arbuthnott K, 2000, J CLIN EXP NEUROPSYC, V22, P518, DOI 10.1076/1380-3395(200008)22:4;1-0;FT518
   Babiloni C, 2006, CLIN NEUROPHYSIOL, V117, P252, DOI 10.1016/j.clinph.2005.09.019
   Beck A. T., 1996, BDI 2 BECK DEPRESSIO, DOI 10.1037/t00742-000
   Boeve BF, 1998, NEUROLOGY, V51, P363, DOI 10.1212/WNL.51.2.363
   BOEVE BF, 2007, BRAIN           0405
   Bohnen N, 1992, Clin Neuropsychol, V6, P178, DOI 10.1080/13854049208401854
   BROUGHTON R, 1995, J CLIN NEUROPHYSIOL, V12, P372
   Carrier J, 2005, MOVEMENT DISORD, V20, P1127, DOI 10.1002/mds.20506
   Caselli RJ, 2006, SLEEP, V29, P927, DOI 10.1093/sleep/29.7.927
   DESROSIERS J, 1995, DISABIL REHABIL, V17, P217, DOI 10.3109/09638289509166638
   Duda JE, 2004, DEMENT GERIATR COGN, V17, P3, DOI 10.1159/000074677
   Dzirasa K, 2006, J NEUROSCI, V26, P10577, DOI 10.1523/JNEUROSCI.1767-06.2006
   Eisensehr I, 2003, SLEEP, V26, P507, DOI 10.1093/sleep/26.5.507
   Emre M, 2003, LANCET NEUROL, V2, P229, DOI 10.1016/S1474-4422(03)00351-X
   Fahn S., 1987, Recent developments in Parkinson's disease, P153, DOI DOI 10.2490/JJRMC.47.791
   Fantini ML, 2005, NEUROLOGY, V64, P780, DOI 10.1212/01.WNL.0000152878.79429.00
   Fantini ML, 2002, NEUROLOGY, V59, P1889, DOI 10.1212/01.WNL.0000038348.94399.F6
   Fantini ML, 2003, ANN NEUROL, V53, P774, DOI 10.1002/ana.10547
   Ferini-Strambi L, 2004, NEUROLOGY, V62, P41, DOI 10.1212/01.WNL.0000101726.69701.FA
   Ferman TJ, 1999, NEUROLOGY, V52, P951, DOI 10.1212/WNL.52.5.951
   Ferman TJ, 2002, J INT NEUROPSYCH SOC, V8, P907, DOI 10.1017/S1355617702870047
   FOLSTEIN MF, 1975, J PSYCHIAT RES, V12, P189, DOI 10.1016/0022-3956(75)90026-6
   Gagnon JF, 2006, LANCET NEUROL, V5, P424, DOI 10.1016/S1474-4422(06)70441-0
   Gagnon JF, 2002, NEUROLOGY, V59, P585, DOI 10.1212/WNL.59.4.585
   GLENVILLE M, 1979, ERGONOMICS, V22, P927, DOI 10.1080/00140137908924667
   Iranzo A, 2005, NEUROLOGY, V65, P247, DOI 10.1212/01.wnl.0000168864.97813.e0
   Iranzo A, 2006, LANCET NEUROL, V5, P572, DOI 10.1016/S1474-4422(06)70476-8
   Jones BE., 2005, PRINCIPLES PRACTICE, V4th, P136, DOI DOI 10.1016/B0-72-160797-7/50018-5
   Katzenschlager R, 2004, J NEUROL NEUROSUR PS, V75, P1749, DOI 10.1136/jnnp.2003.035287
   LAMBERTY GJ, 1994, NEUROPSY NEUROPSY BE, V7, P230
   LAPIERRE O, 1992, NEUROLOGY, V42, P1371, DOI 10.1212/WNL.42.7.1371
   Mahowald MW., 2005, Principles and Practices of Sleep Medicine, VFourth, P897
   Massicotte-Marquez J, 2005, ANN NEUROL, V57, P277, DOI 10.1002/ana.20373
   Mattis S., 1988, DEMENTIA RATING SCAL
   Mazza S, 2006, NEUROLOGY, V67, P1618, DOI 10.1212/01.wnl.0000242879.39415.49
   McKeith I, 2004, LANCET NEUROL, V3, P19, DOI 10.1016/S1474-4422(03)00619-7
   Mosimann UP, 2004, NEUROLOGY, V63, P2091, DOI 10.1212/01.WNL.0000145764.70698.4E
   Petit D, 2004, J PSYCHOSOM RES, V56, P487, DOI 10.1016/j.jpsychores.2004.02.001
   PODSIADLO D, 1991, J AM GERIATR SOC, V39, P142, DOI 10.1111/j.1532-5415.1991.tb01616.x
   Postuma RB, 2006, NEUROLOGY, V66, P845, DOI 10.1212/01.wnl.0000203648.80727.5b
   Rechtschaffen A., 1968, BRAIN INFORM SERVICE
   Scarmeas Nikolaos, 2004, Curr Neurol Neurosci Rep, V4, P374, DOI 10.1007/s11910-004-0084-7
   Sinforiani E, 2006, MOVEMENT DISORD, V21, P462, DOI 10.1002/mds.20719
   Stern Y, 2002, J INT NEUROPSYCH SOC, V8, P448, DOI 10.1017/S1355617702813248
   Strauss E., 2006, A compendium of neuropsychological tests: Administration, norms, and commentary, V3rd, P554
   Tombaugh TN, 2004, ARCH CLIN NEUROPSYCH, V19, P203, DOI 10.1016/S0887-6177(03)00039-8
   VANGEL SJ, 1995, CLIN NEUROPSYCHOL, V9, P209, DOI 10.1080/13854049508400481
   VENDETTE M, NEUROLOGY IN PRESS
   Wechsler D., 2002, WPPSI-III administration and scoring manual
   WILKINSON RT, 1975, BEHAV RES METH INSTR, V7, P441, DOI 10.3758/BF03201557
   WILLIAMSON PC, 1990, ARCH NEUROL-CHICAGO, V47, P1185, DOI 10.1001/archneur.1990.00530110039014
   Yamamoto R, 2005, NEUROPATHOLOGY, V25, P188, DOI 10.1111/j.1440-1789.2005.00627.x
NR 56
TC 136
Z9 148
U1 0
U2 9
PU LIPPINCOTT WILLIAMS & WILKINS
PI PHILADELPHIA
PA TWO COMMERCE SQ, 2001 MARKET ST, PHILADELPHIA, PA 19103 USA
SN 0028-3878
EI 1526-632X
J9 NEUROLOGY
JI Neurology
PD APR 8
PY 2008
VL 70
IS 15
BP 1250
EP 1257
DI 10.1212/01.wnl.0000286943.79593.a6
PG 8
WC Clinical Neurology
WE Science Citation Index Expanded (SCI-EXPANDED)
SC Neurosciences & Neurology
GA 312XU
UT WOS:000256706500006
PM 18216303
DA 2024-04-10
ER

PT J
AU Orso, B
   Arnaldi, D
   Peira, E
   Famá, F
   Giorgetti, L
   Girtler, N
   Brugnolo, A
   Mattioli, P
   Biassoni, E
   Donniaquio, A
   Massa, F
   Bauckneht, M
   Miceli, A
   Morbelli, S
   Nobili, F
   Pardini, M
AF Orso, Beatrice
   Arnaldi, Dario
   Peira, Enrico
   Fama, Francesco
   Giorgetti, Laura
   Girtler, Nicola
   Brugnolo, Andrea
   Mattioli, Pietro
   Biassoni, Erica
   Donniaquio, Andrea
   Massa, Federico
   Bauckneht, Matteo
   Miceli, Alberto
   Morbelli, Silvia
   Nobili, Flavio
   Pardini, Matteo
TI The Role of Monoaminergic Tones and Brain Metabolism in Cognition in De
   Novo Parkinson's Disease
SO JOURNAL OF PARKINSONS DISEASE
LA English
DT Article
DE Cognition; [F-18]FDG PET; EEG; [I-123]FP-CIT SPECT; idiopathic
   Parkinson's disease
ID DIAGNOSTIC-CRITERIA; ALZHEIMERS-DISEASE; IMPAIRMENT; DOPAMINE; AGE;
   HALLUCINATIONS; CEREBELLUM; PREDICTION; RECEPTORS; DEMENTIA
AB Background: Cognitive impairment is frequent in Parkinson's disease (PD) and several neurotransmitter changes have been reported since the time of diagnosis, although seldom investigated altogether in the same patient cohort.
   Objective: Our aim was to evaluate the association between neurotransmitter impairment, brain metabolism, and cognition in a cohort of de novo, drug-naive PD patients.
   Methods: We retrospectively selected 95 consecutive drug-naive PD patients (mean age 71.89 +/- 7.53) undergoing at the time of diagnosis a brain [F-18]FDG-PET as a marker of brain glucose metabolism and proxy measure of neurodegeneration, [I-123]FP-CIT-SPECT as a marker and dopaminergic deafferentation in the striatum and frontal cortex, as well as a marker of serotonergic deafferentation in the thalamus, and quantitative electroencephalography (qEEG) as an indirect measure of cholinergic deafferentation. Patients also underwent a complete neuropsychological battery.
   Results: Positive correlations were observed between (i) executive functions and left cerebellar cortex metabolism, (ii) prefrontal dopaminergic tone and working memory (r = 0.304, p = 0.003), (iii) qEEG slowing in the posterior leads and both memory (r = 0.299, p = 0.004) and visuo-spatial functions (r = 0.357, p < 0.001).
   Conclusions: In subjects with PD, the impact of regional metabolism and diffuse projection systems degeneration differs across cognitive domains. These findings suggest possible tailored approaches to the treatment of cognitive deficits in PD.
C1 [Orso, Beatrice; Arnaldi, Dario; Fama, Francesco; Girtler, Nicola; Brugnolo, Andrea; Mattioli, Pietro; Biassoni, Erica; Donniaquio, Andrea; Massa, Federico; Nobili, Flavio; Pardini, Matteo] Univ Genoa, Dept Neurosci Rehabil Ophthalmol Genet & Maternal, Genoa, Italy.
   [Arnaldi, Dario; Fama, Francesco; Giorgetti, Laura; Girtler, Nicola; Brugnolo, Andrea; Bauckneht, Matteo; Miceli, Alberto; Morbelli, Silvia; Nobili, Flavio; Pardini, Matteo] IRCCS Osped Policlin S Martino, Genoa, Italy.
   [Peira, Enrico] Ist Nazl Fis Nucl IN FN, Genoa Sect, Genoa, Italy.
   [Bauckneht, Matteo; Miceli, Alberto; Morbelli, Silvia] Univ Genoa, Dept Hlth Sci DISSAL, Genoa, Italy.
C3 University of Genoa; University of Genoa
RP Pardini, M (通讯作者)，Univ Genoa, Dept Neurosci Rehabil Ophthalmol Genet & Maternal, Genoa, Italy.; Pardini, M (通讯作者)，IRCCS Osped Policlin S Martino, Genoa, Italy.
EM flaviomariano.nobili@hsanmartino.it
RI Bauckneht, Matteo/H-7768-2018; Orso, Beatrice/HPE-5542-2023; Girtler,
   Nicola/AAB-5352-2022; Arnaldi, Dario/F-8217-2013; Giorgetti,
   Laura/HHN-6128-2022; Massa, Federico/T-1096-2019; Pardini,
   Matteo/F-8414-2010
OI Bauckneht, Matteo/0000-0002-1937-9116; Orso,
   Beatrice/0000-0001-9983-7940; Arnaldi, Dario/0000-0001-6823-6069; Massa,
   Federico/0000-0001-5667-204X; Pardini, Matteo/0000-0002-4740-1982;
   GIRTLER, Nicola Giovanni/0000-0001-8119-8642
FU University of Genoa "curiosity-driven" grant; Italian Ministry of
   Health; University of Genoa Curiosity Grant
FX Matteo Pardini is partly supported by a University of Genoa
   "curiosity-driven" grant. This work was developed within the framework
   of the DINOGMI Department of Excellence of MIUR 2018-2022 (legge 232 del
   2016). The study was partly supported by a grant from the Italian
   Ministry of Health to IRCCS Ospedale Policlinico San Martino (Fondi per
   la Ricerca Corrente 2019/2020) and by a University of Genoa Curiosity
   Grant to M.P.
CR Apostolova LG, 2010, MOVEMENT DISORD, V25, P687, DOI 10.1002/mds.22799
   Arnaldi D, 2021, BRAIN, V144, P278, DOI 10.1093/brain/awaa365
   Arnaldi D, 2017, MOVEMENT DISORD, V32, P1738, DOI 10.1002/mds.27190
   Arnaldi D, 2015, SLEEP, V38, P1505, DOI 10.5665/sleep.5000
   BEATTY WW, 1986, BEHAV NEURAL BIOL, V45, P196, DOI 10.1016/S0163-1047(86)90772-7
   Brück A, 2005, NEUROBIOL AGING, V26, P891, DOI 10.1016/j.neurobiolaging.2004.07.014
   Calabresi P, 2006, LANCET NEUROL, V5, P974, DOI 10.1016/S1474-4422(06)70600-7
   Chung SJ, 2018, PARKINSONISM RELAT D, V51, P43, DOI 10.1016/j.parkreldis.2018.02.048
   Clark KL, 2014, FRONT NEURAL CIRCUIT, V8, DOI 10.3389/fncir.2014.00033
   Della Rosa PA, 2014, NEUROINFORMATICS, V12, P575, DOI 10.1007/s12021-014-9235-4
   Diederich NJ, 2009, NAT REV NEUROL, V5, P331, DOI 10.1038/nrneurol.2009.62
   EIDELBERG D, 1994, J CEREBR BLOOD F MET, V14, P783, DOI 10.1038/jcbfm.1994.99
   Emre M, 2003, LANCET NEUROL, V2, P229, DOI 10.1016/S1474-4422(03)00351-X
   Fengler S, 2017, MOVEMENT DISORD, V32, P1655, DOI 10.1002/mds.27135
   Gelb DJ, 1999, ARCH NEUROL-CHICAGO, V56, P33, DOI 10.1001/archneur.56.1.33
   Geraedts VJ, 2018, NEUROLOGY, V91, P871, DOI 10.1212/WNL.0000000000006473
   Goldman JG, 2018, NPJ PARKINSON DIS, V4, DOI 10.1038/s41531-018-0055-3
   GRAFMAN J, 1992, NEUROLOGY, V42, P1493, DOI 10.1212/WNL.42.8.1493
   Guell X, 2018, NEUROIMAGE, V172, P437, DOI 10.1016/j.neuroimage.2018.01.082
   Hampel H, 2018, BRAIN, V141, P1917, DOI 10.1093/brain/awy132
   Heinzel S, 2019, MOVEMENT DISORD, V34, P1464, DOI 10.1002/mds.27802
   Huang C, 2008, NEUROLOGY, V70, P1470, DOI 10.1212/01.wnl.0000304050.05332.9c
   Huang CR, 2007, NEUROIMAGE, V34, P714, DOI 10.1016/j.neuroimage.2006.09.003
   Imamura K, 2008, NEUROCASE, V14, P271, DOI 10.1080/13554790802269984
   Iversen S.D., 1977, HDB PSYCHOPHARMACOLO, V8, P333
   Jack CR, 2018, ALZHEIMERS DEMENT, V14, P535, DOI 10.1016/j.jalz.2018.02.018
   Kalbitzer J, 2012, EUR J NUCL MED MOL I, V39, P1462, DOI 10.1007/s00259-012-2162-4
   Kehagia AA, 2013, NEURODEGENER DIS, V11, P79, DOI 10.1159/000341998
   Kehagia AA, 2010, LANCET NEUROL, V9, P1200, DOI 10.1016/S1474-4422(10)70212-X
   Koch W, 2014, EUR J NUCL MED MOL I, V41, P1938, DOI 10.1007/s00259-014-2785-8
   Kuhl DE, 1996, ANN NEUROL, V40, P399, DOI 10.1002/ana.410400309
   Lanctôt KL, 2003, J PSYCHIATR NEUROSCI, V28, P13
   Litvan I, 2012, MOVEMENT DISORD, V27, P349, DOI 10.1002/mds.24893
   Lorenz R, 2014, ACTA NEUROL SCAND, V130, P164, DOI 10.1111/ane.12259
   Maiti B, 2020, NEUROLOGY, V94, pE384, DOI 10.1212/WNL.0000000000008754
   Manganelli F, 2009, BRAIN, V132, P2350, DOI 10.1093/brain/awp166
   Massa F, 2020, PARKINSONISM RELAT D, V75, P70, DOI 10.1016/j.parkreldis.2020.05.007
   Mattioli P, 2021, EUR J NUCL MED MOL I, V48, P2834, DOI 10.1007/s00259-021-05205-6
   Meles SK, 2020, EUR J NUCL MED MOL I, V47, P437, DOI 10.1007/s00259-019-04570-7
   Meles SK, 2015, J CEREBR BLOOD F MET, V35, P1478, DOI 10.1038/jcbfm.2015.112
   Nieoullon A, 2002, PROG NEUROBIOL, V67, P53, DOI 10.1016/S0301-0082(02)00011-4
   Niethammer M, 2013, NEUROIMAGE, V78, P204, DOI 10.1016/j.neuroimage.2013.03.070
   Nobili F, 2013, EUR J NUCL MED MOL I, V40, P565, DOI 10.1007/s00259-012-2304-8
   Orso B, 2021, MOVEMENT DISORD, V36, P2293, DOI 10.1002/mds.28654
   Orso B, 2020, CORTEX, V130, P401, DOI 10.1016/j.cortex.2020.06.012
   Pagani M, 2014, NEUROLOGY, V83, P1067, DOI 10.1212/WNL.0000000000000792
   Pagano G, 2015, J NEUROL NEUROSUR PS, V86, P767, DOI 10.1136/jnnp-2014-308764
   Pasquini J, 2019, J NEUROL NEUROSUR PS, V90, P1098, DOI 10.1136/jnnp-2018-320157
   Peng SC, 2021, J NUCL MED, V62, P1775, DOI 10.2967/jnumed.120.257345
   Perez-Lloret S, 2016, NPJ PARKINSONS DIS, V2, DOI 10.1038/npjparkd.2016.1
   PERRY EK, 1985, J NEUROL NEUROSUR PS, V48, P413, DOI 10.1136/jnnp.48.5.413
   Picco A, 2015, EUR J NUCL MED MOL I, V42, P1062, DOI 10.1007/s00259-015-3039-0
   Pilotto A, 2019, EUR J NUCL MED MOL I, V46, P1642, DOI 10.1007/s00259-019-04324-5
   Poewe W, 2017, NAT REV DIS PRIMERS, V3, DOI 10.1038/nrdp.2017.13
   Polito C, 2012, NEUROBIOL AGING, V33, DOI 10.1016/j.neurobiolaging.2010.09.004
   Polotis M, 2015, BEHAV BRAIN RES, V277, P136, DOI 10.1016/j.bbr.2014.07.037
   Prichep LS, 2006, NEUROBIOL AGING, V27, P471, DOI 10.1016/j.neurobiolaging.2005.07.021
   Roselli F, 2010, MOVEMENT DISORD, V25, P1853, DOI 10.1002/mds.23179
   Sawamoto N, 2008, BRAIN, V131, P1294, DOI 10.1093/brain/awn054
   Schindlbeck KA, 2021, CEREB CORTEX, V31, P5139, DOI 10.1093/cercor/bhab148
   Schindlbeck KA, 2020, MOVEMENT DISORD, V35, P587, DOI 10.1002/mds.27960
   Schmahmann JD, 1998, BRAIN, V121, P561, DOI 10.1093/brain/121.4.561
   Schmahmann JD, 2019, NEUROSCI LETT, V688, P62, DOI 10.1016/j.neulet.2018.07.005
   Tyson B., 2014, COGNITIVE SCI, V9, P179
   Varrone A, 2009, EUR J NUCL MED MOL I, V36, P2103, DOI 10.1007/s00259-009-1264-0
   Wink AM, 2006, NEUROBIOL AGING, V27, P1395, DOI 10.1016/j.neurobiolaging.2005.08.011
   Xu YQ, 2012, PROG NEUROBIOL, V97, P1, DOI 10.1016/j.pneurobio.2012.02.002
NR 67
TC 1
Z9 1
U1 0
U2 5
PU IOS PRESS
PI AMSTERDAM
PA NIEUWE HEMWEG 6B, 1013 BG AMSTERDAM, NETHERLANDS
SN 1877-7171
EI 1877-718X
J9 J PARKINSON DIS
JI J. Parkinsons Dis.
PY 2022
VL 12
IS 6
BP 1945
EP 1955
DI 10.3233/JPD-223308
PG 11
WC Neurosciences
WE Science Citation Index Expanded (SCI-EXPANDED)
SC Neurosciences & Neurology
GA 4L5CU
UT WOS:000852648500015
PM 35811536
DA 2024-04-10
ER

PT J
AU Benwell, CSY
   Davila-Pérez, P
   Fried, PJ
   Jones, RN
   Travison, TG
   Santarnecchi, E
   Pascual-Leone, A
   Shafi, MM
AF Benwell, Christopher S. Y.
   Davila-Perez, Paula
   Fried, Peter J.
   Jones, Richard N.
   Travison, Thomas G.
   Santarnecchi, Emiliano
   Pascual-Leone, Alvaro
   Shafi, Mouhsin M.
TI EEG spectral power abnormalities and their relationship with cognitive
   dysfunction in patients with Alzheimer's disease and type 2 diabetes
SO NEUROBIOLOGY OF AGING
LA English
DT Article
DE Cognitive aging; Type-2 diabetes mellitus; Alzheimer's disease; EEG;
   Oscillations; Neuropsychology
ID SLOW-WAVE ACTIVITY; RESTING AWAKE EEG; ALPHA OSCILLATIONS; QUANTITATIVE
   EEG; NEURAL OSCILLATIONS; FREQUENCY-ANALYSIS; PARKINSON DISEASE; BAND
   OSCILLATIONS; CORTICAL RHYTHMS; COMPOSITE SCORE
AB Rhythmic neural activity has been proposed to play a fundamental role in cognition. Both healthy and pathological aging are characterized by frequency-specific changes in oscillatory activity. However, the cognitive relevance of these changes across the spectrum from normal to pathological aging remains unknown. We examined electroencephalography (EEG) correlates of cognitive function in healthy aging and 2 of the most prominent and debilitating age-related disorders: type 2 diabetes mellitus (T2DM) and Alzheimer's disease (AD). Relative to healthy controls (HC), patients with AD were impaired on nearly every cognitive measure, whereas patients with T2DM performed worse mainly on learning and memory tests. A continuum of alterations in resting-state EEG was associated with pathological aging, generally characterized by reduced alpha (alpha) and beta (beta) power (AD < T2DM < HC) and increased delta (delta) and theta (theta) power (AD > T2DM > HC), with some variations across different brain regions. There were also reductions in the frequency and power density of the posterior dominant rhythm in AD. The ratio of (alpha + beta)/(delta + theta) was specifically associated with cognitive function in a domain- and diagnosis-specific manner. The results thus captured both similarities and differences in the pathophysiology of cerebral oscillations in T2DM and AD. Overall, pathological brain aging is marked by a shift in oscillatory power from higher to lower frequencies, which can be captured by a single cognitively relevant measure of the ratio of (alpha + beta) over (delta + theta) power. (C) 2019 Elsevier Inc. All rights reserved.
C1 [Benwell, Christopher S. Y.; Davila-Perez, Paula; Fried, Peter J.; Santarnecchi, Emiliano; Pascual-Leone, Alvaro; Shafi, Mouhsin M.] Beth Israel Deaconess Med Ctr, Berenson Allen Ctr Noninvas Brain Stimulat, 330 Brookline Ave KS 158, Boston, MA 02215 USA.
   [Benwell, Christopher S. Y.; Davila-Perez, Paula; Fried, Peter J.; Santarnecchi, Emiliano; Pascual-Leone, Alvaro; Shafi, Mouhsin M.] Harvard Med Sch, Boston, MA 02115 USA.
   [Benwell, Christopher S. Y.; Davila-Perez, Paula; Fried, Peter J.; Santarnecchi, Emiliano; Pascual-Leone, Alvaro; Shafi, Mouhsin M.] Beth Israel Deaconess Med Ctr, Dept Neurol, Div Cognit Neurol, Boston, MA 02215 USA.
   [Benwell, Christopher S. Y.] Univ Dundee, Sch Social Sci, Div Psychol, Dundee, Scotland.
   [Davila-Perez, Paula] Univ A Coruna, Inst Biomed Res INIBIC, Neurosci & Motor Control Grp NEUROcom, La Coruna, Spain.
   [Jones, Richard N.] Brown Univ, Dept Psychiat & Human Behav, Butler Hosp, Warren Alpert Med Sch, Providence, RI 02912 USA.
   [Travison, Thomas G.] Hebrew Senior Life, Hinda & Arthur Marcus Inst Aging Res, Boston, MA USA.
   [Pascual-Leone, Alvaro] Univ Autonoma Barcelona, Inst Guttman, Barcelona, Spain.
   [Shafi, Mouhsin M.] Beth Israel Deaconess Med Ctr, Dept Neurol, Comprehens Epilepsy Ctr, Boston, MA 02215 USA.
   [Pascual-Leone, Alvaro] Hebrew Senior Life, Ctr Memory Hlth, Boston, MA USA.
C3 Harvard University; Beth Israel Deaconess Medical Center; Harvard
   University; Harvard Medical School; Harvard University; Beth Israel
   Deaconess Medical Center; University of Dundee; Universidade da Coruna;
   Instituto de Investigacion Biomedica de A Coruna (INIBIC); Brown
   University; Butler Hospital Rhode Island; Harvard University; Hebrew
   SeniorLife; Autonomous University of Barcelona; Harvard University; Beth
   Israel Deaconess Medical Center; Harvard University; Hebrew SeniorLife
RP Shafi, MM (通讯作者)，Beth Israel Deaconess Med Ctr, Berenson Allen Ctr Noninvas Brain Stimulat, 330 Brookline Ave KS 158, Boston, MA 02215 USA.; Benwell, CSY (通讯作者)，Univ Dundee, Sch Social Sci, Scrymgeour Bldg, Dundee DD1 4HN, Scotland.
EM c.benwell@dundee.ac.uk; mshafi@bidmc.harvard.edu
RI Pascual-Leone, Alvaro/AAC-5101-2019; Fried, Peter/AAU-4898-2020;
   Davila-Pérez, Paula/E-9288-2017; Shafi, Mouhsin/AFU-9843-2022; Jones,
   Richard Norman/J-3488-2013; Santarnecchi, Emiliano/H-7528-2017
OI Pascual-Leone, Alvaro/0000-0001-8975-0382; Davila-Pérez,
   Paula/0000-0003-3596-1429; Jones, Richard Norman/0000-0002-1049-218X;
   Benwell, Christopher/0000-0002-4157-4049; Santarnecchi,
   Emiliano/0000-0002-6533-7427
FU National Institutes of Health [NIH R21 NS082870]; Sidney R. Baer Jr.
   Foundation; NIH [R01HD069776, R01NS073601, R21 MH099196, R21 NS085491,
   R21 HD07616, P01 AG031720-06A1, R01 MH117063e01, R01 AG060981-01, R01
   MH115949, R01AG060987, R01 NS073601]; Harvard Catalyst | The Harvard
   Clinical and Translational Science Center (NCRR); Harvard Catalyst | The
   Harvard Clinical and Translational Science Center (NCATS NIH) [UL1
   RR025758]; Football Players Health Study at Harvard University; Defense
   Advanced Research Projects Agency (DARPA) [HR001117S0030]; Experimental
   Psychology Society (UK); Guarantors of Brain (UK); Office of the
   Director of National Intelligence (ODNI), Intelligence Advanced Research
   Projects Activity (IARPA) [201413121700007]; Beth Israel Deaconess
   Medical Center (BIDMC) via the Chief Academic Officer (CAO) grant 2017;
   CURE (Citizens United for Research in Epilepsy) foundation; Football
   Players Health Study (FPHS) at Harvard University; Economic and Social
   Research Council (UK) [ES/I02395X/1]
FX This study was primarily funded by the National Institutes of Health
   (NIH R21 NS082870). A.P.-L. was also supported in part by the Sidney R.
   Baer Jr. Foundation, the NIH (R01HD069776, R01NS073601, R21 MH099196,
   R21 NS085491, R21 HD07616), Harvard Catalyst | The Harvard Clinical and
   Translational Science Center (NCRR and the NCATS NIH, UL1 RR025758), the
   Football Players Health Study at Harvard University, and by the Defense
   Advanced Research Projects Agency (DARPA) via HR001117S0030. C.S.Y.B.
   was also supported by the Economic and Social Research Council (UK)
   (ES/I02395X/1), the Experimental Psychology Society (UK) and the
   Guarantors of Brain (UK). E.S. is partially supported by the Office of
   the Director of National Intelligence (ODNI), Intelligence Advanced
   Research Projects Activity (IARPA), via 201413121700007, by the Beth
   Israel Deaconess Medical Center (BIDMC) via the Chief Academic Officer
   (CAO) grant 2017, and by the Defense Advanced Research Projects Agency
   (DARPA) via HR001117S0030, and the NIH (P01 AG031720-06A1, R01
   MH117063e01, R01 AG060981-01). M.M.S. is supported by the CURE (Citizens
   United for Research in Epilepsy) foundation, the Football Players Health
   Study (FPHS) at Harvard University, and the NIH (R01 MH115949,
   R01AG060987, R01 NS073601, P01 AG031720-06A1). The content is solely the
   responsibility of the authors and does not necessarily represent the
   official views of Harvard Catalyst, Harvard University and its
   affiliated academic health care centers, the National Institutes of
   Health, DARPA, IARPA, ODNI, BIDMC, or the Sidney R. Baer Jr. Foundation.
CR Alberti KGMM, 1998, DIABETIC MED, V15, P539, DOI 10.1002/(SICI)1096-9136(199807)15:7<539::AID-DIA668>3.0.CO;2-S
   [Anonymous], SEISHIN SHINKEIGAKU
   Awad N, 2004, J CLIN EXP NEUROPSYC, V26, P1044, DOI 10.1080/13803390490514875
   Babiloni C, 2006, CLIN NEUROPHYSIOL, V117, P252, DOI 10.1016/j.clinph.2005.09.019
   Babiloni C, 2004, NEUROIMAGE, V22, P57, DOI 10.1016/j.neuroimage.2003.09.028
   Babiloni C, 2007, EUR J NEUROSCI, V25, P3742, DOI 10.1111/j.1460-9568.2007.05601.x
   Babiloni C, 2006, CLIN NEUROPHYSIOL, V117, P1113, DOI 10.1016/j.clinph.2006.01.020
   Babiloni C, 2018, J ALZHEIMERS DIS, V62, P247, DOI 10.3233/JAD-170703
   Babiloni C, 2016, INT J PSYCHOPHYSIOL, V103, P88, DOI 10.1016/j.ijpsycho.2015.02.008
   Babiloni C, 2015, NEUROBIOL AGING, V36, P556, DOI 10.1016/j.neurobiolaging.2014.09.011
   Babiloni C, 2013, HUM BRAIN MAPP, V34, P1427, DOI 10.1002/hbm.22005
   Babiloni C, 2011, HUM BRAIN MAPP, V32, P1916, DOI 10.1002/hbm.21157
   Babiloni C, 2009, NEUROIMAGE, V44, P123, DOI 10.1016/j.neuroimage.2008.08.005
   Baker Mary, 2008, Open Neuroimag J, V2, P52, DOI 10.2174/1874440000802010052
   Barbagallo M, 2014, WORLD J DIABETES, V5, P889, DOI 10.4239/wjd.v5.i6.889
   Barry RJ, 2003, CLIN NEUROPHYSIOL, V114, P171, DOI 10.1016/S1388-2457(02)00362-0
   Basar E, 2001, INT J PSYCHOPHYSIOL, V39, P241, DOI 10.1016/S0167-8760(00)00145-8
   Basar E, 2016, NEUROIMAGE-CLIN, V11, P106, DOI 10.1016/j.nicl.2016.01.015
   Bates AT, 2009, SCHIZOPHR RES, V115, P222, DOI 10.1016/j.schres.2009.09.036
   Beekly DL, 2007, ALZ DIS ASSOC DIS, V21, P249, DOI 10.1097/WAD.0b013e318142774e
   Benjamini Y, 2001, ANN STAT, V29, P1165
   Bennys K, 2001, NEUROPHYSIOL CLIN, V31, P153, DOI 10.1016/S0987-7053(01)00254-4
   Benwell CSY, 2019, NEUROIMAGE, V192, P101, DOI 10.1016/j.neuroimage.2019.02.067
   Benwell CSY, 2017, ENEURO, V4, DOI 10.1523/ENEURO.0182-17.2017
   Benwell CSY, 2018, EUR J NEUROSCI, V48, P2566, DOI 10.1111/ejn.13688
   Bian ZJ, 2014, FRONT AGING NEUROSCI, V6, DOI 10.3389/fnagi.2014.00011
   Biessels GJ, 2014, LANCET DIABETES ENDO, V2, P246, DOI 10.1016/S2213-8587(13)70088-3
   Biessels GJ, 2005, BIOCHEM SOC T, V33, P1041, DOI 10.1042/BST0331041
   Bonnefond M, 2017, ENEURO, V4, DOI 10.1523/ENEURO.0153-16.2017
   Bonnefond M, 2012, CURR BIOL, V22, P1969, DOI 10.1016/j.cub.2012.08.029
   Boutros NN, 2008, SCHIZOPHR RES, V99, P225, DOI 10.1016/j.schres.2007.11.020
   Braak H, 1998, J NEURAL TRANSM-SUPP, P127
   BRENNER RP, 1986, ELECTROEN CLIN NEURO, V64, P483, DOI 10.1016/0013-4694(86)90184-7
   Burns A, 2009, BMJ-BRIT MED J, V338, DOI 10.1136/bmj.b158
   Buschman TJ, 2007, SCIENCE, V315, P1860, DOI 10.1126/science.1138071
   Buss SS, 2018, J ALZHEIMERS DIS, V65, P1301, DOI 10.3233/JAD-180570
   Buzsáki G, 2013, NEURON, V80, P751, DOI 10.1016/j.neuron.2013.10.002
   Calero MD, 2004, ARCH CLIN NEUROPSYCH, V19, P653, DOI 10.1016/j.acn.2003.08.008
   Canolty RT, 2010, TRENDS COGN SCI, V14, P506, DOI 10.1016/j.tics.2010.09.001
   Cantero JL, 1999, NEUROPSYCHOBIOLOGY, V39, P110, DOI 10.1159/000026569
   Chatterjee S, 2018, FRONT NEUROSCI-SWITZ, V12, DOI 10.3389/fnins.2018.00383
   Cheng G, 2012, INTERN MED J, V42, P484, DOI 10.1111/j.1445-5994.2012.02758.x
   Chornenkyy Y, 2019, BRAIN PATHOL, V29, P3, DOI 10.1111/bpa.12655
   COBEN LA, 1983, ELECTROEN CLIN NEURO, V55, P372, DOI 10.1016/0013-4694(83)90124-4
   COBEN LA, 1990, ELECTROEN CLIN NEURO, V75, P148, DOI 10.1016/0013-4694(90)90168-J
   Cooray G, 2011, PSYCHONEUROENDOCRINO, V36, P77, DOI 10.1016/j.psyneuen.2010.06.009
   Corcoran AW, 2018, PSYCHOPHYSIOLOGY, V55, DOI 10.1111/psyp.13064
   Crane PK, 2012, BRAIN IMAGING BEHAV, V6, P502, DOI 10.1007/s11682-012-9186-z
   Cui D, 2014, SCI WORLD J, DOI 10.1155/2014/523216
   Cummins TDR, 2007, INT J PSYCHOPHYSIOL, V66, P10, DOI 10.1016/j.ijpsycho.2007.05.008
   de la Monte SM, 2014, ENDOCRIN METAB CLIN, V43, P245, DOI 10.1016/j.ecl.2013.09.006
   Delorme A, 2004, J NEUROSCI METH, V134, P9, DOI 10.1016/j.jneumeth.2003.10.009
   DIERKS T, 1995, J NEURAL TRANSM-GEN, V99, P55, DOI 10.1007/BF01271469
   Dubbelink KTEO, 2014, NEUROLOGY, V82, P263, DOI 10.1212/WNL.0000000000000034
   Engel AK, 2010, CURR OPIN NEUROBIOL, V20, P156, DOI 10.1016/j.conb.2010.02.015
   Fernández A, 2003, AM J NEURORADIOL, V24, P481
   FOLSTEIN MF, 1975, J PSYCHIAT RES, V12, P189, DOI 10.1016/0022-3956(75)90026-6
   Foxe JJ, 2011, FRONT PSYCHOL, V2, DOI 10.3389/fpsyg.2011.00154
   Fraga FJ, 2013, PLOS ONE, V8, DOI 10.1371/journal.pone.0072240
   Fried PJ, 2017, J ALZHEIMERS DIS, V55, P89, DOI 10.3233/JAD-160505
   Fries P, 2015, NEURON, V88, P220, DOI 10.1016/j.neuron.2015.09.034
   Gibbons LE, 2012, BRAIN IMAGING BEHAV, V6, P517, DOI 10.1007/s11682-012-9176-1
   Giovanni A, 2017, FRONT AGING NEUROSCI, V9, DOI 10.3389/fnagi.2017.00189
   Gispen WH, 2000, TRENDS NEUROSCI, V23, P542, DOI 10.1016/S0166-2236(00)01656-8
   Grandy TH, 2013, PSYCHOPHYSIOLOGY, V50, P570, DOI 10.1111/psyp.12043
   Grunwald M, 2001, J CLIN NEUROPHYSIOL, V18, P178, DOI 10.1097/00004691-200103000-00010
   Harada CN, 2013, CLIN GERIATR MED, V29, P737, DOI 10.1016/j.cger.2013.07.002
   He Y, 2007, NEUROIMAGE, V35, P488, DOI 10.1016/j.neuroimage.2006.11.042
   Helkala EL, 1996, BEHAV NEUROSCI, V110, P1235, DOI 10.1037/0735-7044.110.6.1235
   HELKALA EL, 1991, BEHAV NEUROSCI, V105, P409, DOI 10.1037/0735-7044.105.3.409
   Jack CR, 2013, LANCET NEUROL, V12, P207, DOI 10.1016/S1474-4422(12)70291-0
   Jack CR, 2011, ALZHEIMERS DEMENT, V7, P257, DOI 10.1016/j.jalz.2011.03.004
   Jelic V, 2000, NEUROBIOL AGING, V21, P533, DOI 10.1016/S0197-4580(00)00153-6
   Jelic V, 1996, DEMENTIA, V7, P314, DOI 10.1159/000106897
   Jeong JS, 2004, CLIN NEUROPHYSIOL, V115, P1490, DOI 10.1016/j.clinph.2004.01.001
   Keitel C, 2019, J NEUROSCI, V39, P3119, DOI 10.1523/JNEUROSCI.1633-18.2019
   Keitel C, 2018, EUR J NEUROSCI, V48, P2551, DOI 10.1111/ejn.13935
   KLASS DW, 1995, J CLIN NEUROPHYSIOL, V12, P116, DOI 10.1097/00004691-199503000-00002
   Klassen BT, 2011, NEUROLOGY, V77, P118, DOI 10.1212/WNL.0b013e318224af8d
   Klimesch W, 1999, BRAIN RES REV, V29, P169, DOI 10.1016/S0165-0173(98)00056-3
   Klimesch W, 2007, BRAIN RES REV, V53, P63, DOI 10.1016/j.brainresrev.2006.06.003
   Klimesch W, 2012, TRENDS COGN SCI, V16, P606, DOI 10.1016/j.tics.2012.10.007
   Knyazev GG, 2007, NEUROSCI BIOBEHAV R, V31, P377, DOI 10.1016/j.neubiorev.2006.10.004
   Knyazev GG, 2012, NEUROSCI BIOBEHAV R, V36, P677, DOI 10.1016/j.neubiorev.2011.10.002
   Knyazeva MG, 2018, NEUROBIOL AGING, V69, P261, DOI 10.1016/j.neurobiolaging.2018.05.018
   Koekkoek Paula S, 2014, Handb Clin Neurol, V126, P145, DOI 10.1016/B978-0-444-53480-4.00011-4
   Koenig T, 2005, NEUROBIOL AGING, V26, P165, DOI 10.1016/j.neurobiolaging.2004.03.008
   Leirer VM, 2011, BRAIN IMAGING BEHAV, V5, P222, DOI 10.1007/s11682-011-9126-3
   Luckhaus C, 2008, INT J GERIATR PSYCH, V23, P1148, DOI 10.1002/gps.2042
   Mandal PK, 2018, FRONT COMPUT NEUROSC, V12, DOI 10.3389/fncom.2018.00060
   Maris E, 2007, J NEUROSCI METH, V164, P177, DOI 10.1016/j.jneumeth.2007.03.024
   Marseglia A, 2016, J ALZHEIMERS DIS, V53, P1069, DOI 10.3233/JAD-160266
   Marshall AC, 2017, BIOL PSYCHOL, V127, P64, DOI 10.1016/j.biopsycho.2017.05.005
   Mierau A, 2017, NEUROSCIENCE, V360, P146, DOI 10.1016/j.neuroscience.2017.07.037
   MOHS RC, 1983, PSYCHOPHARMACOL BULL, V19, P448
   MOORADIAN AD, 1988, ARCH INTERN MED, V148, P2369, DOI 10.1001/archinte.148.11.2369
   Moretti DV, 2009, CLIN NEUROPHYSIOL, V120, P295, DOI 10.1016/j.clinph.2008.11.012
   Moretti DV, 2004, CLIN NEUROPHYSIOL, V115, P299, DOI 10.1016/S1388-2457(03)00345-6
   Neto E, 2016, FRONT AGING NEUROSCI, V8, DOI 10.3389/fnagi.2016.00273
   Ngandu T, 2015, LANCET, V385, P2255, DOI 10.1016/S0140-6736(15)60461-5
   Open Science Collaboration, 2015, SCIENCE, V349, DOI [DOI 10.1126/science.aac4716, 10.1126/science.aac4716, DOI 10.1126/SCIENCE.AAC4716]
   Oswal A, 2013, CURR OPIN NEUROL, V26, P662, DOI 10.1097/WCO.0000000000000034
   Palta P, 2014, J INT NEUROPSYCH SOC, V20, P278, DOI 10.1017/S1355617713001483
   Palva S, 2007, TRENDS NEUROSCI, V30, P150, DOI 10.1016/j.tins.2007.02.001
   Penolazzi B, 2008, PSYCHOPHYSIOLOGY, V45, P1025, DOI 10.1111/j.1469-8986.2008.00709.x
   Pfurtscheller G, 1996, ELECTROEN CLIN NEURO, V98, P281, DOI 10.1016/0013-4694(95)00258-8
   Poldrack RA, 2017, NAT REV NEUROSCI, V18, P115, DOI 10.1038/nrn.2016.167
   Poza J, 2007, MED ENG PHYS, V29, P1073, DOI 10.1016/j.medengphy.2006.11.006
   Ravona-Springer R, 2014, EUR NEUROPSYCHOPHARM, V24, P1303, DOI 10.1016/j.euroneuro.2014.05.001
   Roberts RO, 2014, J NUCL MED, V55, P759, DOI 10.2967/jnumed.113.132647
   Rogasch NC, 2014, NEUROIMAGE, V101, P425, DOI 10.1016/j.neuroimage.2014.07.037
   Rosa IM, 2018, J ALZHEIMERS DIS, V61, P157, DOI 10.3233/JAD-170501
   ROSENBERG SJ, 1984, J CLIN PSYCHOL, V40, P785, DOI 10.1002/1097-4679(198405)40:3<785::AID-JCLP2270400325>3.0.CO;2-4
   Rossini PM, 2006, NEUROSCIENCE, V143, P793, DOI 10.1016/j.neuroscience.2006.08.049
   Rossini PM, 2007, PROG NEUROBIOL, V83, P375, DOI 10.1016/j.pneurobio.2007.07.010
   Sadaghiani S, 2010, J NEUROSCI, V30, P10243, DOI 10.1523/JNEUROSCI.1004-10.2010
   Saedi E, 2016, WORLD J DIABETES, V7, P412, DOI 10.4239/wjd.v7.i17.412
   SAVITZKY A, 1964, ANAL CHEM, V36, P1627, DOI 10.1021/ac60214a047
   Schnitzler A, 2005, NAT REV NEUROSCI, V6, P285, DOI 10.1038/nrn1650
   Stewart R, 1999, DIABETIC MED, V16, P93, DOI 10.1046/j.1464-5491.1999.00027.x
   Stomrud E, 2010, NEUROBIOL AGING, V31, P215, DOI 10.1016/j.neurobiolaging.2008.03.025
   Strachan MWJ, 2011, NAT REV ENDOCRINOL, V7, P108, DOI 10.1038/nrendo.2010.228
   Takeuchi A, 2012, J DIABETES INVEST, V3, P325, DOI 10.1111/j.2040-1124.2011.00170.x
   Toth Cory, 2014, Handb Clin Neurol, V126, P489, DOI 10.1016/B978-0-444-53480-4.00035-7
   Uhhaas PJ, 2006, NEURON, V52, P155, DOI 10.1016/j.neuron.2006.09.020
   van den Berg E, 2010, DIABETOLOGIA, V53, P58, DOI 10.1007/s00125-009-1571-9
   van der Hiele K, 2007, CLIN NEUROPHYSIOL, V118, P1931, DOI 10.1016/j.clinph.2007.05.070
   van Deursen JA, 2008, J NEURAL TRANSM, V115, P1301, DOI 10.1007/s00702-008-0083-y
   Vlahou EL, 2014, SCI REP-UK, V4, DOI 10.1038/srep05101
   Voytek B, 2015, BIOL PSYCHIAT, V77, P1089, DOI 10.1016/j.biopsych.2015.04.016
   Walker JM, 2015, NUTRIENTS, V7, P7332, DOI 10.3390/nu7095341
   Ward LM, 2003, TRENDS COGN SCI, V7, P553, DOI 10.1016/j.tics.2003.10.012
   Wen D, 2016, CLIN NEUROPHYSIOL, V127, P335, DOI 10.1016/j.clinph.2015.05.016
   Whithain EM, 2007, CLIN NEUROPHYSIOL, V118, P1877, DOI 10.1016/j.clinph.2007.04.027
   Yaffe K, 2012, ARCH NEUROL-CHICAGO, V69, P1170, DOI 10.1001/archneurol.2012.1117
   Yuval-Greenberg S, 2008, NEURON, V58, P429, DOI 10.1016/j.neuron.2008.03.027
   Zeng K, 2015, FRONT COMPUT NEUROSC, V9, DOI 10.3389/fncom.2015.00133
NR 137
TC 41
Z9 47
U1 2
U2 19
PU ELSEVIER SCIENCE INC
PI NEW YORK
PA STE 800, 230 PARK AVE, NEW YORK, NY 10169 USA
SN 0197-4580
EI 1558-1497
J9 NEUROBIOL AGING
JI Neurobiol. Aging
PD JAN
PY 2020
VL 85
BP 83
EP 95
DI 10.1016/j.neurobiolaging.2019.10.004
PG 13
WC Geriatrics & Gerontology; Neurosciences
WE Science Citation Index Expanded (SCI-EXPANDED)
SC Geriatrics & Gerontology; Neurosciences & Neurology
GA JT9XA
UT WOS:000501333500008
PM 31727363
OA Green Published, Green Accepted, hybrid
DA 2024-04-10
ER

PT J
AU Shah, SAA
   Zhang, L
   Bais, A
AF Shah, Syed Aamir Ali
   Zhang, Lei
   Bais, Abdul
TI Dynamical system based compact deep hybrid network for classification of
   Parkinson disease related EEG signals
SO NEURAL NETWORKS
LA English
DT Article
DE Convolutional neural network; Long short-term memory; Chaotic systems;
   Parkinson disease; Embedding reconstruction; Electroencephalogram
ID BRAIN
AB Electroencephalogram (EEG) signals accumulate the brain's spiking activities using standardized electrodes placed at the scalp. These cumulative brain signals are chaotic in nature and vary depending upon current physical and/or mental activities. The anatomy of the brain is altered when dopamine releasing neurons die because of Parkinson Disease (PD), a neurodegenerative disorder. The resulting alterations force synchronized neuronal activity in beta frequency components deep within motor region of the brain. This synchronization in the motor region affects the dynamical behavior of the brain activities, which induce motor related impairments in patient's limbs. Identification of reliable bio-markers for PD is active research area since there are no tests or scans to diagnose PD. We use embedding reconstruction, a tool from chaos theory, to highlight PD-related alterations in dynamical properties of EEG and present it as a potentially reliable bio-marker for PD related classification. We use Individual Component Analysis (ICA) to demonstrate that the strengthened synchronizations can be cumulatively collected from EEG channels over the motor region of the brain. We use this information to select the 12 EEG channels for classification of On and Off medication PD patients. Additionally, there is the strong synchronization between amplitude of higher frequency components and phase of beta components for PD patients. This information is used to improve the performance of this classification. We apply embedding reconstruction to design a new architecture of a deep neural network called Dynamical system Generated Hybrid Network. We report that this network outperforms the state of the art in terms of classification accuracy of 99.2% (+0.52%) with approximately 24% of the computational resources. Apart from classification accuracy, we use well known statistical measures like specificity, sensitivity, Matthews Correlation Coefficient (MCC), F1 score, and Cohen Kappa score for the analysis and comparison of classification performances. (C) 2020 Elsevier Ltd. All rights reserved.
C1 [Shah, Syed Aamir Ali; Zhang, Lei; Bais, Abdul] Univ Regina, Fac Engn & Appl Sci, 3737 Wascana Pkwy, Regina, SK, Canada.
C3 University of Regina
RP Shah, SAA (通讯作者)，Univ Regina, Fac Engn & Appl Sci, 3737 Wascana Pkwy, Regina, SK, Canada.
EM aamirshah@uregina.ca; lei.zhang@uregina.ca; abdul.bais@uregina.ca
RI Zhang, Lei/AAD-9137-2019; Bais, Abdul/C-7422-2014
OI Zhang, Lei/0000-0003-0535-998X; Shah, Syed Aamir
   Ali/0000-0002-8840-7731; Bais, Abdul/0000-0003-2190-348X
FU brain research grant; Faculty of Graduate Study and Research (FGSR),
   University of Regina
FX This research work is partly funded by brain research grant and partly
   by Faculty of Graduate Study and Research (FGSR), University of Regina.
   The Brain Research grant was donated to University of Regina by an
   anonymous donor in November 2015.
CR ABARBANEL HDI, 1993, PHYS REV E, V47, P3057, DOI 10.1103/PhysRevE.47.3057
   Barnham KJ, 2004, NAT REV DRUG DISCOV, V3, P205, DOI 10.1038/nrd1330
   Cavanagh JF, 2018, CLIN NEUROPHYSIOL, V129, P409, DOI 10.1016/j.clinph.2017.11.023
   Cavanagh JF, 2017, FRONT NEUROINFORM, V11, DOI 10.3389/fninf.2017.00067
   de Hemptinne C, 2013, P NATL ACAD SCI USA, V110, P4780, DOI 10.1073/pnas.1214546110
   Delorme A, 2004, J NEUROSCI METH, V134, P9, DOI 10.1016/j.jneumeth.2003.10.009
   Devergnas A, 2019, CEREB CORTEX, V29, P167, DOI 10.1093/cercor/bhx314
   Dorsey ER, 2018, LANCET NEUROL, V17, P939, DOI 10.1016/S1474-4422(18)30295-3
   Falahian R, 2015, NONLINEAR DYNAM, V81, P1951, DOI 10.1007/s11071-015-2118-x
   Fenrich K, 2004, CAN J NEUROL SCI, V31, P142, DOI 10.1017/S0317167100053798
   Friston KJ, 2001, NEUROSCIENTIST, V7, P406, DOI 10.1177/107385840100700510
   Hammond C, 2007, TRENDS NEUROSCI, V30, P357, DOI 10.1016/j.tins.2007.05.004
   KENNEL MB, 1992, PHYS REV A, V45, P3403, DOI 10.1103/PhysRevA.45.3403
   Korn H, 2003, CR BIOL, V326, P787, DOI 10.1016/j.crvi.2003.09.011
   Kühn AA, 2006, EUR J NEUROSCI, V23, P1956, DOI 10.1111/j.1460-9568.2006.04717.x
   Lainscsek C, 2013, FRONT NEUROL, V4, DOI 10.3389/fneur.2013.00182
   Lainscsek C, 2013, FRONT NEUROL, V4, DOI 10.3389/fneur.2013.00200
   LAWHERN VJ, 2018, J NEURAL ENG, V15, DOI DOI 10.1088/1741-2552/AACE8C
   Maddula R., 2017, GBCIC
   Meidahl AC, 2019, NEUROBIOL DIS, V127, P101, DOI 10.1016/j.nbd.2019.02.005
   Oh SL, 2020, NEURAL COMPUT APPL, V32, P10927, DOI 10.1007/s00521-018-3689-5
   Paladini CA, 2003, P NATL ACAD SCI USA, V100, P2866, DOI 10.1073/pnas.0138018100
   PALMER TN, 1993, B AM METEOROL SOC, V74, P49, DOI 10.1175/1520-0477(1993)074<0049:ERAPAT>2.0.CO;2
   Parkinson's foundation, 2018, PARK STATS
   Pion-Tonachini L, 2019, NEUROIMAGE, V198, P181, DOI 10.1016/j.neuroimage.2019.05.026
   Poewe W, 2017, NAT REV DIS PRIMERS, V3, DOI 10.1038/nrdp.2017.13
   Rodriguez-Bermudez G., 2015, Applied Mathematics and Information Science, V9, P2309, DOI [10.12785/amis/090512, DOI 10.12785/AMIS/090512]
   Seoane F, 2004, P ANN INT IEEE EMBS, V26, P2322
   Shah V, 2017, ROUTL STUD NEW MEDIA
   Stam CJ, 2005, CLIN NEUROPHYSIOL, V116, P2266, DOI 10.1016/j.clinph.2005.06.011
   Supratak A, 2017, IEEE T NEUR SYS REH, V25, P1998, DOI 10.1109/TNSRE.2017.2721116
   The Michael J. Fox Foundation For Parkinson's Research, 2018, PARK STATS
   Tsoularis A, 2002, MATH BIOSCI, V179, P21, DOI 10.1016/S0025-5564(02)00096-2
   Waytowich NR, 2016, FRONT NEUROSCI-SWITZ, V10, DOI 10.3389/fnins.2016.00430
   Yin X, 2017, CHIN CONTR CONF, P7679, DOI 10.23919/ChiCC.2017.8028571
   Zhang X., 2019, ARXIV190504149
NR 36
TC 44
Z9 47
U1 4
U2 35
PU PERGAMON-ELSEVIER SCIENCE LTD
PI OXFORD
PA THE BOULEVARD, LANGFORD LANE, KIDLINGTON, OXFORD OX5 1GB, ENGLAND
SN 0893-6080
EI 1879-2782
J9 NEURAL NETWORKS
JI Neural Netw.
PD OCT
PY 2020
VL 130
BP 75
EP 84
DI 10.1016/j.neunet.2020.06.018
PG 10
WC Computer Science, Artificial Intelligence; Neurosciences
WE Science Citation Index Expanded (SCI-EXPANDED)
SC Computer Science; Neurosciences & Neurology
GA NM0RU
UT WOS:000567813200008
PM 32650152
DA 2024-04-10
ER

PT J
AU Brazète, JR
   Montplaisir, J
   Petit, D
   Postuma, RB
   Bertrand, JA
   Marchand, DG
   Gagnon, JF
AF Brazete, Jessica Rodrigues
   Montplaisir, Jacques
   Petit, Dominique
   Postuma, Ronald B.
   Bertrand, Josie-Anne
   Marchand, Daphne Genier
   Gagnon, Jean-Francois
TI Electroencephalogram slowing in rapid eye movement sleep behavior
   disorder is associated with mild cognitive impairment
SO SLEEP MEDICINE
LA English
DT Article
DE REM sleep behavior disorder; Electroencephalography; Spectral analysis;
   Mild cognitive impairment; Parkinson's disease; Dementia with Lewy
   bodies
ID PARKINSONS-DISEASE; LEWY BODIES; ALZHEIMERS-DISEASE; QUANTITATIVE EEG;
   DEMENTIA; DIAGNOSIS; DYSFUNCTION
AB Background: Idiopathic rapid eye movement (REM) sleep behavior disorder (iRBD) is a well-documented risk factor for synucleinopathies such as Parkinson disease (PD) and dementia with Lewy bodies (DLB). Moreover, approximately 50% of iRBD patients have mild cognitive impairment (MCI). The purpose of our study was to investigate waking electroencephalogram (EEG) abnormalities specific to iRBD patients with MCI.
   Methods: Forty-two polysomnographically confirmed iRBD patients, including 23 iRBD [+]MCI patients 19 patients without MCI (iRBD [-]MCI), and 37 healthy subjects participated in the study. All participants underwent a complete neuropsychologic assessment for MCI diagnosis and a waking quantitative EEG recording.
   Results: iRBD [+]MCI patients had a higher slow-to-fast frequency ratio than iRBD [-] MCI patients and controls in the parietal, temporal, and occipital regions. iRBD [+]MCI patients also had higher relative theta power in the parietal, temporal, and occipital regions and lower relative alpha power in the occipital region compared to iRBD [+]MCI patients and controls. Moreover, iRBD [+]MCI patients had higher relative theta power in the frontal and central areas and lower relative beta power in the central, parietal, and temporal regions compared to controls. The dominant occipital frequency also was slower in iRBD [+] MCI patients compared to controls. No between-group differences were observed between iRBD [-]MCI patients and controls.
   Conclusion: In iRBD patients, only those with concomitant MCI showed waking EEG slowing in the posterior cortical regions, providing a potential marker for an increased risk for developing DLB or PD. (C) 2013 Elsevier B. V. All rights reserved.
C1 [Brazete, Jessica Rodrigues; Montplaisir, Jacques; Petit, Dominique; Postuma, Ronald B.; Bertrand, Josie-Anne; Marchand, Daphne Genier; Gagnon, Jean-Francois] Hop Sacre Coeur, Ctr Adv Res Sleep Med, Montreal, PQ H4J 1C5, Canada.
   [Brazete, Jessica Rodrigues] Univ Montreal, Dept Psychol, Montreal, PQ H3C 3J7, Canada.
   [Montplaisir, Jacques] Univ Montreal, Dept Psychiat, Montreal, PQ H3C 3J7, Canada.
   [Postuma, Ronald B.] Montreal Gen Hosp, Dept Neurol, Montreal, PQ H3G 1A4, Canada.
   [Bertrand, Josie-Anne; Marchand, Daphne Genier; Gagnon, Jean-Francois] Univ Quebec, Dept Psychol, Montreal, PQ H3C 3P8, Canada.
C3 Universite de Montreal; Universite de Montreal; Universite de Montreal;
   McGill University; University of Quebec; University of Quebec Montreal
RP Gagnon, JF (通讯作者)，Hop Sacre Coeur, Ctr Adv Res Sleep Med, 5400 Boul Gouin Ouest, Montreal, PQ H4J 1C5, Canada.
EM gagnon.jean-francois.2@uqam.ca
RI Postuma, Ronald/ABE-7465-2020
CR [Anonymous], 2000, DIAGN STAT MAN MENT
   [Anonymous], 2005, INT CLASSIFICATION S
   Bertrand JA, 2012, MOVEMENT DISORD, V27, P1781, DOI 10.1002/mds.25272
   Bonanni L, 2008, BRAIN, V131, P690, DOI 10.1093/brain/awm322
   Caviness JN, 2007, PARKINSONISM RELAT D, V13, P348, DOI 10.1016/j.parkreldis.2007.01.003
   Dubbelink KTEO, 2013, NEUROBIOL AGING, V34, P408, DOI 10.1016/j.neurobiolaging.2012.02.029
   Fantini ML, 2003, ANN NEUROL, V53, P774, DOI 10.1002/ana.10547
   Ferman TJ, 2002, J INT NEUROPSYCH SOC, V8, P907, DOI 10.1017/S1355617702870047
   Fonseca LC, 2009, CLIN EEG NEUROSCI, V40, P168, DOI 10.1177/155005940904000309
   Gagnon Jean-Francois, 2012, Front Neurol, V3, P82, DOI 10.3389/fneur.2012.00082
   Gagnon JF, 2009, ANN NEUROL, V66, P39, DOI 10.1002/ana.21680
   Gagnon JF, 2006, LANCET NEUROL, V5, P424, DOI 10.1016/S1474-4422(06)70441-0
   GIBB WRG, 1988, J NEUROL NEUROSUR PS, V51, P745, DOI 10.1136/jnnp.51.6.745
   Gilman S, 2008, NEUROLOGY, V71, P670, DOI 10.1212/01.wnl.0000324625.00404.15
   Hanyu H, 2012, PARKINSONISM RELAT D, V18, P136, DOI 10.1016/j.parkreldis.2011.08.023
   Iranzo A, 2013, LANCET NEUROL, V12, P443, DOI 10.1016/S1474-4422(13)70056-5
   Iranzo A, 2006, LANCET NEUROL, V5, P572, DOI 10.1016/S1474-4422(06)70476-8
   Iranzo A, 2010, SLEEP MED, V11, P534, DOI 10.1016/j.sleep.2010.03.006
   Kai T, 2005, J NEUROL SCI, V237, P89, DOI 10.1016/j.jns.2005.05.017
   Klassen BT, 2011, NEUROLOGY, V77, P118, DOI 10.1212/WNL.0b013e318224af8d
   Massicotte-Marquez J, 2008, NEUROLOGY, V70, P1250, DOI 10.1212/01.wnl.0000286943.79593.a6
   McKeith IG, 2005, NEUROLOGY, V65, P1863, DOI 10.1212/01.wnl.0000187889.17253.b1
   Montplaisir J, 2010, MOVEMENT DISORD, V25, P2044, DOI 10.1002/mds.23257
   Postuma RB, 2012, NEUROBIOL DIS, V46, P553, DOI 10.1016/j.nbd.2011.10.003
   Rechtschaffen A., 1968, BRAIN INFORM SERVICE
   Scherfler C, 2011, ANN NEUROL, V69, P400, DOI 10.1002/ana.22245
   Serizawa K, 2008, J CLIN NEUROPHYSIOL, V25, P361, DOI 10.1097/WNP.0b013e31818f50de
   SOIKKELI R, 1991, ELECTROEN CLIN NEURO, V79, P159, DOI 10.1016/0013-4694(91)90134-P
   Unger MM, 2010, SLEEP, V33, P767, DOI 10.1093/sleep/33.6.767
   Vendette M, 2012, MOVEMENT DISORD, V27, P1255, DOI 10.1002/mds.25034
NR 30
TC 50
Z9 53
U1 0
U2 18
PU ELSEVIER SCIENCE BV
PI AMSTERDAM
PA PO BOX 211, 1000 AE AMSTERDAM, NETHERLANDS
SN 1389-9457
EI 1878-5506
J9 SLEEP MED
JI Sleep Med.
PD NOV
PY 2013
VL 14
IS 11
BP 1059
EP 1063
DI 10.1016/j.sleep.2013.06.013
PG 5
WC Clinical Neurology
WE Science Citation Index Expanded (SCI-EXPANDED)
SC Neurosciences & Neurology
GA 247NQ
UT WOS:000326625400005
PM 24095264
DA 2024-04-10
ER

PT J
AU Chang, KH
   French, IT
   Liang, WK
   Lo, YS
   Wang, YR
   Cheng, ML
   Huang, NE
   Wu, HC
   Lim, SN
   Chen, CM
   Juan, CH
AF Chang, Kuo-Hsuan
   French, Isobel Timothea
   Liang, Wei-Kuang
   Lo, Yen-Shi
   Wang, Yi-Ru
   Cheng, Mei-Ling
   Huang, Norden E.
   Wu, Hsiu-Chuan
   Lim, Siew-Na
   Chen, Chiung-Mei
   Juan, Chi-Hung
TI Evaluating the Different Stages of Parkinson's Disease Using
   Electroencephalography With Holo-Hilbert Spectral Analysis
SO FRONTIERS IN AGING NEUROSCIENCE
LA English
DT Article
DE electroencephalography; Holo-Hilbert spectral analysis; machine
   learning; Parkinson's disease; depression
ID EMPIRICAL MODE DECOMPOSITION; BASAL GANGLIA; SUBTHALAMIC NUCLEUS;
   RATING-SCALE; EEG; MOTOR; SYNCHRONIZATION; DEMENTIA; RHYTHMS;
   DESYNCHRONIZATION
AB Electroencephalography (EEG) can reveal the abnormalities of dopaminergic subcortico-cortical circuits in patients with Parkinson's disease (PD). However, conventional time-frequency analysis of EEG signals cannot fully reveal the non-linear processes of neural activities and interactions. A novel Holo-Hilbert Spectral Analysis (HHSA) was applied to reveal non-linear features of resting state EEG in 99 PD patients and 59 healthy controls (HCs). PD patients demonstrated a reduction of beta bands in frontal and central regions, and reduction of gamma bands in central, parietal, and temporal regions. Compared with early-stage PD patients, late-stage PD patients demonstrated reduction of beta bands in the posterior central region, and increased theta and delta 2 bands in the left parietal region. theta and beta bands in all brain regions were positively correlated with Hamilton depression rating scale scores. Machine learning algorithms using three prioritized HHSA features demonstrated "Bag" with the best accuracy of 0.90, followed by "LogitBoost" with an accuracy of 0.89. Our findings strengthen the application of HHSA to reveal high-dimensional frequency features in EEG signals of PD patients. The EEG characteristics extracted by HHSA are important markers for the identification of depression severity and diagnosis of PD.
C1 [Chang, Kuo-Hsuan; Lo, Yen-Shi; Wang, Yi-Ru; Wu, Hsiu-Chuan; Lim, Siew-Na; Chen, Chiung-Mei] Chang Gung Univ, Chang Gung Mem Hosp, Dept Neurol, Coll Med, Taoyuan, Taiwan.
   [French, Isobel Timothea; Liang, Wei-Kuang; Huang, Norden E.; Juan, Chi-Hung] Natl Cent Univ, Inst Cognit Neurosci, Taoyuan, Taiwan.
   [French, Isobel Timothea] Natl Cent Univ, Acad Sinica, Taiwan Int Grad Program Interdisciplinary Neurosc, Taipei, Taiwan.
   [Liang, Wei-Kuang; Huang, Norden E.; Juan, Chi-Hung] Natl Cent Univ, Cognit Intelligence & Precis Healthcare Res Ctr, Taoyuan, Taiwan.
   [Cheng, Mei-Ling] Chang Gung Univ, Dept Biomed Sci, Taoyuan, Taiwan.
   [Cheng, Mei-Ling] Chang Gung Univ, Hlth Aging Res Ctr, Metabol Core Lab, Taoyuan, Taiwan.
   [Cheng, Mei-Ling] Chang Gung Mem Hosp, Clin Phenome Ctr, Taoyuan, Taiwan.
   [Huang, Norden E.] First Inst Oceanog, Data Anal & Applicat Lab, Qingdao, Peoples R China.
C3 Chang Gung University; Chang Gung Memorial Hospital; National Central
   University; National Central University; Academia Sinica - Taiwan;
   National Central University; Chang Gung University; Chang Gung
   University; Chang Gung Memorial Hospital; First Institute of
   Oceanography, Ministry of Natural Resources
RP Chen, CM (通讯作者)，Chang Gung Univ, Chang Gung Mem Hosp, Dept Neurol, Coll Med, Taoyuan, Taiwan.; Juan, CH (通讯作者)，Natl Cent Univ, Inst Cognit Neurosci, Taoyuan, Taiwan.; Juan, CH (通讯作者)，Natl Cent Univ, Cognit Intelligence & Precis Healthcare Res Ctr, Taoyuan, Taiwan.
EM cmchen@cgmh.org.tw; chijuan@cc.ncu.edu.tw
RI Wang, Yiru/JMB-2281-2023; long, chen/JVM-8568-2024
CR Abbass H., 2014, AUGMENTED COGNITION, P230
   ALEXANDER GE, 1986, ANNU REV NEUROSCI, V9, P357, DOI 10.1146/annurev.ne.09.030186.002041
   Anderson ME, 2003, J NEUROPHYSIOL, V89, P1150, DOI 10.1152/jn.00475.2002
   [Anonymous], 1996, MANUAL BECK DEPRESSI
   Babiloni C, 2011, CLIN NEUROPHYSIOL, V122, P2355, DOI 10.1016/j.clinph.2011.03.029
   Benz N, 2014, FRONT AGING NEUROSCI, V6, DOI 10.3389/fnagi.2014.00314
   Bosboom JLW, 2006, CLIN NEUROPHYSIOL, V117, P2521, DOI 10.1016/j.clinph.2006.06.720
   Braak H, 2003, NEUROBIOL AGING, V24, P197, DOI 10.1016/S0197-4580(02)00065-9
   Brown P, 2003, MOVEMENT DISORD, V18, P357, DOI 10.1002/mds.10358
   Buzsaki Gyorgy, 2012, Dialogues Clin Neurosci, V14, P345
   Cao ZH, 2021, IEEE T NEUR SYS REH, V29, P1774, DOI 10.1109/TNSRE.2021.3107106
   Cao ZH, 2020, IEEE T FUZZY SYST, V28, P14, DOI 10.1109/TFUZZ.2019.2905823
   Cao ZH, 2020, NEUROCOMPUTING, V389, P198, DOI 10.1016/j.neucom.2018.08.091
   Cao ZH, 2018, IEEE T FUZZY SYST, V26, P1032, DOI 10.1109/TFUZZ.2017.2666789
   Caviness JN, 2007, PARKINSONISM RELAT D, V13, P348, DOI 10.1016/j.parkreldis.2007.01.003
   Chen WT, 2007, IEEE T NEUR SYS REH, V15, P266, DOI 10.1109/TNSRE.2007.897025
   Chen WT, 2009, MED ENG PHYS, V31, P61, DOI 10.1016/j.medengphy.2008.04.005
   Colominas MA, 2014, BIOMED SIGNAL PROCES, V14, P19, DOI 10.1016/j.bspc.2014.06.009
   Colominas MA, 2012, ADV DATA SCI ADAPT, V4, DOI 10.1142/S1793536912500252
   COOPER JA, 1991, BRAIN, V114, P2095, DOI 10.1093/brain/114.5.2095
   Costa M, 2005, PHYS REV E, V71, DOI 10.1103/PhysRevE.71.021906
   Cummings JL, 1997, NEUROLOGY, V48, pS10, DOI 10.1212/WNL.48.5_Suppl_6.10S
   Daly I, 2012, PATTERN RECOGN, V45, P2123, DOI 10.1016/j.patcog.2011.04.034
   Dauwels J, 2010, CURR ALZHEIMER RES, V7, P487, DOI 10.2174/156720510792231720
   Doyle LMF, 2005, CLIN NEUROPHYSIOL, V116, P1879, DOI 10.1016/j.clinph.2005.03.017
   Dunne S., 2016, EEG DRIVEN RNN CLASS
   Ebersole J.S., 2003, CURRENT PRACTICE CLI
   Fabien L, 2007, IEEE T NEUR SYS REH, V15, P322, DOI 10.1109/TNSRE.2007.897032
   Fingelkurts AA, 2015, BIOL PSYCHIAT, V77, P1050, DOI 10.1016/j.biopsych.2014.12.011
   French IT, 2018, FRONT AGING NEUROSCI, V10, DOI 10.3389/fnagi.2018.00099
   Fries P, 2001, SCIENCE, V291, P1560, DOI 10.1126/science.1055465
   Gao JB, 2011, COGN NEURODYNAMICS, V5, P171, DOI 10.1007/s11571-011-9151-3
   Gao YP, 2021, IEEE ACCESS, V9, P129820, DOI 10.1109/ACCESS.2021.3112218
   Goetz CG, 2003, MOVEMENT DISORD, V18, P738, DOI 10.1002/mds.10473
   Groves P.M., 1970, HABITUATION DUAL PRO
   Gu XT, 2021, IEEE ACM T COMPUT BI, V18, P1645, DOI 10.1109/TCBB.2021.3052811
   HAMILTON M, 1960, J NEUROL NEUROSUR PS, V23, P56, DOI 10.1136/jnnp.23.1.56
   Han CX, 2013, COGN NEURODYNAMICS, V7, P351, DOI 10.1007/s11571-013-9247-z
   Henrie JA, 2005, J NEUROPHYSIOL, V94, P479, DOI 10.1152/jn.00919.2004
   HOEHN MM, 1967, NEUROLOGY, V17, P427, DOI 10.1212/WNL.17.5.427
   Huang NE, 2005, INTERD MATH SCI, V5, P1, DOI 10.1142/9789812703347
   Huang NE, 1998, P ROY SOC A-MATH PHY, V454, P903, DOI 10.1098/rspa.1998.0193
   Huang NE, 2016, PHILOS T R SOC A, V374, DOI 10.1098/rsta.2015.0206
   Huang NE, 2009, ADV DATA SCI ADAPT, V1, P177, DOI 10.1142/S1793536909000096
   Jang J.-S.R, 1997, IEEE T AUTOM CONTROL, V42, P1482, DOI DOI 10.1109/TAC.1997.633847
   Jeanmonod D, 1996, BRAIN, V119, P363, DOI 10.1093/brain/119.2.363
   Jeanmonod D., 2001, THALAMOCORTICAL DYSR
   JENKINSON C, 1995, AGE AGEING, V24, P505, DOI 10.1093/ageing/24.6.505
   Juan CH, 2021, FRONT NEUROSCI-SWITZ, V15, DOI 10.3389/fnins.2021.673369
   Kasabov N, 2001, IEEE T SYST MAN CY B, V31, P902, DOI 10.1109/3477.969494
   Nguyen KT, 2019, SCI REP-UK, V9, DOI 10.1038/s41598-019-53286-z
   Kotini A, 2005, BRAIN TOPOGR, V18, P59, DOI 10.1007/s10548-005-7901-4
   Kotsiantis SB, 2006, ARTIF INTELL REV, V26, P159, DOI 10.1007/S10462-007-9052-3
   LAWTON MP, 1969, GERONTOLOGIST, V9, P179, DOI 10.1093/geront/9.3_Part_1.179
   Levy R, 2000, J NEUROSCI, V20, P7766
   Li YZ, 2016, FRONT HUM NEUROSCI, V10, DOI 10.3389/fnhum.2016.00477
   Liang WK, 2021, NEUROSCIENCE, V460, P69, DOI 10.1016/j.neuroscience.2021.02.013
   Lippé S, 2009, FRONT HUM NEUROSCI, V3, DOI 10.3389/neuro.09.048.2009
   Llinás RR, 2014, FRONT NEURAL CIRCUIT, V7, DOI 10.3389/fncir.2013.00096
   Magnin M, 2000, NEUROSCIENCE, V96, P549, DOI 10.1016/S0306-4522(99)00583-7
   Maris E, 2007, J NEUROSCI METH, V164, P177, DOI 10.1016/j.jneumeth.2007.03.024
   MARSDEN CD, 1982, NEUROLOGY, V32, P514, DOI 10.1212/WNL.32.5.514
   Melgari JM, 2014, FRONT AGING NEUROSCI, V6, DOI 10.3389/fnagi.2014.00302
   Moazami-Goudarzi M, 2008, NEUROIMAGE, V41, P985, DOI 10.1016/j.neuroimage.2008.03.032
   MORRIS JC, 1993, NEUROLOGY, V43, P2412, DOI 10.1212/WNL.43.11.2412-a
   Nasreddine ZS, 2005, J AM GERIATR SOC, V53, P695, DOI 10.1111/j.1532-5415.2005.53221.x
   Neuper C, 2006, PROG BRAIN RES, V159, P211, DOI 10.1016/S0079-6123(06)59014-4
   Nunez PL, 2001, HUM BRAIN MAPP, V13, P125, DOI 10.1002/hbm.1030
   Oh SL, 2020, NEURAL COMPUT APPL, V32, P10927, DOI 10.1007/s00521-018-3689-5
   Ramadan RA, 2017, NEUROCOMPUTING, V223, P26, DOI 10.1016/j.neucom.2016.10.024
   Rowland NC, 2015, FRONT HUM NEUROSCI, V9, DOI 10.3389/fnhum.2015.00512
   Schalk G, 2004, IEEE T BIO-MED ENG, V51, P1034, DOI 10.1109/TBME.2004.827072
   SOIKKELI R, 1991, ELECTROEN CLIN NEURO, V79, P159, DOI 10.1016/0013-4694(91)90134-P
   Stancak A, 1996, COGNITIVE BRAIN RES, V4, P171, DOI 10.1016/S0926-6410(96)00031-6
   STERIADE M, 1990, ELECTROEN CLIN NEURO, V76, P481, DOI 10.1016/0013-4694(90)90001-Z
   Stoffers D, 2007, BRAIN, V130, P1847, DOI 10.1093/brain/awm034
   Sugeno M., 1993, READINGS FUZZY SETS, P251, DOI DOI 10.1016/B978-1-4832-1450-4.50027-4
   Sweeney KT, 2012, IEEE T INF TECHNOL B, V16, P488, DOI 10.1109/TITB.2012.2188536
   Takahashi T, 2010, NEUROIMAGE, V51, P173, DOI 10.1016/j.neuroimage.2010.02.009
   Tallon-Baudry C, 1999, TRENDS COGN SCI, V3, P151, DOI 10.1016/S1364-6613(99)01299-1
   Tanaka H, 2000, DEMENT GERIATR COGN, V11, P39, DOI 10.1159/000017212
   THOMPSON RF, 1966, PSYCHOL REV, V73, P16, DOI 10.1037/h0022681
   TOMBAUGH TN, 1992, J AM GERIATR SOC, V40, P922, DOI 10.1111/j.1532-5415.1992.tb01992.x
   Tomlinson CL, 2010, MOVEMENT DISORD, V25, P2649, DOI 10.1002/mds.23429
   Tsai CC, 2021, SCI REP-UK, V11, DOI 10.1038/s41598-021-85235-0
   Van Horn SC, 2007, NEUROSCIENCE, V146, P463, DOI 10.1016/j.neuroscience.2007.01.026
   Vanneste S, 2018, NAT COMMUN, V9, DOI 10.1038/s41467-018-02820-0
   Wheaton L, 2009, CLIN NEUROPHYSIOL, V120, P980, DOI 10.1016/j.clinph.2009.02.161
   Wu ZH, 2009, ADV DATA SCI ADAPT, V1, P1, DOI 10.1142/S1793536909000047
   Yang AC, 2013, PROG NEURO-PSYCHOPH, V47, P52, DOI 10.1016/j.pnpbp.2013.07.022
   Yuvaraj R, 2018, NEURAL COMPUT APPL, V30, P1225, DOI 10.1007/s00521-016-2756-z
   ZADEH LA, 1965, INFORM CONTROL, V8, P338, DOI 10.1016/S0019-9958(65)90241-X
   Zhang X., 2017, ARXIV, DOI [10.1145/1122445.1122456, DOI 10.1145/1122445.1122456]
NR 93
TC 5
Z9 5
U1 7
U2 22
PU FRONTIERS MEDIA SA
PI LAUSANNE
PA AVENUE DU TRIBUNAL FEDERAL 34, LAUSANNE, CH-1015, SWITZERLAND
SN 1663-4365
J9 FRONT AGING NEUROSCI
JI Front. Aging Neurosci.
PD MAY 10
PY 2022
VL 14
AR 832637
DI 10.3389/fnagi.2022.832637
PG 15
WC Geriatrics & Gerontology; Neurosciences
WE Science Citation Index Expanded (SCI-EXPANDED)
SC Geriatrics & Gerontology; Neurosciences & Neurology
GA 1L9JM
UT WOS:000799596800001
PM 35619940
OA Green Published, gold
DA 2024-04-10
ER

PT J
AU González, D
   Bruña, R
   Martínez-Castrillo, JC
   López, JM
   de Arcas, G
AF Gonzalez, David
   Bruna, Ricardo
   Martinez-Castrillo, Juan Carlos
   Lopez, Juan Manuel
   de Arcas, Guillermo
TI First Longitudinal Study Using Binaural Beats on Parkinson Disease
SO INTERNATIONAL JOURNAL OF NEURAL SYSTEMS
LA English
DT Article
DE Parkinson's disease (PD); binaural beats (BBs); quantitative
   electroencephalography (qEEG); longitudinal study
ID MILD COGNITIVE IMPAIRMENT; QUANTITATIVE EEG; PHARMACIST INTERVENTION;
   WEARING-OFF; THERAPY; MANAGEMENT; MOTOR; THETA; SYNCHRONIZATION;
   QUESTIONNAIRE
AB This paper describes a longitudinal study to analyze the effects of acoustic stimulation with Binaural Beats (BBs) at 14 Hz (beta band) in patients with Parkinson's Disease (PD). Participants (n = 12, age 58:75 +/- 10:71, stage 2:17 +/- 0:75 Hoehn and Yahr scale) listened to binaural stimulation for 10 min a day, 3 days a week, during six months and were assessed 3 times during this period using electroencephalography (EEG), cognitive (PD-CRS), quality of life (PDQ-39) and wearing-off (WOQ-19) tests. During each assessment (basal, and after 3 and 6 months), the relative power in theta band was analyzed before, during and after the stimulation. Focusing the analysis on the motor cortex, the results obtained have confirmed the initial hypothesis for the first session, but they have shown a habituation effect which decreases its efficiency with time. Also, different reactions have been detected among individuals, with some reacting as expected from the beginning, while others would react in an opposite way at the beginning but they have shown afterwards a tendency towards the expected outcome. Anyhow, the relative power of the theta band was reduced between the first and the last session for more than half of the participants, although with very different values. Subtle changes have also been observed in some items of the PD-CRS, PDQ-39 and WOQ-19 tests.
C1 [Gonzalez, David; Lopez, Juan Manuel; de Arcas, Guillermo] UPM, Instrumentat & Appl Acoust Res Grp I2A2, Campus UPM,Carretera Valencia,Km 7, Madrid 28031, Spain.
   [Bruna, Ricardo] Univ Complutense Madrid, Fac Psicol, C3N, Campus Somosaguas, Madrid 28223, Spain.
   [Bruna, Ricardo] Univ Complutense Madrid, Fac Med, Dept Radiol Rehabil & Phys Therapy, Madrid 28040, Spain.
   [Bruna, Ricardo] Hosp Clin San Carlos, IdISSC, Calle Prof Martin Lagos S-N, Madrid 28040, Spain.
   [Martinez-Castrillo, Juan Carlos] Hosp Univ Ramon & Cajal, Unidad Trastornos Movimiento CSUR, Serv Neurol, IRYCIS, Carretera Colmenar Viejo Km 9,1, Madrid 28034, Spain.
C3 Universidad Politecnica de Madrid; Complutense University of Madrid;
   Complutense University of Madrid; Hospital Clinico San Carlos; Hospital
   Universitario Ramon y Cajal
RP de Arcas, G (通讯作者)，UPM, Instrumentat & Appl Acoust Res Grp I2A2, Campus UPM,Carretera Valencia,Km 7, Madrid 28031, Spain.
EM g.dearcas@upm.es
RI GONZALEZ, DAVID/JDD-2892-2023; Bruña, Ricardo/F-8066-2016; de Arcas,
   Guillermo/M-2830-2014; Martinez Castrillo, Juan Carlos/F-3119-2013
OI Bruña, Ricardo/0000-0003-1007-900X; de Arcas,
   Guillermo/0000-0003-1699-7389; Martinez Castrillo, Juan
   Carlos/0000-0001-7744-6850
FU Fundacion para el Fomento de la Innovacion Industrial
FX We would like to thank Asociacion de Parkinson de Madrid and Gerardo
   Galvez for the collaboration in this study and Fundacion para el Fomento
   de la Innovacion Industrial as the funding body.
CR Ala TS, 2018, BIOMED SIGNAL PROCES, V42, P242, DOI 10.1016/j.bspc.2018.01.022
   Altavista MC, 2015, PARKINSONISM RELAT D, V21, P95, DOI 10.1016/j.parkreldis.2014.11.002
   Anaya JP, 2008, AM J HEALTH-SYST PH, V65, P1841, DOI 10.2146/ajhp070568
   Armstrong MJ, 2020, JAMA-J AM MED ASSOC, V323, P548, DOI 10.1001/jama.2019.22360
   Azarpaikan A, 2014, GAIT POSTURE, V40, P177, DOI 10.1016/j.gaitpost.2014.03.179
   Beauchene C, 2017, J NEURAL ENG, V14, DOI 10.1088/1741-2552/aa5d67
   Beauchene C, 2016, PLOS ONE, V11, DOI 10.1371/journal.pone.0166630
   BENJAMINI Y, 1995, J R STAT SOC B, V57, P289, DOI 10.1111/j.2517-6161.1995.tb02031.x
   Benoit CE, 2014, FRONT HUM NEUROSCI, V8, DOI 10.3389/fnhum.2014.00494
   Bhat S, 2018, COMPUT BIOL MED, V102, P234, DOI 10.1016/j.compbiomed.2018.09.008
   Bloem BR, 2021, LANCET, V397, P2284, DOI 10.1016/S0140-6736(21)00218-X
   Bloem BR, 2015, MOVEMENT DISORD, V30, P1504, DOI 10.1002/mds.26363
   Bukowska AA, 2016, FRONT HUM NEUROSCI, V9, DOI 10.3389/fnhum.2015.00710
   Calomeni Mauricio Rocha, 2017, Clin Pract Epidemiol Ment Health, V13, P134, DOI 10.2174/1745017901713010134
   Cerri S, 2019, J PARKINSON DIS, V9, P501, DOI 10.3233/JPD-191683
   Coffey EBJ, 2021, J NEUROSCI, V41, P4073, DOI 10.1523/JNEUROSCI.2313-20.2021
   Coffey EBJ, 2016, NAT COMMUN, V7, DOI 10.1038/ncomms11070
   Cousineau J, 2022, NEUROBIOL DIS, V167, DOI 10.1016/j.nbd.2022.105674
   Cozac VV, 2016, PARKINSONS DIS-US, V2016, DOI 10.1155/2016/9060649
   Crespo A, 2013, ARCH ACOUST, V38, P517, DOI 10.2478/aoa-2013-0061
   Cripps Rebecca J, 2011, J Pharm Pract, V24, P332, DOI 10.1177/0897190010392235
   da Silva M, 2019, COGN SYST RES, V54, P1, DOI 10.1016/j.cogsys.2018.11.002
   Dalla Bella S, 2015, ANN NY ACAD SCI, V1337, P77, DOI 10.1111/nyas.12651
   del Olmo MF, 2005, PARKINSONISM RELAT D, V11, P25, DOI 10.1016/j.parkreldis.2004.09.002
   Ellis T, 2005, ARCH PHYS MED REHAB, V86, P626, DOI 10.1016/j.apmr.2004.08.008
   Fonseca LC, 2009, CLIN EEG NEUROSCI, V40, P168, DOI 10.1177/155005940904000309
   Fonseca LC, 2013, CLIN NEUROPHYSIOL, V124, P1970, DOI 10.1016/j.clinph.2013.05.001
   Galvez G., 2019, MODEL ANAL VOCAL EMI, P21
   Gálvez G, 2018, INT J NEURAL SYST, V28, DOI 10.1142/S0129065717500551
   Gao X, 2014, INT J PSYCHOPHYSIOL, V94, P399, DOI 10.1016/j.ijpsycho.2014.10.010
   Garcia-Argibay M, 2019, PSYCHOL RES-PSYCH FO, V83, P1124, DOI 10.1007/s00426-017-0959-2
   Garcia-Argibay M, 2019, PSYCHOL RES-PSYCH FO, V83, P357, DOI 10.1007/s00426-018-1066-8
   García-Casares N, 2018, J AM MED DIR ASSOC, V19, P1054, DOI 10.1016/j.jamda.2018.09.025
   George JS, 2013, NEUROIMAGE-CLIN, V3, P261, DOI 10.1016/j.nicl.2013.07.013
   Goodin P, 2012, PLOS ONE, V7, DOI 10.1371/journal.pone.0034789
   Gums TH, 2014, PHARMACOTHERAPY, V34, P1033, DOI 10.1002/phar.1468
   Guruprasath G., 2015, ICIIECS 2015 2015 IE, DOI [10.1109/ICIIECS.2015.7193197, DOI 10.1109/ICIIECS.2015.7193197]
   Hämmerlein A, 2011, J EVAL CLIN PRACT, V17, P61, DOI 10.1111/j.1365-2753.2010.01369.x
   Harris AD, 2006, J AM MED INFORM ASSN, V13, P16, DOI 10.1197/jamia.M1749
   Harris IM, 2009, J AM PHARM ASSOC, V49, P623, DOI 10.1331/JAPhA.2009.08069
   He XT, 2017, INT J NEUROSCI, V127, P66, DOI 10.3109/00207454.2016.1143823
   Henao D, 2020, NEUROSCI RES, V156, P271, DOI 10.1016/j.neures.2020.03.004
   Hirschauer TJ, 2015, J MED SYST, V39, DOI 10.1007/s10916-015-0353-9
   HOEHN MM, 1967, NEUROLOGY, V17, P427, DOI 10.1212/WNL.17.5.427
   HUGHES AJ, 1992, J NEUROL NEUROSUR PS, V55, P181, DOI 10.1136/jnnp.55.3.181
   Jenkinson C, 1997, AGE AGEING, V26, P353, DOI 10.1093/ageing/26.5.353
   Jirakittayakorn N, 2017, INT J PSYCHOPHYSIOL, V120, P96, DOI 10.1016/j.ijpsycho.2017.07.010
   Johns P., 2014, CLIN NEUROSCI, P163, DOI [10.1016./B978-0-443-10321-6.00013-8, DOI 10.1016/B978-0-443-10321-6.00013-8]
   Johnson CL, 2008, J AM PHARM ASSOC, V48, P722, DOI 10.1331/JAPhA.2008.07133
   Karimi F, 2021, BRAIN COMMUN, V3, DOI 10.1093/braincomms/fcab277
   Karino S, 2004, INT CONGR SER, V1270, P169, DOI 10.1016/j.ics.2004.05.072
   Kasprzak C., 2014, FORUM ACUSTICUM 2014, V2014
   Kim MY, 2006, ACTA NEUROL SCAND, V113, P132, DOI 10.1111/j.1600-0404.2005.00549.x
   Klassen BT, 2011, NEUROLOGY, V77, P118, DOI 10.1212/WNL.0b013e318224af8d
   Krass I, 2016, INT J CLIN PHARM-NET, V38, P647, DOI 10.1007/s11096-016-0256-y
   Kraus J, 2015, STUD PSYCHOL, V57, P135, DOI 10.21909/sp.2015.02.689
   LaMarr B, 2010, AM J HEALTH-SYST PH, V67, P290, DOI 10.2146/ajhp090009
   LICKLIDER JCR, 1950, J ACOUST SOC AM, V22, P468, DOI 10.1121/1.1906629
   Lim JH, 2018, COMPLEMENT THER CLIN, V32, P32, DOI 10.1016/j.ctcp.2018.04.008
   London Justin., 2004, Hearing in Time, DOI 10.1093/acprof:oso/9780195160819.003.0002
   López-Caballero F, 2017, FRONT HUM NEUROSCI, V11, DOI 10.3389/fnhum.2017.00557
   Manor B, 2021, MOVEMENT DISORD, V36, P2693, DOI 10.1002/mds.28759
   Gómez-Arguelles JM, 2022, PAIN PHYSICIAN, V25, pE831
   Marinus J, 2002, J NEUROL NEUROSUR PS, V72, P241, DOI 10.1136/jnnp.72.2.241
   Marinus J, 2018, LANCET NEUROL, V17, P559, DOI 10.1016/S1474-4422(18)30127-3
   Martorell AJ, 2019, CELL, V177, P256, DOI 10.1016/j.cell.2019.02.014
   McNamara KP, 2012, ANN PHARMACOTHER, V46, P183, DOI 10.1345/aph.1Q572
   MENZA MA, 1990, MOVEMENT DISORD, V5, P148, DOI 10.1002/mds.870050210
   Mirzaei G, 2022, BIOMED SIGNAL PROCES, V72, DOI 10.1016/j.bspc.2021.103293
   Moustafa AA, 2016, NEUROSCI BIOBEHAV R, V68, P727, DOI 10.1016/j.neubiorev.2016.07.010
   Nonnekes J, 2016, MOVEMENT DISORD, V31, P1602, DOI 10.1002/mds.26712
   Oostenveld R, 2011, COMPUT INTEL NEUROSC, V2011, DOI 10.1155/2011/156869
   OSTER G, 1973, SCI AM, V229, P94, DOI 10.1038/scientificamerican1073-94
   Padmanabhan R, 2005, ANAESTHESIA, V60, P874, DOI 10.1111/j.1365-2044.2005.04287.x
   Pagonabarraga J, 2008, MOVEMENT DISORD, V23, P998, DOI 10.1002/mds.22007
   PERROTT DR, 1969, J ACOUST SOC AM, V46, P1477, DOI 10.1121/1.1911890
   Pratt H, 2010, HEARING RES, V262, P34, DOI 10.1016/j.heares.2010.01.013
   Pupikova M, 2020, J NEURAL TRANSM, V127, P799, DOI 10.1007/s00702-019-02113-w
   Qureshi AR, 2021, ACTA NEUROL SCAND, V144, P115, DOI 10.1111/ane.13435
   Rosca EC, 2020, BRAIN SCI, V10, DOI 10.3390/brainsci10090588
   Shine JM, 2013, BRAIN, V136, P1204, DOI 10.1093/brain/awt049
   Singh A, 2020, CLIN NEUROPHYSIOL, V131, P694, DOI 10.1016/j.clinph.2019.12.399
   SOIKKELI R, 1991, ELECTROEN CLIN NEURO, V79, P159, DOI 10.1016/0013-4694(91)90134-P
   Stacy M, 2007, J NEURAL TRANSM, V114, P211, DOI 10.1007/s00702-006-0554-y
   Swerdlow NR, 2018, SCHIZOPHR RES, V199, P285, DOI 10.1016/j.schres.2018.03.037
   Tadel F, 2011, COMPUT INTEL NEUROSC, V2011, DOI 10.1155/2011/879716
   te Woerd ES, 2015, NEUROIMAGE-CLIN, V9, P300, DOI 10.1016/j.nicl.2015.08.018
   Velik R., 2012, INT J MED BIOL SCI, V6, P57
   Vizcarra JA, 2019, J NEUROL, V266, P289, DOI 10.1007/s00415-018-8936-2
   Wahbeh H, 2007, J ALTERN COMPLEM MED, V13, P199, DOI 10.1089/acm.2006.6201
   Wang YJ, 2006, 2006 28TH ANNUAL INTERNATIONAL CONFERENCE OF THE IEEE ENGINEERING IN MEDICINE AND BIOLOGY SOCIETY, VOLS 1-15, P1051
   Weiland TJ, 2011, MED J AUSTRALIA, V195, P694, DOI 10.5694/mja10.10662
   Will U, 2007, NEUROSCI LETT, V424, P55, DOI 10.1016/j.neulet.2007.07.036
   Xin CW, 2016, INT J CLIN PHARM-NET, V38, P34, DOI 10.1007/s11096-013-9855-z
NR 94
TC 1
Z9 1
U1 0
U2 1
PU WORLD SCIENTIFIC PUBL CO PTE LTD
PI SINGAPORE
PA 5 TOH TUCK LINK, SINGAPORE 596224, SINGAPORE
SN 0129-0657
EI 1793-6462
J9 INT J NEURAL SYST
JI Int. J. Neural Syst.
PD MAY
PY 2023
VL 33
IS 06
AR 2350027
DI 10.1142/S0129065723500272
EA APR 2023
PG 16
WC Computer Science, Artificial Intelligence
WE Science Citation Index Expanded (SCI-EXPANDED)
SC Computer Science
GA H5II5
UT WOS:000976075300001
PM 37085963
OA hybrid
DA 2024-04-10
ER

PT J
AU Song, Y
   Zang, DW
   Jin, YY
   Wang, ZJ
   Ni, HY
   Yin, JZ
   Ji, DX
AF Song, Yang
   Zang, Da-Wei
   Jin, Yan-Yu
   Wang, Zhi-Jun
   Ni, Hong-Yan
   Yin, Jian-Zhong
   Ji, Dong-Xu
TI Background Rhythm Frequency and Theta Power of Quantitative EEG
   Analysis: Predictive Biomarkers for Cognitive Impairment Post-Cerebral
   Infarcts
SO CLINICAL EEG AND NEUROSCIENCE
LA English
DT Article
DE quantitative EEG; background rhythm frequency; band power; biomarker;
   cerebral infarcts
ID PARKINSON DISEASE; DIAGNOSIS; DYSFUNCTION; ABNORMALITY; DEMENTIA;
   MARKERS; STROKE
AB In clinical settings, cerebral infarct is a common disease of older adults, which usually increases the risk of cognitive impairment. This study aims to assess the quantitative electroencephalography (qEEG) as a predictive biomarker for the development of cognitive impairment, post-cerebral infarcts, in subjects from the Department of Neurology. They underwent biennial EEG recording. Cerebral infarct subjects, with follow-up cognitive evaluation, were analyzed for qEEG measures of background rhythm frequency (BRF) and relative , , , and band power. The relationship between cognitive impairment and qEEG, and other possible predictors, was assessed by Cox regression. The results showed that the risk hazard of developing cognitive impairment was 14 times higher for those with low BRF than for those with high BRF (P < .001). Hazard ratio (HR) was also significant for more than median band power (HR = 5, P = .002) compared with less than median band power. The HRs for , , and bands were equal to the baseline demographic, and clinical characteristics were not significantly different. In conclusion, qEEG measures of BRF, and relative power in band, are potential predictive biomarkers for cognitive impairment in patients with cerebral infarcts. These biomarkers might be valuable in early prediction of cognitive impairment in patients with cerebral infarcts.
C1 [Song, Yang; Zang, Da-Wei; Jin, Yan-Yu; Wang, Zhi-Jun; Ni, Hong-Yan; Yin, Jian-Zhong; Ji, Dong-Xu] Tianjin First Ctr Hosp, Tianjin 300192, Peoples R China.
RP Song, Y (通讯作者)，Tianjin First Ctr Hosp, Dept Neurol, Tianjin 300192, Peoples R China.
EM songyang6713@yeah.net
RI Yin, Jianzhong/HTL-7457-2023
OI Yin, Jianzhong/0000-0002-6821-1686
CR Caviness JN, 2007, PARKINSONISM RELAT D, V13, P348, DOI 10.1016/j.parkreldis.2007.01.003
   Caviness JN, 2007, MOVEMENT DISORD, V22, P1272, DOI 10.1002/mds.21453
   Femandez-Torre JL, 2007, CLIN EEG NEUROSCI, V38, P57
   Fonseca LC, 2009, CLIN EEG NEUROSCI, V40, P168, DOI 10.1177/155005940904000309
   Fonseca LC, 2011, CLIN EEG NEUROSCI, V42, P185, DOI 10.1177/155005941104200308
   Kelley BJ, 2007, NEUROL CLIN, V25, P577, DOI 10.1016/j.ncl.2007.03.008
   Klassen BT, 2011, NEUROLOGY, V77, P118, DOI 10.1212/WNL.0b013e318224af8d
   Moretti DV, 2012, NEUROIMAGE, V60, P489, DOI 10.1016/j.neuroimage.2011.11.086
   Moretti DV, 2003, INT J PSYCHOPHYSIOL, V47, P199, DOI 10.1016/S0167-8760(02)00153-8
   Nicolaou N, 2014, CLIN EEG NEUROSCI, V45, P77, DOI 10.1177/1550059413486271
   Noh SJ, 2011, PHARMACOL BIOCHEM BE, V100, P73, DOI 10.1016/j.pbb.2011.07.018
   Schönknecht ODP, 2011, CLIN EEG NEUROSCI, V42, P71, DOI 10.1177/155005941104200207
   Serizawa K, 2008, J CLIN NEUROPHYSIOL, V25, P361, DOI 10.1097/WNP.0b013e31818f50de
   Sheorajpanday RVA, 2011, CLIN NEUROPHYSIOL, V122, P884, DOI 10.1016/j.clinph.2010.08.020
   STERIADE M, 1990, ELECTROEN CLIN NEURO, V76, P481, DOI 10.1016/0013-4694(90)90001-Z
   Tombul T, 2005, J CLIN NEUROSCI, V12, P429, DOI 10.1016/j.jocn.2004.06.013
   Waldemar G, 2007, EUR J NEUROL, V14, pE1, DOI 10.1111/j.1468-1331.2006.01605.x
   Wang YP, 2013, J MOL NEUROSCI, V49, P632, DOI 10.1007/s12031-012-9918-y
   Xu AJ, 2002, NEUROSCI LETT, V331, P33, DOI 10.1016/S0304-3940(02)00830-3
   Yang AC, 2013, PROG NEURO-PSYCHOPH, V47, P52, DOI 10.1016/j.pnpbp.2013.07.022
   Zeng K, 2013, CLIN EEG NEUROSCI, V44, P203, DOI 10.1177/1550059412471336
   Zhang LT, 2014, CLIN EEG NEUROSCI, V45, P92, DOI 10.1177/1550059413488107
   Zhao J, 2012, METAB BRAIN DIS, V27, P17, DOI 10.1007/s11011-011-9275-5
NR 23
TC 14
Z9 18
U1 0
U2 10
PU SAGE PUBLICATIONS INC
PI THOUSAND OAKS
PA 2455 TELLER RD, THOUSAND OAKS, CA 91320 USA
SN 1550-0594
EI 2169-5202
J9 CLIN EEG NEUROSCI
JI Clin. EEG Neurosci.
PD APR
PY 2015
VL 46
IS 2
BP 142
EP 146
DI 10.1177/1550059413517492
PG 5
WC Clinical Neurology; Neurosciences; Neuroimaging; Psychiatry; Psychology
WE Science Citation Index Expanded (SCI-EXPANDED)
SC Neurosciences & Neurology; Psychiatry; Psychology
GA CJ4WT
UT WOS:000355489200011
PM 24699438
DA 2024-04-10
ER

PT J
AU Naro, A
   Pignolo, L
   Sorbera, C
   Latella, D
   Billeri, L
   Manuli, A
   Portaro, S
   Bruschetta, D
   Calabrò, RS
AF Naro, Antonino
   Pignolo, Loris
   Sorbera, Chiara
   Latella, Desiree
   Billeri, Luana
   Manuli, Alfredo
   Portaro, Simona
   Bruschetta, Daniele
   Calabro, Rocco Salvatore
TI A Case-Controlled Pilot Study on Rhythmic Auditory Stimulation-Assisted
   Gait Training and Conventional Physiotherapy in Patients With
   Parkinson's Disease Submitted to Deep Brain Stimulation
SO FRONTIERS IN NEUROLOGY
LA English
DT Article
DE beta oscillations; deep brain stimulation (DBS); idiopathic Parkinson's
   disease (iPD); rhythmic auditory stimulation (RAS); treadmill gait
   training
ID TRANSCRANIAL MAGNETIC STIMULATION; SUBTHALAMIC NUCLEUS STIMULATION;
   MOTOR CORTEX PLASTICITY; BETA-BAND OSCILLATIONS; BASAL GANGLIA; CORTICAL
   OSCILLATIONS; AFFERENT INHIBITION; MOVEMENT-DISORDERS; TREADMILL
   WALKING; OLDER-PEOPLE
AB Deep brain stimulation (DBS) is indicated when motor disturbances in patients with idiopathic Parkinson's disease (PD) are refractory to current treatment options and significantly impair quality of life. However, post-DBS rehabilitation is essential, with particular regard to gait. Rhythmic auditory stimulation (RAS)-assisted treadmill gait rehabilitation within conventional physiotherapy program plays a major role in gait recovery. We explored the effects of a monthly RAS-assisted treadmill training within a conventional physiotherapy program on gait performance and gait-related EEG dynamics (while walking on the RAS-aided treadmill) in PD patients with (n= 10) and without DBS (n= 10). Patients with DBS achieved superior results than those without DBS concerning gait velocity, overall motor performance, and the timed velocity and self-confidence in balance, sit-to-stand (and vice versa) and walking, whereas both groups improved in dynamic and static balance, overall cognitive performance, and the fear of falling. The difference in motor outcomes between the two groups was paralleled by a stronger remodulation of gait cycle-related beta oscillations in patients with DBS as compared to those without DBS. Our work suggests that RAS-assisted gait training plus conventional physiotherapy is a useful strategy to improve gait performance in PD patients with and without DBS. Interestingly, patients with DBS may benefit more from this approach owing to a more focused and dynamic re-configuration of sensorimotor network beta oscillations related to gait secondary to the association between RAS-treadmill, conventional physiotherapy, and DBS. Actually, the coupling of these approaches may help restoring a residually altered beta-band response profile despite DBS intervention, thus better tailoring the gait rehabilitation of these PD patients.
C1 [Naro, Antonino; Sorbera, Chiara; Latella, Desiree; Billeri, Luana; Manuli, Alfredo; Portaro, Simona; Calabro, Rocco Salvatore] IRCCS Ctr Neurolesi Bonino Pulejo Piemonte, Messina, Italy.
   [Pignolo, Loris] S Anna Inst, Res Adv Neurorehabil RAN, Crotone, Italy.
   [Bruschetta, Daniele] Univ Messina, Dept Biomed Dent Sci & Morphol & Funct Images, Messina, Italy.
C3 University of Messina
RP Calabrò, RS (通讯作者)，IRCCS Ctr Neurolesi Bonino Pulejo Piemonte, Messina, Italy.
EM salbro77@tiscali.it
RI PORTARO, SIMONA/GVS-8522-2022; Manuli, Alfredo/ABF-3128-2020; Calabrò,
   Rocco S/K-7520-2016; sorbera, chiara/A-9733-2018
OI Manuli, Alfredo/0000-0002-4030-1399; sorbera,
   chiara/0000-0002-5872-3119; Billeri, Luana/0000-0002-0462-6364; calabro,
   rocco salvatore/0000-0002-8566-3166
CR AHLSKOG JE, 1994, ARCH NEUROL-CHICAGO, V51, P1236, DOI 10.1001/archneur.1994.00540240080020
   Allert N, 2011, NERVENARZT, V82, P462, DOI 10.1007/s00115-010-3092-7
   Androulidakis AG, 2008, EUR J NEUROSCI, V27, P1277, DOI 10.1111/j.1460-9568.2008.06085.x
   Armstrong MJ, 2020, JAMA-J AM MED ASSOC, V323, P548, DOI 10.1001/jama.2019.22360
   Arnal LH, 2012, TRENDS COGN SCI, V16, P390, DOI 10.1016/j.tics.2012.05.003
   Ashburn A, 2007, J NEUROL NEUROSUR PS, V78, P678, DOI 10.1136/jnnp.2006.099333
   Ashoori A, 2015, FRONT NEUROL, V6, DOI 10.3389/fneur.2015.00234
   Bartolo R, 2014, J NEUROSCI, V34, P3910, DOI 10.1523/JNEUROSCI.2679-13.2014
   Bello O, 2013, GAIT POSTURE, V38, P590, DOI 10.1016/j.gaitpost.2013.02.005
   Bello Olalla, 2012, Curr Aging Sci, V5, P28
   BENJAMINI Y, 1995, J R STAT SOC B, V57, P289, DOI 10.1111/j.2517-6161.1995.tb02031.x
   Blin O, 2003, CURR OPIN NEUROL, V16, pS9, DOI 10.1097/00019052-200312001-00003
   Bötzel K, 2010, RESTOR NEUROL NEUROS, V28, P115, DOI 10.3233/RNN-2010-0532
   Brittain JS, 2014, NEUROIMAGE, V85, P637, DOI 10.1016/j.neuroimage.2013.05.084
   Brown P, 2007, CURR OPIN NEUROBIOL, V17, P656, DOI 10.1016/j.conb.2007.12.001
   Brown P, 1999, MOVEMENT DISORD, V14, P423, DOI 10.1002/1531-8257(199905)14:3<423::AID-MDS1006>3.0.CO;2-V
   Cakit BD, 2007, CLIN REHABIL, V21, P698, DOI 10.1177/0269215507077269
   Calabrò RS, 2019, J NEUROENG REHABIL, V16, DOI 10.1186/s12984-019-0533-9
   Canessa A, 2016, FRONT HUM NEUROSCI, V10, DOI 10.3389/fnhum.2016.00611
   Cao CY, 2017, NEUROSCI LETT, V636, P95, DOI 10.1016/j.neulet.2016.11.009
   Castermans Thierry., 2012, Proceedings of the International Conference on Bio-Inspired Systems and Signal Processing, P309
   Cheron G, 2012, NEURAL PLAST, V2012, DOI 10.1155/2012/375148
   Chung JW, 2018, NEUROIMAGE-CLIN, V19, P559, DOI 10.1016/j.nicl.2018.05.021
   Crasta JE, 2018, NEUROPSYCHOLOGIA, V117, P102, DOI 10.1016/j.neuropsychologia.2018.05.017
   Dalla Bella S, 2015, ANN NY ACAD SCI, V1337, P77, DOI 10.1111/nyas.12651
   de Bruin N, 2010, PARKINSONS DIS-US, V2010, DOI 10.4061/2010/483530
   De Luca R, 2020, INT J NEUROSCI, V130, P933, DOI 10.1080/00207454.2019.1710147
   Delorme A, 2004, J NEUROSCI METH, V134, P9, DOI 10.1016/j.jneumeth.2003.10.009
   Delval A, 2020, BRAIN SCI, V10, DOI 10.3390/brainsci10020090
   Doyle LMF, 2005, EUR J NEUROSCI, V21, P1403, DOI 10.1111/j.1460-9568.2005.03969.x
   Engel AK, 2010, CURR OPIN NEUROBIOL, V20, P156, DOI 10.1016/j.conb.2010.02.015
   Feingold J, 2015, P NATL ACAD SCI USA, V112, P13687, DOI 10.1073/pnas.1517629112
   Feng YS, 2020, LIFE SCI, V245, DOI 10.1016/j.lfs.2020.117345
   Ferrarin M, 2005, EXP BRAIN RES, V160, P517, DOI 10.1007/s00221-004-2036-5
   Fischer P, 2018, J NEUROSCI, V38, P5111, DOI 10.1523/JNEUROSCI.3596-17.2018
   Fisher BE, 2008, ARCH PHYS MED REHAB, V89, P1221, DOI 10.1016/j.apmr.2008.01.013
   Ford MP, 2010, ARCH PHYS MED REHAB, V91, P1255, DOI 10.1016/j.apmr.2010.04.012
   Frazzitta G, 2009, MOVEMENT DISORD, V24, P1139, DOI 10.1002/mds.22491
   FREEMAN JS, 1993, J NEUROL NEUROSUR PS, V56, P1078, DOI 10.1136/jnnp.56.10.1078
   Fujioka T, 2012, J NEUROSCI, V32, P1791, DOI 10.1523/JNEUROSCI.4107-11.2012
   Gaynor LMFD, 2008, EUR J NEUROSCI, V28, P1686, DOI 10.1111/j.1460-9568.2008.06363.x
   George RJS, 2010, NEUROLOGY, V75, P1292, DOI 10.1212/WNL.0b013e3181f61329
   Ghai S, 2018, SCI REP-UK, V8, DOI 10.1038/s41598-017-16232-5
   Grabli D, 2012, J NEUROL NEUROSUR PS, V83, P979, DOI 10.1136/jnnp-2012-302263
   Grahn JA, 2007, J COGNITIVE NEUROSCI, V19, P893, DOI 10.1162/jocn.2007.19.5.893
   Grahn JA, 2012, TOP COGN SCI, V4, P585, DOI 10.1111/j.1756-8765.2012.01213.x
   Groiss S J, 2009, Ther Adv Neurol Disord, V2, P20, DOI 10.1177/1756285609339382
   Groppe DM, 2011, PSYCHOPHYSIOLOGY, V48, P1711, DOI 10.1111/j.1469-8986.2011.01273.x
   Gulberti A, 2015, NEUROIMAGE-CLIN, V9, P436, DOI 10.1016/j.nicl.2015.09.013
   Gwin JT, 2011, NEUROIMAGE, V54, P1289, DOI 10.1016/j.neuroimage.2010.08.066
   Hallett M, 2017, CLIN NEUROPHYSIOL, V128, P2125, DOI 10.1016/j.clinph.2017.08.007
   Handojoseno A M Ardi, 2018, Stud Health Technol Inform, V246, P124
   Hell F, 2018, NEUROIMAGE-CLIN, V19, P396, DOI 10.1016/j.nicl.2018.05.001
   Herman T, 2007, ARCH PHYS MED REHAB, V88, P1154, DOI 10.1016/j.apmr.2007.05.015
   Hidalgo-Agudo RD, 2020, J CLIN MED, V9, DOI 10.3390/jcm9041038
   Hutchison WD, 2004, J NEUROSCI, V24, P9240, DOI 10.1523/JNEUROSCI.3366-04.2004
   JAKOBSEN JC, 2017, BMC MED RES METHODOL, V0017
   Jenkinson N, 2011, TRENDS NEUROSCI, V34, P611, DOI 10.1016/j.tins.2011.09.003
   Johnsen EL, 2009, MOVEMENT DISORD, V24, P590, DOI 10.1002/mds.22419
   Joundi RA, 2013, CLIN NEUROPHYSIOL, V124, P565, DOI 10.1016/j.clinph.2012.07.029
   Kadivar Z, 2011, NEUROREHAB NEURAL RE, V25, P626, DOI 10.1177/1545968311401627
   Kalia LV, 2015, LANCET, V386, P896, DOI 10.1016/S0140-6736(14)61393-3
   Kibleur Astrid, 2018, Bioelectron Med, V4, P2, DOI 10.1186/s42234-018-0003-x
   Kim SJ, 2015, NEUROLOGY, V85, P425, DOI 10.1212/WNL.0000000000001806
   Kotz SAE, 2011, FRONT INTEGR NEUROSC, V5, DOI 10.3389/fnint.2011.00086
   Kühn AA, 2006, EUR J NEUROSCI, V23, P1956, DOI 10.1111/j.1460-9568.2006.04717.x
   Kuriakose R, 2010, CEREB CORTEX, V20, P1926, DOI 10.1093/cercor/bhp269
   Leocani L, 1997, EVOKED POTENTIAL, V104, P199, DOI 10.1016/S0168-5597(96)96051-7
   Leow LA, 2014, FRONT HUM NEUROSCI, V8, DOI 10.3389/fnhum.2014.00811
   Little Simon, 2014, Parkinsonism Relat Disord, V20 Suppl 1, pS44, DOI 10.1016/S1353-8020(13)70013-0
   LOGIGIAN E, 1991, ANN NEUROL, V30, P172, DOI 10.1002/ana.410300208
   Lopez WOC, 2014, HUM MOVEMENT SCI, V37, P147, DOI 10.1016/j.humov.2014.08.001
   Luna NMS, 2018, NEUROREHABILITATION, V42, P149, DOI 10.3233/NRE-172267
   Malek N, 2019, NEUROL INDIA, V67, P968, DOI 10.4103/0028-3886.266268
   Meijer D, 2016, NEUROIMAGE, V138, P233, DOI 10.1016/j.neuroimage.2016.05.071
   Miyai I, 2002, ARCH PHYS MED REHAB, V83, P1370, DOI 10.1053/apmr.2002.34603
   Miyai I, 2000, ARCH PHYS MED REHAB, V81, P849, DOI 10.1053/apmr.2000.4439
   Moisello C, 2015, BRAIN BEHAV, V5, DOI 10.1002/brb3.374
   Molnar GF, 2005, NEUROLOGY, V64, P1913, DOI 10.1212/01.WNL.0000163985.89444.DD
   Morgante F, 2006, BRAIN, V129, P1059, DOI 10.1093/brain/awl031
   Müller EJ, 2018, FRONT COMPUT NEUROSC, V12, DOI 10.3389/fncom.2018.00098
   Muthuraman M, 2018, FRONT NEUROL, V9, DOI 10.3389/fneur.2018.00711
   Naro A, 2015, BRAIN TOPOGR, V28, P238, DOI 10.1007/s10548-014-0396-0
   Nelson AB, 2017, FRONT HUM NEUROSCI, V11, DOI 10.3389/fnhum.2017.00104
   Nombela C, 2013, NEUROSCI BIOBEHAV R, V37, P2564, DOI 10.1016/j.neubiorev.2013.08.003
   Oswal A, 2013, CURR OPIN NEUROL, V26, P662, DOI 10.1097/WCO.0000000000000034
   Perera S, 2016, J GERONTOL A-BIOL, V71, P63, DOI 10.1093/gerona/glv126
   Pesos UER, 2019, FRONT HUM NEUROSCI, V13, DOI 10.3389/fnhum.2019.00223
   Peterson DS, 2016, PHYSIOLOGY, V31, P95, DOI 10.1152/physiol.00034.2015
   Pizzamiglio S, 2018, J NEUROENG REHABIL, V15, DOI 10.1186/s12984-018-0357-z
   Pötter-Nerger M, 2013, MOVEMENT DISORD, V28, P1609, DOI 10.1002/mds.25677
   Presacco A, 2011, J NEUROPHYSIOL, V106, P1875, DOI 10.1152/jn.00104.2011
   Quinn EJ, 2015, MOVEMENT DISORD, V30, P1750, DOI 10.1002/mds.26376
   Rao SM, 2001, NAT NEUROSCI, V4, P317, DOI 10.1038/85191
   Rao SM, 1997, J NEUROSCI, V17, P5528
   Roeder L, 2020, SCI REP-UK, V10, DOI 10.1038/s41598-020-59810-w
   Ruge D, 2011, MOVEMENT DISORD, V26, P1913, DOI 10.1002/mds.23731
   Ruge D, 2011, BRAIN, V134, P2106, DOI 10.1093/brain/awr122
   Sailer A, 2007, NEUROLOGY, V68, P356, DOI 10.1212/01.wnl.0000252812.95774.aa
   Sailer A, 2003, BRAIN, V126, P1883, DOI 10.1093/brain/awg183
   Saleh M, 2010, NEURON, V65, P461, DOI 10.1016/j.neuron.2010.02.001
   Sato K, 2019, PARKINSONS DIS-US, V2019, DOI 10.1155/2019/7104071
   Schwartze M, 2013, NEUROSCI BIOBEHAV R, V37, P2587, DOI 10.1016/j.neubiorev.2013.08.005
   Seeber M, 2015, NEUROIMAGE, V112, P318, DOI 10.1016/j.neuroimage.2015.03.045
   Seeber M, 2014, FRONT HUM NEUROSCI, V8, DOI 10.3389/fnhum.2014.00485
   Senhadji L, 2002, NEUROPHYSIOL CLIN, V32, P175, DOI 10.1016/S0987-7053(02)00304-0
   Sharott A, 2018, NEUROBIOL DIS, V112, P49, DOI 10.1016/j.nbd.2018.01.001
   Sharott A, 2014, J NEUROSCI, V34, P6273, DOI 10.1523/JNEUROSCI.1803-13.2014
   Singh A, 2018, EUR J NEUROSCI, V48, P2869, DOI 10.1111/ejn.13853
   Singh A, 2013, BASAL GANGLIA, V3, P25, DOI 10.1016/j.baga.2012.10.002
   Spedden ME, 2019, NEUROBIOL AGING, V78, P29, DOI 10.1016/j.neurobiolaging.2019.02.005
   St George RJ, 2014, MOVEMENT DISORD, V29, P949, DOI 10.1002/mds.25831
   St George RJ, 2012, J NEUROSURG, V116, P1347, DOI 10.3171/2012.2.JNS11847
   Storzer L, 2017, ANN NEUROL, V82, P592, DOI 10.1002/ana.25047
   Tan HL, 2016, J NEUROSCI, V36, P1516, DOI 10.1523/JNEUROSCI.3204-15.2016
   Tan HL, 2014, J NEUROSCI, V34, P16744, DOI 10.1523/JNEUROSCI.3414-14.2014
   Tanaka K, 2009, BRAIN COGNITION, V69, P435, DOI 10.1016/j.bandc.2008.09.008
   Tassorelli C, 2009, PARKINSONISM RELAT D, V15, P675, DOI 10.1016/j.parkreldis.2009.03.006
   Teki S, 2014, FRONT SYST NEUROSCI, V8, DOI 10.3389/fnsys.2014.00155
   Temperli P, 2003, NEUROLOGY, V60, P78, DOI 10.1212/WNL.60.1.78
   Thaut MH, 1996, MOVEMENT DISORD, V11, P193, DOI 10.1002/mds.870110213
   Tiller J, 2021, CURR CONTENTS
   Toole T, 2005, NEUROREHABILITATION, V20, P307
   Udupa K, 2016, J NEUROSCI, V36, P396, DOI 10.1523/JNEUROSCI.2499-15.2016
   Vercruysse S, 2014, J NEUROL NEUROSUR PS, V85, P872, DOI 10.1136/jnnp-2013-306336
   Weaver FM, 2009, JAMA-J AM MED ASSOC, V301, P63, DOI 10.1001/jama.2008.929
NR 126
TC 8
Z9 10
U1 1
U2 17
PU FRONTIERS MEDIA SA
PI LAUSANNE
PA AVENUE DU TRIBUNAL FEDERAL 34, LAUSANNE, CH-1015, SWITZERLAND
SN 1664-2295
J9 FRONT NEUROL
JI Front. Neurol.
PD AUG 4
PY 2020
VL 11
AR 794
DI 10.3389/fneur.2020.00794
PG 13
WC Clinical Neurology; Neurosciences
WE Science Citation Index Expanded (SCI-EXPANDED); Social Science Citation Index (SSCI)
SC Neurosciences & Neurology
GA NF7IX
UT WOS:000563469200001
PM 32849240
OA gold, Green Published
DA 2024-04-10
ER

PT J
AU Ferster, ML
   Da Poian, G
   Menachery, K
   Schreiner, SJ
   Lustenberger, C
   Maric, A
   Huber, R
   Baumann, CR
   Karlen, W
AF Ferster, Maria Laura
   Da Poian, Giulia
   Menachery, Kiran
   Schreiner, Simon J.
   Lustenberger, Caroline
   Maric, Angelina
   Huber, Reto
   Baumann, Christian R.
   Karlen, Walter
TI Benchmarking Real-Time Algorithms for In-Phase Auditory Stimulation of
   Low Amplitude Slow Waves With Wearable EEG Devices During Sleep
SO IEEE TRANSACTIONS ON BIOMEDICAL ENGINEERING
LA English
DT Article
DE Electroencephalography; Sleep; Real-time systems; Phase locked loops;
   Phase estimation; Phase frequency detectors; Older adults; Auditory
   stimulation; autonomous medical devices; EEG; Parkinson;
   neuromodulation; PLL; phase vocoder; phase tracking; sleep; wearable
ID PARKINSONS-DISEASE; LOOP STIMULATION; ELECTROENCEPHALOGRAM
AB Objective: In-phase stimulation of EEG slow waves (SW) during deep sleep has shown to improve cognitive function. SW enhancement is particularly desirable in subjects with low-amplitude SW such as older adults or patients suffering from neurodegeneration. However, existing algorithms to estimate the up-phase of EEG suffer from a poor phase accuracy at low amplitudes and when SW frequencies are not constant. Methods: We introduce two novel algorithms for real-time EEG phase estimation on autonomous wearable devices, a phase-locked loop (PLL) and, for the first time, a phase vocoder (PV). We compared these phase tracking algorithms with a simple amplitude threshold approach. The optimized algorithms were benchmarked for phase accuracy, the capacity to estimate phase at SW amplitudes between 20 and 60 mu V, and SW frequencies above 1 Hz on 324 home-based recordings from healthy older adults and Parkinson disease (PD) patients. Furthermore, the algorithms were implemented on a wearable device and the computational efficiency and the performance was evaluated in simulation and with a PD patient. Results: All three algorithms delivered more than 70% of the stimulation triggers during the SW up-phase. The PV showed the highest capacity on targeting low-amplitude SW and SW with frequencies above 1 Hz. The hardware testing revealed that both PV and PLL have marginal impact on microcontroller load, while the efficiency of the PV was 4% lower. Active stimulation did not influence the phase tracking. Conclusion: This work demonstrated that phase-accurate auditory stimulation can also be delivered during fully remote sleep interventions in populations with low-amplitude SW.
C1 [Ferster, Maria Laura; Da Poian, Giulia; Menachery, Kiran; Lustenberger, Caroline] Swiss Fed Inst Technol, Dept Hlth Sci & Technol, Zurich, Switzerland.
   [Schreiner, Simon J.; Maric, Angelina; Baumann, Christian R.] Univ Zurich, Univ Hosp Zurich, Dept Neurol, Zurich, Switzerland.
   [Schreiner, Simon J.; Lustenberger, Caroline; Maric, Angelina; Baumann, Christian R.; Karlen, Walter] Univ Zurich, Ctr Competence Sleep & Hlth, Zurich, Switzerland.
   [Huber, Reto] Univ Childrens Hosp Zurich, Zurich, Switzerland.
   [Huber, Reto] Univ Zurich, Dept Child & Adolescent Psychiat, Psychiat Hosp, Zurich, Switzerland.
   [Karlen, Walter] Univ Ulm, Inst Biomed Engn, Ulm, Germany.
C3 Swiss Federal Institutes of Technology Domain; ETH Zurich; University of
   Zurich; University Zurich Hospital; University of Zurich; University
   Children's Hospital Zurich; University of Zurich; Ulm University
RP Karlen, W (通讯作者)，Univ Ulm, Inst Biomed Engn, Ulm, Germany.
EM wal-ter.karlen@ieee.org
RI Karlen, Walter/AAN-9397-2020
OI Karlen, Walter/0000-0001-8643-3074; Maric, Angelina/0000-0002-1416-6728;
   Baumann, Christian/0000-0003-3417-1978; Lustenberger,
   Caroline/0000-0001-6243-8831; Huber, Reto/0000-0002-1400-9466; Ferster,
   Maria Laura/0000-0003-2745-5294; Schreiner, Simon J./0000-0002-5150-6066
FU Tosoo AG; ETH Foundation; Swiss National Science Foundation [171525,
   188790]
FX This work was supported in part by Tosoo AG and in part by ETH
   Foundation. Data collection was supported by the Swiss National Science
   Foundation (171525 and 188790). This project was conducted as part of
   the SleepLoop Flagship of Hochschulmedizin Zurich.
CR Berens P, 2009, J STAT SOFTW, V31, P1, DOI 10.18637/jss.v031.i10
   Berry RB, 2017, J CLIN SLEEP MED, V13, P665, DOI 10.5664/jcsm.6576
   Brunner H, 2002, MOVEMENT DISORD, V17, P928, DOI 10.1002/mds.10242
   Casson AJ, 2019, BIOMED ENG LETT, V9, P53
   Chavez M, 2006, J NEUROSCI METH, V154, P149, DOI 10.1016/j.jneumeth.2005.12.009
   DOLSON M, 1986, COMPUT MUSIC J, V10, P14, DOI 10.2307/3680093
   Espiritu JRD, 2008, CLIN GERIATR MED, V24, P1, DOI 10.1016/j.cger.2007.08.007
   Fattinger S, 2019, FRONT HUM NEUROSCI, V13, DOI 10.3389/fnhum.2019.00166
   Fattinger S, 2017, NAT COMMUN, V8, DOI 10.1038/ncomms15405
   Ferster ML, 2019, IEEE SENSOR LETT, V3, DOI 10.1109/LSENS.2019.2914425
   Garcia-Molina G, 2018, J NEURAL ENG, V15, DOI 10.1088/1741-2552/aae18f
   Karlen W, 2011, P INT C BIOM EL DEV
   Latreille V, 2015, NEUROBIOL AGING, V36, P1083, DOI 10.1016/j.neurobiolaging.2014.09.009
   Leminen MM, 2017, SLEEP, V40, DOI 10.1093/sleep/zsx003
   Lo JC, 2014, SLEEP, V37, P1171, DOI 10.5665/sleep.3832
   Lustenberger C, 2022, COMMUN MED-LONDON, V2, DOI 10.1038/s43856-022-00096-6
   Navid MS, 2019, SENSORS-BASEL, V19, DOI 10.3390/s19112610
   Ng BSW, 2013, CEREB CORTEX, V23, P389, DOI 10.1093/cercor/bhs031
   Ngo HVV, 2013, NEURON, V78, P545, DOI 10.1016/j.neuron.2013.03.006
   Papalambros NA, 2017, FRONT HUM NEUROSCI, V11, DOI 10.3389/fnhum.2017.00109
   Petersen CL, 2016, ANESTH ANALG, V123, P1136, DOI 10.1213/ANE.0000000000001506
   Petit D, 2004, J PSYCHOSOM RES, V56, P487, DOI 10.1016/j.jpsychores.2004.02.001
   Santostasi G, 2016, J NEUROSCI METH, V259, P101, DOI 10.1016/j.jneumeth.2015.11.007
   Sauseng P, 2008, NEUROSCI BIOBEHAV R, V32, P1001, DOI 10.1016/j.neubiorev.2008.03.014
   Schabus Manuel, 2012, Front Neurol, V3, P40, DOI 10.3389/fneur.2012.00040
   Schneider J, 2020, SLEEP, V43, DOI 10.1093/sleep/zsaa111
   Shirinpour S, 2020, J NEURAL ENG, V17, DOI 10.1088/1741-2552/ab9dba
   Temko A, 2014, IEEE ENG MED BIO, P4451, DOI 10.1109/EMBC.2014.6944612
   Vigué-Guix I, 2022, EUR J NEUROSCI, V55, P3224, DOI 10.1111/ejn.14931
   Weigenand A, 2016, EUR J NEUROSCI, V44, P2357, DOI 10.1111/ejn.13334
   Widmann A, 2012, FRONT PSYCHOL, V3, DOI 10.3389/fpsyg.2012.00233
   Zhang YJ, 2019, YALE J BIOL MED, V92, P62
NR 32
TC 7
Z9 7
U1 1
U2 8
PU IEEE-INST ELECTRICAL ELECTRONICS ENGINEERS INC
PI PISCATAWAY
PA 445 HOES LANE, PISCATAWAY, NJ 08855-4141 USA
SN 0018-9294
EI 1558-2531
J9 IEEE T BIO-MED ENG
JI IEEE Trans. Biomed. Eng.
PD SEP
PY 2022
VL 69
IS 9
BP 2916
EP 2925
DI 10.1109/TBME.2022.3157468
PG 10
WC Engineering, Biomedical
WE Science Citation Index Expanded (SCI-EXPANDED)
SC Engineering
GA 3W0RU
UT WOS:000842063900024
PM 35259094
OA Green Published, Green Submitted
DA 2024-04-10
ER

PT J
AU Uludag, IF
   Tiftikcioglu, BI
   Ertekin, C
AF Uludag, Irem Fatma
   Tiftikcioglu, Bedile Irem
   Ertekin, Cumhur
TI Spontaneous Swallowing during All-Night Sleep in Patients with Parkinson
   Disease in Comparison with Healthy Control Subjects
SO SLEEP
LA English
DT Article
DE cough; dysphagia; Parkinson disease; sleep; swallowing
ID ELECTROPHYSIOLOGICAL EVALUATION; OROPHARYNGEAL DYSPHAGIA; SALIVARY
   SECRETION; ELDERLY-PATIENTS; DEGLUTITION; DISORDERS; FREQUENCY; REFLEX;
   COUGH; DISTURBANCES
AB Study Objectives: Spontaneous saliva swallows (SS) appear especially during sleep. The rate of SS was rarely investigated in all-night sleep in patients with Parkinson disease (PD). Dysphagia is a frequent symptom in PD, but the rate of SS was never studied with an all-night sleep electroencephalogram (EEG).
   Methods: A total of 21 patients with PD and 18 age-matched healthy controls were included in the study. Frequencies of SS and coughing were studied in all-night sleep recordings of patients with PD and controls. During all-night sleep, video-EEG 12-channel recording was used including the electromyography (EMG) of the swallowing muscles, nasal airflow, and recording of vertical laryngeal movement using a pair of EEG electrodes over the thyroid cartilage.
   Results: The total number of SS was increased while the mean duration of sleep was decreased in PD when compared to controls. Sialorrhea and clinical dysphagia, assessed by proper questionnaires, had no effect in any patient group. The new finding was the so-called salvo type of consecutive SS in one set of swallowing. The amount of coughing was significantly increased just after the salvo SS.
   Conclusions: In PD, the rate of SS was not sufficient to demonstrate the swallowing disorder, such as oropharyngeal dysphagia, but the salvo type of SS was quite frequent. This is a novel finding and may contribute to the understanding of swallowing problems in patients with dysphagic or nondysphagic PD.
C1 [Uludag, Irem Fatma; Tiftikcioglu, Bedile Irem] Tepecik Educ & Res Hosp, Dept Neurol, Izmir, Turkey.
   [Ertekin, Cumhur] Aegean Univ, Med Sch Hosp, Dept Neurol, Izmir, Turkey.
C3 Izmir Tepecik Training & Research Hospital; Ege University
RP Uludag, IF (通讯作者)，TCSB Izmir Tepecik Educ & Res Hosp, Dept Neurol, Gaziler Cad 468, Izmir, Turkey.
EM fatmairem@yahoo.com
RI Tiftikcioglu, Bedile Irem/I-7963-2019; uludag, irem fatma/AAZ-8818-2020;
   uludag, irem fatma/ABH-2702-2021
OI Tiftikcioglu, Bedile Irem/0000-0002-4573-3844; 
CR Aarsland Dag, 2005, Adv Neurol, V96, P56
   Addington WR, 1999, ARCH PHYS MED REHAB, V80, P150, DOI 10.1016/S0003-9993(99)90112-0
   Afkari S, 2007, AUSTRALAS PHYS ENG S, V30, P313
   Agostino R, 2008, MOVEMENT DISORD, V23, P669, DOI 10.1002/mds.21887
   [Anonymous], THESIS U CANTERBURY
   Aydogdu I., 2007, Journal of Neurological Sciences [Turkish], V24, P144
   Bagheri H, 1999, CLIN NEUROPHARMACOL, V22, P213
   Braak H, 2003, NEUROBIOL AGING, V24, P197, DOI 10.1016/S0197-4580(02)00065-9
   Crary MA, 2006, J SPEECH LANG HEAR R, V49, P186, DOI 10.1044/1092-4388(2006/015)
   Crary MA, 2007, DYSPHAGIA, V22, P94, DOI 10.1007/s00455-006-9059-y
   Crary MA, 2013, DYSPHAGIA, V28, P86, DOI 10.1007/s00455-012-9416-y
   Daggett A, 2006, DYSPHAGIA, V21, P270, DOI 10.1007/s00455-006-9051-6
   Diederich NJ, 2012, J NEUROL SCI, V314, P12, DOI 10.1016/j.jns.2011.10.025
   Ebihara S, 2003, CHEST, V124, P1009, DOI 10.1378/chest.124.3.1009
   Ertekin C, 2000, BRAIN, V123, P125, DOI 10.1093/brain/123.1.125
   Ertekin C, 2002, MOVEMENT DISORD, V17, P942, DOI 10.1002/mds.10240
   Ertekin C, 2015, J CLIN NEUROPHYSIOL, V32, P314, DOI 10.1097/WNP.0000000000000189
   Ertekin C, 2014, J MOV DISORD, V7, P31, DOI 10.14802/jmd.14008
   Ertekin C, 2013, EXP BRAIN RES, V224, P79, DOI 10.1007/s00221-012-3290-6
   Ertekin C, 2011, DYSPHAGIA, V26, P183, DOI 10.1007/s00455-010-9319-8
   Fall PA, 2003, MOVEMENT DISORD, V18, P1312, DOI 10.1002/mds.10537
   GIBB WRG, 1988, J NEUROL NEUROSUR PS, V51, P745, DOI 10.1136/jnnp.51.6.745
   Goetz CG, 2008, MOVEMENT DISORD, V23, P2129, DOI 10.1002/mds.22340
   HOEHN MM, 1967, NEUROLOGY, V17, P427, DOI 10.1212/WNL.17.5.427
   HUGHES AJ, 1992, J NEUROL NEUROSUR PS, V55, P181, DOI 10.1136/jnnp.55.3.181
   Kalf JG, 2011, MOVEMENT DISORD, V26, P1670, DOI 10.1002/mds.23720
   Kalf JG, 2011, ARCH PHYS MED REHAB, V92, P1152, DOI 10.1016/j.apmr.2011.02.011
   Karlsen KH, 1999, J NEUROL NEUROSUR PS, V66, P431, DOI 10.1136/jnnp.66.4.431
   Korosec M, 2006, MOVEMENT DISORD, V21, P1248, DOI 10.1002/mds.20930
   LEAR C. S. C., 1965, ARCH ORAL BIOL, V10, P83, DOI 10.1016/0003-9969(65)90060-9
   Leopold NA, 1996, DYSPHAGIA, V11, P14, DOI 10.1007/BF00385794
   LICHTER I, 1975, ELECTROEN CLIN NEURO, V38, P427, DOI 10.1016/0013-4694(75)90267-9
   Lima MMS, 2013, SLEEP MED REV, V17, P367, DOI 10.1016/j.smrv.2012.10.006
   Logemann J.A., 1983, EVALUATION TREATMENT
   MARTIN JH, 1994, ANN OTO RHINOL LARYN, V103, P749, DOI 10.1177/000348949410301001
   Miyawaki S, 2003, SLEEP, V26, P461
   Mu LC, 2013, J NEUROPATH EXP NEUR, V72, P614, DOI 10.1097/NEN.0b013e3182965886
   Mu LC, 2012, J NEUROPATH EXP NEUR, V71, P520, DOI 10.1097/NEN.0b013e318258381b
   Murry T., 2001, Clinical manual for swallowing disorders
   Nishino T, 2013, FRONT PHYSIOL, V3, DOI 10.3389/fphys.2012.00489
   Okura K, 2006, CLIN NEUROPHYSIOL, V117, P269, DOI 10.1016/j.clinph.2005.10.003
   Peeraully T, 2012, MOVEMENT DISORD, V27, P1729, DOI 10.1002/mds.25197
   Pehlivan M, 1996, DYSPHAGIA, V11, P259, DOI 10.1007/BF00265212
   Pitts T, 2008, DYSPHAGIA, V23, P297, DOI 10.1007/s00455-007-9144-x
   ROBBINS J, 1992, GASTROENTEROLOGY, V103, P823, DOI 10.1016/0016-5085(92)90013-O
   Robbins J, 1996, SEMIN NEUROL, V16, P309, DOI 10.1055/s-2008-1040989
   RUDNEY JD, 1995, ARCH ORAL BIOL, V40, P507, DOI 10.1016/0003-9969(95)00004-9
   Bruin VMS, 2012, EUR NEUROL, V67, P257, DOI 10.1159/000335078
   Sato K, 2006, ANN OTO RHINOL LARYN, V115, P334, DOI 10.1177/000348940611500503
   Sato K, 2011, ACTA OTO-LARYNGOL, V131, P190, DOI 10.3109/00016489.2010.522595
   Schenck CH, 1996, NEUROLOGY, V46, P388, DOI 10.1212/WNL.46.2.388
   Schrempf W, 2014, J PARKINSON DIS, V4, P211, DOI 10.3233/JPD-130301
   Schulte EC, 2011, J NEUROL, V258, pS328, DOI 10.1007/s00415-011-5933-0
   SHIMIZU A, 1966, ELECTROEN CLIN NEURO, V20, P337, DOI 10.1016/0013-4694(66)90002-2
   Shulman LM, 2001, MOVEMENT DISORD, V16, P507, DOI 10.1002/mds.1099
   Silber MH, 2007, J CLIN SLEEP MED, V3, P121
   Sonies B C, 1992, Clin Geriatr Med, V8, P569
   Tumilasci OR, 2006, MOVEMENT DISORD, V21, P660, DOI 10.1002/mds.20784
   Videnovic A, 2013, EXP NEUROL, V243, P45, DOI 10.1016/j.expneurol.2012.08.018
   Wang XD, 2002, CHINESE MED J-PEKING, V115, P1409
   WINTZEN AR, 1994, CAN J NEUROL SCI, V21, P53, DOI 10.1017/S0317167100048770
NR 61
TC 11
Z9 12
U1 3
U2 11
PU OXFORD UNIV PRESS INC
PI CARY
PA JOURNALS DEPT, 2001 EVANS RD, CARY, NC 27513 USA
SN 0161-8105
EI 1550-9109
J9 SLEEP
JI Sleep
PD APR 1
PY 2016
VL 39
IS 4
BP 847
EP 854
DI 10.5665/sleep.5640
PG 8
WC Clinical Neurology; Neurosciences
WE Science Citation Index Expanded (SCI-EXPANDED)
SC Neurosciences & Neurology
GA DI0LC
UT WOS:000373186900016
PM 26943467
OA Bronze, Green Published
DA 2024-04-10
ER

PT J
AU Sushkova, OS
   Gabova, AV
   Karabanov, AV
   Kershner, IA
   Obukhov, KY
   Obukhov, YV
AF Sushkova, O. S.
   Gabova, A. V.
   Karabanov, A. V.
   Kershner, I. A.
   Obukhov, K. Yu.
   Obukhov, Yu. V.
TI Time-frequency analysis of simultaneous measurements of
   electroencephalograms, electromyograms, and mechanical tremor under
   Parkinson disease
SO JOURNAL OF COMMUNICATIONS TECHNOLOGY AND ELECTRONICS
LA English
DT Article
ID EEG; AMPLITUDE
AB A method for the analysis of the time-frequency dynamics of the background brain activity is proposed and used to reveal three main features of the early-stage Parkinson disease (PD): hemispheric asymmetry of the time-frequency characteristics of electroencephalogram in the central lead of the motor zone of the cerebral cortex, generation of the rhythm of electroencephalogram in these leads in a frequency interval of 4-6 Hz and its correlation with electromyograms and mechanical tremor of contralateral limbs upon Parkinsonian tremor, and disorganization of the dominant rhythm corresponding to the general concept of the disorganization of various systems under PD.
C1 [Sushkova, O. S.; Obukhov, Yu. V.] Russian Acad Sci, Kotelnikov Inst Radio Engn & Elect, Moscow 125009, Russia.
   [Gabova, A. V.] Russian Acad Sci, Inst Higher Nervous Act & Neurophysiol, Moscow 117485, Russia.
   [Karabanov, A. V.] Russian Acad Med Sci, Ctr Neurol Sci, Moscow 125367, Russia.
   [Kershner, I. A.; Obukhov, K. Yu.] State Univ, Moscow Physicotech Inst, Dolgoprudnyi 141700, Moscow Oblast, Russia.
C3 Russian Academy of Sciences; Kotelnikov Institute of Radioengineering &
   Electronics; Institute of Higher Nervous Activity & Neurophysiology of
   RAS; Russian Academy of Sciences; Research Center of Neurology; Russian
   Academy of Medical Sciences; Moscow Institute of Physics & Technology
RP Sushkova, OS (通讯作者)，Russian Acad Sci, Kotelnikov Inst Radio Engn & Elect, Mokhovaya Ul 11,Str 7, Moscow 125009, Russia.
EM o.sushkova@mail.ru
RI Kershner, Ivan/N-3856-2017; Obukhov, Yury/AAO-6104-2021; Karabanov,
   Alexey V/C-9062-2012; Sushkova, Olga S/N-3819-2017; Gabova,
   Alexandra/J-8863-2018
OI Kershner, Ivan/0000-0001-8309-1582; Sushkova, Olga
   S/0000-0002-1960-7289; Obukhov, Yury/0000-0003-3076-7045
CR Andreeva E. A., 1987, SPECTRAL METHOD ANAL, P192
   [Anonymous], 1987, MACMIL HLTH INFO
   Atellis C. E. D, 1997, ANN BIOMED ENG, V25, P286
   Bosnyakova D., 2005, PATTERN RECOGN IMAGE, V15, P513
   Brockmann K., 2014, DIAGNOSIS PARKINSONS, P229
   Gabova A V, 2004, Dokl Biol Sci, V396, P194, DOI 10.1023/B:DOBS.0000033274.44589.df
   Ganglberger J. A., 1961, ELECTROEN CLIN NEURO, V13, P82
   GIBB WRG, 1988, J NEUROL NEUROSUR PS, V51, P745, DOI 10.1136/jnnp.51.6.745
   Goetz CG, 2009, MOVEMENT DISORD, V24, P551, DOI 10.1002/mds.22379
   Golubev VL, 2006, ZH NEVROL PSIKHIATR, V106, P43
   Golubev VL, 1999, Parkinson's Disease and Parkinsonian Syndrome
   Hoehn M. M., 1967, NEUROLOGY, V17, P42
   Korolev M. S., 2012, NELIN MIR, P131
   Obukhov Yu. V., 2010, NEURODEGENERATIVE DI
   Obukhov Yu. V., 2013, RF Patent, Patent No. 2484766
   Obukhov Yu. V., 2013, P 16 ALL RUSS C MATH, P79
   Oswal A., 2014, PARKINSON DIS OTHER, P163
   Pezard L, 2001, CLIN NEUROPHYSIOL, V112, P38, DOI 10.1016/S1388-2457(00)00512-5
   SCHIFF SJ, 1994, ELECTROEN CLIN NEURO, V91, P442, DOI 10.1016/0013-4694(94)90165-1
   SOIKKELI R, 1991, ELECTROEN CLIN NEURO, V79, P159, DOI 10.1016/0013-4694(91)90134-P
   Ugryumov M. V., 2010, NEURODEGENERATIVE DI
   VAKMAN DE, 1977, USP FIZ NAUK+, V123, P657
   VEIN AM, 1974, PARKINSONIZM VOPROSY, P57
NR 23
TC 8
Z9 10
U1 6
U2 18
PU MAIK NAUKA/INTERPERIODICA/SPRINGER
PI NEW YORK
PA 233 SPRING ST, NEW YORK, NY 10013-1578 USA
SN 1064-2269
EI 1555-6557
J9 J COMMUN TECHNOL EL+
JI J. Commun. Technol. Electron.
PD OCT
PY 2015
VL 60
IS 10
BP 1109
EP 1116
DI 10.1134/S1064226915100113
PG 8
WC Engineering, Electrical & Electronic; Telecommunications
WE Science Citation Index Expanded (SCI-EXPANDED)
SC Engineering; Telecommunications
GA CT8LD
UT WOS:000363067000008
DA 2024-04-10
ER

PT J
AU Schlede, N
   Zimmermann, R
   Ehrensperger, MM
   Gschwandtner, U
   Hardmeier, M
   Hatz, F
   Monsch, AU
   Naegelin, Y
   Fuhr, P
AF Schlede, Nina
   Zimmermann, Ronan
   Ehrensperger, Michael M.
   Gschwandtner, Ute
   Hardmeier, Martin
   Hatz, Florian
   Monsch, Andreas U.
   Naegelin, Yvonne
   Fuhr, Peter
TI Clinical EEG in cognitively impaired patients with Parkinson's Disease
SO JOURNAL OF THE NEUROLOGICAL SCIENCES
LA English
DT Article; Proceedings Paper
CT 7th International Congress on Mental Dysfunction and Other Non-Motor
   Features in Parkinson's Disease and Related Disorders
CY DEC 09-12, 2010
CL Barcelona, SPAIN
DE Parkinson's Disease; Mild Cognitive Impairment; Grand Total EEG; Mini
   Mental Status Examination; Clock Drawing Test; Dementia
ID DEMENTIA; STATE; ELECTROENCEPHALOGRAPHY; PROGRESSION
AB Parkinson's Disease Dementia (PD-D) is one of the most important non-motor signs in advanced PD and is the most influencing factor predicting nursing home placement. PD-related Mild Cognitive Impairment (PD-MCI) is a potential prodromal stage of PD-D. The Grand Total EEG (GTE) score is a rating scale for clinical EEG (Electroencephalography) analyses which is useful in the evaluation of different types of dementia. The purpose of the present study was to investigate the relationship between a short version of the GTE score and severity of cognitive deficits in PD. Nineteen patients with PD underwent neuropsychological testing and resting state EEG. Significant correlations with deteriorating cognition (combined Mini Mental Status Examination/Clock Drawing Test) were found for the overall short GTE score (Spearman Rank correlation, rho = -.6; p<.05) and for the subscore "Frequency of Rhythmic Background Activity" (rho = -.6; p<.05), indicating that these EEG measures increase with deteriorating cognition. (C) 2011 Elsevier B.V. All rights reserved.
C1 [Schlede, Nina; Zimmermann, Ronan; Gschwandtner, Ute; Hardmeier, Martin; Hatz, Florian; Naegelin, Yvonne; Fuhr, Peter] Univ Basel Hosp, Dept Neurol, Basel, Switzerland.
   [Schlede, Nina; Ehrensperger, Michael M.; Monsch, Andreas U.] Univ Basel Hosp, Dept Geriatr, Memory Clin, Basel, Switzerland.
C3 University of Basel; University of Basel
RP Fuhr, P (通讯作者)，Univ Basel Hosp, Dept Neurol, Basel, Switzerland.
EM fuhrp@uhbs.ch
RI Zimmermann, Ronan/ABF-2148-2020; Monsch, Andreas/HGU-8171-2022;
   Zimmermann, Ronan/ABC-4506-2022; Monsch, Andreas/C-8309-2019
OI Hardmeier, Martin/0000-0003-1451-7337; Monsch,
   Andreas/0000-0003-1692-1560
CR Aarsland D, 2000, J AM GERIATR SOC, V48, P938, DOI 10.1111/j.1532-5415.2000.tb06891.x
   Aarsland D, 2010, NEUROLOGY, V75, P1062, DOI 10.1212/WNL.0b013e3181f39d0e
   Aarsland D, 2011, CURR NEUROL NEUROSCI, V11, P371, DOI 10.1007/s11910-011-0203-1
   Bosboom JLW, 2006, CLIN NEUROPHYSIOL, V117, P2521, DOI 10.1016/j.clinph.2006.06.720
   Caviness JN, 2007, PARKINSONISM RELAT D, V13, P348, DOI 10.1016/j.parkreldis.2007.01.003
   Caviness JN, 2007, MOVEMENT DISORD, V22, P1272, DOI 10.1002/mds.21453
   Claus JJ, 1999, CLIN NEUROPHYSIOL, V110, P825, DOI 10.1016/S1388-2457(98)00076-5
   De Weerd A., 1990, Dementia, V1, P115, DOI DOI 10.1159/000107129
   DEANGELIS G, 1984, REV NEUROL, V140, P440
   Domitrz I, 1999, PARKINSONISM RELAT D, V5, P37, DOI 10.1016/S1353-8020(99)00009-7
   Emre M, 2007, MOVEMENT DISORD, V22, P1689, DOI 10.1002/mds.21507
   Fahn S, 2004, NEW ENGL J MED, V351, P2498
   Fahn S., 1987, Recent developments in Parkinson's disease, P153, DOI DOI 10.2490/JJRMC.47.791
   FOLSTEIN MF, 1975, J PSYCHIAT RES, V12, P189, DOI 10.1016/0022-3956(75)90026-6
   GIBB WRG, 1988, J NEUROL NEUROSUR PS, V51, P745, DOI 10.1136/jnnp.51.6.745
   Janvin CC, 2006, MOVEMENT DISORD, V21, P1343, DOI 10.1002/mds.20974
   Jonkman E, 1989, ELECTROENCEPHALOGR C, V72
   Kleiner-Fisman G, 2006, MOVEMENT DISORD, V21, pS290, DOI 10.1002/mds.20962
   Mittal VA, 2011, PSYCHIAT RES, V189, P158, DOI 10.1016/j.psychres.2011.06.006
   NEUFELD MY, 1988, ACTA NEUROL SCAND, V78, P1, DOI 10.1111/j.1600-0404.1988.tb03609.x
   Pijnenburg YAL, 2008, CLIN NEUROPHYSIOL, V119, P1732, DOI 10.1016/j.clinph.2008.02.024
   Riedel O, 2008, J NEUROL, V255, P255, DOI 10.1007/s00415-008-0720-2
   Riedel O, 2010, J NEUROL, V257, P1073, DOI 10.1007/s00415-010-5465-z
   Roks G, 2008, J NEUROL NEUROSUR PS, V79, P377, DOI 10.1136/jnnp.2007.125385
   SOIKKELI R, 1991, ELECTROEN CLIN NEURO, V79, P159, DOI 10.1016/0013-4694(91)90134-P
   Stoffers D, 2007, BRAIN, V130, P1847, DOI 10.1093/brain/awm034
   Taylor KI, 2008, NAT CLIN PRACT NEURO, V4, P226, DOI 10.1038/ncpneuro0746
   Thalmann B, 2002, BRAIN AGING, V2, P36, DOI DOI 10.1093/AGEING/AFU157
   Winblad B, 2004, J INTERN MED, V256, P240, DOI 10.1111/j.1365-2796.2004.01380.x
NR 29
TC 18
Z9 20
U1 1
U2 17
PU ELSEVIER
PI AMSTERDAM
PA RADARWEG 29, 1043 NX AMSTERDAM, NETHERLANDS
SN 0022-510X
EI 1878-5883
J9 J NEUROL SCI
JI J. Neurol. Sci.
PD NOV 15
PY 2011
VL 310
IS 1-2
SI SI
BP 75
EP 78
DI 10.1016/j.jns.2011.05.034
PG 4
WC Clinical Neurology; Neurosciences
WE Science Citation Index Expanded (SCI-EXPANDED); Conference Proceedings Citation Index - Science (CPCI-S)
SC Neurosciences & Neurology
GA 846UA
UT WOS:000296927500019
PM 21705023
DA 2024-04-10
ER

PT J
AU Yang, CY
   Chen, HY
AF Yang, Chia-Yen
   Chen, Hsin-Yung
TI Analysis and Discrimination of Electroencephalography Features for
   Parkinson's Disease During the Induction of Negative Mood
SO JOURNAL OF MEDICAL AND BIOLOGICAL ENGINEERING
LA English
DT Article
DE Electroencephalography; Parkinson's disease; Sad emotion; Audiovisual
   clip; Coherence; Support vector machine
ID NONMOTOR SYMPTOMS; EEG; METAANALYSIS; DEPRESSION; RISK
AB Purpose Parkinson's disease (PD) is the second-most-common neurodegenerative disorder. Early intervention/treatment relies on the early diagnosis of PD. It is known that depressive disturbances are common in PD patients and that they influence many other clinical aspects of the disease. This study investigated the electroencephalography characteristics induced by emotional video clips between PD patients and healthy control (HC) subjects, with the aim of distinguishing PD patients from HC subjects according to the electroencephalography (EEG) information using a support vector machine (SVM) classifier.
   Methods Nineteen PD patients and 20 HC subjects participated in experiments that involved watching and scoring sad audiovisual clips. Five characteristics of the brain activity were calculated in PD patients and compared the results with those in HC subjects.
   Results The rating scores of feelings toward emotional video clips did not differ significantly between the two groups. 228 features calculated from the mean frequency, relative power, interhemisphere power asymmetry, coherence, and bispectrum of EEG signals were found to differ significantly between the two groups.
   Conclusion Using this information to distinguish PD patients from HC subjects with the SVM classifier resulted in a mean accuracy of 92.50%. In the future, we plan to rank EEG characteristics with the aim of reducing the number of features, and to examine at different stages of the disease, which may enable the preclinical detection of PD.
C1 [Yang, Chia-Yen] Ming Chuan Univ, Dept Biomed Engn, 5 De Ming Rd, Taoyuan 333, Taiwan.
   [Chen, Hsin-Yung] Chang Gung Univ, Dept Occupat Therapy, Taoyuan, Taiwan.
   [Chen, Hsin-Yung] Chang Gung Univ, Grad Inst Behav Sci, Coll Med, Taoyuan, Taiwan.
   [Chen, Hsin-Yung] Chang Gung Mem Hosp Taoyuan, Dept Neurol, Taoyuan, Taiwan.
   [Chen, Hsin-Yung] Chang Gung Mem Hosp Taoyuan, Dementia Ctr, Taoyuan, Taiwan.
C3 Ming Chuan University; Chang Gung University; Chang Gung University;
   Chang Gung Memorial Hospital; Chang Gung Memorial Hospital
RP Yang, CY (通讯作者)，Ming Chuan Univ, Dept Biomed Engn, 5 De Ming Rd, Taoyuan 333, Taiwan.
EM cyyang@mail.mcu.edu.tw
OI Chen, Hsin-Yung/0000-0002-5165-3840
FU National Science and Technology Council [MOST 108-2221-E-130-005, MOST
   109 2221-E-130-003]
FX AcknowledgementsThe authors would like to thank Dr. Rou-Shayn Chen for
   his help with including patients and the support provided partially by
   the National Science and Technology Council (MOST 108-2221-E-130-005 and
   MOST 109 2221-E-130-003), Taiwan.
CR Asakawa T, 2014, ELECTR COMMUN JPN, V97, P14, DOI 10.1002/ecj.11578
   Assi EB, 2018, SCI REP-UK, V8, DOI 10.1038/s41598-018-33969-9
   Baggio HC, 2012, NEUROPSYCHOLOGIA, V50, P2121, DOI 10.1016/j.neuropsychologia.2012.05.020
   Bhole L., 2019, INT J COMPUTERS APPL, V178, P16, DOI [10.5120/ijca2019918896, DOI 10.5120/IJCA2019918896]
   Blonder LX, 2011, BEHAV NEUROL, V24, P201, DOI [10.3233/BEN-2011-0329, 10.1155/2011/143857]
   Boonstra TW, 2016, FRONT HUM NEUROSCI, V10, DOI 10.3389/fnhum.2016.00270
   Bradley MM., 2007, A8 U FLOR
   Chaudhuri KR, 2009, LANCET NEUROL, V8, P464, DOI 10.1016/S1474-4422(09)70068-7
   Dissanayaka NNW, 2019, J AFFECT DISORDERS, V245, P897, DOI 10.1016/j.jad.2018.11.094
   Filipovic S R, 1998, Parkinsonism Relat Disord, V4, P171, DOI 10.1016/S1353-8020(98)00027-3
   Gray HA, 2010, NEUROPSYCHOLOGY, V24, P176, DOI 10.1037/a0018104
   Grinberg LT, 2010, J NEUROL SCI, V289, P81, DOI 10.1016/j.jns.2009.08.021
   Hao Y, 2019, SCI REP-UK, V9, DOI 10.1038/s41598-019-44624-2
   Lan ZR, 2016, VISUAL COMPUT, V32, P347, DOI 10.1007/s00371-015-1183-y
   Lang P., 2008, INT AFFECTIVE PICTUR, DOI 10.1016/j.epsr.2006.03.016
   Li YJ, 2015, CLIN NEUROPHYSIOL, V126, P2078, DOI 10.1016/j.clinph.2014.12.026
   MARSDEN CD, 1994, BRAIN, V117, P877, DOI 10.1093/brain/117.4.877
   Meigal AY, 2013, FRONT NEUROL, V4, DOI 10.3389/fneur.2013.00135
   Nilsson FM, 2001, ACTA PSYCHIAT SCAND, V104, P380, DOI 10.1034/j.1600-0447.2001.00372.x
   Noyce AJ, 2012, ANN NEUROL, V72, P893, DOI 10.1002/ana.23687
   Péron J, 2012, MOVEMENT DISORD, V27, P186, DOI 10.1002/mds.24025
   Poewe W, 2008, EUR J NEUROL, V15, P14, DOI 10.1111/j.1468-1331.2008.02056.x
   Poole BD, 2014, EXP BRAIN RES, V232, P2121, DOI 10.1007/s00221-014-3902-4
   Reijnders JSAM, 2008, MOVEMENT DISORD, V23, P183, DOI 10.1002/mds.21803
   Schröder C, 2006, MOVEMENT DISORD, V21, P1774, DOI 10.1002/mds.21038
   Tan LCS, 2013, NEUROL ASIA, V18, P231
   van der Vinne N, 2019, NEUROIMAGE-CLIN, V24, DOI 10.1016/j.nicl.2019.102056
   Yang CY, 2020, J MOTOR BEHAV, V52, P625, DOI 10.1080/00222895.2019.1666081
   Yuvaraj R, 2014, BIOMED SIGNAL PROCES, V14, P108, DOI 10.1016/j.bspc.2014.07.005
   Yuvaraj R, 2014, INT J NEUROSCI, V124, P491, DOI 10.3109/00207454.2013.860527
   Yuvaraj R, 2014, BEHAV BRAIN FUNCT, V10, DOI 10.1186/1744-9081-10-12
NR 31
TC 0
Z9 0
U1 4
U2 7
PU SPRINGER HEIDELBERG
PI HEIDELBERG
PA TIERGARTENSTRASSE 17, D-69121 HEIDELBERG, GERMANY
SN 1609-0985
EI 2199-4757
J9 J MED BIOL ENG
JI J. Med. Biol. Eng.
PD AUG
PY 2023
VL 43
IS 4
BP 386
EP 393
AR s40846-023-00807-x
DI 10.1007/s40846-023-00807-x
EA JUL 2023
PG 8
WC Engineering, Biomedical
WE Science Citation Index Expanded (SCI-EXPANDED)
SC Engineering
GA Q1PT7
UT WOS:001037525200001
DA 2024-04-10
ER

PT J
AU Gu, YQ
   Chen, J
   Lu, YQ
   Pan, SY
AF Gu, Youquan
   Chen, Jun
   Lu, Yaqin
   Pan, Suyue
TI Integrative Frequency Power of EEG Correlates with Progression of Mild
   Cognitive Impairment to Dementia in Parkinson's Disease
SO CLINICAL EEG AND NEUROSCIENCE
LA English
DT Article
DE Parkinson's disease; mild cognitive impairment; dementia;
   electroencephalography; progression
ID ALZHEIMERS-DISEASE; ELECTROENCEPHALOGRAPHY; CLINICIAN
AB Clinically, predicting the progression of mild cognitive impairment (MCI) and diagnosing dementia in Parkinson's disease (PD) are difficult. This study aims to explore an integrative electroencephalography (EEG) frequency power that could be used to predict the progression of MCI in PD patients. Twenty-six PD patients, in this study, were divided into the mild cognitive impairment group (PDMCI, 17 patients) and dementia group (PDD, 9 patients) according to cognitive performance. Beta peak frequency, alpha relative power, and alpha/theta power were recorded and analyzed for the prediction. Mini Mental State Examination (MMSE) scores at initiation, in the first year, and in the second year were examined. The sensitivity, specificity, positive predictive value, Matthew correlation coefficient, and positive likelihood ratio were calculated in both the integrative EEG biomarkers and single best biomarker. Of the 17 patients with MCI for 2 years, 6 progressed to dementia. Integrative EEG biomarkers, mainly associated with beta peak frequency, can predict conversion from MCI to dementia. These biomarkers had sensitivity of 82% and specificity of 78%, compared with sensitivity of 61% and specificity of 58% of the beta peak frequency. In conclusion, the integrative EEG frequency powers were more sensitive and specific to MCI progression in PD patients.
C1 [Gu, Youquan; Pan, Suyue] Southern Med Univ, Nanfang Hosp, Dept Neurol, 1838 Guangzhoudadaobei Rd, Guangzhou 510515, Guangdong, Peoples R China.
   [Gu, Youquan; Chen, Jun; Lu, Yaqin] Lanzhou Univ, Hosp 1, Dept Neurol, Lanzhou 730000, Peoples R China.
C3 Southern Medical University - China; Lanzhou University
RP Pan, SY (通讯作者)，Southern Med Univ, Nanfang Hosp, Dept Neurol, 1838 Guangzhoudadaobei Rd, Guangzhou 510515, Guangdong, Peoples R China.
EM pansuyue82@126.com
OI Pan, Suyue/0000-0003-2744-1984
CR Aarsland D, 2010, NEUROLOGY, V75, P1062, DOI 10.1212/WNL.0b013e3181f39d0e
   Buscema M, 2007, ARTIF INTELL MED, V40, P127, DOI 10.1016/j.artmed.2007.02.006
   Caviness JN, 2007, MOVEMENT DISORD, V22, P1272, DOI 10.1002/mds.21453
   Chung CC, 2013, CLIN EEG NEUROSCI, V44, P221, DOI 10.1177/1550059412475066
   De Weerd A., 1990, Dementia, V1, P115, DOI DOI 10.1159/000107129
   Domitrz I, 1999, PARKINSONISM RELAT D, V5, P37, DOI 10.1016/S1353-8020(99)00009-7
   Fahn S, 2004, NEW ENGL J MED, V351, P2498
   FOLSTEIN MF, 1975, J PSYCHIAT RES, V12, P189, DOI 10.1016/0022-3956(75)90026-6
   Fonseca LC, 2009, CLIN EEG NEUROSCI, V40, P168, DOI 10.1177/155005940904000309
   Hanaoka A, 2005, CLIN EEG NEUROSCI, V36, P42, DOI 10.1177/155005940503600109
   Janvin CC, 2006, MOVEMENT DISORD, V21, P1343, DOI 10.1002/mds.20974
   Kopell N, 2011, P NATL ACAD SCI USA, V108, P3779, DOI 10.1073/pnas.1019676108
   Kanda PAM, 2014, CLIN EEG NEUROSCI, V45, P104, DOI 10.1177/1550059413486272
   Petersen RC, 1999, ARCH NEUROL-CHICAGO, V56, P303, DOI 10.1001/archneur.56.3.303
   Poil SS, 2013, FRONT AGING NEUROSCI, V5, DOI 10.3389/fnagi.2013.00058
   SOIKKELI R, 1991, ELECTROEN CLIN NEURO, V79, P159, DOI 10.1016/0013-4694(91)90134-P
   Sperling RA, 2011, ALZHEIMERS DEMENT, V7, P280, DOI 10.1016/j.jalz.2011.03.003
   Yuvaraj R, 2014, BEHAV BRAIN FUNCT, V10, DOI 10.1186/1744-9081-10-12
   Zeng K, 2013, CLIN EEG NEUROSCI, V44, P203, DOI 10.1177/1550059412471336
NR 19
TC 17
Z9 20
U1 6
U2 29
PU SAGE PUBLICATIONS INC
PI THOUSAND OAKS
PA 2455 TELLER RD, THOUSAND OAKS, CA 91320 USA
SN 1550-0594
EI 2169-5202
J9 CLIN EEG NEUROSCI
JI Clin. EEG Neurosci.
PD APR
PY 2016
VL 47
IS 2
BP 113
EP 117
DI 10.1177/1550059414543796
PG 5
WC Clinical Neurology; Neurosciences; Neuroimaging; Psychiatry; Psychology
WE Science Citation Index Expanded (SCI-EXPANDED)
SC Neurosciences & Neurology; Psychiatry; Psychology
GA DH8XV
UT WOS:000373081100004
PM 25519446
DA 2024-04-10
ER

PT J
AU Buril, J
   Burilova, P
   Pokorna, A
   Balaz, M
AF Buril, Jiri
   Burilova, Petra
   Pokorna, Andrea
   Balaz, Marek
TI Use of high-density EEG in patients with Parkinson's disease treated
   with deep brain stimulation
SO BIOMEDICAL PAPERS-OLOMOUC
LA English
DT Review
DE Parkinson's disease; deep brain stimulation; high density;
   electroencephalography; cognitive changes
ID MOTOR; MODULATION
AB The number of reports on cognitive changes related to deep brain stimulation (DBS) surgery in Parkinson's disease (PD) is growing. The aim of the review was to assess whether high-density electroencephalography (HD EEG) in patients with DBS treatment for PD is used and mentioned as a research method for the assessment of cognitive function changes after DBS of the subthalamic nucleus. The HD EEG examination method demonstrates the effects of DBS on changes of connectivity among various areas of the brain using changes in bioelectric potentials recorded on the scalp during examination. The search results yielded seven studies on the possibility of using HD EEG to investigate changes in bioelectric potentials with various protocols (motor tasks, auditory stimuli). Based on the results, HD EEG appears to be a feasible research method in patients with PD and established DBS therapy. Therefore, we plan to use HD EEG to demonstrate the effects of DBS on changes of connectivity among various areas of the brain utilizing changes in bioelectric potentials recorded on the scalp during HD EEG examination.
C1 [Buril, Jiri; Balaz, Marek] St Annes Univ Hosp, Dept Neurol 1, Brno, Czech Republic.
   [Buril, Jiri; Balaz, Marek] Masaryk Univ, Fac Med, Dept Neurol, Brno, Czech Republic.
   [Burilova, Petra; Pokorna, Andrea] Masaryk Univ, Fac Med, Dept Nursing & Midwifery, Brno, Czech Republic.
C3 St Anne's University Hospital Brno (FNUSA-ICRC); Masaryk University
   Brno; Masaryk University Brno
RP Buril, J (通讯作者)，St Annes Univ Hosp, Dept Neurol 1, Brno, Czech Republic.; Buril, J (通讯作者)，Masaryk Univ, Fac Med, Dept Neurol, Brno, Czech Republic.
EM Jiri.Buril@fnusa.cz
RI Búřilová, Petra/AAA-2845-2022; Búřilová, Petra/AAP-8502-2021; Pokorna,
   Andrea/E-5483-2019
OI Búřilová, Petra/0000-0002-8492-8994; Búřilová,
   Petra/0000-0002-8492-8994; Pokorna, Andrea/0000-0002-1305-6455; Buril,
   Jiri/0000-0002-8003-7940
CR Cao CY, 2015, J CLIN NEUROPHYSIOL, V32, P109, DOI 10.1097/WNP.0000000000000137
   Chen CC, 2010, J NEUROSCI, V30, P8393, DOI 10.1523/JNEUROSCI.1194-09.2010
   De Gaspari D, 2006, J NEUROL NEUROSUR PS, V77, P450, DOI 10.1136/jnnp.2005.078659
   Eisinger RS, 2019, FRONT NEUROL, V10, DOI 10.3389/fneur.2019.00086
   Gulberti A, 2015, NEUROIMAGE-CLIN, V9, P436, DOI 10.1016/j.nicl.2015.09.013
   Gulberti A, 2015, CLIN NEUROPHYSIOL, V126, P565, DOI 10.1016/j.clinph.2014.06.046
   Haslinger B, 2001, BRAIN, V124, P558, DOI 10.1093/brain/124.3.558
   Herz DM, 2014, NEUROIMAGE, V90, P15, DOI 10.1016/j.neuroimage.2013.11.023
   Herz DM, 2012, NEUROIMAGE, V59, P3187, DOI 10.1016/j.neuroimage.2011.11.042
   Herzog J, 2004, MOVEMENT DISORD, V19, P1050, DOI 10.1002/mds.20056
   Hilker R, 2009, NERVENARZT, V80, P646, DOI 10.1007/s00115-009-2695-3
   Jech R, 2006, CLIN NEUROPHYSIOL, V117, P1017, DOI 10.1016/j.clinph.2006.01.009
   Katlowitz K, 2019, J NEUROSURG, V131, P1514, DOI 10.3171/2018.7.JNS18784
   Klamer S, 2015, BRAIN TOPOGR, V28, P87, DOI 10.1007/s10548-014-0405-3
   Klassen BT, 2011, NEUROLOGY, V77, P118, DOI 10.1212/WNL.0b013e318224af8d
   Koeglsperger T, 2019, FRONT NEUROL, V10, DOI 10.3389/fneur.2019.00410
   Kovacs N, 2008, PARKINSONISM RELAT D, V14, P476, DOI 10.1016/j.parkreldis.2008.01.002
   Markser A, 2015, J NEUROL, V262, P2275, DOI 10.1007/s00415-015-7839-8
   Morita A, 2011, J CLIN NEUROPHYSIOL, V28, P384, DOI 10.1097/WNP.0b013e3182273211
   Odekerken VJJ, 2016, NEUROLOGY, V86, P755, DOI 10.1212/WNL.0000000000002401
   Perfetti B, 2010, ARCH ITAL BIOL, V148, P279
   Sollaci LB, 2004, J MED LIBR ASSOC, V92, P364
   Sun YM, 2014, J NEUROSCI METH, V237, P33, DOI 10.1016/j.jneumeth.2014.09.002
   Temel Y, 2015, SCIENCE, V347, P1418, DOI 10.1126/science.aaa9610
NR 24
TC 2
Z9 2
U1 5
U2 21
PU PALACKY UNIV, MEDICAL FAC
PI OLOMOUC
PA CENTRAL LIBRARY, HNEVOTINSKA 3, OLOMOUC, 00000, CZECH REPUBLIC
SN 1213-8118
EI 1804-7521
J9 BIOMED PAP
JI Biomed. Pap-Olomouc
PD DEC
PY 2020
VL 164
IS 4
BP 366
EP 370
DI 10.5507/bp.2020.042
PG 5
WC Engineering, Biomedical; Medicine, Research & Experimental
WE Science Citation Index Expanded (SCI-EXPANDED)
SC Engineering; Research & Experimental Medicine
GA PO1ST
UT WOS:000604951200003
PM 32975241
OA gold
DA 2024-04-10
ER

PT J
AU Chen, KH
   Okerstrom, KL
   Kingyon, JR
   Anderson, SW
   Cavanagh, JF
   Narayanan, NS
AF Chen, Kuan-Hua
   Okerstrom, Katrina L.
   Kingyon, Jonathan R.
   Anderson, Steven W.
   Cavanagh, James F.
   Narayanan, Nandakumar S.
TI Startle Habituation and Midfrontal Theta Activity in Parkinson Disease
SO JOURNAL OF COGNITIVE NEUROSCIENCE
LA English
DT Article
ID MEDIAL PREFRONTAL CORTEX; ANTERIOR CINGULATE CORTEX;
   POSTTRAUMATIC-STRESS-DISORDER; CENTRAL EXECUTIVE FUNCTIONS; BLINK REFLEX
   HABITUATION; COGNITIVE CONTROL; DOPAMINERGIC MODULATION; ANTICIPATORY
   ANXIETY; SUSTAINED ATTENTION; PREPULSE INHIBITION
AB The ability to adapt to aversive stimuli is critical for mental health. Here, we investigate the relationship between habituation to startling stimuli and startle-related activity in medial frontal cortex as measured by EEG in both healthy control participants and patients with Parkinson disease (PD). We report three findings. First, patients with PD exhibited normal initial startle responses but reduced startle habituation relative to demographically matched controls. Second, control participants had midfrontal EEG theta activity in response to startling stimuli, and this activity was attenuated in patients with PD. Finally, startle-related midfrontal theta activity was correlated with the rate of startle habituation. These data indicate that impaired startle habituation in PD is a result of attenuated midfrontal cognitive control signals. Our findings could provide insight into the frontal regulation of startle habituation.
C1 [Chen, Kuan-Hua; Okerstrom, Katrina L.; Kingyon, Jonathan R.; Anderson, Steven W.; Narayanan, Nandakumar S.] Univ Iowa, 169 Newton Rd, Iowa City, IA 52242 USA.
   [Cavanagh, James F.] Univ New Mexico, Albuquerque, NM 87131 USA.
   [Chen, Kuan-Hua] Univ Calif Berkeley, Inst Personal & Social Res, Berkeley, CA 94720 USA.
C3 University of Iowa; University of New Mexico; University of California
   System; University of California Berkeley
RP Chen, KH (通讯作者)，Univ Iowa, 169 Newton Rd, Iowa City, IA 52242 USA.
OI Narayanan, Nandakumar/0000-0002-0427-0003; Anderson,
   Steven/0000-0002-7364-1680
FU National Institute of Neurological Disorders and Stroke [K08 NS078100];
   National Institutes of Health Predoctoral Training Grant [T32-NS007421];
   R. J. McElroy Trust
FX We would like to acknowledge Ergun Uc for helping in participant
   recruitment, Nicholas Jones and Deanne Tadlock for technical support,
   Ruth Henson for assisting in participant scheduling, and Tracy
   Lukasiewicz for data entry. We thank all participants for their
   participation. This work was supported by National Institute of
   Neurological Disorders and Stroke (K08 NS078100 to N. S. N.) and
   National Institutes of Health Predoctoral Training Grant (T32-NS007421
   to Dr. Daniel Tranel for trainee K. L. O.). K. L. O. was partially
   supported by the R. J. McElroy Trust.
CR ANDERSON SW, 1991, J CLIN EXP NEUROPSYC, V13, P909, DOI 10.1080/01688639108405107
   [Anonymous], 2011, OXFORD HDB EVENT REL, DOI DOI 10.1093/OXFORDHB/9780195374148.013.0222
   Baldo JV, 2001, J INT NEUROPSYCH SOC, V7, P586, DOI 10.1017/S1355617701755063
   Benamer HTS, 2000, MOVEMENT DISORD, V15, P692, DOI 10.1002/1531-8257(200007)15:4<692::AID-MDS1014>3.0.CO;2-V
   Blumenthal TD, 2005, PSYCHOPHYSIOLOGY, V42, P1, DOI 10.1111/j.1469-8986.2005.00271.x
   Botvinick MM, 2014, COGNITIVE SCI, V38, P1249, DOI 10.1111/cogs.12126
   BUBSER M, 1994, PSYCHOPHARMACOLOGY, V113, P487, DOI 10.1007/BF02245228
   CASTELLUCCI V, 1970, SCIENCE, V167, P1745, DOI 10.1126/science.167.3926.1745
   Cavanagh JF, 2015, J PHYSIOL-PARIS, V109, P3, DOI 10.1016/j.jphysparis.2014.04.003
   Cavanagh JF, 2014, TRENDS COGN SCI, V18, P414, DOI 10.1016/j.tics.2014.04.012
   Chen KH, 2014, FRONT PSYCHOL, V5, DOI 10.3389/fpsyg.2014.01288
   Clayton MS, 2015, TRENDS COGN SCI, V19, P188, DOI 10.1016/j.tics.2015.02.004
   Cools R, 2002, BRAIN, V125, P584, DOI 10.1093/brain/awf052
   Cools R, 2008, J NEUROSCI, V28, P1208, DOI 10.1523/JNEUROSCI.4475-07.2008
   Cools R, 2011, BIOL PSYCHIAT, V69, pE113, DOI 10.1016/j.biopsych.2011.03.028
   Coull JT, 1998, PROG NEUROBIOL, V55, P343, DOI 10.1016/S0301-0082(98)00011-2
   Delis D. C., 2001, DELIS KAPLAN EXECUTI, DOI [10.1177/0829573506295469, DOI 10.1177/0829573506295469]
   Delorme A, 2004, J NEUROSCI METH, V134, P9, DOI 10.1016/j.jneumeth.2003.10.009
   DEUTCH AY, 1993, J NEURAL TRANSM-GEN, V91, P197, DOI 10.1007/BF01245232
   Dietz J, 2013, NEUROPSYCHOLOGIA, V51, P960, DOI 10.1016/j.neuropsychologia.2013.01.001
   Duchesne N, 2002, CLIN NEUROPHARMACOL, V25, P216, DOI 10.1097/00002826-200207000-00005
   Ellenbroek BA, 1996, NEUROSCIENCE, V75, P535, DOI 10.1016/0306-4522(96)00307-7
   Esposito F, 2009, NEUROIMAGE, V47, P112, DOI 10.1016/j.neuroimage.2009.03.074
   FORD JM, 1995, BIOL PSYCHOL, V39, P57, DOI 10.1016/0301-0511(94)00959-2
   Fries P, 2015, NEURON, V88, P220, DOI 10.1016/j.neuron.2015.09.034
   Frings M, 2006, CLIN NEUROPHYSIOL, V117, P1290, DOI 10.1016/j.clinph.2006.02.025
   GEYER MA, 1982, PSYCHOPHYSIOLOGY, V19, P1, DOI 10.1111/j.1469-8986.1982.tb02589.x
   GOTHAM AM, 1988, BRAIN, V111, P299, DOI 10.1093/brain/111.2.299
   GRANT DA, 1948, J EXP PSYCHOL, V38, P404, DOI 10.1037/h0059831
   Gyurak A, 2009, COGN AFFECT BEHAV NE, V9, P144, DOI 10.3758/CABN.9.2.144
   Hare TA, 2008, BIOL PSYCHIAT, V63, P927, DOI 10.1016/j.biopsych.2008.03.015
   Ibarretxe-Bilbao N, 2011, J NEUROL SCI, V310, P70, DOI 10.1016/j.jns.2011.07.054
   Ibarretxe-Bilbao N, 2009, EUR J NEUROSCI, V30, P1162, DOI 10.1111/j.1460-9568.2009.06892.x
   Ishii R, 1999, NEUROREPORT, V10, P675, DOI 10.1097/00001756-199903170-00003
   Jankovic J, 2008, J NEUROL NEUROSUR PS, V79, P368, DOI 10.1136/jnnp.2007.131045
   Jovanovic T, 2009, INT J PSYCHOPHYSIOL, V71, P264, DOI 10.1016/j.ijpsycho.2008.10.007
   Kim J, 2009, FRONT BEHAV NEUROSCI, V3, DOI 10.3389/neuro.08.038.2009
   KOCH M, 1994, EUR J NEUROSCI, V6, P1837, DOI 10.1111/j.1460-9568.1994.tb00576.x
   Koch M, 1997, BEHAV BRAIN RES, V89, P35, DOI 10.1016/S0166-4328(97)02296-1
   Kruschke JK, 2013, J EXP PSYCHOL GEN, V142, P573, DOI 10.1037/a0029146
   LADER MH, 1964, J NEUROL NEUROSUR PS, V27, P210, DOI 10.1136/jnnp.27.3.210
   LANGE KW, 1993, ADV NEUROL, V60, P475
   Lewis SJG, 2003, J NEUROSCI, V23, P6351, DOI 10.1523/jneurosci.23-15-06351.2003
   Litvan I, 2012, MOVEMENT DISORD, V27, P349, DOI 10.1002/mds.24893
   MATSUMOTO H, 1992, J NEUROL SCI, V107, P155, DOI 10.1016/0022-510X(92)90283-Q
   Mattay VS, 2002, ANN NEUROL, V51, P156, DOI 10.1002/ana.10078
   McDowell JE, 2006, PSYCHIAT RES-NEUROIM, V148, P1, DOI 10.1016/j.pscychresns.2006.05.008
   MESSINA C, 1972, J NEUROL SCI, V17, P141, DOI 10.1016/0022-510X(72)90136-0
   Mostile G, 2015, PARKINSONISM RELAT D, V21, P948, DOI 10.1016/j.parkreldis.2015.06.006
   Mulert C, 2005, INT J PSYCHOPHYSIOL, V56, P65, DOI 10.1016/j.ijpsycho.2004.10.002
   Mulert C, 2008, NEUROIMAGE, V42, P158, DOI 10.1016/j.neuroimage.2008.04.236
   Nagano-Saito A, 2005, NEUROLOGY, V64, P224, DOI 10.1212/01.WNL.0000149510.41793.50
   Narayanan NS, 2013, NAT NEUROSCI, V16, P1888, DOI 10.1038/nn.3549
   Narayanan NS, 2013, REV NEUROSCIENCE, V24, P267, DOI 10.1515/revneuro-2013-0004
   Nieuwenhuijzen PHJA, 2006, EXP BRAIN RES, V171, P215, DOI 10.1007/s00221-005-0270-0
   Nieuwenhuis S, 2004, NEUROSCI BIOBEHAV R, V28, P441, DOI 10.1016/j.neubiorev.2004.05.003
   Ochsner K.N., 2014, Handbook of emotion regulation, V2, P23, DOI DOI 10.1038/NRN4044
   Ochsner KN, 2012, ANN NY ACAD SCI, V1251, pE1, DOI 10.1111/j.1749-6632.2012.06751.x
   Parker KL, 2013, NEUROSCIENCE, V255, P246, DOI 10.1016/j.neuroscience.2013.09.057
   Parker KL, 2015, J NEUROPHYSIOL, V114, P1310, DOI 10.1152/jn.00412.2015
   Parker KL, 2014, J NEUROSCI, V34, P16774, DOI 10.1523/JNEUROSCI.2772-14.2014
   Pascual-Sedano B, 2008, J INT NEUROPSYCH SOC, V14, P832, DOI 10.1017/S1355617708081010
   PENDERS CA, 1971, J NEUROL NEUROSUR PS, V34, P674, DOI 10.1136/jnnp.34.6.674
   Pereira JB, 2014, NEUROLOGY, V82, P2017, DOI [10.1212/01.wnl.0000457455.74798.9a, 10.1212/WNL.0000000000000483]
   Pole N, 2009, BIOL PSYCHIAT, V65, P235, DOI 10.1016/j.biopsych.2008.07.015
   PUTNAM LE, 1990, PSYCHOPHYSIOLOGY, V27, P275, DOI 10.1111/j.1469-8986.1990.tb00383.x
   Putzki N, 2008, EUR NEUROL, V59, P172, DOI 10.1159/000114038
   RASKIN M, 1975, BIOL PSYCHOL, V2, P309, DOI 10.1016/0301-0511(75)90039-3
   SANDRINI G, 1985, EUR NEUROL, V24, P374, DOI 10.1159/000115829
   Sauseng P, 2007, EUR J NEUROSCI, V25, P587, DOI 10.1111/j.1460-9568.2006.05286.x
   Sauseng P, 2005, INT J PSYCHOPHYSIOL, V57, P97, DOI 10.1016/j.ijpsycho.2005.03.018
   Shackman AJ, 2011, NAT REV NEUROSCI, V12, P154, DOI 10.1038/nrn2994
   Shalev AY, 2000, AM J PSYCHIAT, V157, P255, DOI 10.1176/appi.ajp.157.2.255
   Straube T, 2007, NEUROIMAGE, V37, P1427, DOI 10.1016/j.neuroimage.2007.06.023
   Straube T, 2009, NEUROIMAGE, V44, P975, DOI 10.1016/j.neuroimage.2008.10.022
   Tombaugh TN, 2004, ARCH CLIN NEUROPSYCH, V19, P203, DOI 10.1016/S0887-6177(03)00039-8
   Uc EY, 2014, NEUROLOGY, V83, P413, DOI 10.1212/WNL.0000000000000644
   VIDAILHET M, 1992, BRAIN, V115, P1181, DOI 10.1093/brain/115.4.1181
   VIEREGGE P, 1994, COGNITIVE BRAIN RES, V2, P117, DOI 10.1016/0926-6410(94)90008-6
   Wechsler D., 2008, WECHSLER ADULT INTEL
   Wessel JR, 2013, J NEUROSCI, V33, P18481, DOI 10.1523/JNEUROSCI.3456-13.2013
   Zelazo P.D., 2007, HDB EMOTION REGULATI, P135
   Zhang Q, 2015, FRONT NEUROSCI-SWITZ, V9, DOI 10.3389/fnins.2015.00293
NR 83
TC 28
Z9 29
U1 1
U2 19
PU MIT PRESS
PI CAMBRIDGE
PA ONE ROGERS ST, CAMBRIDGE, MA 02142-1209 USA
SN 0898-929X
EI 1530-8898
J9 J COGNITIVE NEUROSCI
JI J. Cogn. Neurosci.
PD DEC
PY 2016
VL 28
IS 12
BP 1923
EP 1932
DI 10.1162/jocn_a_01012
PG 10
WC Neurosciences; Psychology, Experimental
WE Science Citation Index Expanded (SCI-EXPANDED); Social Science Citation Index (SSCI)
SC Neurosciences & Neurology; Psychology
GA EB4PL
UT WOS:000387354400006
PM 27417205
OA Green Accepted
DA 2024-04-10
ER

PT J
AU Sun, YM
   Farzan, F
   Dominguez, LG
   Barr, MS
   Giacobbe, P
   Lozano, AM
   Wong, W
   Daskalakis, ZJ
AF Sun, Yinming
   Farzan, Faranak
   Dominguez, Luis Garcia
   Barr, Mera S.
   Giacobbe, Peter
   Lozano, Andres M.
   Wong, Willy
   Daskalakis, Zafiris J.
TI A novel method for removal of deep brain stimulation artifact from
   electroencephalography
SO JOURNAL OF NEUROSCIENCE METHODS
LA English
DT Article
DE Deep brain stimulation; Electroencephalography; Artifact removal;
   Matched filter
ID PARKINSONS-DISEASE; IMPROVEMENT; DEPRESSION; EEG
AB Background: Deep brain stimulation (DBS) has treatment efficacy in neurological and psychiatric disorders such as Parkinson's disease and major depression. Electroencephalography (EEG) is a versatile neurophysiological tool that can be used to better understand DBS treatment mechanisms. DBS causes artifacts in EEG recordings that preclude meaningful neurophysiological activity from being quantified during stimulation.
   New method: In this study, we modeled the DBS stimulation artifact and illustrated a technique for removing the artifact using matched filters. The approach was validated using a synthetically generated DBS artifact superimposed on EEG data. Mean squared error (MSE) between the recovered signal and the artifact-free signal was used to quantify the effectiveness of the approach.
   Results: The DBS artifact was characterized by a series of narrow band components at the harmonic frequencies of DBS stimulation. The filtering approach successfully removed the DBS artifact with MSE value being less than 2% of base signal power for the typical stimulation and recording setups. General guidelines on how to setup DBS EEG studies and configure the subsequent artifact removal process are described.
   Comparison with previous method: To avoid stimulus artifacts, a number of EEG studies with DBS subjects have resorted to turning the stimulator off during recording, while other studies have used low pass filters to remove artifacts and look at frequencies well below 50 Hz.
   Conclusions: This study establishes a method through which DBS artifact in EEG recordings can be reliably eliminated, thereby preserving a meaningful neurophysiological signal through which to better understand DBS treatment mechanisms. (C) 2014 Elsevier B.V. All rights reserved.
C1 [Sun, Yinming; Farzan, Faranak; Dominguez, Luis Garcia; Barr, Mera S.; Daskalakis, Zafiris J.] Univ Toronto, Ctr Addict & Mental Hlth, Temerty Ctr Therapeut Brain Intervent, Toronto, ON, Canada.
   [Giacobbe, Peter] Univ Toronto, Toronto Gen Hosp, Dept Psychiat, Toronto, ON M5G 1L7, Canada.
   [Lozano, Andres M.] Univ Toronto, Univ Hlth Network, Dept Neurosurg, Toronto, ON, Canada.
   [Wong, Willy] Univ Toronto, Dept Elect & Comp Engn, Toronto, ON, Canada.
C3 University of Toronto; Centre for Addiction & Mental Health - Canada;
   University of Toronto; University Health Network Toronto; Toronto
   General Hospital; University of Toronto; University Health Network
   Toronto; University of Toronto
RP Daskalakis, ZJ (通讯作者)，Ctr Addict & Mental Hlth, 1001 Queen St West,Unit 4-1, Toronto, ON M6J 1H4, Canada.
EM Jeff.Daskalakis@camh.ca
RI Lozano, Andres M/A-5058-2012
OI Farzan, Faranak/0000-0001-9249-2994; Lozano, Andres
   M./0000-0001-8257-3694; Garcia Dominguez, Luis/0000-0002-2671-2845;
   Wong, Willy/0000-0002-3900-3140; Barr, Mera/0000-0002-1103-1887
FU Canadian Institutes of Health Research (CIHR); Temerty Family; Grant
   Family; Centre for Addiction and Mental Health (CAMH) Foundation;
   Campbell Institute
FX This work was supported by the Canadian Institutes of Health Research
   (CIHR), the Temerty Family, the Grant Family, and through the Centre for
   Addiction and Mental Health (CAMH) Foundation and the Campbell
   Institute.
CR Airaksinen K, 2011, HUM BRAIN MAPP, V32, P1091, DOI 10.1002/hbm.21096
   Allen DP, 2010, CLIN NEUROPHYSIOL, V121, P1227, DOI 10.1016/j.clinph.2010.02.156
   Barr MS, 2009, NEUROPSYCHOPHARMACOL, V34, P2359, DOI 10.1038/npp.2009.79
   Broadway JM, 2012, NEUROPSYCHOPHARMACOL, V37, P1764, DOI 10.1038/npp.2012.23
   Cacioppo JT, 2007, HANDBOOK OF PSYCHOPHYSIOLOGY, 3RD EDITION, P1, DOI 10.2277/ 0521844711
   Cavanagh JF, 2011, NAT NEUROSCI, V14, P1462, DOI 10.1038/nn.2925
   Deuschl G, 2006, NEW ENGL J MED, V355, P896, DOI 10.1056/NEJMoa060281
   Holtzheimer PE, 2012, ARCH GEN PSYCHIAT, V69, P150, DOI 10.1001/archgenpsychiatry.2011.1456
   Jech R, 2006, CLIN NEUROPHYSIOL, V117, P1017, DOI 10.1016/j.clinph.2006.01.009
   Kay SM., 1993, Fundamentals of Statistical Signal Processing: Estimation Theory, VI
   Kennedy SH, 2011, AM J PSYCHIAT, V168, P502, DOI 10.1176/appi.ajp.2010.10081187
   Kühn AA, 2008, J NEUROSCI, V28, P6165, DOI 10.1523/JNEUROSCI.0282-08.2008
   Nunez PaulL., 2005, Electric Fields of the Brain: The Neurophysics of EEG, V2nd
   Oppenheim AV, 1999, DISCRETE TIME SIGNAL
   Park H, 2009, NEUROREPORT, V20, P1444, DOI 10.1097/WNR.0b013e328331a51a
   Swann N, 2011, J NEUROSCI, V31, P5721, DOI 10.1523/JNEUROSCI.6135-10.2011
   TURIN GL, 1960, IRE T INFORM THEOR, V6, P311, DOI 10.1109/TIT.1960.1057571
NR 17
TC 28
Z9 34
U1 0
U2 15
PU ELSEVIER SCIENCE BV
PI AMSTERDAM
PA PO BOX 211, 1000 AE AMSTERDAM, NETHERLANDS
SN 0165-0270
EI 1872-678X
J9 J NEUROSCI METH
JI J. Neurosci. Methods
PD NOV 30
PY 2014
VL 237
BP 33
EP 40
DI 10.1016/j.jneumeth.2014.09.002
PG 8
WC Biochemical Research Methods; Neurosciences
WE Science Citation Index Expanded (SCI-EXPANDED)
SC Biochemistry & Molecular Biology; Neurosciences & Neurology
GA AS3XZ
UT WOS:000344209700005
PM 25218560
DA 2024-04-10
ER

PT J
AU Gimenez-Aparisi, G
   Guijarro-Estelles, E
   Chornet-Lurbe, A
   Ballesta-Martinez, S
   Pardo-Hernandez, M
   Ye-Lin, Y
AF Gimenez-Aparisi, G.
   Guijarro-Estelles, E.
   Chornet-Lurbe, A.
   Ballesta-Martinez, S.
   Pardo-Hernandez, M.
   Ye-Lin, Y.
TI Early detection of Parkinson's disease: Systematic analysis of the
   influence of the eyes on quantitative biomarkers in resting state
   electroencephalography
SO HELIYON
LA English
DT Article
DE Electroencephalography; qEEG; Parkinson's disease; Resting state;
   Eyes-opening reactivity
ID FALSE DISCOVERY RATE; EEG CHANGES; BRAIN ACTIVITY; POWER SPECTRA;
   EARLY-STAGE; CORRELATE; DEFICITS; SYNCHRONIZATION; CONNECTIVITY;
   IMPAIRMENT
AB While resting state electroencephalography (EEG) provides relevant information on pathological changes in Parkinson's disease, most studies focus on the eyes-closed EEG biomarkers. Recent evidence has shown that both eyes-open EEG and reactivity to eyes-opening can also differentiate Parkinson's disease from healthy aging, but no consensus has been reached on a discriminatory capability benchmark. The aim of this study was to determine the resting-state EEG biomarkers suitable for real-time application that can differentiate Parkinson's patients from healthy subjects under both eyes closed and open. For this, we analysed and compared the quantitative EEG an-alyses of 13 early-stage cognitively normal Parkinson's patients with an age and sex-matched healthy group. We found that Parkinson's disease exhibited abnormal excessive theta activity in eyes-closed, which was reflected by a significantly higher relative theta power, a higher time percentage with a frequency peak in the theta band and a reduced alpha/theta ratio, while Parkinson's patients showed a significantly steeper non-oscillatory spectral slope activity than that of healthy subjects. We also found considerably less alpha and beta reactivity to eyes-opening in Parkinson's disease plus a significant moderate correlation between these EEG-biomarkers and the MDS-UPDRS score, used to assesses the clinical symptoms of Parkinson's Disease. Both EEG recordings with the eyes open and reactivity to eyes-opening provided additional information to the eyes-closed condition.We thus strongly recommend that both eyes open and closed be used in clinical practice recording protocols to promote EEG as a complementary non-invasive screening method for the early detection of Parkinson's disease, which would allow clinicians to design patient-oriented treatment and improve the patient's quality of life.
C1 [Gimenez-Aparisi, G.; Guijarro-Estelles, E.; Ye-Lin, Y.] Univ Politecn Valencia, Ctr Invest & Innovac Bioingn, Valencia 46022, Spain.
   [Chornet-Lurbe, A.; Ballesta-Martinez, S.; Pardo-Hernandez, M.] Hosp Lluis Alcanyis, Dept salud Xativa Ontinyent, Serv Neurofisiol Clin, Xativa 46800, Valencia, Spain.
C3 Universitat Politecnica de Valencia; Hospital Lluis Alcanyis de Xativa
RP Ye-Lin, Y (通讯作者)，Univ Politecn Valencia, Ctr Invest & Innovac Bioingn, Valencia 46022, Spain.
EM guigiap@etsii.upv.es; eguijarro@ci2b.upv.es; chornet_ant@gva.es;
   ballesta_sara@gva.es; mario.pardo@fisabio.es; yiye@ci2b.upv.es
OI Gimenez Aparisi, Guillem/0009-0008-2260-7301
FU European Union - NextGenerationEU under the Investigo Program
   [INVEST/2022/67]; Polisabio [Polisabio 2021/A04]; CRUE-Universitat
   Politecnica de Valencia
FX This work was supported by the European Union - NextGenerationEU under
   the Investigo Program (INVEST/2022/67) and Polisabio (Polisabio
   2021/A04). Funding for open access charge: CRUE-Universitat Politecnica
   de Valencia.
CR Ae W.J.F., 2008, Simulated Power Spectral Density (PSD) of Background Electrocorticogram, ECoG), DOI [10.1007/s11571-008-9064-y, DOI 10.1007/S11571-008-9064-Y]
   Agosta F, 2015, CNS NEUROSCI THER, V21, P754, DOI 10.1111/cns.12410
   Arnaldi D, 2017, MOVEMENT DISORD, V32, P1738, DOI 10.1002/mds.27190
   Babiloni C, 2022, NEUROBIOL AGING, V115, P88, DOI 10.1016/j.neurobiolaging.2022.04.001
   Babiloni C, 2019, NEUROBIOL AGING, V73, P9, DOI 10.1016/j.neurobiolaging.2018.08.010
   Barcelon EA, 2019, FRONT NEUROL, V10, DOI 10.3389/fneur.2019.00398
   Barry RJ, 2017, BIOL PSYCHOL, V129, P293, DOI 10.1016/j.biopsycho.2017.09.010
   Bayot M, 2022, NEUROPHYSIOL CLIN, V52, P212, DOI 10.1016/j.neucli.2022.03.003
   Benjamini Y, 2001, ANN STAT, V29, P1165
   BENJAMINI Y, 1995, J R STAT SOC B, V57, P289, DOI 10.1111/j.2517-6161.1995.tb02031.x
   Benjamini Y, 2006, BIOMETRIKA, V93, P491, DOI 10.1093/biomet/93.3.491
   Berg D, 2008, NEURODEGENER DIS, V5, P133, DOI 10.1159/000113682
   Bhat S, 2018, COMPUT BIOL MED, V102, P234, DOI 10.1016/j.compbiomed.2018.09.008
   Bocková M, 2019, CLIN NEUROPHYSIOL, V130, P239, DOI 10.1016/j.clinph.2018.11.013
   Boon LI, 2019, HUM BRAIN MAPP, V40, P2827, DOI 10.1002/hbm.24562
   Bosboom JLW, 2006, CLIN NEUROPHYSIOL, V117, P2521, DOI 10.1016/j.clinph.2006.06.720
   Bousleiman H, 2014, ANN CLIN TRANSL NEUR, V1, P884, DOI 10.1002/acn3.129
   Brown P, 2007, CURR OPIN NEUROBIOL, V17, P656, DOI 10.1016/j.conb.2007.12.001
   Camicioli R, 2003, MOVEMENT DISORD, V18, P784, DOI 10.1002/mds.10444
   Cao CY, 2020, NEUROIMAGE-CLIN, V26, DOI 10.1016/j.nicl.2020.102255
   Caviness JN, 2007, PARKINSONISM RELAT D, V13, P348, DOI 10.1016/j.parkreldis.2007.01.003
   Caviness JN, 2016, EUR J NEUROL, V23, P387, DOI 10.1111/ene.12878
   Caviness JN, 2015, J PARKINSON DIS, V5, P117, DOI 10.3233/JPD-140480
   Caviness John N, 2014, Parkinsonism Relat Disord, V20 Suppl 1, pS39, DOI 10.1016/S1353-8020(13)70012-9
   Chen CC, 2010, EXP NEUROL, V224, P234, DOI 10.1016/j.expneurol.2010.03.015
   Clark DL, 2023, PARKINSONISM RELAT D, V110, DOI 10.1016/j.parkreldis.2023.105397
   Clements GM, 2021, FRONT HUM NEUROSCI, V15, DOI 10.3389/fnhum.2021.621620
   Colombo MA, 2019, NEUROIMAGE, V189, P631, DOI 10.1016/j.neuroimage.2019.01.024
   Conti M, 2022, FRONT NEUROL, V13, DOI 10.3389/fneur.2022.844745
   Cromarty RA, 2016, CLIN NEUROPHYSIOL, V127, P349, DOI 10.1016/j.clinph.2015.06.020
   Dickson DW, 2012, CSH PERSPECT MED, V2, DOI 10.1101/cshperspect.a009258
   Donoghue T, 2020, ENEURO, V7, DOI 10.1523/ENEUR0.0192-20.2020
   Donoghue T, 2020, NAT NEUROSCI, V23, P1655, DOI 10.1038/s41593-020-00744-x
   Dubbelink KTEO, 2013, NEUROBIOL AGING, V34, P408, DOI 10.1016/j.neurobiolaging.2012.02.029
   Eichelberger D, 2017, PARKINSONS DIS-US, V2017, DOI 10.1155/2017/3659784
   Fonseca LC, 2011, CLIN EEG NEUROSCI, V42, P185, DOI 10.1177/155005941104200308
   Francis PT, 2007, MOVEMENT DISORD, V22, pS351, DOI 10.1002/mds.21683
   Ganguly U, 2021, FRONT AGING NEUROSCI, V13, DOI 10.3389/fnagi.2021.702639
   Gao R, 2017, NEUROIMAGE, V158, P70, DOI 10.1016/j.neuroimage.2017.06.078
   George JS, 2013, NEUROIMAGE-CLIN, V3, P261, DOI 10.1016/j.nicl.2013.07.013
   Gerster M, 2022, NEUROINFORMATICS, DOI 10.1007/s12021-022-09581-8
   Goetz CG, 2008, MOVEMENT DISORD, V23, P2129, DOI 10.1002/mds.22340
   Groppe DM, 2011, PSYCHOPHYSIOLOGY, V48, P1711, DOI 10.1111/j.1469-8986.2011.01273.x
   Grunwald M, 2007, J CLIN NEUROPHYSIOL, V24, P22, DOI 10.1097/WNP.0b013e31802ed5b2
   Han CX, 2013, COGN NEURODYNAMICS, V7, P351, DOI 10.1007/s11571-013-9247-z
   Hassan M, 2017, NEUROIMAGE-CLIN, V14, P591, DOI 10.1016/j.nicl.2017.03.002
   Hill AT, 2022, DEV COGN NEUROS-NETH, V54, DOI 10.1016/j.dcn.2022.101076
   Jaramillo-Jimenez A, 2023, CLIN NEUROPHYSIOL, V151, P28, DOI 10.1016/j.clinph.2023.03.363
   Jaramillo-Jimenez A, 2021, CLIN NEUROPHYSIOL, V132, P756, DOI 10.1016/j.clinph.2021.01.001
   Keller S.M, 2018, Computational EEG in Personalized Medicine: A Study in Parkinson's Disease, P1
   Keller SM, 2020, BRAIN COMMUN, V2, DOI 10.1093/braincomms/fcaa207
   Kim JM, 2022, NEUROBIOL DIS, V168, DOI 10.1016/j.nbd.2022.105692
   Komisaruk O, 2021, INT J ADV COMPUT SC, V12, P28
   Kulkarni NN, 2015, PROCEEDINGS OF 2015 IEEE 9TH INTERNATIONAL CONFERENCE ON INTELLIGENT SYSTEMS AND CONTROL (ISCO)
   Little S, 2012, EXP NEUROL, V236, P383, DOI 10.1016/j.expneurol.2012.04.024
   Little Simon, 2014, Parkinsonism Relat Disord, V20 Suppl 1, pS44, DOI 10.1016/S1353-8020(13)70013-0
   Liu F., 2011, RECENT ADV BIOSTATIS, P3, DOI DOI 10.1142/9789814329804_0001
   Liu WM, 2016, J FORMOS MED ASSOC, V115, P531, DOI 10.1016/j.jfma.2015.05.014
   Maggioni E, 2021, FRONT AGING NEUROSCI, V13, DOI 10.3389/fnagi.2021.657221
   Mahlknecht P, 2015, J PARKINSON DIS, V5, P681, DOI 10.3233/JPD-150685
   Martin S, 2018, NPJ PARKINSON DIS, V4, DOI 10.1038/s41531-018-0068-y
   Massa F, 2020, PARKINSONISM RELAT D, V75, P70, DOI 10.1016/j.parkreldis.2020.05.007
   Meghdadi AH, 2021, PLOS ONE, V16, DOI 10.1371/journal.pone.0244180
   Meghdadi AH, 2019, IEEE SYS MAN CYBERN, P1280, DOI 10.1109/SMC.2019.8914065
   Mikkel Vinding A.C, 2022, medRxiv, DOI [10.1101/2021.06.27.21259592, 06.27.21259592, DOI 10.1101/2021.06.27.21259592,06.27.21259592]
   Miladinovic A, 2021, PROCEDIA COMPUT SCI, V192, P2616, DOI 10.1016/j.procs.2021.09.031
   Moazami-Goudarzi M, 2008, NEUROIMAGE, V41, P985, DOI 10.1016/j.neuroimage.2008.03.032
   Neumann WJ, 2016, MOVEMENT DISORD, V31, P1748, DOI 10.1002/mds.26759
   Nolan H, 2010, J NEUROSCI METH, V192, P152, DOI 10.1016/j.jneumeth.2010.07.015
   Novak K, 2022, FRONT AGING NEUROSCI, V13, DOI 10.3389/fnagi.2021.804991
   Ou ZJ, 2021, FRONT PUBLIC HEALTH, V9, DOI 10.3389/fpubh.2021.776847
   Pal A., 2020, BIOMARKERS NEUROPSYC, V3, P100027, DOI [10.1016/j.bionps.2020.100027, DOI 10.1016/J.BIONPS.2020.100027]
   Peh Wei Yan, 2022, Annu Int Conf IEEE Eng Med Biol Soc, V2022, P3599, DOI 10.1109/EMBC48229.2022.9871916
   Perugini M, 2014, PERSPECT PSYCHOL SCI, V9, P319, DOI 10.1177/1745691614528519
   Petro NM, 2022, NEUROIMAGE, V258, DOI 10.1016/j.neuroimage.2022.119337
   Postuma RB, 2015, MOVEMENT DISORD, V30, P1591, DOI 10.1002/mds.26424
   Priori A, 2004, EXP NEUROL, V189, P369, DOI 10.1016/j.expneurol.2004.06.001
   Railo H., 2020, bioRxiv
   Railo H., 2021, Parkinson's disease: Resting state EEG, P15
   Railo H, 2020, CLIN NEUROPHYSIOL, V131, P2140, DOI 10.1016/j.clinph.2020.05.038
   Rosenblum Y., 2023, J. Neurol., P1, DOI [10.1007/S00415-023-11728-9/FIGURES/2, DOI 10.1007/S00415-023-11728-9/FIGURES/2]
   Sassenhagen J, 2019, PSYCHOPHYSIOLOGY, V56, DOI 10.1111/psyp.13335
   Schumacher J, 2020, ALZHEIMERS RES THER, V12, DOI 10.1186/s13195-020-00613-6
   Serizawa K, 2008, J CLIN NEUROPHYSIOL, V25, P361, DOI 10.1097/WNP.0b013e31818f50de
   Shirahige L, 2020, J PARKINSON DIS, V10, P455, DOI 10.3233/JPD-191840
   Stam CJ, 2005, CLIN NEUROPHYSIOL, V116, P2266, DOI 10.1016/j.clinph.2005.06.011
   Stanzione P, 1996, EUR J NEUROL, V3, P354, DOI 10.1111/j.1468-1331.1996.tb00229.x
   Stoffers D, 2007, BRAIN, V130, P1847, DOI 10.1093/brain/awm034
   Sullivan Gail M, 2012, J Grad Med Educ, V4, P279, DOI 10.4300/JGME-D-12-00156.1
   Swann NC, 2015, ANN NEUROL, V78, P742, DOI 10.1002/ana.24507
   Tiraboschi P, 2002, ARCH GEN PSYCHIAT, V59, P946, DOI 10.1001/archpsyc.59.10.946
   Tong TJ, 2008, STAT MED, V27, P1960, DOI 10.1002/sim.3237
   Tysnes OB, 2017, J NEURAL TRANSM, V124, P901, DOI 10.1007/s00702-017-1686-y
   Vakalopoulos C, 2014, FRONT NEUROSCI-SWITZ, V8, DOI 10.3389/fnins.2014.00063
   Vardy AN, 2011, CLIN NEUROPHYSIOL, V122, P789, DOI 10.1016/j.clinph.2010.10.034
   Voytek B, 2015, J NEUROSCI, V35, P13257, DOI 10.1523/JNEUROSCI.2332-14.2015
   Wan L, 2019, HUM BRAIN MAPP, V40, P566, DOI 10.1002/hbm.24395
   Wang Q, 2020, FRONT AGING NEUROSCI, V12, DOI 10.3389/fnagi.2020.587396
   Wang S., 2018, P 2017 10 INT C IM S, P1, DOI [10.1109/CISP-BMEI.2017.8302146, DOI 10.1109/CISP-BMEI.2017.8302146]
   Wang ZY, 2022, EUR J NEUROSCI, V56, P4889, DOI 10.1111/ejn.15774
   Whalen TC, 2020, J NEUROPHYSIOL, V124, P312, DOI 10.1152/jn.00158.2020
   WHO, PARKINSON DIS
   Wiest C., 2022, bioRxiv
   Yang WY, 2020, NPJ PARKINSONS DIS, V6, DOI 10.1038/s41531-020-0117-1
   Yi GS, 2017, COGN NEURODYNAMICS, V11, P147, DOI 10.1007/s11571-016-9415-z
   Yogev-Seligmann G, 2022, FRONT HUM NEUROSCI, V16, DOI 10.3389/fnhum.2022.943047
   Zhang JL, 2022, FRONT AGING NEUROSCI, V14, DOI 10.3389/fnagi.2022.846017
   Zhang ZH, 2013, CRIT CARE, V17, DOI 10.1186/cc11919
NR 108
TC 1
Z9 1
U1 14
U2 14
PU CELL PRESS
PI CAMBRIDGE
PA 50 HAMPSHIRE ST, FLOOR 5, CAMBRIDGE, MA 02139 USA
EI 2405-8440
J9 HELIYON
JI Heliyon
PD OCT
PY 2023
VL 9
IS 10
AR e20625
DI 10.1016/j.heliyon.2023.e20625
EA OCT 2023
PG 14
WC Multidisciplinary Sciences
WE Science Citation Index Expanded (SCI-EXPANDED)
SC Science & Technology - Other Topics
GA W0MH2
UT WOS:001088652200001
PM 37829809
OA gold, Green Published
DA 2024-04-10
ER

PT J
AU Gschwandtner, U
   Bogaarts, G
   Roth, V
   Fuhr, P
AF Gschwandtner, Ute
   Bogaarts, Guy
   Roth, Volker
   Fuhr, Peter
TI Prediction of cognitive decline in Parkinson's disease (PD) patients
   with electroencephalography (EEG) connectivity characterized by
   time-between-phase-crossing (TBPC)
SO SCIENTIFIC REPORTS
LA English
DT Article
ID FUNCTIONAL CONNECTIVITY; STATE; RELIABILITY; ALZHEIMERS; DEMENTIA;
   SPECTRA
AB The aim of the study is to identify the dynamic change pattern of EEG to predict cognitive decline in patients with Parkinson's disease. Here we demonstrate that the quantification of synchrony-pattern changes across the scalp, measured using electroencephalography (EEG), offers an alternative approach of observing an individual's functional brain organization. This method, called "Time-Between-Phase-Crossing" (TBPC), is based on the same phenomenon as the phase-lag-index (PLI); it also considers intermittent changes in the signals of phase differences between pairs of EEG signals, but additionally analyzes dynamic connectivity changes. We used data from 75 non-demented Parkinson's disease patients and 72 healthy controls, who were followed over a period of 3 years. Statistics were calculated using connectome-based modeling (CPM) and receiver operating characteristic (ROC). We show that TBPC profiles, via the use of intermittent changes in signals of analytic phase differences of pairs of EEG signals, can be used to predict cognitive decline in Parkinson's disease (p < 0.05).
C1 [Bogaarts, Guy; Roth, Volker] Univ Basel, Dept Math & Comp Sci, Basel, Switzerland.
   [Gschwandtner, Ute; Bogaarts, Guy; Fuhr, Peter] Univ Hosp Basel, Dept Neurol, Basel, Switzerland.
   [Gschwandtner, Ute; Bogaarts, Guy; Fuhr, Peter] Univ Hosp Basel, Dept Clin Res, Basel, Switzerland.
C3 University of Basel; University of Basel; University of Basel
RP Gschwandtner, U (通讯作者)，Univ Hosp Basel, Dept Neurol, Basel, Switzerland.; Gschwandtner, U (通讯作者)，Univ Hosp Basel, Dept Clin Res, Basel, Switzerland.
EM Ute.Gschwandtner@usb.ch
RI Roth, Volker/Q-4025-2017
OI Roth, Volker/0000-0003-0991-0273
FU SNSF [159682]
FX AcknowledgementsThis work was supported by SNSF grant 159682.
   Calculations were performed at the sciCORE (http://scicore.unibas.ch/)
   scientific computing core facility at University of Basel.
CR Babiloni C, 2017, NEUROBIOL AGING, V55, P143, DOI 10.1016/j.neurobiolaging.2017.03.030
   Bertrand JA, 2016, BRAIN CONNECT, V6, P216, DOI 10.1089/brain.2015.0390
   Bousleiman H, 2014, ANN CLIN TRANSL NEUR, V1, P884, DOI 10.1002/acn3.129
   Caviness JN, 2015, J PARKINSON DIS, V5, P117, DOI 10.3233/JPD-140480
   Cozac VV, 2016, PARKINSONS DIS-US, V2016, DOI 10.1155/2016/9060649
   Dubbelink KTEO, 2013, NEUROIMAGE-CLIN, V2, P612, DOI 10.1016/j.nicl.2013.04.003
   Engels MMA, 2015, BMC NEUROL, V15, DOI 10.1186/s12883-015-0400-7
   Fiorenzato E, 2019, BRAIN, V142, P2860, DOI 10.1093/brain/awz192
   FOLSTEIN MF, 1975, J PSYCHIAT RES, V12, P189, DOI 10.1016/0022-3956(75)90026-6
   Freeman WJ, 2003, HUM BRAIN MAPP, V19, P248, DOI 10.1002/hbm.10120
   Gschwandtner U, 2021, FRONT NEUROSCI-SWITZ, V15, DOI 10.3389/fnins.2021.683633
   Hatz F, 2015, CLIN NEUROPHYSIOL, V126, P268, DOI 10.1016/j.clinph.2014.05.014
   Keller SM, 2020, BRAIN COMMUN, V2, DOI 10.1093/braincomms/fcaa207
   Klassen BT, 2011, NEUROLOGY, V77, P118, DOI 10.1212/WNL.0b013e318224af8d
   Näpflin M, 2007, CLIN NEUROPHYSIOL, V118, P2519, DOI 10.1016/j.clinph.2007.07.022
   Shen XL, 2017, NAT PROTOC, V12, P506, DOI 10.1038/nprot.2016.178
   Sneddon R, 2007, PHYSICA A, V386, P101, DOI 10.1016/j.physa.2007.05.065
   Stam CJ, 2009, BRAIN, V132, P213, DOI 10.1093/brain/awn262
   Stam CJ, 2007, HUM BRAIN MAPP, V28, P1178, DOI 10.1002/hbm.20346
   Van de Ville D, 2010, P NATL ACAD SCI USA, V107, P18179, DOI 10.1073/pnas.1007841107
   Zimmermann R, 2015, DEMENT GERIATR COGN, V39, P207, DOI 10.1159/000370110
NR 21
TC 0
Z9 0
U1 7
U2 12
PU NATURE PORTFOLIO
PI BERLIN
PA HEIDELBERGER PLATZ 3, BERLIN, 14197, GERMANY
SN 2045-2322
J9 SCI REP-UK
JI Sci Rep
PD MAR 29
PY 2023
VL 13
IS 1
AR 5093
DI 10.1038/s41598-023-32345-6
PG 7
WC Multidisciplinary Sciences
WE Science Citation Index Expanded (SCI-EXPANDED)
SC Science & Technology - Other Topics
GA I6BK4
UT WOS:001003614500043
PM 36991083
OA Green Published, gold
DA 2024-04-10
ER

PT J
AU Carriere, N
   Bourriez, JL
   Delval, A
   Derambure, P
   Defebvre, L
   Dujardin, K
AF Carriere, Nicolas
   Bourriez, Jean-Louis
   Delval, Arnaud
   Derambure, Philippe
   Defebvre, Luc
   Dujardin, Kathy
TI Impulse Control Disorders in Parkinson's Disease are Associated with
   Alterations in Reward-Related Cortical Oscillations
SO JOURNAL OF PARKINSONS DISEASE
LA English
DT Article
DE Parkinson disease; disruptive; impulse control; and conduct disorders;
   electroencephalography; brain waves; gambling; reward
ID STRIATAL DOPAMINE RELEASE; THETA OSCILLATIONS; MONETARY GAIN; FEEDBACK;
   ERROR; EEG; BEHAVIORS; OLDER; PERFORMANCE; ADAPTATION
AB Background: Impulse control disorders (ICDs) in Parkinson's disease (PD) are related to treatment with dopamine agonists, which is thought to deregulate the dopaminergic mesolimbic pathway and impair reward evaluation. EEG studies in healthy controls (HCs) have suggested that the increase in theta power observed after negative outcome is a marker of reward processing.
   Objective: To compare outcome-locked, event-related spectral perturbation in a gambling task in PD patients with and without ICDs and in HCs.
   Methods: Twelve PD patients with ICDs, 12 PD patients without ICDs and 14 HCs underwent EEG while performing a gambling task. The groups were compared in terms of (i) the peak EEG power in the theta (4-7 Hz), alpha (8-14 Hz) and beta (15-30 Hz) frequency bands between 200 and 500 ms after the outcome, and (ii) time-frequency plots at Fz, FCz and Cz.
   Results: Positive outcomes were associated with greater theta power than negative outcomes in patients without ICDs and in HCs, but not in patients with ICDs. Patients with ICDs and HCs displayed greater theta power following unexpectedly high outcomes. HCs displayed greater beta power following high amplitude than low amplitude outcomes, whereas patients with ICD showed the opposite pattern.
   Conclusions: In PD, ICDs are associated with (i) weaker modulation of frontocentral theta power by reward valence, (ii) greater frontocentral theta power following unexpected, high outcomes, and (iii) a reversal of the effect of risk on beta oscillations. These observations are consistent with an impairment in prediction error computation in the medial prefrontal cortex.
C1 [Carriere, Nicolas; Bourriez, Jean-Louis; Delval, Arnaud; Derambure, Philippe; Defebvre, Luc; Dujardin, Kathy] Univ Lille, INSERM, U1171, Lille, France.
   [Carriere, Nicolas; Defebvre, Luc; Dujardin, Kathy] Ctr Hosp Reg Univ, Serv Neurol & Pathol Mouvement, Lille, France.
   [Bourriez, Jean-Louis; Delval, Arnaud; Derambure, Philippe] Ctr Hosp Reg Univ, Serv Neurophysiol Clin, Lille, France.
C3 Universite de Lille; Institut National de la Sante et de la Recherche
   Medicale (Inserm); Universite de Lille; CHU Lille; Universite de Lille;
   CHU Lille
RP Carriere, N (通讯作者)，CHRU Lille, Hop Roger Salengro, Serv Neurol & Pathol Mouvement, Rue Emile Laine, F-59037 Lille, France.
EM nicolas.carriere@chru-lille.fr
RI Derambure, Philippe/AAK-8546-2020; Dujardin, Kathy/H-5037-2011
OI Dujardin, Kathy/0000-0002-0110-574X; Delval, Arnaud/0000-0003-0642-3541
CR [Anonymous], 2000, DIAGN STAT MAN MENT
   Averbeck BB, 2013, BEHAV NEUROSCI, V127, P245, DOI 10.1037/a0032079
   Banis S, 2014, PLOS ONE, V9, DOI 10.1371/journal.pone.0095690
   Bernat EM, 2011, J ABNORM PSYCHOL, V120, P352, DOI 10.1037/a0022124
   Bland BH, 2001, BEHAV BRAIN RES, V127, P119, DOI 10.1016/S0166-4328(01)00358-8
   Brauns Igor, 2014, Int Arch Med, V7, P51, DOI 10.1186/1755-7682-7-51
   Cavanagh JF, 2010, NEUROIMAGE, V49, P3198, DOI 10.1016/j.neuroimage.2009.11.080
   Cilia R, 2010, NEUROBIOL DIS, V39, P98, DOI 10.1016/j.nbd.2010.03.013
   Cohen MX, 2009, J COGNITIVE NEUROSCI, V21, P390, DOI 10.1162/jocn.2008.21020
   De Pascalis V, 2012, INT J PSYCHOPHYSIOL, V85, P68, DOI 10.1016/j.ijpsycho.2011.06.005
   Delorme A, 2004, J NEUROSCI METH, V134, P9, DOI 10.1016/j.jneumeth.2003.10.009
   Engel AK, 2010, CURR OPIN NEUROBIOL, V20, P156, DOI 10.1016/j.conb.2010.02.015
   Eppinger B, 2008, NEUROPSYCHOLOGIA, V46, P521, DOI 10.1016/j.neuropsychologia.2007.09.001
   Fahn S, 1987, RECENT DEV PARKINSON, V2, p[153, 293]
   Ferdinand NK, 2013, BIOL PSYCHOL, V94, P235, DOI 10.1016/j.biopsycho.2013.07.006
   Ferrara JM, 2008, CNS SPECTRUMS, V13, P690, DOI 10.1017/S1092852900013778
   FOLSTEIN MF, 1975, J PSYCHIAT RES, V12, P189, DOI 10.1016/0022-3956(75)90026-6
   Foti D, 2015, CLIN NEUROPHYSIOL, V126, P1338, DOI 10.1016/j.clinph.2014.08.025
   GIBB WRG, 1989, NEUROPATH APPL NEURO, V15, P27, DOI 10.1111/j.1365-2990.1989.tb01147.x
   Hämmerer D, 2011, J COGNITIVE NEUROSCI, V23, P579, DOI 10.1162/jocn.2010.21475
   HajiHosseini A, 2012, NEUROIMAGE, V60, P1678, DOI 10.1016/j.neuroimage.2012.01.125
   HOEHN MM, 1967, NEUROLOGY, V17, P427, DOI 10.1212/WNL.17.5.427
   Hollerman JR, 1998, NAT NEUROSCI, V1, P304, DOI 10.1038/1124
   Holroyd CB, 2004, PSYCHOPHYSIOLOGY, V41, P245, DOI 10.1111/j.1469-8986.2004.00152.x
   Housden CR, 2010, NEUROPSYCHOPHARMACOL, V35, P2155, DOI 10.1038/npp.2010.84
   Kamarajan C, 2008, BRAIN RES, V1235, P45, DOI 10.1016/j.brainres.2008.06.051
   Kamarajan C, 2012, HUM BRAIN MAPP, V33, P1019, DOI 10.1002/hbm.21267
   Lee JY, 2012, PARKINSONISM RELAT D, V18, P76, DOI 10.1016/j.parkreldis.2011.08.009
   Lee JY, 2009, MOVEMENT DISORD, V24, P1803, DOI 10.1002/mds.22678
   Marco-Pallares J, 2008, NEUROPSYCHOLOGIA, V46, P241, DOI 10.1016/j.neuropsychologia.2007.07.016
   Maris E, 2007, J NEUROSCI METH, V164, P177, DOI 10.1016/j.jneumeth.2007.03.024
   Mathewson KJ, 2008, PSYCHOPHYSIOLOGY, V45, P936, DOI 10.1111/j.1469-8986.2008.00699.x
   MCELROY SL, 1994, J CLIN PSYCHIAT, V55, P242
   Miltner WHR, 1997, J COGNITIVE NEUROSCI, V9, P788, DOI 10.1162/jocn.1997.9.6.788
   Nelson LD, 2011, PSYCHOPHARMACOLOGY, V218, P419, DOI 10.1007/s00213-011-2323-3
   Nieuwenhuis S, 2002, COGN AFFECT BEHAV NE, V2, P19, DOI 10.3758/CABN.2.1.19
   O'Sullivan SS, 2011, BRAIN, V134, P969, DOI 10.1093/brain/awr003
   Oostenveld R, 2001, CLIN NEUROPHYSIOL, V112, P713, DOI 10.1016/S1388-2457(00)00527-7
   Pietschmann M, 2008, PSYCHOPHYSIOLOGY, V45, P559, DOI 10.1111/j.1469-8986.2008.00651.x
   Politis M, 2013, BRAIN, V136, P400, DOI 10.1093/brain/aws326
   Sheehan DV, 1998, J CLIN PSYCHIAT, V59, P34, DOI 10.4088/JCP.09m05305whi
   Steeves TDL, 2009, BRAIN, V132, P1376, DOI 10.1093/brain/awp054
   Tomlinson CL, 2010, MOVEMENT DISORD, V25, P2649, DOI 10.1002/mds.23429
   van de Vijver I, 2011, J COGNITIVE NEUROSCI, V23, P4106, DOI 10.1162/jocn_a_00110
   van Eimeren T, 2010, NEUROLOGY, V75, P1711, DOI 10.1212/WNL.0b013e3181fc27fa
   Voon V, 2006, NEUROLOGY, V67, P1254, DOI 10.1212/01.wnl.0000238503.20816.13
   Voon V, 2011, BRAIN, V134, P1438, DOI 10.1093/brain/awr080
   Voon V, 2011, ANN NEUROL, V69, P986, DOI 10.1002/ana.22356
   Voon V, 2010, NEURON, V65, P135, DOI 10.1016/j.neuron.2009.12.027
   Walsh MM, 2012, NEUROSCI BIOBEHAV R, V36, P1870, DOI 10.1016/j.neubiorev.2012.05.008
   Weintraub D, 2013, NEUROLOGY, V80, P176, DOI 10.1212/WNL.0b013e31827b915c
   Weintraub D, 2010, ARCH NEUROL-CHICAGO, V67, P589, DOI 10.1001/archneurol.2010.65
   Weintraub D, 2009, MOVEMENT DISORD, V24, P1461, DOI 10.1002/mds.22571
NR 53
TC 5
Z9 6
U1 0
U2 11
PU IOS PRESS
PI AMSTERDAM
PA NIEUWE HEMWEG 6B, 1013 BG AMSTERDAM, NETHERLANDS
SN 1877-7171
EI 1877-718X
J9 J PARKINSON DIS
JI J. Parkinsons Dis.
PY 2016
VL 6
IS 3
BP 651
EP 666
DI 10.3233/JPD-160828
PG 16
WC Neurosciences
WE Science Citation Index Expanded (SCI-EXPANDED)
SC Neurosciences & Neurology
GA DW7AK
UT WOS:000383803000020
PM 27372215
DA 2024-04-10
ER

PT J
AU Law, ZK
   Todd, C
   Mehraram, R
   Schumacher, J
   Baker, MR
   LeBeau, FEN
   Yarnall, A
   Onofrj, M
   Bonanni, L
   Thomas, A
   Taylor, JP
AF Law, Zhe Kang
   Todd, Carein
   Mehraram, Ramtin
   Schumacher, Julia
   Baker, Mark R.
   LeBeau, Fiona E. N.
   Yarnall, Alison
   Onofrj, Marco
   Bonanni, Laura
   Thomas, Alan
   Taylor, John-Paul
TI The Role of EEG in the Diagnosis, Prognosis and Clinical Correlations of
   Dementia with Lewy Bodies-A Systematic Review
SO DIAGNOSTICS
LA English
DT Review
DE dementia with lewy bodies; lewy body disease; parkinson's disease
   dementia; electroencephalography; electrophysiology; systematic review
ID PARKINSONS-DISEASE DEMENTIA; MILD COGNITIVE IMPAIRMENT;
   ALZHEIMERS-DISEASE; FLUCTUATING COGNITION; QUANTITATIVE EEG;
   DIFFERENTIAL-DIAGNOSIS; VISUAL HALLUCINATIONS; BODY DISEASES;
   ALPHA-RHYTHMS; DLB
AB Despite improvements in diagnostic criteria for dementia with Lewy bodies (DLB), the ability to discriminate DLB from Alzheimer's disease (AD) and other dementias remains suboptimal. Electroencephalography (EEG) is currently a supportive biomarker in the diagnosis of DLB. We performed a systematic review to better clarify the diagnostic and prognostic role of EEG in DLB and define the clinical correlates of various EEG features described in DLB. MEDLINE, EMBASE, and PsycINFO were searched using search strategies for relevant articles up to 6 August 2020. We included 43 studies comparing EEG in DLB with other diagnoses, 42 of them included a comparison of DLB with AD, 10 studies compared DLB with Parkinson's disease dementia, and 6 studies compared DLB with other dementias. The studies were visual EEG assessment (6), quantitative EEG (35) and event-related potential studies (2). The most consistent observation was the slowing of the dominant EEG rhythm (<8 Hz) assessed visually or through quantitative EEG, which was observed in similar to 90% of patients with DLB and only similar to 10% of patients with AD. Other findings based on qualitative rating, spectral power analyses, connectivity, microstate and machine learning algorithms were largely heterogenous due to differences in study design, EEG acquisition, preprocessing and analysis. EEG protocols should be standardized to allow replication and validation of promising EEG features as potential biomarkers in DLB.
C1 [Law, Zhe Kang; Todd, Carein; Mehraram, Ramtin; Schumacher, Julia; Baker, Mark R.; Yarnall, Alison; Thomas, Alan; Taylor, John-Paul] Newcastle Univ, Translat & Clin Res Inst, Biomed Res Bldg,Campus Ageing & Vital, Newcastle Upon Tyne NE4 5PL, Tyne & Wear, England.
   [Law, Zhe Kang] Natl Univ Malaysia, Dept Med, Kuala Lumpur 56000, Malaysia.
   [Baker, Mark R.] Royal Victoria Infirm, Dept Clin Neurophysiol, Queen Victoria Rd, Newcastle Upon Tyne NE1 4LP, Tyne & Wear, England.
   [LeBeau, Fiona E. N.] Newcastle Univ, Biosci Inst, Fac Med Sci, Framlington Pl, Newcastle Upon Tyne NE2 4HH, Tyne & Wear, England.
   [Onofrj, Marco; Bonanni, Laura] Univ G dAnnunzio, Dept Neurosci Imaging & Clin Sci, I-66100 Chieti, Italy.
   [Onofrj, Marco; Bonanni, Laura] Univ G dAnnunzio, CESI, I-66100 Chieti, Italy.
C3 Newcastle University - UK; Universiti Kebangsaan Malaysia; Newcastle
   University - UK; Newcastle University - UK; G d'Annunzio University of
   Chieti-Pescara; G d'Annunzio University of Chieti-Pescara
RP Taylor, JP (通讯作者)，Newcastle Univ, Translat & Clin Res Inst, Biomed Res Bldg,Campus Ageing & Vital, Newcastle Upon Tyne NE4 5PL, Tyne & Wear, England.
EM zhe-kang.law@ncl.ac.uk; carein.todd@ncl.ac.uk; r.mehraram2@ncl.ac.uk;
   julia.schumacher@ncl.ac.uk; mark.baker@ncl.ac.uk;
   fiona.lebeau@ncl.ac.uk; alison.yarnall@ncl.ac.uk; onofrj@unich.it;
   l.bonanni@unich.it; alan.thomas@ncl.ac.uk; john-paul.taylor@ncl.ac.uk
RI Thomas, Alan J/G-4807-2011; Taylor, John Paul/D-1480-2009; Bonanni,
   Laura/K-3868-2016; Law, Zhe Kang/ABC-6224-2020; Schumacher,
   Julia/AEN-1881-2022; THOMAS, Astrid Maria/K-7727-2016
OI Law, Zhe Kang/0000-0002-7900-9037; Schumacher,
   Julia/0000-0001-7323-4789; THOMAS, Astrid Maria/0000-0003-3853-2996;
   Mehraram, Ramtin/0000-0003-2567-2228; Yarnall,
   Alison/0000-0002-3126-9163; Baker, Mark/0000-0001-6916-1329; Taylor,
   John-Paul/0000-0001-7958-6558; Thomas, Alan/0000-0002-6667-9533; LeBeau,
   Fiona/0000-0003-1453-4022
FU National Institute for Health Research (NIHR) Newcastle Biomedical
   Research Centre (BRC) based at Newcastle upon Tyne Hospitals NHS
   Foundation Trust; Newcastle University [BH181899/PDB069]
FX Z.K.L., C.T., R.M. and J.-P.T. received funding from by National
   Institute for Health Research (NIHR) Newcastle Biomedical Research
   Centre (BRC) based at Newcastle upon Tyne Hospitals NHS Foundation Trust
   and Newcastle University (BH181899/PDB069).
CR Akoglu H, 2018, TURK J EMERG MED, V18, P91, DOI 10.1016/j.tjem.2018.08.001
   Andersson M, 2008, DEMENT GERIATR COGN, V26, P284, DOI 10.1159/000160962
   [Anonymous], 2017, JOANNA BRIGGS I REVI
   Aoki Y, 2018, NEUROPSYCHOBIOLOGY, V77, P206, DOI 10.1159/000495620
   Babiloni C, 2019, NEUROBIOL AGING, V77, P112, DOI 10.1016/j.neurobiolaging.2019.01.013
   Babiloni C, 2018, NEUROBIOL AGING, V65, P18, DOI 10.1016/j.neurobiolaging.2017.12.023
   Babiloni C, 2018, J ALZHEIMERS DIS, V62, P247, DOI 10.3233/JAD-170703
   Babiloni C, 2017, NEUROBIOL AGING, V55, P143, DOI 10.1016/j.neurobiolaging.2017.03.030
   Ballard C, 2000, ANN NEUROL, V48, P868, DOI 10.1002/1531-8249(200012)48:6<868::AID-ANA7>3.0.CO;2-0
   Barber PA, 2000, ACTA NEUROL SCAND, V101, P53, DOI 10.1034/j.1600-0404.2000.00010.x
   Blume WT, 2006, J CLIN NEUROPHYSIOL, V23, P306, DOI 10.1097/01.wnp.0000229137.94384.fa
   Bonanni L, 2010, NEUROPHYSIOL CLIN, V40, P255, DOI 10.1016/j.neucli.2010.08.001
   Bonanni L, 2008, BRAIN, V131, P690, DOI 10.1093/brain/awm322
   Bonanni L, 2016, J ALZHEIMERS DIS, V54, P1649, DOI 10.3233/JAD-160435
   Bonanni L, 2015, NEUROBIOL AGING, V36, P434, DOI 10.1016/j.neurobiolaging.2014.07.009
   Briel RCG, 1999, J NEUROL NEUROSUR PS, V66, P401, DOI 10.1136/jnnp.66.3.401
   Britton J W., 2016, Electroencephalography (EEG): an introductory text and atlas of normal and abnormal findings in adults, children, and infants
   Colloby SJ, 2016, J PSYCHIATR RES, V78, P48, DOI 10.1016/j.jpsychires.2016.03.010
   Cromarty RA, 2016, CLIN NEUROPHYSIOL, V127, P349, DOI 10.1016/j.clinph.2015.06.020
   Dauwan M, 2018, NEUROBIOL AGING, V67, P75, DOI 10.1016/j.neurobiolaging.2018.03.013
   Dauwan Meenakshi, 2016, Alzheimers Dement (Amst), V4, P99
   Dauwan M, 2016, NEUROBIOL AGING, V41, P122, DOI 10.1016/j.neurobiolaging.2016.02.017
   Engedal K, 2015, DEMENT GERIATR COGN, V40, P1, DOI 10.1159/000381016
   Ewald B, 2006, J CLIN EPIDEMIOL, V59, P798, DOI 10.1016/j.jclinepi.2005.11.025
   Ferreira D, 2016, DEMENT GERIATR COGN, V42, P80, DOI 10.1159/000448394
   Fischer CE, 2016, J ALZHEIMERS DIS, V50, P283, DOI 10.3233/JAD-150606
   Franciotti R, 2020, NEUROBIOL AGING, V93, P55, DOI 10.1016/j.neurobiolaging.2020.04.023
   Franciotti R, 2013, NEUROBIOL AGING, V34, P1148, DOI 10.1016/j.neurobiolaging.2012.09.015
   Garn H, 2017, J NEURAL TRANSM, V124, P569, DOI 10.1007/s00702-017-1699-6
   Geraedts VJ, 2018, NEUROLOGY, V91, P871, DOI 10.1212/WNL.0000000000006473
   GRANGER CWJ, 1969, ECONOMETRICA, V37, P424, DOI 10.2307/1912791
   Gratwicke J, 2015, BRAIN, V138, P1454, DOI 10.1093/brain/awv104
   Hepp DH, 2017, SCI REP-UK, V7, DOI 10.1038/s41598-017-10146-y
   Hughes SW, 2005, NEUROSCIENTIST, V11, P357, DOI 10.1177/1073858405277450
   Jones SAV, 2014, PSYCHOL MED, V44, P673, DOI 10.1017/S0033291713000494
   Kai T, 2005, J NEUROL SCI, V237, P89, DOI 10.1016/j.jns.2005.05.017
   Kalmbach A, 2012, J NEUROPHYSIOL, V107, P2008, DOI 10.1152/jn.00870.2011
   Kikuchi M, 1999, NEUROPSYCHOBIOLOGY, V39, P219, DOI 10.1159/000026588
   Kurita A, 2010, MOVEMENT DISORD, V25, P167, DOI 10.1002/mds.22919
   Kwak YT, 2006, J CLIN NEUROPHYSIOL, V23, P456
   Lee H, 2015, CLIN NEUROPHYSIOL, V126, P1735, DOI 10.1016/j.clinph.2014.11.021
   Lee MG, 2005, J NEUROSCI, V25, P4365, DOI 10.1523/JNEUROSCI.0178-05.2005
   Liedorp M, 2009, DEMENT GERIATR COGN, V27, P18, DOI 10.1159/000182422
   Lippa CF, 2007, NEUROLOGY, V68, P812, DOI 10.1212/01.wnl.0000256715.13907.d3
   Londos E, 2003, ARCH GERONTOL GERIAT, V36, P231, DOI 10.1016/S0167-4943(02)00168-1
   Massa F, 2020, PARKINSONISM RELAT D, V75, P70, DOI 10.1016/j.parkreldis.2020.05.007
   McInnes MDF, 2018, JAMA-J AM MED ASSOC, V319, P388, DOI 10.1001/jama.2017.19163
   McKeith I, 2007, Pract Neurol, V7, P374, DOI 10.1136/jnnp.2007.134163
   McKeith I, 2000, LANCET, V356, P2031, DOI 10.1016/S0140-6736(00)03399-7
   McKeith I, 2016, J GERIATR PSYCH NEUR, V29, P249, DOI 10.1177/0891988716656083
   McKeith IG, 2020, NEUROLOGY, V94, P743, DOI 10.1212/WNL.0000000000009323
   McKeith IG, 2017, NEUROLOGY, V89, P88, DOI 10.1212/WNL.0000000000004058
   McKeith IG, 2005, NEUROLOGY, V65, P1863, DOI 10.1212/01.wnl.0000187889.17253.b1
   McKeith IG, 1996, NEUROLOGY, V47, P1113, DOI 10.1212/WNL.47.5.1113
   Mehraram R, 2020, HUM BRAIN MAPP, V41, P1573, DOI 10.1002/hbm.24896
   METHERATE R, 1992, J NEUROSCI, V12, P4701
   Miller AM, 2019, J NEUROPHYSIOL, V122, P290, DOI 10.1152/jn.00141.2019
   Mori E, 2012, ANN NEUROL, V72, P41, DOI 10.1002/ana.23557
   Nuwer MR, 2003, CLIN NEUROPHYSIOL, V114, P2225, DOI 10.1016/S1388-2457(03)00310-9
   Onofrj M, 2003, CLIN NEUROPHARMACOL, V26, P239, DOI 10.1097/00002826-200309000-00008
   Onofrj M, 2019, MOVEMENT DISORD, V34, P1100, DOI 10.1002/mds.27781
   Palmqvist S, 2009, INT J GERIATR PSYCH, V24, P1405, DOI 10.1002/gps.2277
   Pascual-Marqui RD, 2011, PHILOS T R SOC A, V369, P3768, DOI 10.1098/rsta.2011.0081
   PENTTILA M, 1985, ELECTROEN CLIN NEURO, V60, P1, DOI 10.1016/0013-4694(85)90942-3
   Peraza LR, 2018, SCI REP-UK, V8, DOI 10.1038/s41598-018-22984-5
   Perriol MP, 2005, J NEUROL NEUROSUR PS, V76, P106, DOI 10.1136/jnnp.2003.035022
   PERRY EK, 1990, J NEUROCHEM, V55, P1454, DOI 10.1111/j.1471-4159.1990.tb03162.x
   Perry EK, 2004, PROG BRAIN RES, V145, P287, DOI 10.1016/S0079-6123(03)45020-6
   PERRY EK, 1991, ANN NY ACAD SCI, V640, P197
   Pugnetti L, 2010, INT J NEUROSCI, V120, P88, DOI 10.3109/00207450903436346
   Roks G, 2008, J NEUROL NEUROSUR PS, V79, P377, DOI 10.1136/jnnp.2007.125385
   Sarnthein J, 2006, BRAIN, V129, P55, DOI 10.1093/brain/awh631
   Schneider JA, 2009, J ALZHEIMERS DIS, V18, P691, DOI 10.3233/JAD-2009-1227
   Schumacher J, 2020, ALZHEIMERS RES THER, V12, DOI 10.1186/s13195-020-00650-1
   Schumacher J, 2020, ALZHEIMERS RES THER, V12, DOI 10.1186/s13195-020-00613-6
   Schumacher J, 2019, BRAIN, V142, P1767, DOI 10.1093/brain/awz069
   SHAW JC, 1977, BRIT J PSYCHIAT, V130, P260, DOI 10.1192/bjp.130.3.260
   Snaedal J, 2012, DEMENT GERIATR COGN, V34, P51, DOI 10.1159/000339996
   Stam CJ, 2007, HUM BRAIN MAPP, V28, P1178, DOI 10.1002/hbm.20346
   Stinton C, 2015, AM J PSYCHIAT, V172, P731, DOI 10.1176/appi.ajp.2015.14121582
   Stylianou M, 2018, CLIN NEUROPHYSIOL, V129, P1209, DOI 10.1016/j.clinph.2018.03.013
   Tanaka M., 2017, DEMENTIA LEWY BODIES, P193
   Taylor JP, 2020, LANCET NEUROL, V19, P157, DOI 10.1016/S1474-4422(19)30153-X
   Thomas AJ, 2019, PSYCHOL MED, V49, P396, DOI 10.1017/S0033291718000995
   Toledo JB, 2013, ACTA NEUROPATHOL COM, V1, DOI 10.1186/2051-5960-1-65
   van Dellen E, 2015, MOVEMENT DISORD, V30, P1785, DOI 10.1002/mds.26309
   van der Zande JJ, 2018, FRONT AGING NEUROSCI, V10, DOI 10.3389/fnagi.2018.00190
   van der Zande JJ, 2020, NEUROLOGY, V95, pE662, DOI 10.1212/WNL.0000000000009977
   Vinck M, 2011, NEUROIMAGE, V55, P1548, DOI 10.1016/j.neuroimage.2011.01.055
   Walker MP, 2000, NEUROLOGY, V54, P1616, DOI 10.1212/WNL.54.8.1616
   Walker MP, 2000, DEMENT GERIATR COGN, V11, P327, DOI 10.1159/000017262
NR 91
TC 23
Z9 24
U1 2
U2 33
PU MDPI
PI BASEL
PA ST ALBAN-ANLAGE 66, CH-4052 BASEL, SWITZERLAND
EI 2075-4418
J9 DIAGNOSTICS
JI Diagnostics
PD SEP
PY 2020
VL 10
IS 9
AR 616
DI 10.3390/diagnostics10090616
PG 26
WC Medicine, General & Internal
WE Science Citation Index Expanded (SCI-EXPANDED)
SC General & Internal Medicine
GA OD7PA
UT WOS:000580039800001
PM 32825520
OA Green Submitted, Green Published, gold
DA 2024-04-10
ER

PT J
AU Malek, N
   Baker, MR
   Mann, C
   Greene, J
AF Malek, N.
   Baker, M. R.
   Mann, C.
   Greene, J.
TI Electroencephalographic markers in dementia
SO ACTA NEUROLOGICA SCANDINAVICA
LA English
DT Review
DE Alzheimer's disease; dementia; electroencephalography; non-Alzheimer
   dementias
ID MILD COGNITIVE IMPAIRMENT; ALZHEIMERS ASSOCIATION WORKGROUPS; LEWY
   BODIES; QUANTITATIVE EEG; DIAGNOSTIC GUIDELINES; PARKINSONS-DISEASE;
   NATIONAL INSTITUTE; STATUS EPILEPTICUS; SENILE-DEMENTIA; POWER SPECTRA
AB Dementia is a global health problem with a huge impact on the lives of those afflicted. There are several distinct diseases that are classified under the umbrella term "dementia" ranging from neurodegenerative disorders such as Alzheimer's disease to chronic infections of the central nervous system such as subacute sclerosing panencephalitis ( SSPE), a rare complication of measles virus infection in childhood. Clinical features, neuropsychological profiles and imaging characteristics of the various dementia syndromes can be sufficiently distinct to distinguish them from one another. However, in some cases, the cognitive, psychiatric and behavioural features can sufficiently overlap such that neurophysiologic testing may be of help. While it is recognized the electroencephalogram ( EEG) may have a special role to play in the diagnosis of certain dementing illnesses such as SSPE and Creutzfeldt-Jakob disease (CJD) that have characteristic EEG changes, current research focusses on the potential utility of quantitative EEG as one more tool in the armamentarium of clinicians dealing with patients who suffer from a dementing illness. We searched PubMed and the Cochrane Database from 1 January 1946 up to 1 January 2016, combining the search terms "EEG," "electroencephalography," "dementia" and "status epilepticus"; identified papers from these searches were then read in detail and summarized. Here, we discuss both the qualitative and quantitative EEG findings in the various types of dementia.
C1 [Malek, N.; Greene, J.] Queen Elizabeth Univ Hosp, Inst Neurol Sci, Dept Neurol, Glasgow, Lanark, Scotland.
   [Baker, M. R.] Royal Victoria Infirm, Dept Neurol, Newcastle Upon Tyne, Tyne & Wear, England.
   [Baker, M. R.] Royal Victoria Infirm, Dept Clin Neurophysiol, Newcastle Upon Tyne, Tyne & Wear, England.
   [Baker, M. R.] Newcastle Univ, Inst Neurosci, Newcastle Upon Tyne, Tyne & Wear, England.
   [Mann, C.] Queen Elizabeth Univ Hosp, Inst Neurol Sci, Dept Neurophysiol, Glasgow, Lanark, Scotland.
C3 University of Glasgow; Queen Elizabeth University Hospital (QEUH);
   Newcastle University - UK; Newcastle University - UK; Newcastle
   University - UK; University of Glasgow; Queen Elizabeth University
   Hospital (QEUH)
RP Malek, N (通讯作者)，Queen Elizabeth Univ Hosp, Inst Neurol Sci, Dept Neurol, Glasgow, Lanark, Scotland.
EM nmalek@nhs.net
OI Baker, Mark/0000-0001-6916-1329
CR Albert MS, 2011, ALZHEIMERS DEMENT, V7, P270, DOI 10.1016/j.jalz.2011.03.008
   Barber PA, 2000, ACTA NEUROL SCAND, V101, P53, DOI 10.1034/j.1600-0404.2000.00010.x
   Bonanni L, 2008, BRAIN, V131, P690, DOI 10.1093/brain/awm322
   Bonanni L, 2015, NEUROBIOL AGING, V36, P434, DOI 10.1016/j.neurobiolaging.2014.07.009
   Bottaro FJ, 2007, EPILEPSIA, V48, P966, DOI 10.1111/j.1528-1167.2007.01033.x
   Bousleiman H, 2014, ANN CLIN TRANSL NEUR, V1, P884, DOI 10.1002/acn3.129
   Briel RCG, 1999, J NEUROL NEUROSUR PS, V66, P401, DOI 10.1136/jnnp.66.3.401
   Brunovsky M, 2003, NEUROPSYCHOBIOLOGY, V48, P19, DOI 10.1159/000071824
   BYLSMA FW, 1994, NEUROPSYCHOLOGIA, V32, P137, DOI 10.1016/0028-3932(94)90001-9
   Calzetti S, 2002, NEUROL SCI, V23, pS65, DOI 10.1007/s100720200072
   Canouï-Poitrine F, 2011, EPILEPSIA, V52, P1849, DOI 10.1111/j.1528-1167.2011.03168.x
   Chiara C., 2011, INT J ALZHEIMERS DIS, V2011
   Claus JJ, 1999, CLIN NEUROPHYSIOL, V110, P825, DOI 10.1016/S1388-2457(98)00076-5
   Cromarty RA, 2016, CLIN NEUROPHYSIOL, V127, P349, DOI 10.1016/j.clinph.2015.06.020
   De Weerd A., 1990, Dementia, V1, P115, DOI DOI 10.1159/000107129
   Emre M, 2007, MOVEMENT DISORD, V22, P1689, DOI 10.1002/mds.21507
   ERKINJUNTTI T, 1988, ACTA NEUROL SCAND, V77, P36, DOI 10.1111/j.1600-0404.1988.tb06971.x
   Graff-Radford J, 2012, PARKINSONISM RELAT D, V18, P1097, DOI 10.1016/j.parkreldis.2012.05.025
   GUR AY, 1994, ACTA NEUROL SCAND, V90, P263
   HASHI K, 1976, ACTA NEUROCHIR, V33, P23, DOI 10.1007/BF01405738
   Jonkman EJ., 1989, ELECTROEN CLIN NEURO, V72
   Lindau M, 2003, DEMENT GERIATR COGN, V15, P106, DOI 10.1159/000067973
   Lizio Roberta, 2011, Int J Alzheimers Dis, V2011, P927573, DOI 10.4061/2011/927573
   Locatelli T, 1998, ELECTROEN CLIN NEURO, V106, P229, DOI 10.1016/S0013-4694(97)00129-6
   McKeith IG, 1996, NEUROLOGY, V47, P1113, DOI 10.1212/WNL.47.5.1113
   Micanovic C, 2014, J NEURAL TRANSM, V121, P59, DOI 10.1007/s00702-013-1070-5
   MIYAUCHI T, 1994, ACTA NEUROL SCAND, V89, P56
   Murali S, 2007, INT J NEUROSCI, V117, P1383, DOI 10.1080/00207450600941130
   Petersen RC, 1999, ARCH NEUROL-CHICAGO, V56, P303, DOI 10.1001/archneur.56.3.303
   Prince M, 2013, ALZHEIMERS DEMENT, V9, P63, DOI 10.1016/j.jalz.2012.11.007
   RICE DM, 1990, J GERONTOL, V45, pM145, DOI 10.1093/geronj/45.4.M145
   SCHREITERGASSER U, 1993, ELECTROEN CLIN NEURO, V86, P15, DOI 10.1016/0013-4694(93)90063-2
   Smith SJM, 2005, J NEUROL NEUROSUR PS, V76, P8
   Sperling RA, 2011, ALZHEIMERS DEMENT, V7, P280, DOI 10.1016/j.jalz.2011.03.003
   Wieser HG, 2006, CLIN NEUROPHYSIOL, V117, P935, DOI 10.1016/j.clinph.2005.12.007
   Winblad B, 2004, J INTERN MED, V256, P240, DOI 10.1111/j.1365-2796.2004.01380.x
NR 36
TC 29
Z9 30
U1 1
U2 22
PU WILEY
PI HOBOKEN
PA 111 RIVER ST, HOBOKEN 07030-5774, NJ USA
SN 0001-6314
EI 1600-0404
J9 ACTA NEUROL SCAND
JI Acta Neurol. Scand.
PD APR
PY 2017
VL 135
IS 4
BP 388
EP 393
DI 10.1111/ane.12638
PG 6
WC Clinical Neurology
WE Science Citation Index Expanded (SCI-EXPANDED)
SC Neurosciences & Neurology
GA EQ4HE
UT WOS:000398035900001
PM 27430350
OA gold
DA 2024-04-10
ER

PT J
AU Sorensen, GL
   Jennum, P
   Kempfner, J
   Zoetmulder, M
   Sorensen, HBD
AF Sorensen, Gertrud L.
   Jennum, Poul
   Kempfner, Jacob
   Zoetmulder, Marielle
   Sorensen, Helge B. D.
TI A Computerized Algorithm for Arousal Detection in Healthy Adults and
   Patients With Parkinson Disease
SO JOURNAL OF CLINICAL NEUROPHYSIOLOGY
LA English
DT Article
DE Arousal; Automatic sleep scoring; AASM manual for the scoring of sleep
   and associated events; Parkinson disease
ID SLEEP; VARIABILITY; RELIABILITY; FRAMEWORK
AB Arousals occur from all sleep stages and can be identified as abrupt electroencephalogram (EEG) and electromyogram (EMG) changes. Manual scoring of arousals is time consuming with low interscore agreement. The aim of this study was to design an arousal detection algorithm capable of detecting arousals from non-rapid eye movement (REM) and REM sleep, independent of the subject's age and disease. The proposed algorithm uses features from EEG, EMG, and the manual sleep stage scoring as input to a feed-forward artificial neural network (ANN). The performance of the algorithm has been assessed using polysomnographic (PSG) recordings from a total of 24 subjects. Eight of the subjects were diagnosed with Parkinson disease (PD) and the rest (16) were healthy adults in various ages. The performance of the algorithm was validated in 3 settings: testing on the 8 patients with PD using the leave-one-out method, testing on the 16 healthy adults using the leave-one-out method, and finally testing on all 24 subjects using a 4-fold crossvalidation. For these 3 validations, the sensitivities were 89.8%, 90.3%, and 89.4%, and the positive predictive values (PPVs) were 88.8%, 89.4%, and 86.1%. These results are high compared with those of previously presented arousal detection algorithms and especially compared with the high interscore variability of manual scorings.
C1 [Sorensen, Gertrud L.; Jennum, Poul] Glostrup Univ Hosp, Danish Ctr Sleep Med, Dept Clin Neurophysiol, DK-2600 Glostrup, Denmark.
   [Sorensen, Gertrud L.; Kempfner, Jacob; Sorensen, Helge B. D.] Tech Univ Denmark, Dept Elect Engn, DK-2800 Lyngby, Denmark.
   [Sorensen, Gertrud L.; Jennum, Poul; Kempfner, Jacob; Zoetmulder, Marielle] Univ Copenhagen, Ctr Hlth Aging, Copenhagen, Denmark.
   [Zoetmulder, Marielle] Bispebjerg Hosp, Dept Neurol, DK-2400 Copenhagen, Denmark.
C3 University of Copenhagen; Technical University of Denmark; University of
   Copenhagen; University of Copenhagen; Bispebjerg Hospital
RP Sorensen, GL (通讯作者)，Glostrup Univ Hosp, Danish Ctr Sleep Med, Dept Clin Neurophysiol, DK-2600 Glostrup, Denmark.
EM gertrud_l@yahoo.dk; poujen01@regionh.dk; hbs@elektro.dtu.dk
RI Sorensen, Helge/P-8223-2019
OI Sorensen, Helge/0000-0001-5716-7600
CR Agarwal R, 2005, P ANN INT IEEE EMBS, P1158, DOI 10.1109/IEMBS.2005.1616628
   Alvarez-Estévez D, 2009, LECT NOTES COMPUT SC, V5517, P997, DOI 10.1007/978-3-642-02478-8_125
   [Anonymous], 2007, DIGITAL SIGNAL PROCE
   BONNET MH, 1992, SLEEP, V15, P526
   Bonnet MH, 2007, J CLIN SLEEP MED, V3, P133
   Cho SP, 2005, P ANN INT IEEE EMBS, P2733, DOI 10.1109/IEMBS.2005.1617036
   De Carli F, 1999, SLEEP, V22, P561, DOI 10.1093/sleep/22.5.561
   Drinnan MJ, 1998, AM J RESP CRIT CARE, V158, P358, DOI 10.1164/ajrccm.158.2.9705035
   Hintz-Madsen M, 1998, NEURAL NETWORKS, V11, P1659, DOI 10.1016/S0893-6080(98)00093-8
   Hintz-Madsen M, 1995, P 1995 IEEE WORKSH N, P484
   Iber C., 2007, TERMINOLOGY TECHNICA
   Jensen PS, 2010, J CLIN NEUROPHYSIOL, V27, P296, DOI 10.1097/WNP.0b013e3181eaad4b
   Landolt HP, 1996, BRAIN RES, V738, P205, DOI 10.1016/S0006-8993(96)00770-6
   Landolt HP, 2001, CLIN NEUROPHYSIOL, V112, P369, DOI 10.1016/S1388-2457(00)00542-3
   Loredo JS, 1999, SLEEP, V22, P916, DOI 10.1093/sleep/22.7.916
   MACKAY DJC, 1992, NEURAL COMPUT, V4, P720, DOI 10.1162/neco.1992.4.5.720
   MACKAY DJC, 1992, NEURAL COMPUT, V4, P448, DOI 10.1162/neco.1992.4.3.448
   McClellan J., 1973, CIRCUIT THEORY IEEE, P697
   Norman RG, 2000, SLEEP, V23, P901
   Park HJ, 2000, COMPUT BIOMED RES, V33, P330, DOI 10.1006/cbmr.2000.1549
   Petit D, 2004, J PSYCHOSOM RES, V56, P487, DOI 10.1016/j.jpsychores.2004.02.001
   Pillar G, 2003, SLEEP MED, V4, P207, DOI 10.1016/S1389-9457(02)00254-X
   Pillar G, 2002, SLEEP, V25, P543, DOI 10.1093/sleep/25.5.541
   Shmiel O, 2009, J NEUROSCI METH, V179, P331, DOI 10.1016/j.jneumeth.2009.01.035
   Sigurdsson S, 2002, INT CONF ACOUST SPEE, P1049
   Sugi T, 2009, BIOMED SIGNAL PROCES, V4, P329, DOI 10.1016/j.bspc.2009.06.004
NR 26
TC 7
Z9 7
U1 0
U2 7
PU LIPPINCOTT WILLIAMS & WILKINS
PI PHILADELPHIA
PA TWO COMMERCE SQ, 2001 MARKET ST, PHILADELPHIA, PA 19103 USA
SN 0736-0258
EI 1537-1603
J9 J CLIN NEUROPHYSIOL
JI J. Clin. Neurophysiol.
PD FEB
PY 2012
VL 29
IS 1
BP 58
EP 64
DI 10.1097/WNP.0b013e318246b74e
PG 7
WC Clinical Neurology; Neurosciences
WE Science Citation Index Expanded (SCI-EXPANDED)
SC Neurosciences & Neurology
GA 897GF
UT WOS:000300634700008
PM 22353987
DA 2024-04-10
ER

PT J
AU Maitin, AM
   García-Tejedor, AJ
   Muñoz, JPR
AF Maria Maitin, Ana
   Jose Garcia-Tejedor, Alvaro
   Romero Munoz, Juan Pablo
TI Machine Learning Approaches for Detecting Parkinson's Disease from EEG
   Analysis: A Systematic Review
SO APPLIED SCIENCES-BASEL
LA English
DT Review
DE Parkinson&#8217; s disease (PD); electroencephalography (EEG); machine
   learning (ML)
ID ARTIFICIAL-INTELLIGENCE
AB Background: Diagnosis of Parkinson's disease (PD) is mainly based on motor symptoms and can be supported by imaging techniques such as the single photon emission computed tomography (SPECT) or M-iodobenzyl-guanidine cardiac scintiscan (MIBG), which are expensive and not always available. In this review, we analyzed studies that used machine learning (ML) techniques to diagnose PD through resting state or motor activation electroencephalography (EEG) tests. Methods: The review process was performed following Preferred Reporting Items for Systematic Reviews and Meta-Analyses (PRISMA) guidelines. All publications previous to May 2020 were included, and their main characteristics and results were assessed and documented. Results: Nine studies were included. Seven used resting state EEG and two motor activation EEG. Subsymbolic models were used in 83.3% of studies. The accuracy for PD classification was 62-99.62%. There was no standard cleaning protocol for the EEG and a great heterogeneity in the characteristics that were extracted from the EEG. However, spectral characteristics predominated. Conclusions: Both the features introduced into the model and its architecture were essential for a good performance in predicting the classification. On the contrary, the cleaning protocol of the EEG, is highly heterogeneous among the different studies and did not influence the results. The use of ML techniques in EEG for neurodegenerative disorders classification is a recent and growing field.
C1 [Maria Maitin, Ana; Jose Garcia-Tejedor, Alvaro] Univ Francisco de Vitoria, Ctr Estudios & Innovac Gest Conocimiento CEIEC, Pozuelo De Alarcon 28223, Spain.
   [Romero Munoz, Juan Pablo] Univ Francisco de Vitoria, Fac Ciencias Expt, Pozuelo De Alarcon 28223, Spain.
   [Romero Munoz, Juan Pablo] Hosp Beata Maria Ana, Brain Damage Unit, Madrid 28007, Spain.
C3 Universidad Francisco de Vitoria; Universidad Francisco de Vitoria
RP Muñoz, JPR (通讯作者)，Univ Francisco de Vitoria, Fac Ciencias Expt, Pozuelo De Alarcon 28223, Spain.; Muñoz, JPR (通讯作者)，Hosp Beata Maria Ana, Brain Damage Unit, Madrid 28007, Spain.
EM a.maitin@ceiec.es; a.gtejedor@ceiec.es; p.romero.prof@ufv.es
RI Romero, Juan Pablo/Y-6765-2018
OI Romero, Juan Pablo/0000-0002-3190-1296; Garcia Tejedor, Alvaro
   Jose/0000-0001-6458-2618
CR Beitz Janice M, 2014, Front Biosci (Schol Ed), V6, P65
   Betrouni N, 2019, MOVEMENT DISORD, V34, P210, DOI 10.1002/mds.27528
   Bigdely-Shamlo N, 2015, FRONT NEUROINFORM, V9, DOI 10.3389/fninf.2015.00016
   Chaturvedi M, 2017, FRONT AGING NEUROSCI, V9, DOI 10.3389/fnagi.2017.00003
   Chen Y, 2019, IEEE T NEUR SYS REH, V27, P118, DOI 10.1109/TNSRE.2018.2890272
   Cole S, 2019, J NEUROPHYSIOL, V122, P849, DOI 10.1152/jn.00273.2019
   Dhivya S., 2018, 2018 Second International Conference on Electronics, Communication and Aerospace Technology (ICECA), P54, DOI 10.1109/ICECA.2018.8474801
   Dickson DW, 2018, PARKINSONISM RELAT D, V46, pS30, DOI 10.1016/j.parkreldis.2017.07.033
   Gandal MJ, 2012, NEUROPHARMACOLOGY, V62, P1504, DOI 10.1016/j.neuropharm.2011.02.007
   Jahmunah V, 2019, ARTIF INTELL MED, V100, DOI 10.1016/j.artmed.2019.07.006
   Jankovic J, 2005, ARCH NEUROL-CHICAGO, V62, P351, DOI 10.1001/archneur.62.3.351
   Jiang F, 2017, STROKE VASC NEUROL, V2, P230, DOI 10.1136/svn-2017-000101
   Kalia LV, 2015, LANCET, V386, P896, DOI 10.1016/S0140-6736(14)61393-3
   Kannathal N, 2005, COMPUT METH PROG BIO, V80, P187, DOI 10.1016/j.cmpb.2005.06.012
   Litjens G, 2017, MED IMAGE ANAL, V42, P60, DOI 10.1016/j.media.2017.07.005
   Luo W, 2016, J MED INTERNET RES, V18, DOI 10.2196/jmir.5870
   Mahlknecht P, 2017, MOVEMENT DISORD, V32, P619, DOI 10.1002/mds.26932
   Miller DD, 2018, AM J MED, V131, P129, DOI 10.1016/j.amjmed.2017.10.035
   Moher D, 2015, SYST REV-LONDON, V4, DOI [10.1186/2046-4053-4-1, 10.1016/j.ijsu.2010.02.007, 10.1371/journal.pmed.1000097, 10.1136/bmj.b2535, 10.1136/bmj.b2700, 10.1016/j.ijsu.2010.07.299, 10.1136/bmj.i4086]
   Oh SL, 2020, NEURAL COMPUT APPL, V32, P10927, DOI 10.1007/s00521-018-3689-5
   Paul S., 2019, Int. J. Eng. Adv. Technol, V8, P1179, DOI DOI 10.35940/IJEAT.F8360.088619
   Raghavendra U, 2020, EUR NEUROL, V82, P41, DOI 10.1159/000504292
   Razi A., 2020, ARXIV202020020192
   Roy Y, 2019, J NEURAL ENG, V16, DOI 10.1088/1741-2552/ab260c
   Ruffini G, 2019, FRONT NEUROL, V10, DOI 10.3389/fneur.2019.00806
   Saikia A., 2019, INT J INNOV TECHNOL, V9, P3402, DOI 10.35940/ijitee.A4424.119119
   Samuel A.L., 1988, COMPUTER GAMES, P366, DOI [DOI 10.1007/978-1-4613-8716-9_15, 10.1007/978-1-4613-8716-9_15]
   Sheng JH, 2019, BEHAV BRAIN RES, V365, P210, DOI 10.1016/j.bbr.2019.03.004
   Siderowf A, 2012, MOVEMENT DISORD, V27, P608, DOI 10.1002/mds.24954
   Sleigh J.W., 2001, 5 INT C MEM AW CONSC
   Sorensen GL, 2012, J CLIN NEUROPHYSIOL, V29, P58, DOI 10.1097/WNP.0b013e318246b74e
   Vanneste S, 2018, NAT COMMUN, V9, DOI 10.1038/s41467-018-02820-0
   Vourvopoulos A, 2019, FRONT HUM NEUROSCI, V13, DOI 10.3389/fnhum.2019.00244
   Waninger S, 2020, J PARKINSON DIS, V10, P471, DOI 10.3233/JPD-191844
   Yuvaraj R, 2018, NEURAL COMPUT APPL, V30, P1225, DOI 10.1007/s00521-016-2756-z
   Zhou MN, 2018, FRONT NEUROINFORM, V12, DOI 10.3389/fninf.2018.00095
NR 36
TC 25
Z9 25
U1 6
U2 36
PU MDPI
PI BASEL
PA ST ALBAN-ANLAGE 66, CH-4052 BASEL, SWITZERLAND
EI 2076-3417
J9 APPL SCI-BASEL
JI Appl. Sci.-Basel
PD DEC
PY 2020
VL 10
IS 23
AR 8662
DI 10.3390/app10238662
PG 21
WC Chemistry, Multidisciplinary; Engineering, Multidisciplinary; Materials
   Science, Multidisciplinary; Physics, Applied
WE Science Citation Index Expanded (SCI-EXPANDED)
SC Chemistry; Engineering; Materials Science; Physics
GA PD5QG
UT WOS:000597738200001
OA gold, Green Published
DA 2024-04-10
ER

PT J
AU de Camp, NV
   Bergeler, J
AF de Camp, Nora Vanessa
   Bergeler, Juergen
TI Correlations between EEG and intestinal electrical stimulation
SO TRANSLATIONAL NEUROSCIENCE
LA English
DT Article
DE electroencephalography; intestinal electrical stimulation; phase
   amplitude coupling; pig; brain-gut-axis
AB Many diseases affect the autonomous nervous system and the central nervous system simultaneously, for example Parkinson's disease or irritable bowel syndrome. To study neurophysiologic interactions between the intestinal electrical activity and the electroencephalography (EEG) pattern of the brain, we combined intestinal electrical stimulation (IES) and non-invasive telemetric full-band DC EEG recordings in an acute pig-model. Intestinal motility was monitored with accelerometers. Brain activity was analyzed with regard to network driven phenomena like phase amplitude coupling (PAC) within two time-windows: 1 min after IES (early response) and 3 min after stimulation (late response). Here we present the results for two stimulation sites (small intestine, colon) and two parietal scalp-EEG channels (right and left somatosensory cortex region). Electrical stimulation consisted of a 30 or 130 Hz pulse. In summary, the PAC modulation index at a parietal EEG recording position is decreased after IES. This effect is in line with an inhibitory effect of our IES protocol regarding peristalsis. The surprisingly strong effects of IES on network driven EEG patterns may be translated into new therapeutic techniques and/or diagnostic tools in the future. Furthermore, analytic tools, operating on sparse datasets, may be ideally suited for the integration in implantable intestinal pacemakers as feedback system.
C1 [de Camp, Nora Vanessa; Bergeler, Juergen] Humboldt Univ, Inst Biol, Dept Behav Physiol, Berlin, Germany.
   [de Camp, Nora Vanessa; Bergeler, Juergen] Gutenberg Univ Mainz, Med Ctr Johannes, Visceral Surg Unit, Mainz, Germany.
C3 Humboldt University of Berlin; Johannes Gutenberg University of Mainz
RP de Camp, NV (通讯作者)，Humboldt Univ, Inst Biol, Dept Behav Physiol, Berlin, Germany.; de Camp, NV (通讯作者)，Gutenberg Univ Mainz, Med Ctr Johannes, Visceral Surg Unit, Mainz, Germany.
EM ndecamp@jpberlin.de
FU INTAKT Project through the German Federal Ministry of Research and
   Education (BMBF); Federal Ministry for Economic Affairs and Energy;
   European Social Fund [03EFJBE108]; German Research Foundation;
   Humboldt-Universitat zu Berlin
FX This work was supported in part by the INTAKT Project through the German
   Federal Ministry of Research and Education (BMBF), in part by the
   Federal Ministry for Economic Affairs and Energy, in part by the
   European Social Fund under Grant 03EFJBE108 EXIST, in part by the German
   Research Foundation, and in part by the OpenAccess Publication Fund of
   Humboldt-Universitat zu Berlin.
CR Yin JY, 2010, DIGEST DIS SCI, V55, P1208, DOI 10.1007/s10620-009-0884-3
NR 1
TC 0
Z9 0
U1 0
U2 1
PU DE GRUYTER POLAND SP Z O O
PI WARSAW
PA BOGUMILA ZUGA 32A STR, 01-811 WARSAW, MAZOVIA, POLAND
SN 2081-3856
EI 2081-6936
J9 TRANSL NEUROSCI
JI Transl. Neurosci.
PD DEC 6
PY 2022
VL 13
IS 1
BP 440
EP 452
DI 10.1515/tnsci-2022-0256
PG 13
WC Neurosciences
WE Science Citation Index Expanded (SCI-EXPANDED)
SC Neurosciences & Neurology
GA 6U8RC
UT WOS:000894628200001
PM 36561288
OA Green Published, gold
DA 2024-04-10
ER

PT J
AU Breu, MS
   Schneider, M
   Klemt, J
   Cebi, I
   Gharabaghi, A
   Weiss, D
AF Breu, Maria-Sophie
   Schneider, Marlieke
   Klemt, Johannes
   Cebi, Idil
   Gharabaghi, Alireza
   Weiss, Daniel
TI People With Parkinson's Disease and Freezing of Gait Show Abnormal Low
   Frequency Activity of Antagonistic Leg Muscles
SO FRONTIERS IN HUMAN NEUROSCIENCE
LA English
DT Article
DE Parkinson's disease; EMG; freezing of gait (FOG); low frequency
   activation; DBS (deep brain stimulation)
ID DEEP-BRAIN-STIMULATION; NIGRA PARS RETICULATA; SUBTHALAMIC NUCLEUS;
   PEDUNCULOPONTINE NUCLEUS; OSCILLATORY ACTIVITY; PATHOLOGICAL
   SYNCHRONIZATION; BASAL GANGLIA; BETA-ACTIVITY; MOTOR; IMPROVEMENT
AB ObjectiveFreezing of gait is detrimental to patients with idiopathic Parkinson's disease (PD). Its pathophysiology represents a multilevel failure of motor processing in the cortical, subcortical, and brainstem circuits, ultimately resulting in ineffective motor output of the spinal pattern generator. Electrophysiological studies pointed to abnormalities of oscillatory activity in freezers that covered a broad frequency range including the theta, alpha, and beta bands. We explored muscular frequency domain activity with respect to freezing, and used deep brain stimulation to modulate these rhythms thereby evaluating the supraspinal contributions to spinal motor neuron activity. MethodsWe analyzed 9 PD freezers and 16 healthy controls (HC). We studied the patients after overnight withdrawal of dopaminergic medication with stimulation off, stimulation of the subthalamic nucleus (STN-DBSonly) or the substantia nigra pars reticulate (SNr-DBSonly), respectively. Patients performed a walking paradigm passing a narrow obstacle. We analyzed the frequency-domain spectra of the tibialis anterior (TA) and gastrocnemius (GA) muscles in 'regular gait' and during the 'freezing' episodes. ResultsIn stimulation off, PD freezers showed increased muscle activity of the alpha and low-beta band compared to HC in both TA and GA. This activity increase was present during straight walking and during the freezes to similar extent. STN- but not SNr-DBS decreased this activity and paralleled the clinical improvement of freezing. ConclusionWe found increased muscle activation of the alpha and lower beta band in PD freezers compared to HC, and this was attenuated with STN-DBS. Future studies may use combined recordings of local field potentials, electroencephalography (EEG), and electromyography (EMG) to interrogate the supraspinal circuit mechanisms of the pathological activation pattern of the spinal pattern generator.
C1 [Breu, Maria-Sophie; Schneider, Marlieke; Klemt, Johannes; Cebi, Idil; Weiss, Daniel] Univ Tubingen, Dept Neurodegenerat Dis, Ctr Neurol, Tubingen, Germany.
   [Breu, Maria-Sophie; Schneider, Marlieke; Klemt, Johannes; Cebi, Idil; Weiss, Daniel] Hertie Inst Clin Brain Res, Tubingen, Germany.
   [Gharabaghi, Alireza] Univ Tubingen, Inst Neuromodulat & Neurotechnol, Ctr Neurosurg, Tubingen, Germany.
C3 Eberhard Karls University of Tubingen; Helmholtz Association; German
   Center for Neurodegenerative Diseases (DZNE); Eberhard Karls University
   of Tubingen; Eberhard Karls University Hospital; Eberhard Karls
   University of Tubingen
RP Breu, MS; Weiss, D (通讯作者)，Univ Tubingen, Dept Neurodegenerat Dis, Ctr Neurol, Tubingen, Germany.; Breu, MS; Weiss, D (通讯作者)，Hertie Inst Clin Brain Res, Tubingen, Germany.
EM maria-sophie.breu@med.uni-tuebingen.de; daniel.weiss@uni-tuebingen.de
OI Gharabaghi, Alireza/0000-0002-9782-5281; Schneider,
   Marlieke/0000-0002-7395-3932
FU Deutsche Forschungsgesellschaft [WE5375/1-1, WE5375/1-3]
FX Funding This work was supported by Deutsche Forschungsgesellschaft with
   grant numbers WE5375/1-1 and WE5375/1-3.
CR Anidi C, 2018, NEUROBIOL DIS, V120, P107, DOI 10.1016/j.nbd.2018.09.004
   Barbe MT, 2020, MOVEMENT DISORD, V35, P82, DOI 10.1002/mds.27892
   Benabid A.L., 2003, THALAMUS RELATED SYS, V2, P95
   Breit S, 2006, EUR J NEUROSCI, V24, P2275, DOI 10.1111/j.1460-9568.2006.05106.x
   Breit S, 2001, EUR J NEUROSCI, V14, P1833, DOI 10.1046/j.0953-816x.2001.01800.x
   Brown P, 2000, PROG NEUROBIOL, V60, P97, DOI 10.1016/S0301-0082(99)00029-5
   Brown P, 2003, MOVEMENT DISORD, V18, P357, DOI 10.1002/mds.10358
   Burbaud P, 1998, BRAIN RES, V780, P102, DOI 10.1016/S0006-8993(97)01158-X
   Cebi I, 2020, FRONT NEUROL, V11, DOI 10.3389/fneur.2020.00212
   Chen CC, 2019, NEUROBIOL DIS, V132, DOI 10.1016/j.nbd.2019.104605
   Cooper SE, 2013, JAMA NEUROL, V70, P95, DOI 10.1001/jamaneurol.2013.581
   de Hemptinne C, 2015, NAT NEUROSCI, V18, P779, DOI 10.1038/nn.3997
   de Solages C, 2010, EXP NEUROL, V221, P260, DOI 10.1016/j.expneurol.2009.11.012
   Delwaide PJ, 2000, J NEUROL, V247, P75, DOI 10.1007/PL00007765
   Drew T, 2004, PROG BRAIN RES, V143, P251, DOI 10.1016/S0079-6123(03)43025-2
   Eusebio A, 2012, FRONT INTEGR NEUROSC, V6, DOI 10.3389/fnint.2012.00047
   Ferraye MU, 2010, BRAIN, V133, P205, DOI 10.1093/brain/awp229
   Fischer P, 2018, J NEUROSCI, V38, P5111, DOI 10.1523/JNEUROSCI.3596-17.2018
   Fleury V, 2016, MOVEMENT DISORD, V31, P1389, DOI 10.1002/mds.26545
   Flood MW, 2019, CLIN NEUROPHYSIOL, V130, P259, DOI 10.1016/j.clinph.2018.10.023
   Fukuchi CA, 2019, SYST REV-LONDON, V8, DOI 10.1186/s13643-019-1063-z
   Garcia-Rill E, 2019, CLIN NEUROPHYSIOL, V130, P925, DOI 10.1016/j.clinph.2019.03.008
   Gradinaru V, 2009, SCIENCE, V324, P354, DOI 10.1126/science.1167093
   Guertin PA, 2009, BRAIN RES REV, V62, P45, DOI 10.1016/j.brainresrev.2009.08.002
   Hammond C, 2007, TRENDS NEUROSCI, V30, P357, DOI 10.1016/j.tins.2007.05.004
   Hart DJ, 2006, MED ENG PHYS, V28, P438, DOI 10.1016/j.medengphy.2005.07.014
   Heilbronn M, 2019, PARKINSONISM RELAT D, V66, P34, DOI 10.1016/j.parkreldis.2019.06.023
   Hell F, 2018, NEUROIMAGE-CLIN, V19, P396, DOI 10.1016/j.nicl.2018.05.001
   Hermens HJ, 2000, J ELECTROMYOGR KINES, V10, P361, DOI 10.1016/S1050-6411(00)00027-4
   Jordan LM, 2008, BRAIN RES REV, V57, P183, DOI 10.1016/j.brainresrev.2007.07.019
   Kühn AA, 2008, J NEUROSCI, V28, P6165, DOI 10.1523/JNEUROSCI.0282-08.2008
   Kühn AA, 2009, EXP NEUROL, V215, P380, DOI 10.1016/j.expneurol.2008.11.008
   Kühn AA, 2006, EUR J NEUROSCI, V23, P1956, DOI 10.1111/j.1460-9568.2006.04717.x
   Kuriakose R, 2010, CEREB CORTEX, V20, P1926, DOI 10.1093/cercor/bhp269
   Lafreniere-Roula M, 2010, EXP BRAIN RES, V205, P251, DOI 10.1007/s00221-010-2362-8
   Lewis SJG, 2016, NEUROSCIENTIST, V22, P72, DOI 10.1177/1073858414559101
   Lewis SJG, 2009, PARKINSONISM RELAT D, V15, P333, DOI 10.1016/j.parkreldis.2008.08.006
   Maris E, 2007, J NEUROSCI METH, V164, P177, DOI 10.1016/j.jneumeth.2007.03.024
   Marsden JF, 2001, BRAIN, V124, P378, DOI 10.1093/brain/124.2.378
   Martens KAE, 2018, MOVEMENT DISORD, V33, P1174, DOI 10.1002/mds.27417
   Milosevic L, 2018, BRAIN, V141, P177, DOI 10.1093/brain/awx296
   Mima T, 1999, J CLIN NEUROPHYSIOL, V16, P501, DOI 10.1097/00004691-199911000-00002
   Moore ST, 2008, J NEUROSCI METH, V167, P340, DOI 10.1016/j.jneumeth.2007.08.023
   Moreau C, 2008, NEUROLOGY, V71, P80, DOI 10.1212/01.wnl.0000303972.16279.46
   MORI S, 1987, PROG NEUROBIOL, V28, P161, DOI 10.1016/0301-0082(87)90010-4
   Nieuwboer A, 2004, BRAIN, V127, P1650, DOI 10.1093/brain/awh189
   Nonnekes J, 2015, LANCET NEUROL, V14, P768, DOI 10.1016/S1474-4422(15)00041-1
   Nutt JG, 2011, LANCET NEUROL, V10, P734, DOI 10.1016/S1474-4422(11)70143-0
   Pötter M, 2008, NEUROLOGY, V70, P1445, DOI 10.1212/01.wnl.0000310422.49977.ea
   Pötter-Nerger M, 2013, MOVEMENT DISORD, V28, P1609, DOI 10.1002/mds.25677
   Pozzi NG, 2019, BRAIN, V142, P2037, DOI 10.1093/brain/awz141
   Rahman S, 2008, BEHAV NEUROL, V19, P127, DOI 10.1155/2008/456298
   Salenius S, 2002, BRAIN, V125, P491, DOI 10.1093/brain/awf042
   Schlenstedt C, 2017, EUR J NEUROL, V24, P18, DOI 10.1111/ene.13167
   Schoffelen JM, 2005, SCIENCE, V308, P111, DOI 10.1126/science.1107027
   Scholten M, 2020, CLIN NEUROPHYSIOL, V131, P2499, DOI 10.1016/j.clinph.2020.05.037
   Scholten M, 2017, FRONT NEUROL, V8, DOI 10.3389/fneur.2017.00543
   Scholten M, 2016, CLIN NEUROPHYSIOL, V127, P2386, DOI 10.1016/j.clinph.2016.01.028
   Scholten M, 2016, CLIN NEUROPHYSIOL, V127, P610, DOI 10.1016/j.clinph.2015.02.012
   Seuthe J, 2021, PARKINSONS DIS-US, V2021, DOI 10.1155/2021/8841679
   Shine JM, 2013, CLIN NEUROL NEUROSUR, V115, P542, DOI 10.1016/j.clineuro.2012.06.027
   Singh A, 2013, BASAL GANGLIA, V3, P25, DOI 10.1016/j.baga.2012.10.002
   Snijders AH, 2016, ANN NEUROL, V80, P644, DOI 10.1002/ana.24778
   Snijders AH, 2012, PARKINSONISM RELAT D, V18, P149, DOI 10.1016/j.parkreldis.2011.09.006
   Storzer L, 2017, ANN NEUROL, V82, P592, DOI 10.1002/ana.25047
   Sutton AC, 2013, J NEUROPHYSIOL, V109, P363, DOI 10.1152/jn.00311.2012
   Takakusaki K, 2013, MOVEMENT DISORD, V28, P1483, DOI 10.1002/mds.25669
   Thevathasan W, 2012, BRAIN, V135, P148, DOI 10.1093/brain/awr315
   Tinkhauser G, 2017, BRAIN, V140, P2968, DOI 10.1093/brain/awx252
   Toledo JB, 2014, NEUROBIOL DIS, V64, P60, DOI 10.1016/j.nbd.2013.12.005
   Udupa K, 2016, J NEUROSCI, V36, P396, DOI 10.1523/JNEUROSCI.2499-15.2016
   Valldeoriola F, 2019, PARKINSONISM RELAT D, V60, P153, DOI 10.1016/j.parkreldis.2018.09.008
   Vercruysse S, 2012, MOVEMENT DISORD, V27, P254, DOI 10.1002/mds.24015
   Weiss D, 2020, BRAIN, V143, P14, DOI 10.1093/brain/awz314
   Weiss D, 2019, PARKINSONISM RELAT D, V63, P229, DOI 10.1016/j.parkreldis.2018.12.010
   Weiss D, 2015, BRAIN, V138, P679, DOI 10.1093/brain/awu380
   Weiss D, 2013, BRAIN, V136, P2098, DOI 10.1093/brain/awt122
   Weiss D, 2012, EUR J NEUROSCI, V35, P896, DOI 10.1111/j.1460-9568.2012.08014.x
   Wichmann T, 2001, EXP NEUROL, V167, P410, DOI 10.1006/exnr.2000.7572
NR 79
TC 0
Z9 0
U1 3
U2 11
PU FRONTIERS MEDIA SA
PI LAUSANNE
PA AVENUE DU TRIBUNAL FEDERAL 34, LAUSANNE, CH-1015, SWITZERLAND
SN 1662-5161
J9 FRONT HUM NEUROSCI
JI Front. Hum. Neurosci.
PD JAN 26
PY 2022
VL 15
AR 733067
DI 10.3389/fnhum.2021.733067
PG 14
WC Neurosciences; Psychology
WE Science Citation Index Expanded (SCI-EXPANDED)
SC Neurosciences & Neurology; Psychology
GA YV4QW
UT WOS:000752715400001
PM 35153698
OA Green Published, gold
DA 2024-04-10
ER

PT J
AU Yuvaraj, R
   Murugappan, M
AF Yuvaraj, R.
   Murugappan, M.
TI Hemispheric asymmetry non-linear analysis of EEG during emotional
   responses from idiopathic Parkinson's disease patients
SO COGNITIVE NEURODYNAMICS
LA English
DT Article
DE EEG; Emotion; Hemispheric lateralization; Non-linear methods;
   Parkinson's disease
ID FACIAL EXPRESSIONS; TIME-SERIES; DYNAMICAL ANALYSIS; PRACTICAL METHOD;
   RECOGNITION; STATE; CLASSIFICATION; METAANALYSIS; DEPRESSION; INVENTORY
AB Recent studies show right hemisphere has a unique contribution to emotion processing. The present study investigated EEG using non-linear measures during emotional processing in PD patients with respect to motor symptom asymmetry (i.e., most affected body side). We recorded 14-channel wireless EEGs from 20 PD patients and 10 healthy age-matched controls (HC) by eliciting emotions such as happiness, sadness, fear, anger, surprise and disgust. PD patients were divided into two groups, based on most affected body side and unilateral motor symptom severity: left side-affected (LPD, n = 10) or right side-affected PD patients (RPD, n = 10). Nonlinear analysis of these emotional EEGs were performed by using approximate entropy, correlation dimension, detrended fluctuation analysis, fractal dimension, higher order spectra, hurst exponent (HE), largest Lyapunov exponent and sample entropy. The extracted features were ranked using analysis of variance based on F value. The ranked features were then fed into classifiers namely fuzzy K-nearest neighbor and support vector machine to obtain optimal performance using minimum number of features. From the experimental results, we found that (a) classification performance across all frequency bands performed well in recognizing emotional states of LPD, RPD, and HC; (b) the emotion-specific features were mainly related to higher frequency bands; and (c) predominantly LPD patients (inferred right-hemisphere pathology) were more impaired in emotion processing compared to RPD, as showed by a poorer classification performance. The results suggest that asymmetric neuronal degeneration in PD patients may contribute to the impairment of emotional communication.
C1 [Yuvaraj, R.] Sri Sivasubramaniya Nadar SSN Coll Engn, Dept Biomed Engn, Rajiv Gandhi Salai OMR, Madras 603110, Tamil Nadu, India.
   [Murugappan, M.] Kuwait Coll Sci & Technol, Dept Elect & Commun Engn, Doha Area, 7th Ring Rd, Safat 13133, Kuwait.
C3 SSN College of Engineering
RP Yuvaraj, R (通讯作者)，Sri Sivasubramaniya Nadar SSN Coll Engn, Dept Biomed Engn, Rajiv Gandhi Salai OMR, Madras 603110, Tamil Nadu, India.
EM yuva2257@gmail.com
RI MURUGAPPAN, MURUGAPPAN/E-2402-2014; Yuvaraj, Rajamanickam/I-4187-2014
OI MURUGAPPAN, MURUGAPPAN/0000-0002-5839-4589; Yuvaraj,
   Rajamanickam/0000-0003-4526-0749
FU Fundamental Research Grant Scheme (FRGS), Ministry of Higher Education,
   Malaysia [9003-00507]
FX This research was financially supported by Fundamental Research Grant
   Scheme (FRGS), Ministry of Higher Education, Malaysia. Grant No:
   9003-00507.
CR Acharya UR, 2015, KNOWL-BASED SYST, V88, P85, DOI 10.1016/j.knosys.2015.08.004
   Adolphs R, 1996, J NEUROSCI, V16, P7678
   [Anonymous], RECENT DEV PARKINSON
   Ariatti A, 2008, NEUROL SCI, V29, P219, DOI 10.1007/s10072-008-0971-9
   BECK AT, 1961, ARCH GEN PSYCHIAT, V4, P561, DOI 10.1001/archpsyc.1961.01710120031004
   Bleton H, 2015, COGN NEURODYNAMICS, V9, P615, DOI 10.1007/s11571-015-9355-z
   CHANDRAN V, 1993, IEEE T SIGNAL PROCES, V41, P205, DOI 10.1109/TSP.1993.193139
   Chua KC, 2010, MED ENG PHYS, V32, P679, DOI 10.1016/j.medengphy.2010.04.009
   Clark US, 2008, NEUROPSYCHOLOGIA, V46, P2300, DOI 10.1016/j.neuropsychologia.2008.03.014
   FOLSTEIN MF, 1975, J PSYCHIAT RES, V12, P189, DOI 10.1016/0022-3956(75)90026-6
   Garrido-Vásquez P, 2013, SOC COGN AFFECT NEUR, V8, P918, DOI 10.1093/scan/nss094
   Gotlib IH, 1998, COGNITION EMOTION, V12, P449, DOI 10.1080/026999398379673
   GRASSBERGER P, 1983, PHYSICA D, V9, P189, DOI 10.1016/0167-2789(83)90298-1
   Gray HA, 2010, NEUROPSYCHOLOGY, V24, P176, DOI 10.1037/a0018104
   Hadjidimitriou SK, 2012, IEEE T BIO-MED ENG, V59, P3498, DOI 10.1109/TBME.2012.2217495
   Hamdi H., 2012, IEEE P WORLD C COMP, P10
   Han CX, 2013, COGN NEURODYNAMICS, V7, P351, DOI 10.1007/s11571-013-9247-z
   HIGUCHI T, 1988, PHYSICA D, V31, P277, DOI 10.1016/0167-2789(88)90081-4
   HOEHN MM, 1967, NEUROLOGY, V17, P427, DOI 10.1212/WNL.17.5.427
   Jeong J, 1998, ELECTROEN CLIN NEURO, V106, P220, DOI 10.1016/S0013-4694(97)00079-5
   KATZ MJ, 1988, COMPUT BIOL MED, V18, P145, DOI 10.1016/0010-4825(88)90041-8
   Kobayashi H., 2011, Probability, random processes, and statistical analysis: applications to communications, signal processing, queueing theory and mathematical finance
   Kober H, 2008, NEUROIMAGE, V42, P998, DOI 10.1016/j.neuroimage.2008.03.059
   Lawrence AD, 2007, NEUROPSYCHOLOGIA, V45, P65, DOI 10.1016/j.neuropsychologia.2006.04.016
   [刘巽浩 Liu Xunhao], 2015, [作物杂志, Crops], P1
   Luo Q, 2007, NEUROIMAGE, V34, P839, DOI 10.1016/j.neuroimage.2006.09.023
   OLDFIELD RC, 1971, NEUROPSYCHOLOGIA, V9, P97, DOI 10.1016/0028-3932(71)90067-4
   Oya H, 2002, J NEUROSCI, V22, P9502
   Pell MD, 1997, BRAIN LANG, V57, P195, DOI 10.1006/brln.1997.1736
   PENG CK, 1995, CHAOS, V5, P82, DOI 10.1063/1.166141
   Péron J, 2012, MOVEMENT DISORD, V27, P186, DOI 10.1002/mds.24025
   Picard RW, 2001, IEEE T PATTERN ANAL, V23, P1175, DOI 10.1109/34.954607
   PINCUS SM, 1994, AM J PHYSIOL, V266, pH1643, DOI 10.1152/ajpheart.1994.266.4.H1643
   Poppy PLS, 2015, COGN NEURODYNAMICS, V9, P13
   ROSENSTEIN MT, 1993, PHYSICA D, V65, P117, DOI 10.1016/0167-2789(93)90009-P
   Sammler D, 2007, PSYCHOPHYSIOLOGY, V44, P293, DOI 10.1111/j.1469-8986.2007.00497.x
   Schröder C, 2006, MOVEMENT DISORD, V21, P1774, DOI 10.1002/mds.21038
   Stam CJ, 2005, CLIN NEUROPHYSIOL, V116, P2266, DOI 10.1016/j.clinph.2005.06.011
   Subha DP, 2010, J MED SYST, V34, P195, DOI 10.1007/s10916-008-9231-z
   Valenza G, 2012, IEEE T AFFECT COMPUT, V3, P237, DOI 10.1109/T-AFFC.2011.30
   VANLANCKER D, 1992, J SPEECH HEAR RES, V35, P963, DOI 10.1044/jshr.3505.963
   Ventura MI, 2012, NEUROPSYCHOLOGIA, V50, P1936, DOI 10.1016/j.neuropsychologia.2012.04.018
   Verma GK, 2014, NEUROIMAGE, V102, P162, DOI 10.1016/j.neuroimage.2013.11.007
   Wieser MJ, 2006, CLIN NEUROPHYSIOL, V117, P94, DOI 10.1016/j.clinph.2005.09.009
   Yip JTH, 2003, MOVEMENT DISORD, V18, P1115, DOI 10.1002/mds.10497
   Yuvaraj R, 2015, J NEURAL TRANSM, V122, P237, DOI 10.1007/s00702-014-1249-4
   Yuvaraj R, 2014, INT J PSYCHOPHYSIOL, V94, P482, DOI 10.1016/j.ijpsycho.2014.07.014
   Yuvaraj R, 2013, DEMENT GERIATR COGN, V36, P179, DOI 10.1159/000353440
NR 48
TC 28
Z9 32
U1 0
U2 34
PU SPRINGER
PI DORDRECHT
PA VAN GODEWIJCKSTRAAT 30, 3311 GZ DORDRECHT, NETHERLANDS
SN 1871-4080
EI 1871-4099
J9 COGN NEURODYNAMICS
JI Cogn. Neurodynamics
PD JUN
PY 2016
VL 10
IS 3
BP 225
EP 234
DI 10.1007/s11571-016-9375-3
PG 10
WC Neurosciences
WE Science Citation Index Expanded (SCI-EXPANDED)
SC Neurosciences & Neurology
GA DM3RK
UT WOS:000376263700004
PM 27275378
OA Green Published
DA 2024-04-10
ER

PT J
AU Serrano, JI
   del Castillo, MD
   Cortés, V
   Mendes, N
   Arroyo, A
   Andreo, J
   Rocon, E
   del Valle, M
   Herreros, J
   Romero, JP
AF Ignacio Serrano, J.
   Dolores del Castillo, Maria
   Cortes, Veronica
   Mendes, Nuno
   Arroyo, Aida
   Andreo, Jorge
   Rocon, Eduardo
   del Valle, Maria
   Herreros, Jaime
   Pablo Romero, Juan
TI EEG Microstates Change in Response to Increase in Dopaminergic
   Stimulation in Typica Parkinson's Disease Patients
SO FRONTIERS IN NEUROSCIENCE
LA English
DT Article
DE Parkinson's disease; electroencephalography; microstates; levodopa;
   diagnosis
ID RESTING-STATE NETWORKS; HUMAN BRAIN; LEVODOPA; SCHIZOPHRENIA;
   INFORMATION; IMPAIRMENT; TOPOGRAPHY; BIOMARKER; NAIVE; MILD
AB Objectives: Characterizing pharmacological response in Parkinson's Disease (PD) patients may be a challenge in early stages but gives valuable clues for diagnosis. Neurotropic drugs may modulate Electroencephalography (EEG) microstates (MS). We investigated EEG-MS default-mode network changes in response to dopaminergic stimulation in PD.
   Methods: Fourteen PD subjects in HY stage Ill or less were included, and twenty-one healthy controls. All patients were receiving dopaminergic stimulation with levodopa or dopaminergic agonists. Resting EEG activity was recorded before the first daily PD medication dose and 1 h after drug intake resting EEG activity was again recorded. Time and frequency variables for each MS were calculated.
   Results: Parkinson's disease subjects MS A duration decreases after levodopa intake, MS B appears more often than before levodopa intake. MS E was not present, but MS G was. There were no significant differences between control subjects and patients after medication intake.
   Conclusion: Clinical response to dopaminergic drugs in PD is characterized by clear changes in MS profile.
C1 [Ignacio Serrano, J.; Dolores del Castillo, Maria; Rocon, Eduardo; Pablo Romero, Juan] Tech Univ Madrid, Neural & Cognit Engn Grp, Ctr Automat & Robot, Spanish Natl Res Council, Madrid, Spain.
   [Cortes, Veronica; Arroyo, Aida; Andreo, Jorge] Francisco Vitoria Univ, Fac Expt Sci, Madrid, Spain.
   [Mendes, Nuno] Univ Lisbon, Fac Sci, Lisbon, Portugal.
   [del Valle, Maria] Fuenlabrada Univ Hosp, Dept Neurol, Madrid, Spain.
   [Herreros, Jaime] Infanta Leonor Univ Hosp, Dept Neurol, Madrid, Spain.
   [Pablo Romero, Juan] Hosp Beata Maria Ana, Brain Damage Unit, Madrid, Spain.
C3 Consejo Superior de Investigaciones Cientificas (CSIC); Universidad
   Politecnica de Madrid; CSIC-UPM - Centro de Automatica y Robotica;
   Universidad Francisco de Vitoria; Universidade de Lisboa; Hospital
   Universitario Fuenlabrada; Hospital Universitario Infanta Leonor
RP Romero, JP (通讯作者)，Tech Univ Madrid, Neural & Cognit Engn Grp, Ctr Automat & Robot, Spanish Natl Res Council, Madrid, Spain.; Romero, JP (通讯作者)，Hosp Beata Maria Ana, Brain Damage Unit, Madrid, Spain.
EM p.romero.prof@ufv.es
RI Romero, Juan Pablo/Y-6765-2018; Arroyo Ferrer, Aida/JCE-6567-2023;
   Andreo, Jorge/KGL-2784-2024; del Castillo Sobrino, M.
   Dolores/ABH-2248-2020; Serrano, J. Ignacio/D-3321-2014; Rocon,
   Eduardo/F-4866-2011
OI Romero, Juan Pablo/0000-0002-3190-1296; del Castillo Sobrino, M.
   Dolores/0000-0002-9366-4484; Andreo Jover, Jorge/0000-0002-6703-8017;
   Herreros Rodriguez, Jaime/0000-0001-5414-9255; Serrano, J.
   Ignacio/0000-0002-9333-1305; Rocon, Eduardo/0000-0001-9618-2176;
   /0000-0002-8641-8365; Arroyo, Aida/0000-0001-8704-242X
FU FEDER funds; Ministry of Economy and Competitiveness
   [DPI2015-68664-C4-3-R, DPI2015-68664-C4-1-R]; MD project
   [PIE-201650E055]
FX This research was supported mainly by FEDER funds. JR was supported by
   the Ministry of Economy and Competitiveness (Grant DPI2015-68664-C4-3-R
   (MINECO/FEDER), NeuroMOD Therapy development and evaluation of motor and
   cognitive impact for Parkinson's disease rehabilitation). ER, MDC, and
   JS were supported by the Ministry of Economy and Competitiveness (Grant
   DPI2015-68664-C4-1-R (MINECO/FEDER), NeuroMOD and by MD project
   (PIE-201650E055).
CR Angelidis A, 2018, BIOL PSYCHOL, V135, P8, DOI 10.1016/j.biopsycho.2018.03.002
   Beitz Janice M, 2014, Front Biosci (Schol Ed), V6, P65
   Beurze SM, 2007, J NEUROPHYSIOL, V97, P188, DOI 10.1152/jn.00456.2006
   Britz J, 2010, NEUROIMAGE, V52, P1162, DOI 10.1016/j.neuroimage.2010.02.052
   Custo A, 2017, BRAIN CONNECT, V7, P671, DOI 10.1089/brain.2016.0476
   Darby DG, 1996, NEUROIMAGE, V3, P53, DOI 10.1006/nimg.1996.0006
   DASILVA FL, 1991, ELECTROEN CLIN NEURO, V79, P81, DOI 10.1016/0013-4694(91)90044-5
   Delorme A, 2004, J NEUROSCI METH, V134, P9, DOI 10.1016/j.jneumeth.2003.10.009
   Dierks T, 1997, J NEURAL TRANSM, V104, P483, DOI 10.1007/BF01277666
   Gandal MJ, 2012, NEUROPHARMACOLOGY, V62, P1504, DOI 10.1016/j.neuropharm.2011.02.007
   Goetz CG, 2000, MOVEMENT DISORD, V15, P479, DOI 10.1002/1531-8257(200005)15:3<479::AID-MDS1009>3.0.CO;2-P
   Goetz CG, 2008, MOVEMENT DISORD, V23, P2129, DOI 10.1002/mds.22340
   Gschwind M, 2016, NEUROIMAGE-CLIN, V12, P466, DOI 10.1016/j.nicl.2016.08.008
   Han CX, 2013, COGN NEURODYNAMICS, V7, P351, DOI 10.1007/s11571-013-9247-z
   Hely MA, 2005, MOVEMENT DISORD, V20, P190, DOI 10.1002/mds.20324
   Kalia LV, 2015, LANCET, V386, P896, DOI 10.1016/S0140-6736(14)61393-3
   Khanna A, 2015, NEUROSCI BIOBEHAV R, V49, P105, DOI 10.1016/j.neubiorev.2014.12.010
   Khor SP, 2007, CURR CLIN PHARMACOL, V2, P234, DOI 10.2174/157488407781668802
   Kikuch M, 2007, SCHIZOPHR RES, V97, P163, DOI 10.1016/j.schres.2007.07.012
   Kikuchi M, 2011, PLOS ONE, V6, DOI 10.1371/journal.pone.0022912
   Koenig T, 2002, NEUROIMAGE, V16, P41, DOI 10.1006/nimg.2002.1070
   Kostic VS, 2016, MOV DISORD CLIN PRAC, V3, P323, DOI 10.1002/mdc3.12343
   Kostrzewa RM, 2005, AMINO ACIDS, V28, P157, DOI 10.1007/s00726-005-0162-4
   Lasaponara S, 2018, J NEUROSCI, V38, P3792, DOI 10.1523/JNEUROSCI.2817-17.2018
   Lehmann D, 2005, PSYCHIAT RES-NEUROIM, V138, P141, DOI 10.1016/j.pscychresns.2004.05.007
   Lehmann D, 2010, NEUROIMAGE, V49, P1073, DOI 10.1016/j.neuroimage.2009.07.054
   Lou JS, 2015, NEUROREHABILITATION, V37, P25, DOI 10.3233/NRE-151238
   Lou JS, 2009, DRUG AGING, V26, P195, DOI 10.2165/00002512-200926030-00002
   Marras C, 2013, J NEUROL NEUROSUR PS, V84, P409, DOI 10.1136/jnnp-2012-303455
   Michel CM, 2018, NEUROIMAGE, V180, P577, DOI 10.1016/j.neuroimage.2017.11.062
   Milz P, 2017, NEUROIMAGE, V162, P353, DOI 10.1016/j.neuroimage.2017.08.058
   Mullen T, 2013, IEEE ENG MED BIO, P2184, DOI 10.1109/EMBC.2013.6609968
   Musso F, 2010, NEUROIMAGE, V52, P1149, DOI 10.1016/j.neuroimage.2010.01.093
   Nishida K, 2013, CLIN NEUROPHYSIOL, V124, P1106, DOI 10.1016/j.clinph.2013.01.005
   Nyholm D, 2012, CLIN NEUROPHARMACOL, V35, P6, DOI 10.1097/WNF.0b013e31823b1ffd
   Pascual-Marqui RD., 2014, arXiv preprint arXiv:14111949
   Pirondini E, 2017, SCI REP-UK, V7, DOI 10.1038/s41598-017-13482-1
   Poewe W, 2017, NAT REV DIS PRIMERS, V3, DOI 10.1038/nrdp.2017.13
   Postuma RB, 2015, MOVEMENT DISORD, V30, P1591, DOI 10.1002/mds.26424
   Pretegiani E, 2017, FRONT NEUROL, V8, DOI 10.3389/fneur.2017.00592
   Radad K, 2005, PHARMACOL REP, V57, P701
   Schlegel F, 2012, BRAIN TOPOGR, V25, P20, DOI 10.1007/s10548-011-0189-7
   Stamelou M, 2013, CURR OPIN NEUROL, V26, P401, DOI 10.1097/WCO.0b013e3283632da6
   Stevens A, 1998, EUR ARCH PSY CLIN N, V248, P259, DOI 10.1007/s004060050047
   Tomlinson CL, 2010, MOVEMENT DISORD, V25, P2649, DOI 10.1002/mds.23429
   Valls-Solé J, 2002, CLIN NEUROPHYSIOL, V113, P792, DOI 10.1016/S1388-2457(02)00080-9
   Van de Ville D, 2010, P NATL ACAD SCI USA, V107, P18179, DOI 10.1073/pnas.1007841107
   van den Brink WJ, 2018, PHARM RES-DORDR, V35, DOI 10.1007/s11095-017-2333-x
   Yoo K, 2015, PLOS ONE, V10, DOI 10.1371/journal.pone.0125455
   Yoshimura M, 2007, PSYCHOPHARMACOLOGY, V191, P995, DOI 10.1007/s00213-007-0737-8
   Yuan H, 2016, BRAIN CONNECT, V6, P122, DOI 10.1089/brain.2014.0336
NR 51
TC 24
Z9 24
U1 3
U2 25
PU FRONTIERS MEDIA SA
PI LAUSANNE
PA AVENUE DU TRIBUNAL FEDERAL 34, LAUSANNE, CH-1015, SWITZERLAND
EI 1662-453X
J9 FRONT NEUROSCI-SWITZ
JI Front. Neurosci.
PD OCT 15
PY 2018
VL 12
AR 714
DI 10.3389/fnins.2018.00714
PG 9
WC Neurosciences
WE Science Citation Index Expanded (SCI-EXPANDED)
SC Neurosciences & Neurology
GA GW8ZH
UT WOS:000447269700001
PM 30374285
OA Green Published, gold
DA 2024-04-10
ER

PT J
AU Kitis, S
   Apaydin, H
   Güntürkün, R
AF Kitis, S.
   Apaydin, H.
   Gunturkun, R.
TI Designed Filter with CCII plus and Analysis of EEG for Epilepsy and
   Alzheimer
SO ACTA PHYSICA POLONICA A
LA English
DT Article; Proceedings Paper
CT 3rd International Conference on Computational and Experimental Science
   and Engineering (ICCESEN)
CY OCT 19-24, 2016
CL Antalya, TURKEY
DE CCII; Alzheimer; epilepsy; filter; amplifier
ID WIDE
AB Biomedical signals are usually low amplitude and high bandwidth signals. EEG signals are very low amplitude (generally less than 300 mu V) and very high bandwidth (range from 0.5 to 100 Hz), too. EEG was used to assist in the diagnosis of brain damage, Alzheimer disease and Parkinson disease, and certain mental disorders. In this study amplifier and filters designed with CCII+ and these simulations are performed with PSPICE program. Normal brain signal, the Alzheimer brain signal, epilepsy brain signal are compared, the shrinking hippocampus compared 25 years old normal brain, 75 years old normal brain and 75 years old with the Alzheimer brain.
C1 [Kitis, S.] Sakarya Univ, Sakarya, Turkey.
   [Kitis, S.; Apaydin, H.] Dumlupinar Univ, Simav Vocat Sch, Kutahya, Turkey.
   [Gunturkun, R.] Dumlupinar Univ, Technol Fac, Kutahya, Turkey.
C3 Sakarya University; Dumlupinar University; Dumlupinar University
RP Kitis, S (通讯作者)，Sakarya Univ, Sakarya, Turkey.; Kitis, S (通讯作者)，Dumlupinar Univ, Simav Vocat Sch, Kutahya, Turkey.
EM sukru.kitis@dpu.edu.tr
RI kitiş, şükrü/AGQ-0433-2022; GÜNTÜRKÜN, Rüştu/KDN-9371-2024
OI GÜNTÜRKÜN, Rüştu/0009-0000-5809-1193
CR ABELES M, 1977, P IEEE, V65, P762, DOI 10.1109/PROC.1977.10559
   [Anonymous], 2017, What Happens to the Brain in Alzheimer's Disease? 2017
   [Anonymous], 2007, METHOD MONTH EEG
   Basak ME, 2016, ACTA PHYS POL A, V130, P223, DOI [10.12693/APhysPolA.129.223, 10.12693/APhysPolA.130.223]
   Bronzino J., 2000, The biomedical engineering handbook, P1
   Cao L, 2016, COGN COMPUT, V8, P228, DOI 10.1007/s12559-015-9351-y
   Challal M, 2016, ACTA PHYS POL A, V130, P9, DOI [10.12693/APhysPolA.130.9, 10.12693/APhysPolA.129.9]
   Challal M, 2015, ACTA PHYS POL A, V128, pB71, DOI [10.12693/APhysPolA.127.B-71, 10.12693/APhysPolA.128.B-71]
   Gargiulo G., BIOMEDICAL CIRCUITS
   Jiang XY, 2016, COGN COMPUT, V8, P828, DOI 10.1007/s12559-016-9423-7
   Liu X, 2016, COGN COMPUT, V8, P967, DOI 10.1007/s12559-016-9411-y
   Mitrovic Z., 2014, MEAS SCI REV, V14, P270
   PALMINI A, 1995, ANN NEUROL, V37, P476, DOI 10.1002/ana.410370410
   SEDRA A, 1970, IEEE T CIRCUITS SYST, VCT17, P132, DOI 10.1109/TCT.1970.1083067
   Takaura K, 2016, NEUROIMAGE, V124, P557, DOI 10.1016/j.neuroimage.2015.09.007
   Webster J. G., 1998, Medical Instrumentation-Application and Design, V3rd
   Yang Y, 2016, COGN COMPUT, V8, P505, DOI 10.1007/s12559-015-9379-z
   Zhao HM, 2016, COGN COMPUT, V8, P246, DOI 10.1007/s12559-015-9357-5
   Zumsteg D, 2000, EPILEPSIA, V41, pS55, DOI 10.1111/j.1528-1157.2000.tb01535.x
NR 19
TC 0
Z9 0
U1 1
U2 7
PU POLISH ACAD SCIENCES INST PHYSICS
PI WARSAW
PA AL LOTNIKOW 32-46, PL-02-668 WARSAW, POLAND
SN 0587-4246
EI 1898-794X
J9 ACTA PHYS POL A
JI Acta Phys. Pol. A
PD SEP
PY 2017
VL 132
IS 3
BP 423
EP 426
DI 10.12693/APhysPolA.132.423
PG 4
WC Physics, Multidisciplinary
WE Science Citation Index Expanded (SCI-EXPANDED); Conference Proceedings Citation Index - Science (CPCI-S)
SC Physics
GA FJ6PY
UT WOS:000412881200004
OA gold
DA 2024-04-10
ER

PT J
AU Aoki, Y
   Kazui, H
   Pascual-Marqui, RD
   Ishii, R
   Yoshiyama, K
   Kanemoto, H
   Suzuki, Y
   Sato, S
   Azuma, S
   Suehiro, T
   Matsumoto, T
   Hata, M
   Canuet, L
   Iwase, M
   Ikeda, M
AF Aoki, Yasunori
   Kazui, Hiroaki
   Pascual-Marqui, Roberto D.
   Ishii, Ryouhei
   Yoshiyama, Kenji
   Kanemoto, Hideki
   Suzuki, Yukiko
   Sato, Shunsuke
   Azuma, Shingo
   Suehiro, Takashi
   Matsumoto, Takuya
   Hata, Masahiro
   Canuet, Leonides
   Iwase, Masao
   Ikeda, Manabu
TI EEG Resting-State Networks Responsible for Gait Disturbance Features in
   Idiopathic Normal Pressure Hydrocephalus
SO CLINICAL EEG AND NEUROSCIENCE
LA English
DT Article
DE idiopathic normal pressure hydrocephalusm; gait disturbance; eLORETA;
   independent component analysis; resting-state network;
   electroencephalography
ID BRAIN PERFUSION SPECT; COGNITIVE IMPAIRMENT; ALZHEIMERS-DISEASE;
   FUNCTIONAL CONNECTIVITY; SHUNT SURGERY; MATTER; SYSTEM;
   ELECTROENCEPHALOGRAM; LOCALIZATION; ASSOCIATION
AB Idiopathic normal pressure hydrocephalus (iNPH) is a neuropsychiatric disease characterized by gait disturbance, cognitive dysfunction, and urinary incontinence that affects a large population of elderly people. These symptoms, especially gait disturbance, can potentially be improved by cerebrospinal fluid (CSF) drainage, which is more effective if performed at an early stage of the disease. However, the neurophysiological mechanisms of these symptoms and their recovery by CSF drainage are poorly understood. In this study, using exact low-resolution brain electromagnetic tomography-independent component analysis (eLORETA-ICA) with electroencephalography (EEG) data, we assessed activities of five EEG resting-state networks (EEG-RSNs) in 58 iNPH patients before and after drainage of CSF by lumbar puncture (CSF tapping). In addition, we assessed correlations of changes in these five EEG-RSNs activities with CSF tapping-induced changes in iNPH symptoms. The results reveal that compared with 80 healthy controls, iNPH patients had significantly decreased activities in the occipital alpha rhythm, visual perception network, and self-referential network before CSF tapping. Furthermore, CSF tapping-induced changes in occipital alpha activity correlated with changes in postural sway and frontal lobe function. Changes in visual perception network activity correlated with changes in gait speed. In addition, changes in memory perception network activity correlated with changes in Parkinsonian gait features. These results indicate a recruitment of cognitive networks in gait control, and involvement of the occipital alpha activity in cognitive dysfunction in iNPH patients. Based on these findings, eLORETA-ICA with EEG data can be considered a noninvasive, useful tool for detection of EEG-RSN activities and for understanding the neurophysiological mechanisms underlying this disease.
C1 [Aoki, Yasunori; Ishii, Ryouhei; Yoshiyama, Kenji; Kanemoto, Hideki; Suzuki, Yukiko; Sato, Shunsuke; Azuma, Shingo; Suehiro, Takashi; Matsumoto, Takuya; Hata, Masahiro; Iwase, Masao; Ikeda, Manabu] Osaka Univ, Grad Sch Med, Dept Psychiat, D3 2-2 Yamada Oka, Suita, Osaka 5650871, Japan.
   [Aoki, Yasunori] Nippon Life Hosp, Dept Psychiat, Osaka, Japan.
   [Kazui, Hiroaki] Kochi Univ, Dept Neuropsychiat, Kochi, Japan.
   [Pascual-Marqui, Roberto D.] Univ Hosp Psychiat, KEY Inst Brain Mind Res, Zurich, Switzerland.
   [Pascual-Marqui, Roberto D.] Kansai Med Univ, Dept Neuropsychiat, Osaka, Japan.
   [Kanemoto, Hideki] Mizuma Hosp, Dept Psychiat, Osaka, Japan.
   [Kanemoto, Hideki] Osaka Kawasaki Rehabil Univ, Cognit Reserve Res Ctr, Osaka, Japan.
   [Canuet, Leonides] La Laguna Univ, Dept Clin Psychol & Psychobiol, Tenerife, Spain.
C3 Osaka University; Kochi University; Kansai Medical University;
   Universidad de la Laguna
RP Aoki, Y (通讯作者)，Osaka Univ, Grad Sch Med, Dept Psychiat, D3 2-2 Yamada Oka, Suita, Osaka 5650871, Japan.
EM mi_kotoginn@yahoo.co.jp
RI Kanemoto, Hideki/AAH-1720-2020; Ishii, Ryouhei/A-9929-2008;
   Pascual-Marqui, Roberto D./A-2012-2008
OI Kanemoto, Hideki/0000-0003-3662-1469; Ishii,
   Ryouhei/0000-0002-4245-0953; Pascual-Marqui, Roberto
   D./0000-0002-5029-4065
FU Research Committee of Normal Pressure Hydrocephalus and Related
   Disorders, Studies on the Etiology, Pathogenesis and Therapy from the
   Japanese Ministry of Health, Labour and Welfare (Tokyo, Japan); Viera y
   Clavijo fellowship from Tenerife, Spain
FX The author(s) disclosed receipt of the following financial support for
   the research, authorship, and/or publication of this article: This study
   was supported by the Research Committee of Normal Pressure Hydrocephalus
   and Related Disorders, Studies on the Etiology, Pathogenesis and Therapy
   from the Japanese Ministry of Health, Labour and Welfare (Tokyo,
   Japan).; A Viera y Clavijo fellowship from Tenerife, Spain supports
   research by author L.C.
CR Abe Mitsuyo, 2004, No To Shinkei, V56, P567
   Agren-Wilsson A, 2007, ACTA NEUROL SCAND, V116, P333, DOI 10.1111/j.1600-0404.2007.00890.x
   Akiguchi I, 2008, J NEUROL, V255, P1392, DOI 10.1007/s00415-008-0928-1
   Allen EA, 2011, FRONT SYST NEUROSCI, V5, DOI 10.3389/fnsys.2011.00002
   Aoki Y, 2015, FRONT HUM NEUROSCI, V9, DOI [10.3389/fnhurn.2015.00031, 10.3389/fnhum.2015.00031]
   Aoki Y, 2015, SCI REP-UK, V5, DOI 10.1038/srep07775
   Aoki Y, 2013, NEUROIMAGE-CLIN, V3, P522, DOI 10.1016/j.nicl.2013.10.009
   Aoki Y, 2013, IEEE ENG MED BIO, P437, DOI 10.1109/EMBC.2013.6609530
   Bäcklund T, 2017, GAIT POSTURE, V54, P62, DOI 10.1016/j.gaitpost.2017.02.017
   Balsters JH, 2013, NEUROBIOL AGING, V34, P2194, DOI 10.1016/j.neurobiolaging.2013.03.004
   BISWAL B, 1995, MAGNET RESON MED, V34, P537, DOI 10.1002/mrm.1910340409
   BROWN DG, 1973, ARCH NEUROL-CHICAGO, V29, P70, DOI 10.1001/archneur.1973.00490250088014
   Canuet L, 2012, PLOS ONE, V7, DOI 10.1371/journal.pone.0046289
   Canuet L, 2011, PLOS ONE, V6, DOI 10.1371/journal.pone.0027863
   Cardoso J.-F., 1989, ICASSP-89: 1989 International Conference on Acoustics, Speech and Signal Processing (IEEE Cat. No.89CH2673-2), P2109, DOI 10.1109/ICASSP.1989.266878
   Cichocki A., 2002, ADAPTIVE BLIND SIGNA
   Corbetta M, 2002, NAT REV NEUROSCI, V3, P201, DOI 10.1038/nrn755
   Drew T, 2015, CURR OPIN NEUROBIOL, V33, P25, DOI 10.1016/j.conb.2015.01.011
   Dubois B, 2000, NEUROLOGY, V55, P1621, DOI 10.1212/WNL.55.11.1621
   Fasano Alfonso, 2013, Continuum (Minneap Minn), V19, P1344, DOI 10.1212/01.CON.0000436159.33447.69
   FOLSTEIN MF, 1975, J PSYCHIAT RES, V12, P189, DOI 10.1016/0022-3956(75)90026-6
   Fuchs M, 2002, CLIN NEUROPHYSIOL, V113, P702, DOI 10.1016/S1388-2457(02)00030-5
   Hata M, 2016, CLIN NEUROPHYSIOL, V127, P1269, DOI 10.1016/j.clinph.2015.10.030
   Hyvärinen A, 2000, NEURAL NETWORKS, V13, P411, DOI 10.1016/S0893-6080(00)00026-5
   Ishii K, 2008, DEMENT GERIATR COGN, V25, P329, DOI 10.1159/000119521
   Ishii K, 2011, DEMENT GERIATR COGN, V32, P1, DOI 10.1159/000328972
   Jankovic J, 2001, ADV NEUROL, V87, P119
   Jaraj D, 2014, NEUROLOGY, V82, P1449, DOI 10.1212/WNL.0000000000000342
   Jatoi MA, 2014, AUSTRALAS PHYS ENG S, V37, P713, DOI 10.1007/s13246-014-0308-3
   Jonmohamadi Y, 2014, NEUROIMAGE, V101, P720, DOI 10.1016/j.neuroimage.2014.07.052
   Kanno S, 2011, J NEUROL, V258, P1949, DOI 10.1007/s00415-011-6038-5
   Kazui H, 2016, J NEUROL SCI, V369, P236, DOI 10.1016/j.jns.2016.08.040
   Khoo HM, 2016, J NEUROSURG, V124, P350, DOI 10.3171/2015.1.JNS141633
   Kobayashi S, 2009, DEMENT GERIATR COGN, V28, P330, DOI 10.1159/000251935
   Koyama T, 2013, NEUROL MED-CHIR, V53, P601
   Kubo Y, 2008, DEMENT GERIATR COGN, V25, P37, DOI 10.1159/000111149
   Lethlean K, 1969, Proc Aust Assoc Neurol, V6, P13
   Lundin F, 2013, CLIN NEUROL NEUROSUR, V115, P1626, DOI 10.1016/j.clineuro.2013.02.015
   Marumoto K, 2012, FLUIDS BARRIERS CNS, V9, DOI 10.1186/2045-8118-9-20
   Mazziotta J, 2001, PHILOS T R SOC B, V356, P1293, DOI 10.1098/rstb.2001.0915
   Miyoshi N, 2005, DEMENT GERIATR COGN, V20, P71, DOI 10.1159/000085858
   Mori E, 2012, NEUROL MED-CHIR, V52, P775, DOI 10.2176/nmc.52.775
   Morris LS, 2016, CORTEX, V74, P118, DOI 10.1016/j.cortex.2015.11.004
   Nutt JG, 2013, MOVEMENT DISORD, V28, P1560, DOI 10.1002/mds.25673
   Ogino A, 2006, DEMENT GERIATR COGN, V21, P113, DOI 10.1159/000090510
   Pascual-Marqui R., 2007, INSTANTANEOUS LAGGED
   Pascual-Marqui RD, 2011, ARXIV11032852V2STATM
   Pascual-Marqui RD, 2011, PHILOS T R SOC A, V369, P3768, DOI 10.1098/rsta.2011.0081
   Piano C, 2017, CLIN NEUROPHYSIOL, V128, P1354, DOI 10.1016/j.clinph.2016.11.019
   PODSIADLO D, 1991, J AM GERIATR SOC, V39, P142, DOI 10.1111/j.1532-5415.1991.tb01616.x
   Reitan RM, 1955, J CONSULT PSYCHOL, V19, P393, DOI 10.1037/h0044509
   Saito M, 2011, DEMENT GER COGN D EX, V1, P202, DOI 10.1159/000328924
   Seo JG, 2014, J CLIN NEUROPHYSIOL, V31, P594, DOI 10.1097/WNP.0000000000000105
   Spreng RN, 2010, NEUROIMAGE, V53, P303, DOI 10.1016/j.neuroimage.2010.06.016
   Staffaroni AM, 2018, J NEUROSCI, V38, P2809, DOI 10.1523/JNEUROSCI.3067-17.2018
   Stolze H, 2001, J NEUROL NEUROSUR PS, V70, P289, DOI 10.1136/jnnp.70.3.289
[truncated: 3,817,924 more chars]
