# Supplementary material for: Bibliometric analysis of electroencephalogram research in Parkinson’s disease from 2004 to 2023
Source: Front Neurosci. 2024 Jul 19;18:1433583. doi: 10.3389/fnins.2024.1433583 (PMC11294212; doi:10.3389/fnins.2024.1433583)
Supplement: Supplementary file 1 [file Data_Sheet_1.ZIP › download_02.txt]

FN Clarivate Analytics Web of Science
VR 1.0
PT J
AU Bonanni, L
   Franciotti, R
   Nobili, F
   Kramberger, MG
   Taylor, JP
   Garcia-Ptacek, S
   Falasca, NW
   Famà, F
   Cromarty, R
   Onofrj, M
   Aarsland, D
AF Bonanni, Laura
   Franciotti, Raffaella
   Nobili, Flavio
   Kramberger, Milica G.
   Taylor, John-Paul
   Garcia-Ptacek, Sara
   Falasca, N. Walter
   Fama, Francesco
   Cromarty, Ruth
   Onofrj, Marco
   Aarsland, Dag
CA E-DLB Study Grp
TI EEG Markers of Dementia with Lewy Bodies: A Multicenter Cohort Study
SO JOURNAL OF ALZHEIMERS DISEASE
LA English
DT Article
DE Dementia with Lewy bodies; quantitative EEG
ID ALZHEIMERS-DISEASE; DIAGNOSTIC-ACCURACY; DIFFERENTIAL-DIAGNOSIS;
   FLUCTUATING COGNITION; PARKINSONS-DISEASE; PATHOLOGY; SPECT; DLB;
   TOMOGRAPHY; IMPAIRMENT
AB Quantitative EEG (QEEG) has demonstrated good discriminative capacity for dementia with Lewy bodies (DLB) diagnosis as compared to Alzheimer's disease (AD) with a predictive value of 100% in a single cohort study. EEG in DLB was characterized by a dominant frequency (DF) in pre-alpha (5.5-7.5 Hz), theta, or delta bands and DF variability (DFV) >1.2 Hz, frequency prevalence (FP) pre-alpha in >40% and FP alpha in <32% of the epochs. To validate the aforementioned QEEG findings in independent cohorts of clinically diagnosed DLB versus AD patients, we analyzed EEG traces of 79 DLB and 133 AD patients (MMSE >20) collected from four European Centers. EEG traces from 19 scalp derivations were acquired as at least 10 min continuous signals and epoched in off-setting as series of 2-second-long epochs, subsequently processed by Fast Fourier Transform (frequency resolution 0.5 Hz). DLB patients showed EEG specific abnormalities in posterior derivations characterized by DF <8 Hz FP pre-alpha >50%, FP alpha <25%. DFV was >0.5 Hz. AD patients displayed stable alpha DF, DFV <0.5 Hz, FP pre-alpha <30%, and FP alpha >55%. DLB and AD differed for DF (p < 10(-6)), DFV (p < 0.05), FP pre-alpha (p < 10(-12)) and FP alpha (p < 10(-12)). Discriminant analysis detected specific cut-offs for every EEG mathematical descriptor; DF = 8, DFV = 2.2 Hz, FP pre-alpha=33%, FP alpha = 41% for posterior derivations. If at least one of the cut-off values was met, the percentage of DLB and AD patients correctly classified was 90% and 64%, respectively. The findings in this multicenter study support the validity of QEEG analysis as a tool for diagnosis in DLB patients.
C1 [Bonanni, Laura; Franciotti, Raffaella; Onofrj, Marco] G dAnnunzio Univ Chieti Pescara, Dept Neurosci Imaging & Clin Sci, Chieti, Italy.
   [Bonanni, Laura; Franciotti, Raffaella; Onofrj, Marco] G dAnnunzio Univ Chieti Pescara, Aging Res Ctr, Chieti, Italy.
   [Nobili, Flavio; Fama, Francesco] Univ Genoa, Dept Neurosci DINOGMI, Clin Neurol, Genoa, Italy.
   [Nobili, Flavio; Fama, Francesco] IRCCS AOU San Martino IST, Genoa, Italy.
   [Kramberger, Milica G.] Univ Med Ctr, Dept Neurol, Ljubljana, Slovenia.
   [Taylor, John-Paul; Cromarty, Ruth] Newcastle Univ, Campus Ageing & Vital, Newcastle Upon Tyne, Tyne & Wear, England.
   [Garcia-Ptacek, Sara] Karolinska Inst, Ctr Alzheimer Res, Div Clin Geriatr, Dept Neurobiol Care Sci & Soc, Stockholm, Sweden.
   [Garcia-Ptacek, Sara] Karolinska Univ Hosp, Dept Geriatr Med, Memory Clin, Stockholm, Sweden.
   [Falasca, N. Walter] G dAnnunzio Univ Chieti Pescara, BIND Behav Imaging & Neural Dynam Ctr, Chieti, Italy.
   [Aarsland, Dag] Kings Coll London, London, England.
C3 G d'Annunzio University of Chieti-Pescara; G d'Annunzio University of
   Chieti-Pescara; University of Genoa; University of Genoa; IRCCS AOU San
   Martino IST; University Medical Centre Ljubljana; Newcastle University -
   UK; Karolinska Institutet; Karolinska Institutet; Karolinska University
   Hospital; G d'Annunzio University of Chieti-Pescara; University of
   London; King's College London
RP Bonanni, L (通讯作者)，G dAnnunzio Univ Chieti Pescara, Dept Neurosci & Imaging, Via Vestini, I-66100 Chieti, Italy.
EM l.bonanni@unich.it
RI Nobili, Flavio/K-1136-2018; Franciotti, Raffaella/AAC-2664-2022;
   Garcia-Ptacek, Sara/JQJ-4092-2023; Bonanni, Laura/K-3868-2016; Ptacek,
   Sara Garcia/AAS-2618-2021; Taylor, John Paul/D-1480-2009; Garcia-Ptacek,
   Sara/AAD-5631-2019
OI Nobili, Flavio/0000-0001-9811-0897; Garcia-Ptacek,
   Sara/0000-0002-1537-6129; Ptacek, Sara Garcia/0000-0002-1537-6129;
   Taylor, John-Paul/0000-0001-7958-6558; Aarsland, Dag/0000-0001-6314-216X
FU Italian Ministry of Health [GR-2010-2313418]; Alzheimers Research UK
   [ART-PhD2011-21] Funding Source: researchfish
FX The work has been supported by the Italian Ministry of Health (grant no.
   GR-2010-2313418).
CR Andersson M, 2008, DEMENT GERIATR COGN, V26, P284, DOI 10.1159/000160962
   Antelmi E, 2015, SLEEP MED REV, V22, P54, DOI 10.1016/j.smrv.2014.10.007
   Ballard C, 1998, LANCET, V351, P1032, DOI 10.1016/S0140-6736(05)78999-6
   Ballard CG, 2002, NEUROLOGY, V59, P1714, DOI 10.1212/01.WNL.0000036908.39696.FD
   BICKFORD RG, 1973, AUTOMATION CLIN ELEC, P55
   Bonanni L, 2008, BRAIN, V131, P690, DOI 10.1093/brain/awm322
   Bonanni L, 2015, NEUROBIOL AGING, V36, P434, DOI 10.1016/j.neurobiolaging.2014.07.009
   Boot BP, 2015, ALZHEIMERS RES THER, V7, DOI 10.1186/s13195-015-0128-z
   Colloby SJ, 2012, BRAIN, V135, P2798, DOI 10.1093/brain/aws211
   Delli Pizzi S, 2015, CEREB CORTEX, V25, P3682, DOI 10.1093/cercor/bhu220
   Delli Pizzi S, 2014, CORTEX, V59, P12, DOI 10.1016/j.cortex.2014.07.003
   Franciotti R, 2006, NEUROBIOL AGING, V27, P1100, DOI 10.1016/j.neurobiolaging.2005.05.027
   Halliday GM, 2010, ANN NY ACAD SCI, V1184, P188, DOI 10.1111/j.1749-6632.2009.05118.x
   Hohl U, 2000, ARCH NEUROL-CHICAGO, V57, P347, DOI 10.1001/archneur.57.3.347
   Kosunen O, 1996, ACTA NEUROPATHOL, V91, P185, DOI 10.1007/s004010050412
   Litvan I, 1998, ARCH NEUROL-CHICAGO, V55, P969, DOI 10.1001/archneur.55.7.969
   Magnin M, 2010, P NATL ACAD SCI USA, V107, P3829, DOI 10.1073/pnas.0909710107
   McKeith IG, 2005, NEUROLOGY, V65, P1863, DOI 10.1212/01.wnl.0000187889.17253.b1
   McKhann GM, 2011, JAMA-J AM MED ASSOC, V305, P2458, DOI 10.1001/jama.2011.810
   Merdes AR, 2003, NEUROLOGY, V60, P1586, DOI 10.1212/01.WNL.0000065889.42856.F2
   Morgan S, 2012, J NEUROL NEUROSUR PS, V83, P1063, DOI 10.1136/jnnp-2012-302577
   Nasreddine ZS, 2005, J AM GERIATR SOC, V53, P695, DOI 10.1111/j.1532-5415.2005.53221.x
   Nelson PT, 2010, J NEUROL, V257, P1875, DOI 10.1007/s00415-010-5630-4
   O'Brien JT, 2008, NEUROIMAGE, V40, P1056, DOI 10.1016/j.neuroimage.2008.01.010
   O'Brien JT, 2004, ARCH NEUROL-CHICAGO, V61, P919, DOI 10.1001/archneur.61.6.919
   Olichney JM, 1998, NEUROLOGY, V51, P351, DOI 10.1212/WNL.51.2.351
   Onofrj M, 2003, CLIN NEUROPHARMACOL, V26, P239, DOI 10.1097/00002826-200309000-00008
   Petrou M, 2015, MOVEMENT DISORD, V30, P928, DOI 10.1002/mds.26191
   Rongve A, 2014, INT J GERIATR PSYCH, V29, P392, DOI 10.1002/gps.4015
   Siepel FJ, 2013, BMJ OPEN, V3, DOI 10.1136/bmjopen-2013-002642
   Steriade M, 2006, NEUROSCIENCE, V137, P1087, DOI 10.1016/j.neuroscience.2005.10.029
   Stubendorff K, 2014, BMJ OPEN, V4, DOI 10.1136/bmjopen-2014-005158
   Toledo JB, 2013, ACTA NEUROPATHOL COM, V1, DOI 10.1186/2051-5960-1-65
   VALLADARESNETO DC, 1995, NEUROPSYCHOBIOLOGY, V31, P173, DOI 10.1159/000119189
   van der Zande JJ, 2016, EUR J NUCL MED MOL I, V43, P1060, DOI 10.1007/s00259-016-3312-x
   van Steenoven I, 2014, MOVEMENT DISORD, V29, P1809, DOI 10.1002/mds.26062
   Walker MP, 2000, NEUROLOGY, V54, P1616, DOI 10.1212/WNL.54.8.1616
   Walker Z, 2002, J NEUROL NEUROSUR PS, V73, P134, DOI 10.1136/jnnp.73.2.134
   Walker Z, 2007, J NEUROL NEUROSUR PS, V78, P1176, DOI 10.1136/jnnp.2006.110122
   Walker Z, 2015, LANCET, V386, P1683, DOI 10.1016/S0140-6736(15)00462-6
   World Health Organisation, 1992, ICD 10 CLASS MENT BE
   Yoshita M, 2006, NEUROLOGY, V66, P1850, DOI 10.1212/01.wnl.0000219640.59984.a7
NR 42
TC 43
Z9 43
U1 1
U2 17
PU IOS PRESS
PI AMSTERDAM
PA NIEUWE HEMWEG 6B, 1013 BG AMSTERDAM, NETHERLANDS
SN 1387-2877
EI 1875-8908
J9 J ALZHEIMERS DIS
JI J. Alzheimers Dis.
PY 2016
VL 54
IS 4
BP 1649
EP 1657
DI 10.3233/JAD-160435
PG 9
WC Neurosciences
WE Science Citation Index Expanded (SCI-EXPANDED)
SC Neurosciences & Neurology
GA EA6PA
UT WOS:000386749900032
PM 27589528
OA Green Submitted
DA 2024-04-10
ER

PT J
AU Ferri, R
   Zucconi, M
   Marelli, S
   Plazzi, G
   Schenck, CH
   Ferini-Strambi, L
AF Ferri, Raffaele
   Zucconi, Marco
   Marelli, Sara
   Plazzi, Giuseppe
   Schenck, Carlos H.
   Ferini-Strambi, Luigi
TI Effects of long-term use of clonazepam on nonrapid eye movement sleep
   patterns in rapid eye movement sleep behavior disorder
SO SLEEP MEDICINE
LA English
DT Article
DE REM sleep behavior disorder; Clonazepam; Chronic drug therapy; NREM
   sleep; Atonia index; NREM sleep instability
ID CYCLIC ALTERNATING PATTERN; MUSCLE EMG AMPLITUDE; REM-SLEEP;
   PARKINSONS-DISEASE; NARCOLEPSY; CAP; ATONIA; EEG; MARKER; CHILD
AB Objective: We aim to analyze in detail the characteristics of nonrapid eye movement (NREM) sleep in drug-free patients with idiopathic rapid eye movement sleep behavior disorder (iRBD). We compare drug-free iRBD patients to both normal controls and drug-free patients with narcolepsy/RBD and evaluate the changes following the long-term use of bedtime clonazepam.
   Participants and methods: Forty-six participants were recruited: 15 with iRBD (13 men, 2 women; mean age, 65.8 +/- 4.39 years), 13 with narcolepsy/RBD (10 men, 3 women; mean age, 63.0 +/- 6.73 years), and 18 normal controls (10 men, 8 women; mean age 69.4 +/- 7.72 years). Sleep was video polysomnographically recorded and the RBD severity scale (RBDSS) was obtained. Chin electromyography (EMG) amplitude was quantitatively assessed and the atonia index was computed. Additionally, NREM sleep instability was evaluated using an automatic quantitative analysis. Participants with iRBD were re-evaluated after 2.75 +/- 1.62 years of regular therapy with 0.5 to 1-mg clonazepam at bedtime.
   Results: Slow transient electroencephalography (EEG) events were increased in iRBD and decreased in narcolepsy/RBD, while fast transient events decreased in iRBD and increased in narcolepsy/RBD. During rapid eye movement (REM) sleep the atonia index was reduced in both iRBD and narcolepsy/RBD groups and during NREM sleep atonia index was increased in iRBD participants, remaining low in narcolepsy/RBD participants. After long-term therapy with clonazepam, wakefulness after sleep onset was decreased together with an increase in both slow-wave sleep (SWS) and sleep stage 2, in which the latter reached statistical significance; sleep stages 1 and 2 instability significantly decreased and the duration of EEG transients also slightly but significantly decreased. Finally, chin tone was not modified by clonazepam.
   Conclusions: Our study confirms that clonazepam modifies some aspects of NREM sleep in iRBD participants with a decrease in its instability. Moreover, we also show that a complex modification of sleep chin atonia exists in these participants, which also involves NREM sleep; for iRBD more complex neuropathologic models encompassing REM sleep and NREM sleep mechanisms are needed. (c) 2013 Elsevier B.V. All rights reserved.
C1 [Ferri, Raffaele] Oasi Inst Res Mental Retardat & Brain Aging IRCCS, Sleep Res Ctr, Dept Neurol IC, I-94018 Troina, Italy.
   [Zucconi, Marco; Marelli, Sara; Ferini-Strambi, Luigi] Univ Vita Salute San Raffaele, Sleep Disorders Ctr, Dept Neurol,Sci Inst, Inst & Osped San Raffaele, Milan, Italy.
   [Zucconi, Marco; Marelli, Sara; Ferini-Strambi, Luigi] Univ Vita Salute San Raffaele, Inst & Osped San Raffaele, Univ Opsed San Raffaele, Milan, Italy.
   [Plazzi, Giuseppe] Univ Bologna, Dept Neurol Sci, Bologna, Italy.
   [Schenck, Carlos H.] Univ Minnesota, Sch Med, Hennepin Cty Med Ctr, Minnesota Reg Sleep Disorders Ctr,Dept Psychiat, Minneapolis, MN 55455 USA.
C3 IRCCS Oasi Maria SS; Vita-Salute San Raffaele University; Vita-Salute
   San Raffaele University; University of Bologna; University of Minnesota
   System; University of Minnesota Twin Cities; Hennepin County Medical
   Center
RP Ferri, R (通讯作者)，Oasi Inst Res Mental Retardat & Brain Aging IRCCS, Sleep Res Ctr, Dept Neurol IC, Via C Ruggero 73, I-94018 Troina, Italy.
EM rferri@oasi.en.it
RI Ferri, Raffaele/B-5439-2013; Plazzi, Giuseppe/AAB-9627-2020; Zucconi,
   Marco/AAN-4994-2020; Marelli, Sara/K-7604-2016; FERINI STRAMBI,
   Luigi/K-3620-2018
OI Ferri, Raffaele/0000-0001-6937-3065; Plazzi,
   Giuseppe/0000-0002-1051-0472; Marelli, Sara/0000-0003-0074-5371; FERINI
   STRAMBI, Luigi/0000-0003-2867-5424
FU Italian Ministry of Health ("Ricerca Corrente")
FX This study was supported by the Italian Ministry of Health ("Ricerca
   Corrente").
CR [Anonymous], 2005, Diagnostic and coding manual, P148
   Arnulf I, 2005, SLEEP, V28, P349
   Boeve BF, 2004, J GERIATR PSYCH NEUR, V17, P146, DOI 10.1177/0891988704267465
   Bonnet MH, 2007, J CLIN SLEEP MED, V3, P271
   BORBELY AA, 1985, HUM NEUROBIOL, V4, P189
   Bruni O, 2012, SLEEP, V35, P649, DOI 10.5665/sleep.1824
   Bruni O, 2010, SLEEP MED, V11, P628, DOI 10.1016/j.sleep.2009.10.003
   Cohen J., 1988, Statistical power analysis for the behavioral sciences, V2nd ed.
   Dauvilliers Y, 2007, SLEEP, V30, P844, DOI 10.1093/sleep/30.7.844
   Drago V, 2011, SLEEP MED, V12, P361, DOI 10.1016/j.sleep.2010.11.009
   Fantini ML, 2011, SLEEP, V34, P619
   Fantini ML, 2003, ANN NEUROL, V53, P774, DOI 10.1002/ana.10547
   Ferri R, 2005, CLIN NEUROPHYSIOL, V116, P2675, DOI 10.1016/j.clinph.2005.08.004
   Ferri R, 2008, SLEEP, V31, P1409
   Ferri R, 2008, NEUROSCI LETT, V432, P228, DOI 10.1016/j.neulet.2007.12.025
   Ferri R, 2008, J SLEEP RES, V17, P89, DOI 10.1111/j.1365-2869.2008.00631.x
   Ferri R, 2013, SLEEP MED, V14, P24, DOI 10.1016/j.sleep.2012.09.009
   Ferri R, 2012, J SLEEP RES, V21, P212, DOI 10.1111/j.1365-2869.2011.00981.x
   Ferri R, 2010, SLEEP MED, V11, P947, DOI 10.1016/j.sleep.2010.06.003
   Ferri R, 2010, SLEEP MED, V11, P378, DOI 10.1016/j.sleep.2010.01.006
   Friedman JH, 2002, MOVEMENT DISORD, V17, P1350, DOI 10.1002/mds.10269
   Gagnon JF, 2006, SLEEP, V29, P1321, DOI 10.1093/sleep/29.10.1321
   Gagnon JF, 2006, NEUROLOGY, V67, P742, DOI 10.1212/01.wnl.0000233926.47469.73
   Gugger JJ, 2007, ANN PHARMACOTHER, V41, P1833, DOI 10.1345/aph.1H587
   Iranzo A, 2002, SLEEP, V25, P867
   LAPIERRE O, 1992, NEUROLOGY, V42, P1371, DOI 10.1212/WNL.42.7.1371
   Latta F, 2005, SLEEP, V28, P1525, DOI 10.1093/sleep/28.12.1525
   Luppi PH, 2011, SLEEP MED REV, V15, P153, DOI 10.1016/j.smrv.2010.08.002
   Mahowald MW, 2007, CURR NEUROL NEUROSCI, V7, P167, DOI 10.1007/s11910-007-0013-7
   Onofrj M, 2002, NEUROL SCI, V23, pS91, DOI 10.1007/s100720200085
   Parrino L, 1996, PSYCHOPHARMACOLOGY, V126, P1, DOI 10.1007/BF02246405
   Parrino L, 2012, SLEEP MED REV, V16, P27, DOI 10.1016/j.smrv.2011.02.003
   Plazzi G, 1997, NEUROLOGY, V48, P1094, DOI 10.1212/WNL.48.4.1094
   Plazzi G, 2008, SLEEP MED REV, V12, P109, DOI 10.1016/j.smrv.2007.08.010
   Plazzi Giuseppe, 2002, Sleep Med, V3, P437, DOI 10.1016/S1389-9457(02)00042-4
   Poryazova R, 2011, CLIN NEUROPHYSIOL, V122, P1788, DOI 10.1016/j.clinph.2011.02.028
   Rechtschaffen A, 1968, MANUAL STANDARDIZED
   Saletu A, 2005, NEUROPSYCHOBIOLOGY, V51, P214, DOI 10.1159/000085917
   Schenck CH, 2009, J FORENSIC SCI, V54, P1475, DOI 10.1111/j.1556-4029.2009.01163.x
   Schenck CH, 2003, SLEEP, V26, P1066
   Schenck CH, 1996, AM J MED, V100, P333, DOI 10.1016/S0002-9343(97)89493-4
   SCHENCK CH, 1992, ANN NEUROL, V32, P3, DOI 10.1002/ana.410320103
   Schenck CH, 2002, SLEEP, V25, P120, DOI 10.1093/sleep/25.2.120
   Sixel-Döring F, 2011, J CLIN SLEEP MED, V7, P75
   Terzano MG, 2006, SLEEP MED, V7, P619, DOI 10.1016/j.sleep.2005.12.003
   Terzano MG, 2001, SLEEP MED, V2, P537, DOI 10.1016/S1389-9457(01)00149-6
   TERZANO MG, 1988, ELECTROEN CLIN NEURO, V69, P437, DOI 10.1016/0013-4694(88)90066-1
   TERZANO MG, 1985, SLEEP, V8, P137, DOI 10.1093/sleep/8.2.137
   Thomas A, 2007, NEUROL SCI, V28, pS21, DOI 10.1007/s10072-007-0735-y
   Tippmann-Peikert M, 2006, NEUROLOGY, V66, P1277, DOI 10.1212/01.wnl.0000208518.72660.ff
   Trajanovic NN, 2004, CAN J NEUROL SCI, V31, P572, DOI 10.1017/S031716710000384X
   Vignatelli L, 2003, NEUROL SCI, V23, P295, DOI 10.1007/s100720300004
NR 52
TC 39
Z9 42
U1 0
U2 11
PU ELSEVIER
PI AMSTERDAM
PA RADARWEG 29, 1043 NX AMSTERDAM, NETHERLANDS
SN 1389-9457
EI 1878-5506
J9 SLEEP MED
JI Sleep Med.
PD MAY
PY 2013
VL 14
IS 5
BP 399
EP 406
DI 10.1016/j.sleep.2013.01.007
PG 8
WC Clinical Neurology
WE Science Citation Index Expanded (SCI-EXPANDED)
SC Neurosciences & Neurology
GA 139VC
UT WOS:000318612100004
PM 23490738
DA 2024-04-10
ER

PT J
AU Petit, D
   Gagnon, JF
   Fantini, ML
   Ferini-Strambi, L
   Montplaisir, J
AF Petit, D
   Gagnon, JF
   Fantini, ML
   Ferini-Strambi, L
   Montplaisir, J
TI Sleep and quantitative EEG in neurodegenerative disorders
SO JOURNAL OF PSYCHOSOMATIC RESEARCH
LA English
DT Review
DE sleep; Alzheimer's disease; quantitative EEG; dementia;
   neurodegenerative disorder
ID PROGRESSIVE SUPRANUCLEAR PALSY; MULTIPLE SYSTEM ATROPHY; MODERATE
   ALZHEIMERS-DISEASE; LEWY-BODY DISEASE; EXCESSIVE DAYTIME SLEEPINESS;
   REM-SLEEP; BEHAVIOR DISORDER; PARKINSONS-DISEASE; SENILE-DEMENTIA;
   HUNTINGTONS-DISEASE
AB This paper reviews current knowledge on sleep problems, sleep architecture changes and quantitative EEG alteration brought on by various neurodegenerative diseases, such as Alzheimer's disease (AD), progressive supranuclear palsy (PSP), REM sleep behavior disorder (RBD), Parkinson's disease (PD), dementia with Lewy bodies (DLB), multiple system atrophy MSA, Huntington's disease and Creutzfeldt-Jakob disease, in comparison to normal aging. The study of sleep variables and that of the spectral composition of the EEG can provide valuable information for understanding the pathophysiology and for assisting the diagnosis of neurodegencrative diseases. (C) 2004 Elsevier Inc. All rights reserved.
C1 Hop Sacre Coeur, Ctr Etude Sommeil & Rythmes Biol, Montreal, PQ H4J 1C5, Canada.
   Univ Montreal, Dept Psychiat, Montreal, PQ H3C 3J7, Canada.
   Univ Quebec, Ctr Neurosci Cognit, Montreal, PQ H3C 3P8, Canada.
   Univ Vita Salute San Raffaele, Sleep Disorders Ctr, Milan, Italy.
C3 Universite de Montreal; Universite de Montreal; University of Quebec;
   University of Quebec Montreal; Vita-Salute San Raffaele University
RP Hop Sacre Coeur, Ctr Etude Sommeil & Rythmes Biol, 5400 Blvd Gouin Ouest, Montreal, PQ H4J 1C5, Canada.
EM j-montplaisir@crhsc.umontreal.ca
RI Fantini, Maria Livia/H-7504-2012; FERINI STRAMBI, Luigi/K-3620-2018
OI FERINI STRAMBI, Luigi/0000-0003-2867-5424
CR Aldrich M., 2000, Principles and practice of sleep medicine, P1051
   ALDRICH MS, 1989, ANN NEUROL, V25, P577, DOI 10.1002/ana.410250609
   *AM SLEEP DIS ASS, 1997, INT CLASS SLEEP DIS
   Arnulf I, 2002, NEUROLOGY, V58, P1019, DOI 10.1212/WNL.58.7.1019
   Arnulf I, 2000, NEUROLOGY, V55, P281, DOI 10.1212/WNL.55.2.281
   Askenasy JJM, 2003, J NEURAL TRANSM, V110, P125, DOI 10.1007/s007020300001
   AUTRET A, 1988, ARCH NEUROL-CHICAGO, V45, P1236, DOI 10.1001/archneur.1988.00520350074019
   Baba M, 1998, AM J PATHOL, V152, P879
   BAGHDOYAN HA, 1985, SLEEP NEUROTRANSMITT, P15
   Barber PA, 2000, ACTA NEUROL SCAND, V101, P53, DOI 10.1034/j.1600-0404.2000.00010.x
   Berger H, 1933, ARCH PSYCHIAT NERVEN, V98, P231, DOI 10.1007/BF01814645
   Berger H, 1931, ARCH PSYCHIAT NERVEN, V94, P16, DOI 10.1007/BF01835097
   Besthorn C, 1996, J NEURAL TRANSM-SUPP, P169
   BLIWISE DL, 1989, BIOL PSYCHIAT, V25, P320, DOI 10.1016/0006-3223(89)90179-0
   Bliwise DL, 2002, J PSYCHOSOM RES, V53, P539, DOI 10.1016/S0022-3999(02)00436-1
   Boeve BF, 1998, NEUROLOGY, V51, P363, DOI 10.1212/WNL.51.2.363
   Boeve BF, 2001, MOVEMENT DISORD, V16, P622, DOI 10.1002/mds.1120
   Boeve Bradley F, 2002, Curr Neurol Neurosci Rep, V2, P169, DOI 10.1007/s11910-002-0027-0
   BOLLEN EL, 1988, J NEUROL SCI, V84, P63, DOI 10.1016/0022-510X(88)90174-8
   BONTE FJ, 1990, SEMIN NUCL MED, V20, P342, DOI 10.1016/S0001-2998(05)80238-7
   Briel RCG, 1999, J NEUROL NEUROSUR PS, V66, P401, DOI 10.1136/jnnp.66.3.401
   BRUN A, 1986, PROG NEURO-PSYCHOPH, V10, P297, DOI 10.1016/0278-5846(86)90009-6
   BRUN A, 1981, HISTOPATHOLOGY, V5, P549, DOI 10.1111/j.1365-2559.1981.tb01818.x
   BUZSAKI G, 1988, J NEUROSCI, V8, P4007
   Calzetti S, 2002, NEUROL SCI, V23, pS65, DOI 10.1007/s100720200072
   CHASE TN, 1984, ANN NEUROL, V15, pS170
   Chokroverty S., 1994, SLEEP DISORDERS MED, P295
   COBEN LA, 1983, ELECTROEN CLIN NEURO, V55, P372, DOI 10.1016/0013-4694(83)90124-4
   COHEN L, 1985, ELECTROEN CLIN NEURO, V62, P108, DOI 10.1016/0168-5597(85)90022-X
   Comella CL, 1998, NEUROLOGY, V51, P526, DOI 10.1212/WNL.51.2.526
   COMELLA CL, 1993, NEUROLOGY, V43, pA301
   CUMMINGS JL, 1983, CLIN APPROACH
   DEMENT WC, 1982, J AM GERIATR SOC, V30, P25, DOI 10.1111/j.1532-5415.1982.tb03700.x
   DONNET A, 1992, CLIN ELECTROENCEPHAL, V23, P118, DOI 10.1177/155005949202300305
   DUARA R, 1986, NEUROLOGY, V36, P879, DOI 10.1212/WNL.36.7.879
   DUBOIS B, 1988, ARCH NEUROL-CHICAGO, V45, P1194, DOI 10.1001/archneur.1988.00520350032011
   EMSER W, 1988, J NEUROL, V235, P177, DOI 10.1007/BF00314313
   ERKINJUNTTI T, 1988, ACTA NEUROL SCAND, V77, P36, DOI 10.1111/j.1600-0404.1988.tb06971.x
   Fantini ML, 2002, NEUROLOGY, V59, P1889, DOI 10.1212/01.WNL.0000038348.94399.F6
   Fantini ML, 2003, ANN NEUROL, V53, P774, DOI 10.1002/ana.10547
   FEINBERG I, 1976, NEUROBIOL AGING, V23
   Ferini-Strambi L, 2004, NEUROLOGY, V62, P41, DOI 10.1212/01.WNL.0000101726.69701.FA
   Ferman TJ, 1999, NEUROLOGY, V52, P951, DOI 10.1212/WNL.52.5.951
   Ferman TJ, 2002, J INT NEUROPSYCH SOC, V8, P907, DOI 10.1017/S1355617702870047
   FOSTER DB, 1949, ELECTROEN CLIN NEURO, V1, P247
   FRIEDLAND RP, 1985, LANCET, V1, P228
   Frucht S, 1999, NEUROLOGY, V52, P1908, DOI 10.1212/WNL.52.9.1908
   Gagnon JF, 2004, NEUROLOGY, V62, P401, DOI 10.1212/01.WNL.0000106460.34682.E9
   Gagnon JF, 2002, NEUROLOGY, V59, P585, DOI 10.1212/WNL.59.4.585
   Gagnon JF, 2002, REV NEUROL-FRANCE, V158, P135
   Ghorayeb I, 2002, J NEUROL NEUROSUR PS, V72, P798, DOI 10.1136/jnnp.72.6.798
   Grace JB, 2000, INT J GERIATR PSYCH, V15, P1028, DOI 10.1002/1099-1166(200011)15:11<1028::AID-GPS227>3.0.CO;2-E
   GROSS RA, 1978, ELECTROEN CLIN NEURO, V45, P16, DOI 10.1016/0013-4694(78)90337-1
   HANSOTIA P, 1985, NEUROLOGY, V35, P1672, DOI 10.1212/WNL.35.11.1672
   Happe S, 2002, NEUROPSYCHOBIOLOGY, V46, P90, DOI 10.1159/000065418
   Harcourt J, 1996, EUR J NEUROL, V3, P186, DOI 10.1111/j.1468-1331.1996.tb00421.x
   Hassainia F, 1997, EUR NEUROL, V37, P219, DOI 10.1159/000117446
   HASSANIA F, 1994, BRAIN TOPOGRAPHY, V7, P1
   Hassler R G, 1984, Adv Neurol, V40, P1
   HAYASHI Y, 1979, SLEEP RES, V8, P122
   HELKALA EL, 1991, BEHAV NEUROSCI, V105, P409, DOI 10.1037/0735-7044.105.3.409
   HENDRICKS JC, 1982, BRAIN RES, V239, P81, DOI 10.1016/0006-8993(82)90835-6
   Hobson DE, 2002, JAMA-J AM MED ASSOC, V287, P455, DOI 10.1001/jama.287.4.455
   Hobson J.A., 1986, Handbook of Psychology, VIV, P701
   HOBSON JA, 1975, SCIENCE, V189, P55, DOI 10.1126/science.1094539
   Holmes C, 1999, BRIT J PSYCHIAT, V174, P45, DOI 10.1192/bjp.174.1.45
   HORIE T, 1990, JPN J PSYCHIAT NEUR, V44, P91
   Hurtig HI, 2000, NEUROLOGY, V54, P1916, DOI 10.1212/WNL.54.10.1916
   IHL R, 1989, PSYCHIAT RES, V29, P399, DOI 10.1016/0165-1781(89)90101-7
   Iranzo A., 1998, Journal of Sleep Research, V7, P126
   JELLINGER K, 1988, J NEUROL NEUROSUR PS, V51, P540, DOI 10.1136/jnnp.51.4.540
   JOUVET M, 1965, CR SOC BIOL, V159, P895
   Kadotani H, 2001, JAMA-J AM MED ASSOC, V285, P2888, DOI 10.1001/jama.285.22.2888
   KALES A, 1971, CLIN PHARMACOL THER, V12, P397
   KAMETANI H, 1990, LIFE SCI, V47, P421, DOI 10.1016/0024-3205(90)90300-G
   KISH SJ, 1985, ANN NEUROL, V18, P530, DOI 10.1002/ana.410180504
   KODAMA T, 1990, NEUROSCI LETT, V114, P277, DOI 10.1016/0304-3940(90)90576-U
   KUHL DE, 1983, J CEREB BLOOD FLO S1, V3, P494
   Kumar S, 2002, MOVEMENT DISORD, V17, P775, DOI 10.1002/mds.10167
   Lai Y, 2002, SLEEP, V25, pA62
   LAPIERRE O, 1992, NEUROLOGY, V42, P1371, DOI 10.1212/WNL.42.7.1371
   LARSEN JP, 2003, ADV NEUROL, P329
   LAVIE P, 1984, NEUROLOGY, V34, P118, DOI 10.1212/WNL.34.1.118
   LEES AJ, 1988, CLIN NEUROPHARMACOL, V11, P512, DOI 10.1097/00002826-198812000-00004
   LEUCHTER AF, 1987, ARCH GEN PSYCHIAT, V44, P993
   LEYGONIE F, 1976, REV NEUROL, V132, P125
   Lobotesis K, 2001, NEUROLOGY, V56, P643, DOI 10.1212/WNL.56.5.643
   LOEWENSTEIN RJ, 1982, NEUROBIOL AGING, V3, P371, DOI 10.1016/0197-4580(82)90025-2
   MAHER ER, 1985, J NEUROL NEUROSUR PS, V48, P1234, DOI 10.1136/jnnp.48.12.1234
   Manni R, 2002, NEUROLOGY, V59, P1979, DOI 10.1212/01.WNL.0000038351.32678.4A
   MANNI R, 1993, J NEUROL, V240, P247, DOI 10.1007/BF00818713
   MARTIN PR, 1986, NEUROLOGY, V36, P411, DOI 10.1212/WNL.36.3.411
   Massicotte-Marquez J, 2003, SLEEP, V26, pA323
   Mattila PM, 2000, ACTA NEUROPATHOL, V100, P285, DOI 10.1007/s004019900168
   MCHUGH PR, 1975, PSYCHIATRIC ASPECTS, P267
   McKeith IG, 1996, NEUROLOGY, V47, P1113, DOI 10.1212/WNL.47.5.1113
   Merino-Andreu M, 2002, SLEEP, V25, pA496
   Minoshima S, 2001, ANN NEUROL, V50, P358, DOI 10.1002/ana.1133
   MIYASAKA M, 1978, FOLIA PSYCHIAT NEU J, V32, P95
   Mody C K, 1991, Ann N Y Acad Sci, V620, P45, DOI 10.1111/j.1749-6632.1991.tb51573.x
   Montplaisir J, 1996, EUR NEUROL, V36, P197, DOI 10.1159/000117247
   MONTPLAISIR J, 1995, SLEEP, V18, P145, DOI 10.1093/sleep/18.3.145
   Montplaisir J, 1997, NEUROLOGY, V49, P999, DOI 10.1212/WNL.49.4.999
   Mori E, 2000, ARCH NEUROL-CHICAGO, V57, P489, DOI 10.1001/archneur.57.4.489
   NEIL JF, 1980, NEUROLOGY, V30, P660, DOI 10.1212/WNL.30.6.660
   OBRIEN JT, 1992, J NEUROL NEUROSUR PS, V55, P1182, DOI 10.1136/jnnp.55.12.1182
   Oksenberg A, 2002, ISRAEL J PSYCHIAT, V39, P28
   Olson EJ, 2000, BRAIN, V123, P331, DOI 10.1093/brain/123.2.331
   Onofrj M, 2002, NEUROL SCI, V23, pS91, DOI 10.1007/s100720200085
   PENTTILA M, 1985, ELECTROEN CLIN NEURO, V60, P1, DOI 10.1016/0013-4694(85)90942-3
   PERANI D, 1988, J NUCL MED, V29, P1507
   PERRET JL, 1980, ELECTROEN CLIN NEURO, V49, P323, DOI 10.1016/0013-4694(80)90226-6
   PETIT D, 1992, ANN NEUROL, V32, P172, DOI 10.1002/ana.410320208
   PETIT D, 1993, NEUROBIOL AGING, V14, P141, DOI 10.1016/0197-4580(93)90089-T
   Plazzi G, 1997, NEUROLOGY, V48, P1094, DOI 10.1212/WNL.48.4.1094
   PODREKA I, 1987, J NUCL MED, V28, P1657
   PRIMAVERA A, 1992, NEUROPSYCHOBIOLOGY, V25, P102, DOI 10.1159/000118817
   PRIMAVERA A, 1990, NEUROPSYCHOBIOLOGY, V23, P74, DOI 10.1159/000119430
   PRINZ P, 1975, SLEEP RES, V4, P132
   PRINZ PN, 1982, NEUROBIOL AGING, V3, P361, DOI 10.1016/0197-4580(82)90024-0
   PRINZ PN, 1982, J AM GERIATR SOC, V30, P86, DOI 10.1111/j.1532-5415.1982.tb01279.x
   PRINZ PN, 1987, INTERDISCIPLINARY TO, V22, P128
   Rechtschaffen A, 1968, MANUAL STANDARDIZED, V204
   REYNOLDS CF, 1988, ARCH GEN PSYCHIAT, V45, P258
   REYNOLDS CF, 1985, BIOL PSYCHIAT, V20, P431, DOI 10.1016/0006-3223(85)90045-9
   Sadaoka T, 1996, SLEEP, V19, P479, DOI 10.1093/sleep/19.6.479
   SAKAI K, 1990, DIENCEPHALON AND SLEEP, P171
   Schenck CH, 1997, BIOL PSYCHIAT, V42, P527, DOI 10.1016/S0006-3223(97)00228-X
   SCHENCK CH, 1993, J SLEEP RES, V2, P224, DOI 10.1111/j.1365-2869.1993.tb00093.x
   SCHENCK CH, 1986, SLEEP, V9, P293, DOI 10.1093/sleep/9.2.293
   Schenck CH, 2002, SLEEP, V25, P120, DOI 10.1093/sleep/25.2.120
   Schenck CH., 1997, Sleep Res, V26, P495
   SCHENCK CH, 1996, NEUROLOGY, V45, P709
   Schubert CR, 2002, SLEEP, V25, P889
   SCOTT DF, 1972, J NEUROL NEUROSUR PS, V35, P97, DOI 10.1136/jnnp.35.1.97
   Sforza E, 1997, Sleep Med Rev, V1, P57, DOI 10.1016/S1087-0792(97)90006-X
   SIRAKOV AA, 1963, ELECTROEN CLIN NEURO, V15, P321, DOI 10.1016/0013-4694(63)90101-9
   SISHTA SK, 1974, ELECTROEN CLIN NEURO, V36, P387, DOI 10.1016/0013-4694(74)90188-6
   SOIKKELI R, 1991, ELECTROEN CLIN NEURO, V79, P159, DOI 10.1016/0013-4694(91)90134-P
   SOININEN H, 1982, ACTA NEUROL SCAND, V65, P59, DOI 10.1111/j.1600-0404.1982.tb03062.x
   STERIADE M, 1987, J NEUROPHYSIOL, V57, P260, DOI 10.1152/jn.1987.57.1.260
   STRELETZ LJ, 1990, NEUROBIOL AGING, V11, P15, DOI 10.1016/0197-4580(90)90057-7
   STRITTMATTER WJ, 1993, P NATL ACAD SCI USA, V90, P1977, DOI 10.1073/pnas.90.5.1977
   TANDBERG E, 1998, MOVEMENT DISORD, V5, P280
   TISON F, 1995, J NEUROL NEUROSUR PS, V58, P379, DOI 10.1136/jnnp.58.3.379-a
   TOMLINSON BE, 1970, J NEUROL SCI, V11, P205, DOI 10.1016/0022-510X(70)90063-8
   Turner RS, 2002, J GERIATR PSYCH NEUR, V15, P195, DOI 10.1177/089198870201500404
   Turner RS, 1997, NEUROLOGY, V49, P523, DOI 10.1212/WNL.49.2.523
   UCHIYAMA M, 1995, NEUROLOGY, V45, P709, DOI 10.1212/WNL.45.4.709
   VITIELLO MV, 1984, BIOL PSYCHIAT, V19, P721
   Walker MP, 2000, NEUROLOGY, V54, P1616, DOI 10.1212/WNL.54.8.1616
   Walker MP, 2000, DEMENT GERIATR COGN, V11, P327, DOI 10.1159/000017262
   WALTERS AS, 1995, MOVEMENT DISORD, V10, P634, DOI 10.1002/mds.870100517
   WAUQUIER A, 1993, PHYSIOL BEHAV, V54, P803, DOI 10.1016/0031-9384(93)90095-W
   Weiner MF, 1999, ARCH NEUROL-CHICAGO, V56, P1441, DOI 10.1001/archneur.56.12.1441
   Wetter TC, 1997, J NEUROL, V244, pS37, DOI 10.1007/BF03160570
   Wetter TC, 2000, SLEEP, V23, P361
   WHITEHOUSE PJ, 1982, SCIENCE, V215, P1237, DOI 10.1126/science.7058341
   WIEGAND M, 1991, J NEUROL, V238, P203, DOI 10.1007/BF00314781
   Yener GG, 1996, CLIN ELECTROENCEPHAL, V27, P61, DOI 10.1177/155005949602700204
NR 160
TC 248
Z9 274
U1 3
U2 53
PU PERGAMON-ELSEVIER SCIENCE LTD
PI OXFORD
PA THE BOULEVARD, LANGFORD LANE, KIDLINGTON, OXFORD OX5 1GB, ENGLAND
SN 0022-3999
EI 1879-1360
J9 J PSYCHOSOM RES
JI J. Psychosomat. Res.
PD MAY
PY 2004
VL 56
IS 5
BP 487
EP 496
DI 10.1016/j.jpsychores.2004.02.001
PG 10
WC Psychiatry
WE Science Citation Index Expanded (SCI-EXPANDED); Social Science Citation Index (SSCI)
SC Psychiatry
GA 831BV
UT WOS:000222168800004
PM 15172204
DA 2024-04-10
ER

PT J
AU Franciotti, R
   Pilotto, A
   Moretti, DV
   Falasca, NW
   Arnaldi, D
   Taylor, JP
   Nobili, F
   Kramberger, M
   Ptacek, SG
   Padovani, A
   Aarlsand, D
   Onofrj, M
   Bonanni, L
AF Franciotti, Raffaella
   Pilotto, Andrea
   Moretti, Davide V.
   Falasca, Nicola Walter
   Arnaldi, Dario
   Taylor, John-Paul
   Nobili, Flavio
   Kramberger, Milica
   Ptacek, Sara Garcia
   Padovani, Alessandro
   Aarlsand, Dag
   Onofrj, Marco
   Bonanni, Laura
CA E-DLB Consortium
TI Anterior EEG slowing in dementia with Lewy bodies: a multicenter
   European cohort study
SO NEUROBIOLOGY OF AGING
LA English
DT Article
ID FLUCTUATING COGNITION; PARKINSONS-DISEASE; ALZHEIMERS-DISEASE;
   ELECTROENCEPHALOGRAM; DIAGNOSIS; IMPAIRMENT; MANAGEMENT
C1 [Franciotti, Raffaella; Falasca, Nicola Walter; Onofrj, Marco; Bonanni, Laura] G DAnnunzio Univ Chieti Pescara, Dept Neurosci Imaging & Clin Sci, Via Vestini, I-66100 Chieti, Italy.
   [Franciotti, Raffaella; Falasca, Nicola Walter; Onofrj, Marco; Bonanni, Laura] G DAnnunzio Univ Chieti Pescara, Aging Res Ctr, Chieti, Italy.
   [Pilotto, Andrea; Padovani, Alessandro] Univ Brescia, Dept Clin & Expt Sci, Brescia, Italy.
   [Moretti, Davide V.] IRCCS Ist Ctr San Giovanni Dio Fatebenefratelli, Alzheimers Epidemiol & Rehabil Alzheimers Dis Ope, Brescia, Italy.
   [Arnaldi, Dario; Nobili, Flavio] Univ Genoa, Dept Neurosci DINOGMI, Clin Neurol, Genoa, Italy.
   [Arnaldi, Dario; Nobili, Flavio] IRCCS AOU San Martino IST, Genoa, Italy.
   [Arnaldi, Dario; Nobili, Flavio] IRCCS Osped Policlin San Martino, Genoa, Italy.
   [Taylor, John-Paul] Newcastle Univ, Campus Ageing & Vital, Newcastle Upon Tyne, Tyne & Wear, England.
   [Kramberger, Milica] Univ Med Ctr, Dept Neurol, Ljubljana, Slovenia.
   [Ptacek, Sara Garcia] Karolinska Inst, Ctr Alzheimer Res, Dept Neurobiol Care Sci & Soc, Div Clin Geriatr, Stockholm, Sweden.
   [Ptacek, Sara Garcia] Karolinska Univ Hosp, Memory Clin, Dept Geriatr Med, Stockholm, Sweden.
   [Aarlsand, Dag] Kings Coll London, London, England.
C3 G d'Annunzio University of Chieti-Pescara; G d'Annunzio University of
   Chieti-Pescara; University of Brescia; IRCCS Fatebenefratelli;
   University of Genoa; University of Genoa; IRCCS AOU San Martino IST;
   Newcastle University - UK; University Medical Centre Ljubljana;
   Karolinska Institutet; Karolinska Institutet; Karolinska University
   Hospital; University of London; King's College London
RP Bonanni, L (通讯作者)，G DAnnunzio Univ Chieti Pescara, Dept Neurosci Imaging & Clin Sci, Via Vestini, I-66100 Chieti, Italy.
EM l.bonanni@unich.it
RI Pilotto, Andrea/O-8725-2019; Bonanni, Laura/K-3868-2016; Garcia-Ptacek,
   Sara/JQJ-4092-2023; Franciotti, Raffaella/AAC-2664-2022; Taylor, John
   Paul/D-1480-2009; Ptacek, Sara Garcia/AAS-2618-2021; Padovani,
   Alessandro/ABI-7312-2020; Arnaldi, Dario/F-8217-2013; Moretti, Davide
   Vito/H-3000-2012; nobili, flavio/K-1136-2018
OI Pilotto, Andrea/0000-0003-2029-6606; Garcia-Ptacek,
   Sara/0000-0002-1537-6129; Ptacek, Sara Garcia/0000-0002-1537-6129;
   Padovani, Alessandro/0000-0002-0119-3639; Arnaldi,
   Dario/0000-0001-6823-6069; Taylor, John-Paul/0000-0001-7958-6558;
   Moretti, Davide Vito/0000-0003-0611-1169; nobili,
   flavio/0000-0001-9811-0897
FU National Institute for Health Research (NIHR) Biomedical Research Centre
   at South London and Maudsley NHS Foundation Trust; King's College London
FX This paper represents independent research partly funded by the National
   Institute for Health Research (NIHR) Biomedical Research Centre at South
   London and Maudsley NHS Foundation Trust and King's College London. The
   views expressed are those of the author(s) and not necessarily those of
   the NHS, the NIHR or the Department of Health and Social Care.
CR Antelmi E, 2016, SLEEP MED REV, V28, P5, DOI 10.1016/j.smrv.2015.07.003
   Bonanni L, 2008, BRAIN, V131, P690, DOI 10.1093/brain/awm322
   Bonanni L, 2016, J ALZHEIMERS DIS, V54, P1649, DOI 10.3233/JAD-160435
   Bonanni L, 2015, NEUROBIOL AGING, V36, P434, DOI 10.1016/j.neurobiolaging.2014.07.009
   Caviness JN, 2007, PARKINSONISM RELAT D, V13, P348, DOI 10.1016/j.parkreldis.2007.01.003
   Chiang AKI, 2008, J NEUROSCI METH, V168, P396, DOI 10.1016/j.jneumeth.2007.11.001
   Cozac VV, 2016, PARKINSONS DIS-US, V2016, DOI 10.1155/2016/9060649
   CUMMINGS JL, 1994, NEUROLOGY, V44, P2308, DOI 10.1212/WNL.44.12.2308
   Delli Pizzi S, 2015, FRONT AGING NEUROSCI, V7, DOI 10.3389/fnagi.2015.00208
   Delli Pizzi S, 2015, CEREB CORTEX, V25, P3682, DOI 10.1093/cercor/bhu220
   Delli Pizzi S, 2014, CORTEX, V59, P12, DOI 10.1016/j.cortex.2014.07.003
   Fiset P, 1999, J NEUROSCI, V19, P5506
   Foucher JR, 2004, NEUROIMAGE, V22, P688, DOI 10.1016/j.neuroimage.2004.01.048
   Garn H, 2017, J NEURAL TRANSM, V124, P569, DOI 10.1007/s00702-017-1699-6
   Jack CR, 2011, ALZHEIMERS DEMENT, V7, P257, DOI 10.1016/j.jalz.2011.03.004
   Kenny ER, 2013, BRIT J PSYCHIAT, V203, P209, DOI 10.1192/bjp.bp.112.108464
   Llinás RR, 2006, J NEUROPHYSIOL, V95, P3297, DOI 10.1152/jn.00166.2006
   Llinás RR, 1999, P NATL ACAD SCI USA, V96, P15222, DOI 10.1073/pnas.96.26.15222
   McKeith IG, 2017, NEUROLOGY, V89, P88, DOI 10.1212/WNL.0000000000004058
   McKeith IG, 2005, NEUROLOGY, V65, P1863, DOI 10.1212/01.wnl.0000187889.17253.b1
   Niedermeyer E., Electroencephalography: Basic Principles, Clinical Applications and Relaed Fields
   Onofrj M, 2003, CLIN NEUROPHARMACOL, V26, P239, DOI 10.1097/00002826-200309000-00008
   Perry E, 1999, TRENDS NEUROSCI, V22, P273, DOI 10.1016/S0166-2236(98)01361-7
   Pilotto A, 2019, EUR J NUCL MED MOL I, V46, P1642, DOI 10.1007/s00259-019-04324-5
   Robinson PA, 2003, PHYS REV E, V68, DOI 10.1103/PhysRevE.68.021922
   Snaedal J, 2012, DEMENT GERIATR COGN, V34, P51, DOI 10.1159/000339996
   VOLKOW ND, 1995, NEUROPSYCHOPHARMACOL, V12, P123, DOI 10.1016/0893-133X(94)00068-B
   Walker MP, 2000, BRIT J PSYCHIAT, V177, P252, DOI 10.1192/bjp.177.3.252
   Ward LM, 2011, CONSCIOUS COGN, V20, P464, DOI 10.1016/j.concog.2011.01.007
   World Health Organisation, 1992, ICD 10 CLASS MENT BE
NR 30
TC 14
Z9 14
U1 0
U2 9
PU ELSEVIER SCIENCE INC
PI NEW YORK
PA STE 800, 230 PARK AVE, NEW YORK, NY 10169 USA
SN 0197-4580
EI 1558-1497
J9 NEUROBIOL AGING
JI Neurobiol. Aging
PD SEP
PY 2020
VL 93
BP 55
EP 60
DI 10.1016/j.neurobiolaging.2020.04.023
PG 6
WC Geriatrics & Gerontology; Neurosciences
WE Science Citation Index Expanded (SCI-EXPANDED)
SC Geriatrics & Gerontology; Neurosciences & Neurology
GA LY3UH
UT WOS:000540453200008
PM 32450445
DA 2024-04-10
ER

PT J
AU Yi, GS
   Wang, LF
   Chu, CG
   Liu, C
   Zhu, XD
   Shen, X
   Li, Z
   Wang, F
   Yang, MY
   Wang, J
AF Yi, Guosheng
   Wang, Liufang
   Chu, Chunguang
   Liu, Chen
   Zhu, Xiaodong
   Shen, Xiao
   Li, Zhen
   Wang, Fei
   Yang, Manyi
   Wang, Jiang
TI Analysis of complexity and dynamic functional connectivity based on
   resting-state EEG in early Parkinson's disease patients with mild
   cognitive impairment
SO COGNITIVE NEURODYNAMICS
LA English
DT Article
DE Complexity; Dynamic functional network; Mild cognitive impairment;
   Parkinson; Temporal variability
ID ALZHEIMERS-DISEASE; SCREENING TOOL; BRAIN; CHINA; PREVALENCE;
   PHENOTYPES; MEG
AB To explore the abnormal brain activity of early Parkinson's disease with mild cognitive impairment (ePD-MCI) patients, the study analyzed the dynamic fluctuation of electroencephalogram (EEG) signals and the dynamic change of information communication between EEG signals of ePD-MCI patients. In this study, we recorded resting-state EEG signals of 30 ePD-MCI patients and 37 early Parkinson's disease without mild cognitive impairment (ePD-nMCI) patients. First, we analyzed the difference of the complexity of EEG signals between the two groups. And we found that the complexity in the ePD-MCI group was significantly higher than that in the ePD-nMCI group. Then, by analyzing the dynamic functional network (DFN) topology based on the optimal sliding-window, we found that the temporal correlation coefficients of ePD-MCI patients were lower in the delta and theta bands than those in the ePD-nMCI patients. The temporal characteristic path length of ePD-MCI patients in the alpha band was higher than that of ePD-nMCI patients. In the theta and alpha bands, the temporal small world degrees of ePD-MCI patients were lower than that of patients with ePD-nMCI. In addition, the functional connectivity strength of ePD-MCI patients affected by cognitive impairment was weaker than that of ePD-nMCI patients, and the stability of dynamic functional connectivity network was decreased. This finding may serve as a biomarker to identify ePD-MCI and contribute to the early intervention treatment of ePD-MCI.
C1 [Yi, Guosheng; Wang, Liufang; Chu, Chunguang; Liu, Chen; Wang, Jiang] Tianjin Univ, Sch Elect & Informat Engn, Tianjin 300072, Peoples R China.
   [Zhu, Xiaodong; Shen, Xiao; Li, Zhen; Wang, Fei] Tianjin Med Univ, Gen Hosp, Dept Neurol, Tianjin Neurol Inst, Tianjin 300052, Peoples R China.
   [Yang, Manyi] Zhengzhou Univ, Luoyang Cent Hosp, Dept Neurol, Luoyang 471000, Henan, Peoples R China.
C3 Tianjin University; Tianjin Medical University; Zhengzhou University
RP Wang, J (通讯作者)，Tianjin Univ, Sch Elect & Informat Engn, Tianjin 300072, Peoples R China.
EM jiangwang@tju.edu.cn
FU Tianjin Municipal Natural Science Foundation [19JCQNJC01200]
FX This study was funded by grants from the Tianjin Municipal Natural
   Science Foundation (Grant No. 19JCQNJC01200).
CR Aarsland D, 2017, NAT REV NEUROL, V13, P217, DOI 10.1038/nrneurol.2017.27
   Allen EA, 2014, CEREB CORTEX, V24, P663, DOI 10.1093/cercor/bhs352
   Bai F, 2009, BRAIN RES, V1302, P167, DOI 10.1016/j.brainres.2009.09.028
   Becker JT, 1996, NEUROLOGY, V46, P692, DOI 10.1212/WNL.46.3.692
   Bellomo G, 2020, DIAGNOSTICS, V10, DOI 10.3390/diagnostics10121015
   Bertrand JA, 2016, BRAIN CONNECT, V6, P216, DOI 10.1089/brain.2015.0390
   Cai Shimin, 2011, Journal of University of Science and Technology of China, V41, P330, DOI 10.3969/j.issn.0253-2778.2011.04.007
   Cao YZ, 2015, CHAOS, V25, DOI 10.1063/1.4929148
   Chang C, 2010, NEUROIMAGE, V50, P81, DOI 10.1016/j.neuroimage.2009.12.011
   Chen SD, 2016, TRANSL NEURODEGENER, V5, DOI 10.1186/s40035-016-0059-z
   Chen W, 2012, PARKINSONISM RELAT D, V18, P446, DOI 10.1016/j.parkreldis.2012.02.002
   Chen WT, 2007, IEEE T NEUR SYS REH, V15, P266, DOI 10.1109/TNSRE.2007.897025
   Cordes Dietmar, 2018, Alzheimers Dement (N Y), V4, P372, DOI 10.1016/j.trci.2018.04.009
   Damaraju E, 2014, NEUROIMAGE-CLIN, V5, P298, DOI 10.1016/j.nicl.2014.07.003
   Damoiseaux JS, 2006, P NATL ACAD SCI USA, V103, P13848, DOI 10.1073/pnas.0601417103
   Díez-Cirarda M, 2018, NEUROIMAGE-CLIN, V17, P847, DOI 10.1016/j.nicl.2017.12.013
   Duan F, 2020, IEEE T NEUR SYS REH, V28, P2164, DOI 10.1109/TNSRE.2020.3014951
   Espino P, 2013, INTELL AUTOMA SOFT C, V12, P591
   Fernández A, 2010, ALZ DIS ASSOC DIS, V24, P182, DOI 10.1097/WAD.0b013e3181c727f7
   Fox MD, 2005, P NATL ACAD SCI USA, V102, P9673, DOI 10.1073/pnas.0504136102
   Gill DJ, 2008, MOVEMENT DISORD, V23, P1043, DOI 10.1002/mds.22017
   Goetz CG, 2004, MOVEMENT DISORD, V19, P1020, DOI 10.1002/mds.20213
   Gomez-Pilar J., 2016, INT C IEEE ENG MED B
   Greicius MD, 2004, P NATL ACAD SCI USA, V101, P4637, DOI 10.1073/pnas.0308627101
   Hassan M, 2017, NEUROIMAGE-CLIN, V14, P591, DOI 10.1016/j.nicl.2017.03.002
   Holtzheimer PE, 2011, TRENDS NEUROSCI, V34, P1, DOI 10.1016/j.tins.2010.10.004
   Jones DT, 2012, PLOS ONE, V7, DOI [10.1371/journal.pone.0039731, 10.1371/journal.pone.0044294]
   Kalia LV, 2015, LANCET, V386, P896, DOI 10.1016/S0140-6736(14)61393-3
   Kugiumtzis D., 2002, MODELING FORECASTING, P267, DOI [DOI 10.1007/978-1-4615-0931-8_13, 10.1007/978-1-4615-0931-8_13]
   Litvan I, 2011, MOVEMENT DISORD, V26, P1814, DOI 10.1002/mds.23823
   Liu X, 2013, P NATL ACAD SCI USA, V110, P4392, DOI 10.1073/pnas.1216856110
   Lopes R, 2017, HUM BRAIN MAPP, V38, P1604, DOI 10.1002/hbm.23474
   Ma CL, 2014, J NEURAL TRANSM, V121, P123, DOI 10.1007/s00702-013-1092-z
   Majeed W, 2011, NEUROIMAGE, V54, P1140, DOI 10.1016/j.neuroimage.2010.08.030
   Maturana-Candelas A, 2019, ENTROPY-SWITZ, V21, DOI 10.3390/e21060544
   Mehraram R, 2020, HUM BRAIN MAPP, V41, P1573, DOI 10.1002/hbm.24896
   Mioshi E, 2006, INT J GERIATR PSYCH, V21, P1078, DOI 10.1002/gps.1610
   Morabito FC, 2015, INT J NEURAL SYST, V25, DOI 10.1142/S0129065715500057
   Nasreddine ZS, 2005, J AM GERIATR SOC, V53, P695, DOI 10.1111/j.1532-5415.2005.53221.x
   Park A, 2009, J NEUROL, V256, pS293, DOI 10.1007/s00415-009-5240-1
   Suárez AAP, 2021, BEHAV SCI-BASEL, V11, DOI 10.3390/bs11030040
   Postuma RB, 2015, MOVEMENT DISORD, V30, P1591, DOI 10.1002/mds.26424
   Price T, 2014, LECT NOTES COMPUT SC, V8675, P177, DOI 10.1007/978-3-319-10443-0_23
   Sakoglu Ü, 2010, MAGN RESON MATER PHY, V23, P351, DOI 10.1007/s10334-010-0197-8
   Simons S, 2018, ENTROPY-SWITZ, V20, DOI 10.3390/e20010021
   Smith SM, 2012, P NATL ACAD SCI USA, V109, P3131, DOI 10.1073/pnas.1121329109
   Smith SM, 2009, P NATL ACAD SCI USA, V106, P13040, DOI 10.1073/pnas.0905267106
   Stam CJ, 2007, HUM BRAIN MAPP, V28, P1178, DOI 10.1002/hbm.20346
   Suarez-Revelo J X, 2019, FUTURE NEUROL, V14
   Tang J, 2010, PHYS REV E, V81, DOI 10.1103/PhysRevE.81.055101
   Wang Q, 2021, BRAIN CONNECT, V11, P213, DOI 10.1089/brain.2020.0823
   Wang Y, 2015, J CLIN NEUROSCI, V22, P1420, DOI 10.1016/j.jocn.2015.03.008
   Yan Tuo, 2013, Sheng Wu Yi Xue Gong Cheng Xue Za Zhi, V30, P972
   Zhang ZX, 2005, LANCET, V365, P595, DOI 10.1016/S0140-6736(05)70801-1
NR 54
TC 8
Z9 8
U1 4
U2 49
PU SPRINGER
PI DORDRECHT
PA VAN GODEWIJCKSTRAAT 30, 3311 GZ DORDRECHT, NETHERLANDS
SN 1871-4080
EI 1871-4099
J9 COGN NEURODYNAMICS
JI Cogn. Neurodynamics
PD APR
PY 2022
VL 16
IS 2
BP 309
EP 323
DI 10.1007/s11571-021-09722-w
EA SEP 2021
PG 15
WC Neurosciences
WE Science Citation Index Expanded (SCI-EXPANDED)
SC Neurosciences & Neurology
GA ZX1MB
UT WOS:000695117900001
PM 35401875
OA Green Published
DA 2024-04-10
ER

PT J
AU Waterstraat, G
   Fedele, T
   Burghoff, M
   Scheer, HJ
   Curio, G
AF Waterstraat, Gunnar
   Fedele, Tommaso
   Burghoff, Martin
   Scheer, Hans-Juergen
   Curio, Gabriel
TI Recording human cortical population spikes non-invasively - An EEG
   tutorial
SO JOURNAL OF NEUROSCIENCE METHODS
LA English
DT Article
DE Evoked potentials; High-frequency oscillations; Single-trial analysis;
   Somatosensory system; Spatial filtering
ID SOMATOSENSORY-EVOKED-POTENTIALS; HIGH-FREQUENCY OSCILLATIONS; MEDIAN
   NERVE-STIMULATION; 600 HZ; THALAMOCORTICAL ACTIVITY; PARKINSONS-DISEASE;
   THERMAL AGITATION; NOISE; COMPONENTS; SIGNALS
AB Background: Non-invasively recorded somatosensory high-frequency oscillations (sHFOs) evoked by electric nerve stimulation are markers of human cortical population spikes. Previously, their analysis was based on massive averaging of EEG responses. Advanced neurotechnology and optimized off-line analysis can enhance the signal-to-noise ratio of sHFOs, eventually enabling single-trial analysis.
   Methods: The rationale for developing dedicated low-noise EEG technology for sHFOs is unfolded. Detailed recording procedures and tailored analysis principles are explained step-by-step. Source codes in Matlab and Python are provided as supplementary material online.
   Results: Combining synergistic hardware and analysis improvements, evoked sHFOs at around 600 Hz ('sigma-bursts') can be studied in single-trials. Additionally, optimized spatial filters increase the signal-to-noise ratio of components at about 1 kHz ('kappa-bursts') enabling their detection in non-invasive surface EEG.
   Conclusions: sHFOs offer a unique possibility to record evoked human cortical population spikes non-invasively. The experimental approaches and algorithms presented here enable also non-specialized EEG laboratories to combine measurements of conventional low-frequency EEG with the analysis of concomitant cortical population spike responses. (C) 2014 Elsevier B.V. All rights reserved.
C1 [Waterstraat, Gunnar; Fedele, Tommaso; Curio, Gabriel] Charite, Dept Neurol, Neurophys Grp, D-12203 Berlin, Germany.
   [Waterstraat, Gunnar; Fedele, Tommaso; Burghoff, Martin; Scheer, Hans-Juergen; Curio, Gabriel] Bernstein Focus Neurotechnol Berlin, Berlin, Germany.
   [Fedele, Tommaso; Burghoff, Martin; Scheer, Hans-Juergen] Phys Tech Bundesanstalt, D-10587 Berlin, Germany.
   [Curio, Gabriel] Bernstein Ctr Computat Neurosci Berlin, Berlin, Germany.
C3 Free University of Berlin; Humboldt University of Berlin; Charite
   Universitatsmedizin Berlin; Physikalisch-Technische Bundesanstalt (PTB)
RP Waterstraat, G (通讯作者)，Charite, Dept Neurol, Neurophys Grp, Campus Benjamin Franklin,Hindenburgdamm 30, D-12203 Berlin, Germany.
EM gunnar.waterstraat@charite.de; c1tommaso.fedele@charite.de;
   cmartin.burghoff@ptb.de; dgabriel.curio@charite.de
OI Waterstraat, Gunnar/0000-0002-7215-5111; Curio,
   Gabriel/0000-0002-3377-7735
FU Bernstein Focus: Neurotechnology Berlin (German Ministry of Education
   and Research) [01GQ0851, B1]; Bernstein Center for Computational
   Neuroscience Berlin (German Ministry of Education and Research)
   [01GQ1001C]
FX GC, GW, HJS, MB and TF acknowledge funding from Bernstein Focus:
   Neurotechnology Berlin (funded by the German Ministry of Education and
   Research; grant number 01GQ0851; project B1). GC acknowledges support
   from Bernstein Center for Computational Neuroscience Berlin (funded by
   the German Ministry of Education and Research; grant number 01GQ1001C).
CR Acar ZA, 2013, BRAIN TOPOGR, V26, P378, DOI 10.1007/s10548-012-0274-6
   Alegre M, 2006, J CLIN NEUROPHYSIOL, V23, P265, DOI 10.1097/01.wnp.0000201075.31438.fb
   [Anonymous], 6 INT IEEE EMBS C NE
   [Anonymous], 1990, INTRO STAT PATTERN R
   Baker SN, 2003, J PHYSIOL-LONDON, V550, P529, DOI 10.1113/jphysiol.2003.045674
   BJORCK A, 1973, MATH COMPUT, V27, P579, DOI 10.2307/2005662
   Blankertz B, 2008, IEEE SIGNAL PROC MAG, V25, P41, DOI 10.1109/MSP.2008.4408441
   Borga M, 1998, Learning Multidimensional Signal Processing
   Butterworth S., 1930, Experimental Wireless and the Wireless Engineer, V7, P536
   Buzaki G., 2006, Rhythms of the Brain
   Coppola G, 2005, BRAIN, V128, P98, DOI 10.1093/brain/awh334
   CRACCO RQ, 1976, ELECTROEN CLIN NEURO, V41, P460, DOI 10.1016/0013-4694(76)90057-2
   Cruccu G, 2008, CLIN NEUROPHYSIOL, V119, P1705, DOI 10.1016/j.clinph.2008.03.016
   Curio G, 1997, NEUROSCI LETT, V234, P131, DOI 10.1016/S0304-3940(97)00690-3
   CURIO G, 1994, ELECTROEN CLIN NEURO, V91, P483, DOI 10.1016/0013-4694(94)90169-4
   Curio G., 2004, Electroencephalography: Basic Principles, Clinical Applications, and Related Fields, P495
   Fedele T, 2013, IEEE ENG MED BIO, P1688, DOI 10.1109/EMBC.2013.6609843
   Fedele T, 2012, CLIN NEUROPHYSIOL, V123, P2370, DOI 10.1016/j.clinph.2012.04.028
   FRITSCH FN, 1980, SIAM J NUMER ANAL, V17, P238, DOI 10.1137/0717021
   Gobbelé R, 2000, EXP BRAIN RES, V133, P506, DOI 10.1007/s002210000435
   Gobbelé R, 2004, CLIN NEUROPHYSIOL, V115, P927, DOI 10.1016/j.clinph.2003.11.009
   Gobbelé R, 2003, J CLIN NEUROPHYSIOL, V20, P283, DOI 10.1097/00004691-200307000-00008
   Halboni P, 2000, CLIN NEUROPHYSIOL, V111, P2277, DOI 10.1016/S1388-2457(00)00473-9
   Hallez H, 2007, J NEUROENG REHABIL, V4, DOI 10.1186/1743-0003-4-46
   Hanajima R, 2004, J NEUROPHYSIOL, V92, P3171, DOI 10.1152/jn.00363.2004
   Hashimoto I, 1996, EVOKED POTENTIAL, V100, P189, DOI 10.1016/0168-5597(95)00244-8
   Haueisen J, 2001, CLIN NEUROPHYSIOL, V112, P1316, DOI 10.1016/S1388-2457(01)00504-1
   Haueisen J, 2000, BRAIN RES, V874, P10, DOI 10.1016/S0006-8993(00)02534-8
   Hillebrand A, 2005, HUM BRAIN MAPP, V25, P199, DOI 10.1002/hbm.20102
   Inoue K, 2004, CLIN NEUROPHYSIOL, V115, P1624, DOI 10.1016/j.clinph.2004.02.006
   Inoue K, 2001, NEUROSCI LETT, V297, P89, DOI 10.1016/S0304-3940(00)01678-5
   Johnson JB, 1928, PHYS REV, V32, P97, DOI 10.1103/PhysRev.32.97
   Klostermann F, 1999, NEUROREPORT, V10, P1625, DOI 10.1097/00001756-199906030-00001
   Klostermann F, 1998, NEUROSCI LETT, V256, P101, DOI 10.1016/S0304-3940(98)00773-3
   Klostermann F, 2002, CLIN NEUROPHYSIOL, V113, P1001, DOI 10.1016/S1388-2457(02)00119-0
   Klostermann F, 2001, NEUROREPORT, V12, P349, DOI 10.1097/00001756-200102120-00033
   KOLES ZJ, 1991, ELECTROEN CLIN NEURO, V79, P440, DOI 10.1016/0013-4694(91)90163-X
   Kubota M, 2004, PEDIATR INT, V46, P631, DOI 10.1111/j.1442-200x.2004.01978.x
   Lemm S, 2006, IEEE T BIO-MED ENG, V53, P601, DOI 10.1109/TBME.2006.870258
   Liepert J, 2001, CLIN NEUROPHYSIOL, V112, P917, DOI 10.1016/S1388-2457(01)00521-1
   Mochizuki H, 1999, CLIN NEUROPHYSIOL, V110, P185, DOI 10.1016/S0168-5597(98)00057-4
   Nakano S, 1999, NEUROSCI LETT, V276, P83, DOI 10.1016/S0304-3940(99)00811-3
   Norra C, 2004, NEUROPSYCHOBIOLOGY, V49, P71, DOI 10.1159/000076413
   Nyquist H, 1928, PHYS REV, V32, P110, DOI 10.1103/PhysRev.32.110
   Okada YC, 1997, ELECTROEN CLIN NEURO, V103, P474, DOI 10.1016/S0013-4694(97)00043-6
   Oppenheim A.V., 2014, Discrete-Time Signal Processing, V3
   Ozaki I, 2011, CLIN NEUROPHYSIOL, V122, P1908, DOI 10.1016/j.clinph.2011.05.023
   Rabiner L. R., 1975, Theory and application of digital signal processing
   RABINER LR, 1974, AT&T TECH J, V53, P305, DOI 10.1002/j.1538-7305.1974.tb02745.x
   Restuccia D, 2007, CLIN NEUROPHYSIOL, V118, P60, DOI 10.1016/j.clinph.2006.09.015
   Ritter P, 2008, NEUROIMAGE, V42, P483, DOI 10.1016/j.neuroimage.2008.05.026
   Rivet B, 2009, IEEE T BIO-MED ENG, V56, P2035, DOI 10.1109/TBME.2009.2012869
   ROSSINI PM, 1985, ELECTROEN CLIN NEURO, V60, P197, DOI 10.1016/0013-4694(85)90031-8
   Sakuma K, 2004, CLIN NEUROPHYSIOL, V115, P1857, DOI 10.1016/j.clinph.2004.03.011
   Scheer HJ, 2009, IFMBE PROC, V22, P1302
   Scheer HJ, 2011, PHYSIOL MEAS, V32, pN73, DOI 10.1088/0967-3334/32/12/N02
   Scheer HJ, 2006, PHYSIOL MEAS, V27, P109, DOI 10.1088/0967-3334/27/2/002
   Shannon CE, 1998, P IEEE, V86, P447, DOI 10.1109/JPROC.1998.659497
   Stockwell RG, 1996, IEEE T SIGNAL PROCES, V44, P998, DOI 10.1109/78.492555
   Tangermann M, 2012, FRONT NEUROSCI-SWITZ, V6, DOI 10.3389/fnins.2012.00055
   Telenczuk B, 2011, J NEUROPHYSIOL, V105, P2951, DOI 10.1152/jn.00327.2010
   Valencia M, 2006, J NEUROSCI METH, V154, P142, DOI 10.1016/j.jneumeth.2005.12.011
   Waberski TD, 2004, PSYCHOPHYSIOLOGY, V41, P361, DOI 10.1111/1469-8986.2004.00163.x
   Waterstraat G, 2012, CLIN NEUROPHYSIOL, V123, P2064, DOI 10.1016/j.clinph.2012.03.013
   Widmann A, 2012, FRONT PSYCHOL, V3, DOI 10.3389/fpsyg.2012.00233
   YAMADA T, 1988, ELECTROEN CLIN NEURO, V70, P126, DOI 10.1016/0013-4694(88)90113-7
   Yu K, 2012, J NEURAL ENG, V9, DOI 10.1088/1741-2560/9/4/046013
NR 67
TC 22
Z9 23
U1 0
U2 14
PU ELSEVIER
PI AMSTERDAM
PA RADARWEG 29, 1043 NX AMSTERDAM, NETHERLANDS
SN 0165-0270
EI 1872-678X
J9 J NEUROSCI METH
JI J. Neurosci. Methods
PD JUL 30
PY 2015
VL 250
SI SI
BP 74
EP 84
DI 10.1016/j.jneumeth.2014.08.013
PG 11
WC Biochemical Research Methods; Neurosciences
WE Science Citation Index Expanded (SCI-EXPANDED)
SC Biochemistry & Molecular Biology; Neurosciences & Neurology
GA CL5DB
UT WOS:000356978900008
PM 25172805
DA 2024-04-10
ER

PT J
AU Yuvaraj, R
   Murugappan, M
   Acharya, UR
   Adeli, H
   Ibrahim, NM
   Mesquita, E
AF Yuvaraj, R.
   Murugappan, M.
   Acharya, U. Rajendra
   Adeli, Hojjat
   Ibrahim, Norlinah Mohamed
   Mesquita, Edgar
TI Brain functional connectivity patterns for emotional state
   classification in Parkinson's disease patients without dementia
SO BEHAVIOURAL BRAIN RESEARCH
LA English
DT Article
DE EEG; Correlation; Coherence; PSI; Emotion; Parkinson's disease; SVM
ID FACIAL EXPRESSION; HUMAN AMYGDALA; EEG; RECOGNITION; MODEL;
   SYNCHRONIZATION; COHERENCE; SIGNALS; IMPAIRMENT; ASYMMETRY
AB Successful emotional communication is crucial for social interactions and social relationships. Parkinson's Disease (PD) patients have shown deficits in emotional recognition abilities although the research findings are inconclusive. This paper presents an investigation of six emotions (happiness, sadness, fear, anger, surprise, and disgust) of twenty non-demented (Mini-Mental State Examination score >24) PD patients and twenty Healthy Controls (HCs) using Electroencephalogram (EEG)-based Brain Functional Connectivity (BFC) patterns. The functional connectivity index feature in EEG signals is computed using three different methods: Correlation (COR), Coherence (COH), and Phase Synchronization Index (PSI). Further, a new functional connectivity index feature is proposed using bispectral analysis. The experimental results indicate that the BFC change is significantly different among emotional states of PD patients compared with HC. Also, the emotional connectivity pattern classified using Support Vector Machine (SVM) classifier yielded the highest accuracy for the new bispectral functional connectivity index. The PD patients showed emotional impairments as demonstrated by a poor classification performance. This finding suggests that decrease in the functional connectivity indices during emotional stimulation in PD, indicating functional disconnections between cortical areas. (C) 2015 Published by Elsevier B.V.
C1 [Yuvaraj, R.] Sri Sivasubramaniya Nadar SSN Coll Engn, Dept Biomed Engn, Chennai 603110, Tamil Nadu, India.
   [Murugappan, M.] Univ Malaysia Perlis, Sch Mechatron Engn, Arau 02600, Perlis, Malaysia.
   [Acharya, U. Rajendra] Ngee Ann Polytech, Dept Elect & Comp Engn, Singapore, Singapore.
   [Adeli, Hojjat] Ohio State Univ, Dept Biomed Engn, Columbus, OH 43210 USA.
   [Adeli, Hojjat] Ohio State Univ, Dept Biomed Informat, Columbus, OH 43210 USA.
   [Adeli, Hojjat] Ohio State Univ, Dept Civil Environm & Geodet Engn, Columbus, OH 43210 USA.
   [Adeli, Hojjat] Ohio State Univ, Dept Elect & Comp Engn, Columbus, OH 43210 USA.
   [Adeli, Hojjat] Ohio State Univ, Dept Neurol, Columbus, OH 43210 USA.
   [Adeli, Hojjat] Ohio State Univ, Dept Neurosci, Columbus, OH 43210 USA.
   [Ibrahim, Norlinah Mohamed] UKM Med Ctr, Dept Med, Neurol Unit, Kuala Lumpur 56000, Malaysia.
   [Mesquita, Edgar] Univ Minho, Dept Educ, Braga, Portugal.
C3 SSN College of Engineering; Universiti Malaysia Perlis; University
   System of Ohio; Ohio State University; University System of Ohio; Ohio
   State University; University System of Ohio; Ohio State University;
   University System of Ohio; Ohio State University; University System of
   Ohio; Ohio State University; University System of Ohio; Ohio State
   University; Universiti Kebangsaan Malaysia; Universidade do Minho
RP Murugappan, M (通讯作者)，Univ Malaysia Perlis, Sch Mechatron Engn, Campus Ulupauh, Arau 02600, Perlis, Malaysia.
EM murugappan@unimap.edu.my
RI Acharya, Rajendra U/E-3791-2010; MURUGAPPAN, MURUGAPPAN/E-2402-2014;
   adeli, hojjat/D-1430-2010; Yuvaraj, Rajamanickam/I-4187-2014
OI Acharya, Rajendra U/0000-0003-2689-8552; MURUGAPPAN,
   MURUGAPPAN/0000-0002-5839-4589; Yuvaraj,
   Rajamanickam/0000-0003-4526-0749
CR Acharya UR, 2011, INT J NEURAL SYST, V21, P403, DOI 10.1142/S0129065711002912
   Adeli H, 2000, J TRANSP ENG, V126, P464, DOI 10.1061/(ASCE)0733-947X(2000)126:6(464)
   Adeli H, 2010, AUTOMATED EEG-BASED DIAGNOSIS OF NEUROLOGICAL DISORDERS: INVENTING THE FUTURE OF NEUROLOGY, P1
   Adolphs R, 1996, J NEUROSCI, V16, P7678
   Adolphs R, 1998, NEUROPSYCHOLOGY, V12, P253, DOI 10.1037/0894-4105.12.2.253
   Aftanas LI, 1997, NEUROSCI LETT, V226, P13, DOI 10.1016/S0304-3940(97)00232-2
   Ahmadlou M, 2014, CLIN NEUROPHYSIOL, V125, P694, DOI 10.1016/j.clinph.2013.08.033
   Alexandridis A, 2013, INT J NEURAL SYST, V23, DOI 10.1142/S0129065713500299
   Anderson K, 2006, IEEE T SYST MAN CY B, V36, P96, DOI 10.1109/TSMCB.2005.854502
   Ariatti A, 2008, NEUROL SCI, V29, P219, DOI 10.1007/s10072-008-0971-9
   Astolfi L, 2007, HUM BRAIN MAPP, V28, P143, DOI 10.1002/hbm.20263
   Baumgartner T, 2006, INT J PSYCHOPHYSIOL, V60, P34, DOI 10.1016/j.ijpsycho.2005.04.007
   BLONDER LX, 1989, BRAIN LANG, V36, P193, DOI 10.1016/0093-934X(89)90061-8
   Bowers D, 2006, BRAIN, V129, P3356, DOI 10.1093/brain/awl301
   Castillo E, 2015, INT J NEURAL SYST, V25, DOI 10.1142/S012906571550029X
   Chakraborty R, 2014, INT J NEURAL SYST, V24, DOI 10.1142/S012906571450021X
   CHANDRAN V, 1993, IEEE T SIGNAL PROCES, V41, P205, DOI 10.1109/TSP.1993.193139
   Chang C.-C., 2001, SOFTWARE
   Chou JS, 2015, COMPUT-AIDED CIV INF, V30, P715, DOI 10.1111/mice.12121
   Chua KC, 2010, MED ENG PHYS, V32, P679, DOI 10.1016/j.medengphy.2010.04.009
   Clark US, 2008, NEUROPSYCHOLOGIA, V46, P2300, DOI 10.1016/j.neuropsychologia.2008.03.014
   Correas A, 2015, INT J NEURAL SYST, V25, DOI 10.1142/S0129065715500082
   Costa T, 2006, NEUROSCI LETT, V406, P159, DOI 10.1016/j.neulet.2006.06.039
   Cronin-Golomb A, 2010, NEUROPSYCHOL REV, V20, P191, DOI 10.1007/s11065-010-9128-8
   Daimi SN, 2014, EXPERT SYST APPL, V41, P6057, DOI 10.1016/j.eswa.2014.03.050
   Dara C, 2008, BRAIN RES, V1188, P100, DOI 10.1016/j.brainres.2007.10.034
   DAVIDSON RJ, 1990, J PERS SOC PSYCHOL, V58, P330, DOI 10.1037/0022-3514.58.2.330
   Davidson RJ, 2004, BIOL PSYCHOL, V67, P219, DOI 10.1016/j.biopsycho.2004.03.008
   Ferdowsi S, 2015, INT J NEURAL SYST, V25, DOI 10.1142/S0129065714400085
   Gotlib IH, 1998, COGNITION EMOTION, V12, P449, DOI 10.1080/026999398379673
   Guevara MA, 1996, INT J PSYCHOPHYSIOL, V23, P145, DOI 10.1016/S0167-8760(96)00038-4
   HINRICHS H, 1992, INT J PSYCHOPHYSIOL, V13, P225, DOI 10.1016/0167-8760(92)90072-J
   Hsu WY, 2013, INT J NEURAL SYST, V23, DOI 10.1142/S012906571350007X
   Jerritta S, 2014, EXPERT SYST, V31, P110, DOI 10.1111/exsy.12014
   Kan Y, 2002, CORTEX, V38, P623, DOI 10.1016/S0010-9452(08)70026-1
   Kappas A., 2010, IEEE T AFFECT COMPUT, V1, P1672
   Karim A, 2002, J TRANSP ENG-ASCE, V128, P21, DOI 10.1061/(ASCE)0733-947X(2002)128:1(21)
   Kessous L, 2010, J MULTIMODAL USER IN, V3, P33, DOI 10.1007/s12193-009-0025-5
   Kober H, 2008, NEUROIMAGE, V42, P998, DOI 10.1016/j.neuroimage.2008.03.059
   Lachaux JP, 1999, HUM BRAIN MAPP, V8, P194, DOI 10.1002/(SICI)1097-0193(1999)8:4<194::AID-HBM4>3.0.CO;2-C
   Lawrence AD, 2007, NEUROPSYCHOLOGIA, V45, P65, DOI 10.1016/j.neuropsychologia.2006.04.016
   Lee YY, 2014, PLOS ONE, V9, DOI 10.1371/journal.pone.0095415
   Li DW, 2013, INTEGR COMPUT-AID E, V20, P201, DOI 10.3233/ICA-130428
   Luo Q, 2007, NEUROIMAGE, V34, P839, DOI 10.1016/j.neuroimage.2006.09.023
   Mauss I, 2009, COGNITION EMOTION, V23, P209, DOI 10.1080/02699930802204677
   Miller KM, 2009, NEUROPSYCHOLOGIA, V47, P1917, DOI 10.1016/j.neuropsychologia.2009.03.002
   Miskovic V, 2010, BRAIN RES, V1362, P102, DOI 10.1016/j.brainres.2010.09.102
   Murugappan M, 2011, J MED BIOL ENG, V31, P45, DOI 10.5405/jmbe.710
   Nolte G, 2004, CLIN NEUROPHYSIOL, V115, P2292, DOI 10.1016/j.clinph.2004.04.029
   Oathes DJ, 2008, BIOL PSYCHOL, V79, P165, DOI 10.1016/j.biopsycho.2008.04.005
   Oya H, 2002, J NEUROSCI, V22, P9502
   Pell MD, 2005, COGNITIVE BRAIN RES, V23, P327, DOI 10.1016/j.cogbrainres.2004.11.004
   Pérez G, 2014, INTEGR COMPUT-AID E, V21, P163, DOI 10.3233/ICA-130457
   Petrantonakis PC, 2010, IEEE T AFFECT COMPUT, V1, P81, DOI 10.1109/T-AFFC.2010.7
   Piaggi P, 2014, INT J NEURAL SYST, V24, DOI 10.1142/S0129065714500105
   PUDIL P, 1994, PATTERN RECOGN LETT, V15, P1119, DOI 10.1016/0167-8655(94)90127-9
   Rangaprakash D, 2013, INT J NEURAL SYST, V23, DOI 10.1142/S0129065713500032
   RAY WJ, 1985, SCIENCE, V228, P750, DOI 10.1126/science.3992243
   Sammler D, 2007, PSYCHOPHYSIOLOGY, V44, P293, DOI 10.1111/j.1469-8986.2007.00497.x
   Sankari Z, 2012, CLIN EEG NEUROSCI, V43, P268, DOI 10.1177/1550059412444970
   Sankari Z, 2011, J NEUROSCI METH, V197, P165, DOI 10.1016/j.jneumeth.2011.01.027
   Schack B., 1995, Brain Topography, V8, P127, DOI 10.1007/BF01199776
   SCHELLBERG D, 1990, INT J PSYCHOPHYSIOL, V9, P279, DOI 10.1016/0167-8760(90)90060-Q
   Schröder C, 2010, J NEUROL SCI, V289, P32, DOI 10.1016/j.jns.2009.08.038
   Selvaraj J, 2013, BIOMED ENG ONLINE, V12, DOI 10.1186/1475-925X-12-44
   Serletis D, 2013, INT J NEURAL SYST, V23, DOI 10.1142/S0129065712500335
   Shin JH, 2011, COMM COM INF SC, V206, P488
   Su F, 2015, INT J NEURAL SYST, V25, DOI 10.1142/S0129065714500300
   Suzuki A, 2006, BRAIN, V129, P707, DOI 10.1093/brain/awl011
   Tessitore A, 2002, J NEUROSCI, V22, P9099, DOI 10.1523/jneurosci.22-20-09099.2002
   Valenza G, 2012, IEEE T AFFECT COMPUT, V3, P237, DOI 10.1109/T-AFFC.2011.30
   Wang XW, 2014, NEUROCOMPUTING, V129, P94, DOI 10.1016/j.neucom.2013.06.046
   Wang Y, 2013, INT J NEURAL SYST, V23, DOI 10.1142/S0129065713500287
   Wieser MJ, 2006, CLIN NEUROPHYSIOL, V117, P94, DOI 10.1016/j.clinph.2005.09.009
   Yuvaraj R, 2014, BIOMED SIGNAL PROCES, V14, P108, DOI 10.1016/j.bspc.2014.07.005
   Yuvaraj R, 2014, INT J PSYCHOPHYSIOL, V94, P482, DOI 10.1016/j.ijpsycho.2014.07.014
   Zhang YL, 2015, INT J NEURAL SYST, V25, DOI 10.1142/S0129065715500203
   Zhou LR, 2013, COMPUT-AIDED CIV INF, V28, P210, DOI 10.1111/j.1467-8667.2012.00803.x
NR 78
TC 115
Z9 117
U1 1
U2 41
PU ELSEVIER
PI AMSTERDAM
PA RADARWEG 29, 1043 NX AMSTERDAM, NETHERLANDS
SN 0166-4328
EI 1872-7549
J9 BEHAV BRAIN RES
JI Behav. Brain Res.
PD FEB 1
PY 2016
VL 298
BP 248
EP 260
DI 10.1016/j.bbr.2015.10.036
PN B
PG 13
WC Behavioral Sciences; Neurosciences
WE Science Citation Index Expanded (SCI-EXPANDED)
SC Behavioral Sciences; Neurosciences & Neurology
GA CZ9JM
UT WOS:000367413900029
PM 26515932
DA 2024-04-10
ER

PT J
AU Qu, SQ
   Liu, WP
   Yang, H
   Wang, ZY
   Yang, YX
   Liu, F
   Sharma, A
   Sharma, H
   Luan, Z
AF Qu, Suqing
   Liu, Weipeng
   Yang, Hui
   Wang, Zhaoyan
   Yang, Yinxiang
   Liu, Fang
   Sharma, Aruna
   Sharma, Hari
   Luan, Zuo
TI Clinical Observation of Electroencephalographic Changes and Risk of
   Convulsion Occurrence in Children Receiving Neural Precursor Cell
   Transplantation
SO CNS & NEUROLOGICAL DISORDERS-DRUG TARGETS
LA English
DT Article
DE Electroencephalographic change; convulsion occurrence; children; neural
   precursor cell; cell transplantation; clinical observation
ID MESENCHYMAL STEM-CELLS; CENTRAL-NERVOUS-SYSTEM; CEREBRAL-PALSY;
   PARKINSONS-DISEASE; MONONUCLEAR-CELLS; SILENT SYNAPSES; NEUROLOGICAL
   DISORDERS; NEUROTROPHIC FACTOR; ISCHEMIC-STROKE; LONG-TERM
AB Purpose: This study was intended to observe electroencephalographic (EEG) changes and convulsion attacks in children receiving neural precursor cell transplantation, and to explore the possibility of electrophysiological changes and risk of convulsion occurrence after cell transplantation.
   Method: 228 children were included in this study who received neural precursor cell transplantation in our hospital between March 2008 and July 2012. No history of convulsion attacks was elicited before cell transplantation. Data about EEG change and convulsion occurrence before and after cell transplantation were analyzed statistically.
   Results: Of the 228 pediatric patients, EEG improvement, deterioration and no significant change were observed in 60, 45 and 122 patients, respectively. One month after transplantation, four (1.76%) patients experienced new convulsions. Of the 227 patients, 25 showed increased and/or abnormal discharges on EEG. Of these, 19 underwent EEG re-examination six months post-operation. Except the convulsive cases mentioned above, there were no new cases of convulsions in the remaining patients. Of the 27 patients including those with abnormal discharge, increased discharge and convulsion attacks, 17 achieved varying degrees of therapeutic efficacy.
   Conclusion: Intraventricular transplantation of neural precursor cells is associated with EEG changes in some children and clinical convulsion attacks in individual patients. However, these abnormal changes do not last long and usually return to normal levels within 1-6 months after surgery, along with disappearance of convulsions. Simultaneous occurrence of EEG changes and convulsions do not appear to affect therapeutic efficacy.
C1 [Qu, Suqing; Liu, Weipeng; Yang, Hui; Wang, Zhaoyan; Yang, Yinxiang; Liu, Fang; Luan, Zuo] Navy Gen Hosp, Dept Pediat, Beijing 100048, Peoples R China.
   [Sharma, Aruna; Sharma, Hari] Uppsala Univ, Univ Hosp, Dept Surg Sci, IECNSIR, S-75421 Uppsala, Sweden.
C3 Sixth Medical Center of Chinese PLA General Hospital; Uppsala
   University; Uppsala University Hospital
RP Luan, Z (通讯作者)，Navy Gen Hosp, Dept Pediat, Beijing 100048, Peoples R China.; Sharma, H (通讯作者)，Uppsala Univ, Univ Hosp, Dept Surg Sci, IECNSIR, S-75421 Uppsala, Sweden.
EM Sharma@surgsci.uu.se; luanzuo@aliyun.com
CR Berardi N, 1999, RESTOR NEUROL NEUROS, V15, P125
   Cai JL, 2002, NEUROMOL MED, V2, P233, DOI 10.1385/NMM:2:3:233
   Chen GJ, 2013, J TRANSL MED, V11, DOI 10.1186/1479-5876-11-21
   Daadi MM, 2009, MOL THER, V17, P1282, DOI 10.1038/mt.2009.104
   Eriksson C, 2000, EXP NEUROL, V164, P184, DOI 10.1006/exnr.2000.7424
   Gómez RS, 2016, IMMUNOLOGY, V147, P55, DOI 10.1111/imm.12541
   [桂莉 Gui L], 2007, [中国组织工程研究与临床康复, Journal of Clinical Rehabilitative Tissue Engineering Research], V11, P4785
   Hameed M, 2015, ADV ANAT PATHOL, V22, P337, DOI 10.1097/PAP.0000000000000091
   Imitola J, 2004, PHILOS T R SOC B, V359, P823, DOI 10.1098/rstb.2004.1474
   Isaac JTR, 2003, NEUROPHARMACOLOGY, V45, P450, DOI 10.1016/S0028-3908(03)00229-6
   Itami C, 2000, BRAIN RES, V857, P141, DOI 10.1016/S0006-8993(99)02352-5
   Karussis D, 2010, ARCH NEUROL-CHICAGO, V67, P1187, DOI 10.1001/archneurol.2010.248
   Koch P, 2009, LANCET NEUROL, V8, P819, DOI 10.1016/S1474-4422(09)70202-9
   Leanza G, 1996, J COMP NEUROL, V373, P355
   Lee JS, 2010, STEM CELLS, V28, P1099, DOI 10.1002/stem.430
   Lindvall O, 2006, NATURE, V441, P1094, DOI 10.1038/nature04960
   Lindvall O, 2010, J CLIN INVEST, V120, P29, DOI 10.1172/JCI40543
   Liu WP, 2013, ZHONGGUO DANG DAI ER, V15
   Luan Z, 2013, CELL TRANSPLANT, V22, pS101, DOI 10.3727/096368913X672163
   Luan Z, 2012, CELL TRANSPLANT, V21, pS91, DOI 10.3727/096368912X633806
   Luan Zuo, 2011, Zhonghua Er Ke Za Zhi, V49, P445
   Luan Zuo, 2005, Zhonghua Er Ke Za Zhi, V43, P580
   Lv YT, 2013, J TRANSL MED, V11, DOI 10.1186/1479-5876-11-196
   Madhavan L, 2008, STEM CELLS, V26, P254, DOI 10.1634/stemcells.2007-0221
   Malenka RC, 1997, NEURON, V19, P473, DOI 10.1016/S0896-6273(00)80362-1
   Moniche F, 2012, STROKE, V43, P2242, DOI 10.1161/STROKEAHA.112.659409
   Okano H, 2008, PHILOS T R SOC B, V363, P2111, DOI 10.1098/rstb.2008.2264
   Okano H, 2010, P JPN ACAD B-PHYS, V86, P438, DOI 10.2183/pjab.86.438
   Pardal R, 2012, ADV EXP MED BIOL, V741, P206, DOI 10.1007/978-1-4614-2098-9_14
   Park KI, 2000, YONSEI MED J, V41, P825, DOI 10.3349/ymj.2000.41.6.825
   Qu Su-qing, 2005, Zhonghua Er Ke Za Zhi, V43, P576
   Sammarco MC, 2015, PLOS ONE, V10, DOI 10.1371/journal.pone.0140156
   Selden NR, 2013, J NEUROSURG-PEDIATR, V11, P643, DOI 10.3171/2013.3.PEDS12397
   Seledtsov VI, 2005, B EXP BIOL MED+, V139, P499, DOI 10.1007/s10517-005-0330-2
   Sharma A, 2013, STEM CELLS INT, V2013, DOI 10.1155/2013/623875
   Sharma A, 2012, CELL TRANSPLANT, V21, pS79, DOI 10.3727/096368912X633798
   Shen H, 2004, CHIN J MINIM INVASIV, P402
   Sondergeld P, 2015, CLIN ADV HEMATOL ONC, V13, P599
   Suzuki SO, 2003, J NEUROSCI, V23, P4240
   Tongiorgi E, 2008, NEUROSCI RES, V61, P335, DOI 10.1016/j.neures.2008.04.013
   Venkataramana NK, 2010, TRANSL RES, V155, P62, DOI 10.1016/j.trsl.2009.07.006
   Vishnu P, 2015, BRIT J HAEMATOL, V171, P695, DOI 10.1111/bjh.13783
   Voronin LL, 2004, NEUROSCIENCE, V126, P45, DOI 10.1016/j.neuroscience.2004.03.026
   Wang XD, 2013, CYTOTHERAPY, V15, P1549, DOI 10.1016/j.jcyt.2013.06.001
   Xu GW, 2007, CHIN J NEUROSURG DIS, P203
   Yasuhara T, 2006, J NEUROSCI, V26, P12497, DOI 10.1523/JNEUROSCI.3719-06.2006
   Zhang De-Shuang, 2014, Zhongguo Dang Dai Er Ke Za Zhi, V16, P927
NR 47
TC 4
Z9 4
U1 0
U2 1
PU BENTHAM SCIENCE PUBL
PI BUSUM
PA PO BOX 294, BUSUM, 1400 AG, NETHERLANDS
SN 1871-5273
EI 1996-3181
J9 CNS NEUROL DISORD-DR
JI CNS Neurol. Disord.-Drug Targets
PY 2018
VL 17
IS 3
BP 233
EP 239
DI 10.2174/1871527317666180424121947
PG 7
WC Neurosciences; Pharmacology & Pharmacy
WE Science Citation Index Expanded (SCI-EXPANDED)
SC Neurosciences & Neurology; Pharmacology & Pharmacy
GA GK1UN
UT WOS:000435907700009
PM 29692269
DA 2024-04-10
ER

PT J
AU Jaramillo-Jimenez, A
   Suarez-Revelo, JX
   Ochoa-Gomez, JF
   Arroyave, JAC
   Bocanegra, Y
   Lopera, F
   Buriticá, O
   Pineda-Salazar, DA
   Gómez, LM
   Quintero, CAT
   Borda, MG
   Bonanni, L
   Ffytche, DH
   Bronnick, K
   Aarsland, D
AF Jaramillo-Jimenez, Alberto
   Ximena Suarez-Revelo, Jazmin
   Fredy Ochoa-Gomez, John
   Carmona Arroyave, Jairo Alexander
   Bocanegra, Yamile
   Lopera, Francisco
   Buritica, Omar
   Antonio Pineda-Salazar, David
   Moreno Gomez, Leonardo
   Tobon Quintero, Carlos Andres
   German Borda, Miguel
   Bonanni, Laura
   Ffytche, Dominic H.
   Bronnick, Kolbjorn
   Aarsland, Dag
TI Resting-state EEG alpha/theta ratio related to neuropsychological test
   performance in Parkinson's Disease
SO CLINICAL NEUROPHYSIOLOGY
LA English
DT Article
DE Electroencephalography; Parkinson's Disease; Alpha rhythm; Theta rhythm;
   Neuropsychological tests
ID CLINICAL DIAGNOSTIC-CRITERIA; MILD COGNITIVE IMPAIRMENT; LEWY BODIES;
   DEMENTIA; DYSFUNCTION; PROGRESSION; VALIDATION; DYNAMICS; SPECTRUM;
   DEFICITS
AB Objective: To determine possible associations of hemispheric-regional alpha/theta ratio (alpha/theta) with neuropsychological test performance in Parkinson's Disease (PD) non-demented patients.
   Methods: 36 PD were matched to 36 Healthy Controls (HC). The alpha/theta in eight hemispheric regions was computed from the relative power spectral density of the resting-state quantitative electroencephalogram (qEEG). Correlations between alpha/theta and performance in several neuropsychological tests were conducted, significant findings were included in a moderation analysis.
   Results: The alpha/theta in all regions was lower in PD than in HC, with larger effect sizes in the posterior regions. Right parietal, and right and left occipital alpha/theta had significant positive correlations with performance in Judgement of Line Orientation Test (JLOT) in PD. Adjusted moderation analysis indicated that right, but not left, occipital alpha/theta influenced the JLOT performance related to PD.
   Conclusions: Reduction of the occipital alpha/theta, in particular on the right side, was associated with visuospatial performance impairment in PD.
   Significance: Visuospatial impairment in PD, which is highly correlated with the subsequent development of dementia, is reflected in alpha/theta in the right posterior regions. The right occipital alpha/theta may represent a useful qEEG marker for evaluating the presence of early signs of cognitive decline in PD and the subsequent risk of dementia. (C) 2021 International Federation of Clinical Neurophysiology. Published by Elsevier B.V. All rights reserved.
C1 [Jaramillo-Jimenez, Alberto; German Borda, Miguel; Bronnick, Kolbjorn; Aarsland, Dag] Stavanger Univ Hosp, Ctr Age Related Med SESAM, PB 8100, N-4068 Stavanger, Norway.
   [Jaramillo-Jimenez, Alberto; German Borda, Miguel; Bronnick, Kolbjorn] Univ Stavanger, Fac Hlth Sci, Stavanger, Norway.
   [Jaramillo-Jimenez, Alberto; Ximena Suarez-Revelo, Jazmin; Fredy Ochoa-Gomez, John; Carmona Arroyave, Jairo Alexander; Bocanegra, Yamile; Lopera, Francisco; Buritica, Omar; Antonio Pineda-Salazar, David; Tobon Quintero, Carlos Andres] Univ Antioquia, Sch Med, Grp Neurociencias Antioquia, Medellin, Colombia.
   [Jaramillo-Jimenez, Alberto; Ximena Suarez-Revelo, Jazmin; Fredy Ochoa-Gomez, John; Carmona Arroyave, Jairo Alexander; Bocanegra, Yamile; Antonio Pineda-Salazar, David; Tobon Quintero, Carlos Andres] Univ Antioquia, Sch Med, Grp Neuropsicol & Conducta, Medellin, Colombia.
   [Jaramillo-Jimenez, Alberto] Univ Antioquia, Sch Med, Semillero Invest SINAPSIS, Medellin, Colombia.
   [Jaramillo-Jimenez, Alberto] Univ Antioquia, Sch Med, Semillero Invest NeuroCo, Medellin, Colombia.
   [Jaramillo-Jimenez, Alberto] Sch Engn, Medellin, Colombia.
   [Moreno Gomez, Leonardo] Pablo Tobon Uribe Hosp, Neurol Unit, Medellin, Colombia.
   [Tobon Quintero, Carlos Andres] IPS Univ, Area Invest & Innovac, Inst Prestadora Serv Salud, Medellin, Colombia.
   [German Borda, Miguel] Pontificia Univ Javeriana, Med Sch, Ageing Inst, Semillero Neurociencias & Envejecimiento, Bogota, Colombia.
   [Bonanni, Laura] Univ G dAnnunzio, Dept Neurosci Imaging & Clin Sci, Chieti, Italy.
   [Bonanni, Laura] Univ G dAnnunzio, Aging Res Ctr, Chieti, Italy.
   [Ffytche, Dominic H.] Kings Coll London, Inst Psychiat Psychol & Neurosci, Dept Old Age Psychiat, London, England.
   [Ffytche, Dominic H.; Aarsland, Dag] Kings Coll London, Inst Psychiat Psychol & Neurosci, KCL PARCOG Grp, London, England.
C3 Stavanger University Hospital; Universitetet i Stavanger; Universidad de
   Antioquia; Universidad de Antioquia; Universidad de Antioquia;
   Universidad de Antioquia; Pontificia Universidad Javeriana; G d'Annunzio
   University of Chieti-Pescara; G d'Annunzio University of Chieti-Pescara;
   University of London; King's College London; University of London;
   King's College London
RP Jaramillo-Jimenez, A (通讯作者)，Stavanger Univ Hosp, Ctr Age Related Med SESAM, PB 8100, N-4068 Stavanger, Norway.
EM alberto.jaramilloj@udea.edu.co
RI LOPERA, FRANCISCO/AAR-5968-2021; ffytche, Dominic/ABD-8214-2021;
   Bonanni, Laura/K-3868-2016; Borda, Miguel German/AHB-5593-2022; Carmona,
   Jairo/AAV-3962-2021
OI ffytche, Dominic/0000-0002-4214-9642; Borda, Miguel
   German/0000-0001-5832-0603; Carmona, Jairo/0000-0002-1196-4652;
   Jaramillo-Jimenez, Alberto/0000-0001-5374-6410; Aarsland,
   Dag/0000-0001-6314-216X
FU Research Development Committee (CODI) - Universidad de Antioquia
   (University of Antioquia), Colombia [PRG-2014-768]; Norwegian
   government, through hospital owner Helse Vest (Western Norway Regional
   Health Authority)
FX This work was supported by the Research Development Committee (CODI) -
   Universidad de Antioquia (University of Antioquia), Colombia, under the
   research project: "Procesamiento del lenguaje de accion en pacientes con
   enfermedad ganglio-basal desde una perspectiva neuropsicologica y
   neurofisiologica" (grant reference PRG-2014-768). In addition, this
   paper represents independent research supported by the Norwegian
   government, through hospital owner Helse Vest (Western Norway Regional
   Health Authority).
CR Aarsland D, 2017, NAT REV NEUROL, V13, P217, DOI 10.1038/nrneurol.2017.27
   Agrell B, 1998, AGE AGEING, V27, P399, DOI 10.1093/ageing/27.3.399
   Al-Qazzaz NK, 2014, SCI WORLD J, DOI 10.1155/2014/906038
   Armstrong Melissa J, 2019, Continuum (Minneap Minn), V25, P128, DOI 10.1212/CON.0000000000000685
   Babadi B, 2014, IEEE T BIO-MED ENG, V61, P1555, DOI 10.1109/TBME.2014.2311996
   Babiloni C, 2020, NEUROBIOL AGING, V85, P58, DOI 10.1016/j.neurobiolaging.2019.09.008
   Babiloni C, 2019, NEUROBIOL AGING, V73, P9, DOI 10.1016/j.neurobiolaging.2018.08.010
   Ballinger EC, 2016, NEURON, V91, P1199, DOI 10.1016/j.neuron.2016.09.006
   BENTON AL, 1978, ARCH NEUROL-CHICAGO, V35, P364, DOI 10.1001/archneur.1978.00500300038006
   Bigdely-Shamlo N, 2015, FRONT NEUROINFORM, V9, DOI 10.3389/fninf.2015.00016
   Bohnen NI, 2015, JAMA NEUROL, V72, P194, DOI 10.1001/jamaneurol.2014.2757
   Bonanni L, 2008, BRAIN, V131, P690, DOI 10.1093/brain/awm322
   Bonanni L, 2016, J ALZHEIMERS DIS, V54, P1649, DOI 10.3233/JAD-160435
   Bousleiman H, 2014, ANN CLIN TRANSL NEUR, V1, P884, DOI 10.1002/acn3.129
   Arroyave JAC, 2019, FUTUR NEUROL, V14, DOI 10.2217/fnl-2018-0048
   Casals-Coll M, 2013, NEUROLOGIA, V28, P33, DOI 10.1016/j.nrl.2012.02.010
   Caviness JN, 2016, EUR J NEUROL, V23, P387, DOI 10.1111/ene.12878
   Cozac VV, 2016, PARKINSONS DIS-US, V2016, DOI 10.1155/2016/9060649
   Delorme A, 2004, J NEUROSCI METH, V134, P9, DOI 10.1016/j.jneumeth.2003.10.009
   Eichelberger D, 2017, PARKINSONS DIS-US, V2017, DOI 10.1155/2017/3659784
   Emre M, 2007, MOVEMENT DISORD, V22, P1689, DOI 10.1002/mds.21507
   Ffytche DH, 2017, J NEUROL NEUROSUR PS, V88, P325, DOI 10.1136/jnnp-2016-314832
   Franciotti R, 2020, NEUROBIOL AGING, V93, P55, DOI 10.1016/j.neurobiolaging.2020.04.023
   George JS, 2013, NEUROIMAGE-CLIN, V3, P261, DOI 10.1016/j.nicl.2013.07.013
   Geraedts VJ, 2018, NEUROLOGY, V91, P871, DOI 10.1212/WNL.0000000000006473
   Gil L, 2015, INT J GERIATR PSYCH, V30, P655, DOI 10.1002/gps.4199
   Goetz CG, 2003, MOVEMENT DISORD, V18, P738, DOI 10.1002/mds.10473
   Golden J.C., 1978, Stroop Color and Word Test
   HOEHN MM, 1967, NEUROLOGY, V17, P427, DOI 10.1212/WNL.17.5.427
   Kehagia AA, 2013, NEURODEGENER DIS, V11, P79, DOI 10.1159/000341998
   LAWTON MP, 1969, GERONTOLOGIST, V9, P179, DOI 10.1093/geront/9.3_Part_1.179
   Litvan I, 2012, MOVEMENT DISORD, V27, P349, DOI 10.1002/mds.24893
   Llinás RR, 1999, P NATL ACAD SCI USA, V96, P15222, DOI 10.1073/pnas.96.26.15222
   MAHONEY F I, 1965, Md State Med J, V14, P61
   Massa F, 2020, PARKINSONISM RELAT D, V75, P70, DOI 10.1016/j.parkreldis.2020.05.007
   Mitra PP, 2007, OBSERVED BRAIN DYNAM, DOI [10.1093/acprof:oso/9780195178081.003.0012, DOI 10.1093/ACPROF:OSO/9780195178081.003.0012]
   Postuma RB, 2015, MOVEMENT DISORD, V30, P1591, DOI 10.1002/mds.26424
   Preacher KJ, 2004, BEHAV RES METH INS C, V36, P717, DOI 10.3758/BF03206553
   Prerau MJ, 2017, PHYSIOLOGY, V32, P60, DOI 10.1152/physiol.00062.2015
   Rentz DM, 2010, ANN NEUROL, V67, P353, DOI 10.1002/ana.21904
   Roberts JA, 2018, BRAIN, V141, P1583, DOI 10.1093/brain/awy136
   Schmidt MT, 2013, FRONT AGING NEUROSCI, V5, DOI 10.3389/fnagi.2013.00060
   Suarez-Revelo J, 2016, IEEE ENG MED BIO, P961, DOI 10.1109/EMBC.2016.7590861
   Torralva T, 2009, J INT NEUROPSYCH SOC, V15, P777, DOI 10.1017/S1355617709990415
   Tranel D, 2008, NEUROPSYCHOLOGY, V22, P553, DOI 10.1037/0894-4105.22.5.553
   Tranel D, 2009, J CLIN EXP NEUROPSYC, V31, P219, DOI 10.1080/13803390802317542
   van der Hiele K, 2007, CLIN NEUROPHYSIOL, V118, P1931, DOI 10.1016/j.clinph.2007.05.070
   van der Zande JJ, 2018, FRONT AGING NEUROSCI, V10, DOI 10.3389/fnagi.2018.00190
   Watson GS, 2013, ALZHEIMERS DEMENT, V9, P609, DOI 10.1016/j.jalz.2012.07.006
   Williams-Gray CH, 2007, BRAIN, V130, P1787, DOI 10.1093/brain/awm111
   Suárez-Revelo JX, 2018, COMM COM INF SC, V916, P290, DOI 10.1007/978-3-030-00353-1_26
   Yuvaraj R, 2014, BEHAV BRAIN FUNCT, V10, DOI 10.1186/1744-9081-10-12
NR 52
TC 15
Z9 16
U1 1
U2 14
PU ELSEVIER IRELAND LTD
PI CLARE
PA ELSEVIER HOUSE, BROOKVALE PLAZA, EAST PARK SHANNON, CO, CLARE, 00000,
   IRELAND
SN 1388-2457
EI 1872-8952
J9 CLIN NEUROPHYSIOL
JI Clin. Neurophysiol.
PD MAR
PY 2021
VL 132
IS 3
BP 756
EP 764
DI 10.1016/j.clinph.2021.01.001
EA FEB 2021
PG 9
WC Clinical Neurology; Neurosciences
WE Science Citation Index Expanded (SCI-EXPANDED)
SC Neurosciences & Neurology
GA QL5DQ
UT WOS:000621097800009
PM 33571883
DA 2024-04-10
ER

PT J
AU Cheron, G
   Cebolla, AM
   De Saedeleer, C
   Bengoetxea, A
   Leurs, F
   Leroy, A
   Dan, B
AF Cheron, Guy
   Cebolla, Ana Maria
   De Saedeleer, Caty
   Bengoetxea, Ana
   Leurs, Francoise
   Leroy, Axelle
   Dan, Bernard
TI Pure phase-locking of beta/gamma oscillation contributes to the N30
   frontal component of somatosensory evoked potentials
SO BMC NEUROSCIENCE
LA English
DT Article
ID MEDIAN NERVE; PARKINSONS-DISEASE; SYNCHRONIZED OSCILLATIONS;
   ALPHA-ACTIVITY; EEG; RESPONSES; MOVEMENT; CORTEX; STIMULATION; BRAIN
AB Evoked potentials have been proposed to result from phase-locking of electroencephalographic (EEG) activities within specific frequency bands. However, the respective contribution of phasic activity and phase resetting of ongoing EEG oscillation remains largely debated. We here applied the EEGlab procedure in order to quantify the contribution of electroencephalographic oscillation in the generation of the frontal N30 component of the somatosensory evoked potentials (SEP) triggered by median nerve electrical stimulation at the wrist. Power spectrum and intertrial coherence analysis were performed on EEG recordings in relation to median nerve stimulation.
   Results: The frontal N30 component was accompanied by a significant phase-locking of beta/gamma oscillation (25-35 Hz) and to a lesser extent of 80 Hz oscillation.
   After the selection in each subject of the trials for which the power spectrum amplitude remained unchanged, we found pure phase-locking of beta/gamma oscillation (25-35 Hz) peaking about 30 ms after the stimulation. Transition across trials from uniform to normal phase distribution revealed temporal phase reorganization of ongoing 30 Hz EEG oscillations in relation to stimulation. In a proportion of trials, this phase-locking was accompanied by a spectral power increase peaking in the 30 Hz frequency band. This corresponds to the complex situation of 'phase-locking with enhancement' in which the distinction between the contribution of phasic neural event versus EEG phase resetting is hazardous.
   Conclusion: The identification of a pure phase-locking in a large proportion of the SEP trials reinforces the contribution of the oscillatory model for the physiological correlates of the frontal N30. This may imply that ongoing EEG rhythms, such as beta/gamma oscillation, are involved in somatosensory information processing.
C1 Univ Libre Bruxelles, Lab Neurophysiol & Movement Biomech, Brussels, Belgium.
   Univ Mons, Lab Electrophysiol, B-7000 Mons, Belgium.
   Univ Libre Bruxelles, Enfants Reine Fabiola, Dept Neurol, Hop Univ, B-1050 Brussels, Belgium.
C3 Universite Libre de Bruxelles; University of Mons; Universite Libre de
   Bruxelles
RP Cheron, G (通讯作者)，Univ Libre Bruxelles, Lab Neurophysiol & Movement Biomech, CP 168,50 Av F Roosevelt, Brussels, Belgium.
EM gcheron@ulb.ac.be; acebolla@ulb.ac.be; cadesaed@ulb.ac.be;
   abengoec@ulb.ac.be; fleurs@ulb.ac.be; Axelle.Leroy@ulb.ac.be;
   bernard.dan@ulb.ac.be
OI Dan, Bernard/0000-0002-2051-9876; , Ana/0000-0002-8885-796X
CR ALLISON T, 1991, BRAIN, V114, P2465, DOI 10.1093/brain/114.6.2465
   Baker SN, 1999, EXP BRAIN RES, V128, P109, DOI 10.1007/s002210050825
   Barba C, 2005, CLIN NEUROPHYSIOL, V116, P2664, DOI 10.1016/j.clinph.2005.07.022
   BASAR E, 1972, KYBERNETIK, V10, P61, DOI 10.1007/BF00292231
   Basar E., 1980, EEG-Brain Dynamics: Relation between EEG and Brain Evoked Potentials
   BasarEroglu C, 1996, INT J PSYCHOPHYSIOL, V24, P101, DOI 10.1016/S0167-8760(96)00051-7
   Briar E., 1992, INDUCED RHYTHMS BRAI, P425, DOI DOI 10.1007/978-1-4757-1281-0_24
   Brown P, 2001, J NEUROSCI, V21, P1033, DOI 10.1523/JNEUROSCI.21-03-01033.2001
   CHERON G, 1994, ELECTROEN CLIN NEURO, V92, P491, DOI 10.1016/0168-5597(94)90133-3
   CHERON G, 1987, ELECTROEN CLIN NEURO, V67, P537, DOI 10.1016/0013-4694(87)90056-3
   CHERON G, 1992, ELECTROEN CLIN NEURO, V84, P288, DOI 10.1016/0168-5597(92)90010-9
   CHERON G, 1991, ELECTROEN CLIN NEURO, V80, P522, DOI 10.1016/0168-5597(91)90134-J
   Cheron G, 1999, CLIN NEUROPHYSIOL, V110, P1698
   Cheron G, 2000, J CLIN NEUROPHYSIOL, V17, P280, DOI 10.1097/00004691-200005000-00006
   David O, 2005, NEUROIMAGE, V25, P756, DOI 10.1016/j.neuroimage.2004.12.030
   Delorme A, 2004, J NEUROSCI METH, V134, P9, DOI 10.1016/j.jneumeth.2003.10.009
   DESMEDT JE, 1980, ELECTROEN CLIN NEURO, V50, P404, DOI 10.1016/0013-4694(80)90007-3
   ECKHORN R, 1988, BIOL CYBERN, V60, P121, DOI 10.1007/BF00202899
   Fuentemilla LI, 2006, NEUROIMAGE, V30, P909, DOI 10.1016/j.neuroimage.2005.10.036
   Fukuda C, 2003, NEUROPEDIATRICS, V34, P205
   Garoosi V, 2000, IEEE T BIO-MED ENG, V47, P1549, DOI 10.1109/10.887935
   GRAY CM, 1989, P NATL ACAD SCI USA, V86, P1698, DOI 10.1073/pnas.86.5.1698
   Haenschel C, 2000, P NATL ACAD SCI USA, V97, P7645, DOI 10.1073/pnas.120162397
   Hanslmayr S, 2007, CEREB CORTEX, V17, P1, DOI 10.1093/cercor/bhj129
   HILLYARD SA, 1985, ATTENTION PERFORM, V11, P63
   Hughes SW, 2004, NEURON, V42, P253, DOI 10.1016/S0896-6273(04)00191-6
   Jackson A, 2002, J PHYSIOL-LONDON, V541, P685, DOI 10.1113/jphysiol.2001.015099
   JANSEN BH, 1991, ELECTROEN CLIN NEURO, V80, P241, DOI 10.1016/0168-5597(91)90107-9
   Jansen BH, 2003, CLIN NEUROPHYSIOL, V114, P79, DOI 10.1016/S1388-2457(02)00327-9
   Kanovsky P, 2003, CLIN NEUROPHYSIOL, V114, P981, DOI 10.1016/S1388-2457(03)00068-3
   Kato Y, 2007, BRAIN DEV-JPN, V29, P251, DOI 10.1016/j.braindev.2006.09.002
   Klimesch W, 2004, COGNITIVE BRAIN RES, V19, P302, DOI 10.1016/j.cogbrainres.2003.11.016
   Kolev V, 1997, BIOL CYBERN, V76, P229, DOI 10.1007/s004220050335
   Kolev V, 2002, CLIN NEUROPHYSIOL, V113, P901, DOI 10.1016/S1388-2457(02)00106-2
   Kühn AA, 2006, BRAIN, V129, P695, DOI 10.1093/brain/awh715
   Makeig S, 2002, SCIENCE, V295, P690, DOI 10.1126/science.1066168
   Mazaheri A, 2006, P NATL ACAD SCI USA, V103, P2948, DOI 10.1073/pnas.0505785103
   MURTHY VN, 1992, P NATL ACAD SCI USA, V89, P5670, DOI 10.1073/pnas.89.12.5670
   Pfurtscheller G, 1997, ELECTROEN CLIN NEURO, V102, P316, DOI 10.1016/S0013-4694(96)96612-2
   Pfurtscheller G, 2002, NEUROSCI LETT, V323, P113, DOI 10.1016/S0304-3940(02)00119-2
   Pierantozzi M, 1999, CLIN NEUROPHYSIOL, V110, P1700, DOI 10.1016/S1388-2457(99)00113-3
   Press W., 1992, Numerical Recipes in C, V2
   RIBARY U, 1991, P NATL ACAD SCI USA, V88, P11037, DOI 10.1073/pnas.88.24.11037
   ROSSINI PM, 1993, NEUROLOGY, V43, P2495, DOI 10.1212/WNL.43.12.2495
   Rossini PM, 1999, BRAIN RES, V843, P161, DOI 10.1016/S0006-8993(99)01716-3
   RUSHTON DN, 1981, BRAIN, V104, P465, DOI 10.1093/brain/104.3.465
   SAYERS BMA, 1974, NATURE, V247, P481, DOI 10.1038/247481a0
   Shah AS, 2004, CEREB CORTEX, V14, P476, DOI 10.1093/cercor/bhh009
   Szurhaj W, 2005, EUR J NEUROSCI, V21, P1223, DOI 10.1111/j.1460-9568.2005.03966.x
   TallonBaudry C, 1996, J NEUROSCI, V16, P4240
   Tinazzi M, 2004, NEUROSCIENCE, V127, P769, DOI 10.1016/j.neuroscience.2004.05.020
   Tomita Y, 2006, BRAIN DEV-JPN, V28, P653, DOI 10.1016/j.braindev.2006.05.002
   Wheaton LA, 2005, CLIN NEUROPHYSIOL, V116, P1382, DOI 10.1016/j.clinph.2005.01.008
   Winterer G, 2000, CLIN NEUROPHYSIOL, V111, P837, DOI 10.1016/S1388-2457(99)00322-3
   Yeung N, 2004, PSYCHOPHYSIOLOGY, V41, P822, DOI 10.1111/j.1469-8986.2004.00239.x
   Yordanova J, 2002, EUR J NEUROSCI, V16, P2214, DOI 10.1046/j.1460-9568.2002.02286.x
   Yordanova J, 1997, INT J PSYCHOPHYSIOL, V26, P411, DOI 10.1016/S0167-8760(97)00779-4
   Yordanova JY, 1996, ELECTROEN CLIN NEURO, V99, P527
   Yordanova JY, 1998, EVOKED POTENTIAL, V108, P497, DOI 10.1016/S0168-5597(98)00028-8
NR 59
TC 33
Z9 34
U1 0
U2 4
PU BMC
PI LONDON
PA CAMPUS, 4 CRINAN ST, LONDON N1 9XW, ENGLAND
SN 1471-2202
J9 BMC NEUROSCI
JI BMC Neurosci.
PD SEP 18
PY 2007
VL 8
AR 75
DI 10.1186/1471-2202-8-75
PG 11
WC Neurosciences
WE Science Citation Index Expanded (SCI-EXPANDED); Social Science Citation Index (SSCI)
SC Neurosciences & Neurology
GA 230LH
UT WOS:000250877500001
PM 17877800
OA Green Published, gold
DA 2024-04-10
ER

PT J
AU Anjum, MF
   Dasgupta, S
   Mudumbai, R
   Singh, A
   Cavanagh, JF
   Narayanan, NS
AF Anjum, Md Fahim
   Dasgupta, Soura
   Mudumbai, Raghuraman
   Singh, Arun
   Cavanagh, James F.
   Narayanan, Nandakumar S.
TI Linear predictive coding distinguishes spectral EEG features of
   Parkinson's disease
SO PARKINSONISM & RELATED DISORDERS
LA English
DT Article
DE EEG; Parkinson's disease; Diagnosis; Classifier
ID DEEP BRAIN-STIMULATION; EARLY-STAGE
AB Objective: We have developed and validated a novel EEG-based signal processing approach to distinguish PD and control patients: Linear-predictive-coding EEG Algorithm for PD (LEAPD). This method efficiently encodes EEG time series into features that can detect PD in a computationally fast manner amenable to real time applications.
   Methods: We included a total of 41 PD patients and 41 demographically-matched controls from New Mexico and Iowa. Data for all participants from New Mexico (27 PD patients and 27 controls) were used to evaluate in-sample LEAPD performance, with extensive cross-validation. Participants from Iowa (14 PD patients and 14 controls) were used for out-of-sample tests. Our method utilized data from six EEG leads which were as little as 2 min long.
   Results: For the in-sample dataset, LEAPD differentiated PD patients from controls with 85.3 +/- 0.1% diagnostic accuracy, 93.3 +/- 0.5% area under the receiver operating characteristics curve (AUC), 87.9 +/- 0.9% sensitivity, and 82.7 +/- 1.1% specificity, with multiple cross-validations. After head-to-head comparison with state-of-the-art methods using our dataset, LEAPD showed a 13% increase in accuracy and a 15.5% increase in AUC. When the trained classifier was applied to a distinct out-of-sample dataset, LEAPD showed reliable performance with 85.7% diagnostic accuracy, 85.2% AUC, 85.7% sensitivity, and 85.7% specificity. No statistically significant effect of levodopa-ON and levodopa-OFF sessions were found.
   Conclusion: We describe LEAPD, an efficient algorithm that is suitable for real time application and captures spectral EEG features using few parameters and reliably differentiates PD patients from demographically-matched controls.
C1 [Anjum, Md Fahim; Dasgupta, Soura; Mudumbai, Raghuraman] Univ Iowa, Dept Elect & Comp Engn, Iowa City, IA 52242 USA.
   [Singh, Arun] Univ South Dakota, Sanford Sch Med, Div Basic Biomed Sci, Vermillion, SD USA.
   [Cavanagh, James F.] Univ New Mexico, Dept Psychol, Albuquerque, NM 87131 USA.
   [Narayanan, Nandakumar S.] Univ Iowa, Dept Neurol, Iowa City, IA 52242 USA.
   [Dasgupta, Soura] Shandong Acad Sci, Jinan, Shandong, Peoples R China.
C3 University of Iowa; University of South Dakota; University of New
   Mexico; University of Iowa; Qilu University of Technology
RP Anjum, MF (通讯作者)，Univ Iowa, Dept Elect & Comp Engn, Iowa City, IA 52242 USA.
EM md.fahim-anjum@uiowa.edu
RI Anjum, Md Fahim/ABF-9223-2021; Narayanan, Nandakumar/HKM-8324-2023
OI Narayanan, Nandakumar/0000-0002-0427-0003; Singh,
   Arun/0000-0003-4273-542X
FU National Institutes of Health [NIH R01NS100849-01A1]
FX This work was supported by the National Institutes of Health [Grant: NIH
   R01NS100849-01A1].
CR Akben SB, 2011, J MED SYST, V35, P437, DOI 10.1007/s10916-009-9379-1
   Brown DR, 2020, BRAIN RES, V1727, DOI 10.1016/j.brainres.2019.146541
   Cavanagh JF, 2018, CLIN NEUROPHYSIOL, V129, P409, DOI 10.1016/j.clinph.2017.11.023
   Caviness JN, 2015, J PARKINSON DIS, V5, P117, DOI 10.3233/JPD-140480
   Chaturvedi M, 2017, FRONT AGING NEUROSCI, V9, DOI 10.3389/fnagi.2017.00003
   Chaudhuri KR, 2009, LANCET NEUROL, V8, P464, DOI 10.1016/S1474-4422(09)70068-7
   Fahim A. Md, 2020, FRONT AGING NEUROSCI
   Fahn S, 2008, MOVEMENT DISORD, V23, pS497, DOI 10.1002/mds.22028
   Han CX, 2013, COGN NEURODYNAMICS, V7, P351, DOI 10.1007/s11571-013-9247-z
   Jackson N, 2019, ENEURO, V6, DOI 10.1523/ENEURO.0151-19.2019
   Jolliffe IT, 2016, PHILOS T R SOC A, V374, DOI 10.1098/rsta.2015.0202
   KAY SM, 1981, P IEEE, V69, P1380, DOI 10.1109/PROC.1981.12184
   Lainscsek C, 2013, FRONT NEUROL, V4, DOI 10.3389/fneur.2013.00200
   Lee S, 2019, IEEE GLOB CONF SIG
   Little S, 2016, J NEUROL NEUROSUR PS, V87, P1388, DOI 10.1136/jnnp-2016-313518
   Little S, 2013, ANN NEUROL, V74, P449, DOI 10.1002/ana.23951
   Oh SL, 2020, NEURAL COMPUT APPL, V32, P10927, DOI 10.1007/s00521-018-3689-5
   Rizzo G, 2016, NEUROLOGY, V86, P566, DOI 10.1212/WNL.0000000000002350
   Singh A, 2020, CLIN NEUROPHYSIOL, V131, P694, DOI 10.1016/j.clinph.2019.12.399
   Singh A, 2018, NEUROPSYCHOLOGIA, V117, P113, DOI 10.1016/j.neuropsychologia.2018.05.020
   Sinha SR, 2016, J CLIN NEUROPHYSIOL, V33, P303, DOI 10.1097/WNP.0000000000000308
   Stoffers D, 2007, BRAIN, V130, P1847, DOI 10.1093/brain/awm034
   Tanaka H, 2000, DEMENT GERIATR COGN, V11, P39, DOI 10.1159/000017212
   Vanneste S, 2018, NAT COMMUN, V9, DOI 10.1038/s41467-018-02820-0
   Yi GS, 2017, COGN NEURODYNAMICS, V11, P147, DOI 10.1007/s11571-016-9415-z
   Yuvaraj R, 2018, NEURAL COMPUT APPL, V30, P1225, DOI 10.1007/s00521-016-2756-z
NR 26
TC 46
Z9 49
U1 12
U2 40
PU ELSEVIER SCI LTD
PI OXFORD
PA THE BOULEVARD, LANGFORD LANE, KIDLINGTON, OXFORD OX5 1GB, OXON, ENGLAND
SN 1353-8020
EI 1873-5126
J9 PARKINSONISM RELAT D
JI Parkinsonism Relat. Disord.
PD OCT
PY 2020
VL 79
BP 79
EP 85
DI 10.1016/j.parkreldis.2020.08.001
PG 7
WC Clinical Neurology
WE Science Citation Index Expanded (SCI-EXPANDED)
SC Neurosciences & Neurology
GA OG5OH
UT WOS:000581932600014
PM 32891924
OA Green Accepted
DA 2024-04-10
ER

PT J
AU Günther, M
   Bartsch, RP
   Miron-Shahar, Y
   Hassin-Baer, S
   Inzelberg, R
   Kurths, J
   Plotnik, M
   Kantelhardt, JW
AF Guenther, Moritz
   Bartsch, Ronny P.
   Miron-Shahar, Yael
   Hassin-Baer, Sharon
   Inzelberg, Rivka
   Kurths, Juergen
   Plotnik, Meir
   Kantelhardt, Jan W.
TI Coupling Between Leg Muscle Activation and EEG During Normal Walking,
   Intentional Stops, and Freezing of Gait in Parkinson's Disease
SO FRONTIERS IN PHYSIOLOGY
LA English
DT Article
DE phase synchronization; non-linear coupling; time series analysis; EMG;
   EEG; Parkinson's disease; freezing of gait
ID HEART-RATE-VARIABILITY; PHASE-TRANSITIONS; HEALTHY-SUBJECTS;
   BRAIN-HEART; SYNCHRONIZATION; FREQUENCY; FLUCTUATIONS; OSCILLATIONS;
   PREDICTION; PROFILES
AB In this paper, we apply novel techniques for characterizing leg muscle activation patterns via electromyograms (EMGs) and for relating them to changes in electroencephalogram (EEG) activity during gait experiments. Specifically, we investigate changes of leg-muscle EMG amplitudes and EMG frequencies during walking, intentional stops, and unintended freezing-of-gait (FOG) episodes. FOG is a frequent paroxysmal gait disturbance occurring in many patients suffering from Parkinson's disease (PD). We find that EMG amplitudes and frequencies do not change significantly during FOG episodes with respect to walking, while drastic changes occur during intentional stops. Phase synchronization between EMG signals is most pronounced during walking in controls and reduced in PD patients. By analyzing cross-correlations between changes in EMG patterns and brain-wave amplitudes (from EEGs), we find an increase in EEG-EMG coupling at the beginning of stop and FOG episodes. Our results may help to better understand the enigmatic pathophysiology of FOG, to differentiate between FOG events and other gait disturbances, and ultimately to improve diagnostic procedures for patients suffering from PD.
C1 [Guenther, Moritz; Kantelhardt, Jan W.] Martin Luther Univ Halle Wittenberg, Inst Phys, Halle, Germany.
   [Guenther, Moritz; Bartsch, Ronny P.] Bar Ilan Univ, Dept Phys, Ramat Gan, Israel.
   [Miron-Shahar, Yael; Plotnik, Meir] Sheba Med Ctr, Ctr Adv Technol Rehabil, Tel Hashomer, Israel.
   [Miron-Shahar, Yael] Tel Aviv Univ, Sch Grad Studies, Neurosci Dept, Sackler Fac Med, Tel Aviv, Israel.
   [Hassin-Baer, Sharon] Sheba Med Ctr, Movement Disorders Inst, Sagol Neurosci Ctr, Tel Hashomer, Israel.
   [Hassin-Baer, Sharon] Sheba Med Ctr, Movement Disorders Inst, Dept Neurol, Tel Hashomer, Israel.
   [Hassin-Baer, Sharon] Tel Aviv Univ, Sackler Fac Med, Tel Aviv, Israel.
   [Inzelberg, Rivka] Tel Aviv Univ, Dept Neurol & Neurosurg, Sackler Fac Med, Tel Aviv, Israel.
   [Inzelberg, Rivka; Plotnik, Meir] Tel Aviv Univ, Sagol Sch Neurosci, Tel Aviv, Israel.
   [Inzelberg, Rivka] Weizmann Inst Sci, Dept Appl Math & Comp Sci, Rehovot, Israel.
   [Kurths, Juergen] Potsdam Inst Climate Impact Res, Potsdam, Germany.
   [Kurths, Juergen] Humboldt Univ, Dept Phys, Berlin, Germany.
   [Kurths, Juergen] Saratov NG Chernyshevskii State Univ, Saratov, Russia.
   [Plotnik, Meir] Tel Aviv Univ, Dept Physiol & Pharmacol, Sackler Fac Med, Tel Aviv, Israel.
   [Plotnik, Meir] Bar Ilan Univ, Gonda Brain Res Ctr, Ramat Gan, Israel.
C3 Martin Luther University Halle Wittenberg; Bar Ilan University; Chaim
   Sheba Medical Center; Sackler Faculty of Medicine; Chaim Sheba Medical
   Center; Chaim Sheba Medical Center; Sackler Faculty of Medicine; Sackler
   Faculty of Medicine; Tel Aviv University; Weizmann Institute of Science;
   Potsdam Institut fur Klimafolgenforschung; Humboldt University of
   Berlin; Saratov State University; Sackler Faculty of Medicine; Bar Ilan
   University
RP Bartsch, RP (通讯作者)，Bar Ilan Univ, Dept Phys, Ramat Gan, Israel.
EM bartsch.ronny@gmail.com
RI Kantelhardt, Jan/AAF-7955-2019; Bartsch, Ronny/E-7117-2012
OI Kantelhardt, Jan/0000-0002-9293-0293; Bartsch,
   Ronny/0000-0001-8336-5141; Gunther, Moritz/0000-0003-2719-4821
FU Israel Science Foundation (ISF) [1657-16]; Israeli Ministry of Health
   [3000-14527]; German Israel Foundation (GIF) [I-1298-415.13/2015,
   I-1372-303.7/2016]
FX This study was supported in part by the Israel Science Foundation (ISF)
   grant # 1657-16, the Israeli Ministry of Health grant #3000-14527, and
   the German Israel Foundation (GIF) grant # I-1298-415.13/2015 and grant
   # I-1372-303.7/2016.
CR ANGELONE A, 1964, J APPL PHYSIOL, V19, P479, DOI 10.1152/jappl.1964.19.3.479
   Arad E, 2018, PLOS ONE, V13, DOI 10.1371/journal.pone.0197153
   Bächlin M, 2010, IEEE T INF TECHNOL B, V14, P436, DOI 10.1109/TITB.2009.2036165
   Bartsch R, 2007, PHYS REV LETT, V98, DOI 10.1103/PhysRevLett.98.054102
   Bartsch R, 2007, PHYSICA A, V383, P455, DOI 10.1016/j.physa.2007.04.120
   Bartsch RP, 2015, PLOS ONE, V10, DOI 10.1371/journal.pone.0142143
   Bartsch RP, 2014, COMPUT CARDIOL CONF, V41, P781
   Bartsch RP, 2014, COMM COM INF SC, V438, P270
   Bartsch RP, 2012, P NATL ACAD SCI USA, V109, P10181, DOI 10.1073/pnas.1204568109
   Bassingthwaighte J., 2013, Fractal Physiology
   BELL AJ, 1995, NEURAL COMPUT, V7, P1129, DOI 10.1162/neco.1995.7.6.1129
   BOASHASH B, 1992, P IEEE, V80, P540, DOI 10.1109/5.135378
   Brandenberger G, 2001, CLIN NEUROPHYSIOL, V112, P992, DOI 10.1016/S1388-2457(01)00507-7
   Bunde A, 2000, PHYS REV LETT, V85, P3736, DOI 10.1103/PhysRevLett.85.3736
   Chen Z, 2006, PHYS REV E, V73, DOI 10.1103/PhysRevE.73.031915
   Collins JJ, 1996, NATURE, V383, P770, DOI 10.1038/383770a0
   Cysarz D, 2005, EUR J APPL PHYSIOL, V95, P88, DOI 10.1007/s00421-005-1379-3
   Delorme A, 2011, COMPUT INTEL NEUROSC, V2011, DOI 10.1155/2011/130714
   Faes L, 2015, PHYSIOL MEAS, V36, P683, DOI 10.1088/0967-3334/36/4/683
   Fahn S, 1987, RECENT DEV PARKINSON, V2, p[153, 293]
   Gabor D., 1946, J I ELECT ENG LOND, V93, P429, DOI DOI 10.1049/JI-3-2.1946.0074
   Gans F, 2009, PHYS REV LETT, V102, DOI 10.1103/PhysRevLett.102.098701
   Gwin JT, 2011, NEUROIMAGE, V54, P1289, DOI 10.1016/j.neuroimage.2010.08.066
   Handojoseno AMA, 2015, IEEE T NEUR SYS REH, V23, P887, DOI 10.1109/TNSRE.2014.2381254
   Hegger R, 1998, PHYS REV LETT, V81, P558, DOI 10.1103/PhysRevLett.81.558
   Hu K, 2009, P NATL ACAD SCI USA, V106, P2490, DOI 10.1073/pnas.0806087106
   HUGHES AJ, 1992, J NEUROL NEUROSUR PS, V55, P181, DOI 10.1136/jnnp.55.3.181
   Ivanov PC, 1998, EUROPHYS LETT, V43, P363, DOI 10.1209/epl/i1998-00366-3
   Ivanov PC, 1999, EUROPHYS LETT, V48, P594, DOI 10.1209/epl/i1999-00525-0
   Ivanov PC, 2009, PHYS REV E, V79, DOI 10.1103/PhysRevE.79.041920
   Jacobs JV, 2009, EXP NEUROL, V215, P334, DOI 10.1016/j.expneurol.2008.10.019
   Jurysta F, 2003, CLIN NEUROPHYSIOL, V114, P2146, DOI 10.1016/S1388-2457(03)00215-3
   Kantelhardt JW, 2015, EPL-EUROPHYS LETT, V112, DOI 10.1209/0295-5075/112/18001
   Kantelhardt JW, 2002, PHYS REV E, V65, DOI 10.1103/PhysRevE.65.051908
   KIRBY RL, 1989, J APPL PHYSIOL, V66, P323, DOI 10.1152/jappl.1989.66.1.323
   Klimesch W, 2018, EUR J NEUROSCI, V48, P2431, DOI 10.1111/ejn.14192
   Leder U, 2000, Z KARDIOL, V89, P630, DOI 10.1007/s003920070214
   Lifshitz M, 2012, J GERIATR PSYCH NEUR, V25, P155, DOI 10.1177/0891988712457047
   Lin AJ, 2016, PHILOS T R SOC A, V374, DOI 10.1098/rsta.2015.0182
   Ly QT, 2017, IEEE ENG MED BIO, P3048, DOI 10.1109/EMBC.2017.8037500
   Maidan I, 2010, MOVEMENT DISORD, V25, P2346, DOI 10.1002/mds.23280
   Mazilu S, 2015, IEEE J BIOMED HEALTH, V19, P1843, DOI 10.1109/JBHI.2015.2465134
   Mazzetta I, 2019, SENSORS-BASEL, V19, DOI 10.3390/s19040948
   Miron-Shahar Y, 2019, PARKINSONISM RELAT D, V65, P210, DOI 10.1016/j.parkreldis.2019.05.030
   Moore ST, 2008, J NEUROSCI METH, V167, P340, DOI 10.1016/j.jneumeth.2007.08.023
   Nieuwboer A, 2004, BRAIN, V127, P1650, DOI 10.1093/brain/awh189
   NIIZEKI K, 1993, J APPL PHYSIOL, V75, P1815, DOI 10.1152/jappl.1993.75.4.1815
   Nutt JG, 2011, LANCET NEUROL, V10, P734, DOI 10.1016/S1474-4422(11)70143-0
   PENG CK, 1995, CHAOS, V5, P82, DOI 10.1063/1.166141
   Penzel T, 2016, FRONT PHYSIOL, V7, DOI 10.3389/fphys.2016.00460
   Plotnik M, 2014, J NEUROL, V261, P1329, DOI 10.1007/s00415-014-7347-2
   Ly QT, 2017, IEEE ENG MED BIO, P3044, DOI 10.1109/EMBC.2017.8037499
   Rosenblum MG, 1996, PHYS REV LETT, V76, P1804, DOI 10.1103/PhysRevLett.76.1804
   Schaafsma JD, 2003, EUR J NEUROL, V10, P391, DOI 10.1046/j.1468-1331.2003.00611.x
   Schäfer C, 1998, NATURE, V392, P239, DOI 10.1038/32567
   Schmitt DT, 2009, IEEE T BIO-MED ENG, V56, P1564, DOI 10.1109/TBME.2009.2014819
   Schumann AY, 2010, SLEEP, V33, P943, DOI 10.1093/sleep/33.7.943
   Shine JM, 2014, CLIN NEUROPHYSIOL, V125, P569, DOI 10.1016/j.clinph.2013.09.006
   Snijders AH, 2016, ANN NEUROL, V80, P644, DOI 10.1002/ana.24778
   Stramaglia S, 2016, INT J PSYCHOPHYSIOL, V108, P52, DOI 10.1016/j.ijpsycho.2016.07.174
   Szewczyk-Krolikowski K, 2014, PARKINSONISM RELAT D, V20, P99, DOI 10.1016/j.parkreldis.2013.09.025
   Tass P, 1998, PHYS REV LETT, V81, P3291, DOI 10.1103/PhysRevLett.81.3291
   THEILER J, 1992, PHYSICA D, V58, P77, DOI 10.1016/0167-2789(92)90102-S
   Timmermann L, 2003, BRAIN, V126, P199, DOI 10.1093/brain/awg022
   Ynagisawa N., 1991, FROZEN GAIT PARKINSO, P291
NR 65
TC 21
Z9 21
U1 8
U2 33
PU FRONTIERS MEDIA SA
PI LAUSANNE
PA AVENUE DU TRIBUNAL FEDERAL 34, LAUSANNE, CH-1015, SWITZERLAND
SN 1664-042X
J9 FRONT PHYSIOL
JI Front. Physiol.
PD JUL 12
PY 2019
VL 10
AR 870
DI 10.3389/fphys.2019.00870
PG 11
WC Physiology
WE Science Citation Index Expanded (SCI-EXPANDED)
SC Physiology
GA II9AQ
UT WOS:000475486600001
PM 31354521
OA Green Published, gold
DA 2024-04-10
ER

PT J
AU Ruffini, G
   Ibañez, D
   Kroupi, E
   Gagnon, JF
   Montplaisir, J
   Postuma, RB
   Castellano, M
   Soria-Frisch, A
AF Ruffini, Giulio
   Ibanez, David
   Kroupi, Eleni
   Gagnon, Jean-Francois
   Montplaisir, Jacques
   Postuma, Ronald B.
   Castellano, Marta
   Soria-Frisch, Aureli
TI Algorithmic Complexity of EEG for Prognosis of Neurodegeneration in
   Idiopathic Rapid Eye Movement Behavior Disorder (RBD)
SO ANNALS OF BIOMEDICAL ENGINEERING
LA English
DT Article
DE Parkinson's disease; Complexity; Algorithmic complexity; LZW;
   Lempel-Ziv-Welch compression; RBD; Time-frequency analysis; Dementia
   with Lewy bodies; DLB
ID LEMPEL-ZIV COMPLEXITY; ALZHEIMERS-DISEASE PATIENTS; INFORMATION-THEORY;
   ANESTHESIA; DEMENTIA; MARKERS
AB Idiopathic rapid eye movement sleep behavior disorder (RBD) is a serious risk factor for neurodegenerative processes such as Parkinson's disease (PD). We investigate the use of EEG algorithmic complexity derived metrics for its prognosis. We analyzed resting state EEG data collected from 114 idiopathic RBD patients and 83 healthy controls in a longitudinal study forming a cohort in which several RBD patients developed PD or dementia with Lewy bodies. Multichannel data from similar to 3 min recordings was converted to spectrograms and their algorithmic complexity estimated using Lempel-Ziv-Welch compression. Complexity measures and entropy rate displayed statistically significant differences between groups. Results are compared to those using the ratio of slow to fast frequency power, which they are seen to complement by displaying increased sensitivity even when using a few EEG channels. Poor prognosis in RBD appears to be associated with decreased complexity of EEG spectrograms stemming in part from frequency power imbalances and cross-frequency amplitude algorithmic coupling. Algorithmic complexity metrics provide a robust, powerful and complementary way to quantify the dynamics of EEG signals in RBD with links to emerging theories of brain function stemming from algorithmic information theory.
C1 [Ruffini, Giulio; Ibanez, David; Kroupi, Eleni; Castellano, Marta; Soria-Frisch, Aureli] Starlab Barcelona, Barcelona, Spain.
   [Gagnon, Jean-Francois; Montplaisir, Jacques; Postuma, Ronald B.] Hop Sacre Coeur Montreal, Ctr Adv Res Sleep Med, Montreal, PQ, Canada.
C3 Universite de Montreal
RP Ruffini, G (通讯作者)，Starlab Barcelona, Barcelona, Spain.
EM giulio.ruffini@starlab-int.com
RI Postuma, Ronald/ABE-7465-2020; Soria-Frisch, Aureli/JVN-4550-2024
OI Soria-Frisch, Aureli/0000-0002-4704-927X; Castellano Palomino,
   Marta/0009-0006-9288-6583; Ruffini, Giulio/0000-0003-3084-0177
FU Michael J. Fox Foundation project "Discovery of EEG biomarkers for
   Parkinson Disease and Lewy Body Dementia using advanced Machine Learning
   techniques" (Rapid Response Innovation Awards 2013); FET Open Luminous
   project (H2020-FETOPEN-2014-2015-RIA) as part of the European Union's
   Horizon 2020 research and training programme 2014-2018 [686764];
   Canadian Institutes of Health Research (CIHR); W. Garfield Weston
   Foundation
FX This work has been partly supported by the Michael J. Fox Foundation
   project "Discovery of EEG biomarkers for Parkinson Disease and Lewy Body
   Dementia using advanced Machine Learning techniques" (Rapid Response
   Innovation Awards 2013), the FET Open Luminous project
   (H2020-FETOPEN-2014-2015-RIA under agreement No. 686764) as part of the
   European Union's Horizon 2020 research and training programme 2014-2018,
   the Canadian Institutes of Health Research (CIHR) and the W. Garfield
   Weston Foundation.
CR Abásolo D, 2006, MED ENG PHYS, V28, P315, DOI 10.1016/j.medengphy.2005.07.004
   Albert R, 2002, REV MOD PHYS, V74, P47, DOI 10.1103/RevModPhys.74.47
   Andrillon T, 2016, J NEUROSCI, V36, P6583, DOI 10.1523/JNEUROSCI.0902-16.2016
   [Anonymous], 2006, ELEMNTS INFORM THEOR
   Bertrand JA, 2016, BRAIN CONNECT, V6, P216, DOI 10.1089/brain.2015.0390
   Brazète JR, 2016, NEUROBIOL AGING, V37, P74, DOI 10.1016/j.neurobiolaging.2015.10.007
   Casali AG, 2013, SCI TRANSL MED, V5, DOI 10.1126/scitranslmed.3006294
   Cerra D, 2013, ENTROPY-SWITZ, V15, P407, DOI 10.3390/e15010407
   Dauwels Justin, 2011, Int J Alzheimers Dis, V2011, P539621, DOI 10.4061/2011/539621
   Dubreuil L., 2018, BIORXIV 240267
   Fantini ML, 2003, ANN NEUROL, V53, P774, DOI 10.1002/ana.10547
   Fulda S, 2011, EPMA J, V2, P451, DOI 10.1007/s13167-011-0096-8
   Gómez C, 2005, P ANN INT IEEE EMBS, P4514, DOI 10.1109/IEMBS.2005.1615472
   Gómez C, 2011, ANN BIOMED ENG, V39, P2935, DOI 10.1007/s10439-011-0416-0
   Grunwald P., 2004, ARXIV CS 0410002
   Högl B, 2018, NAT REV NEUROL, V14, P40, DOI 10.1038/nrneurol.2017.157
   Hudetz AG, 2016, NEUROSCI LETT, V628, P132, DOI 10.1016/j.neulet.2016.06.017
   Iranzo A, 2014, PLOS ONE, V9, DOI 10.1371/journal.pone.0089741
   Jia YB, 2017, SCI REP-UK, V7, DOI 10.1038/s41598-017-08565-y
   KASPAR F, 1987, PHYS REV A, V36, P842, DOI 10.1103/PhysRevA.36.842
   Kim Y, 2018, J CLIN NEUROSCI, V47, P6, DOI 10.1016/j.jocn.2017.09.019
   Latreille V, 2016, BRAIN, V139, P1189, DOI 10.1093/brain/aww018
   LEMPEL A, 1976, IEEE T INFORM THEORY, V22, P75, DOI 10.1109/TIT.1976.1055501
   Li M, 2004, IEEE T INFORM THEORY, V50, P3250, DOI 10.1109/TIT.2004.838101
   Nez D. I., 2014, FRONT NEUROINFORM
   Postuma RB, 2009, NEUROLOGY, V72, P1296, DOI 10.1212/01.wnl.0000340980.19702.6e
   Ray C, 2007, EPL-EUROPHYS LETT, V79, DOI 10.1209/0295-5075/79/38004
   Ruffini G., 2016, ICANN 2016
   Ruffini G, 2017, ARXIV 1707 09848
   Ruffini G, 2017, NEUROSCI CONSCIOUS, V3, DOI 10.1093/nc/nix019
   Schartner M, 2015, PLOS ONE, V10, DOI 10.1371/journal.pone.0133532
   Schartner MM, 2017, SCI REP-UK, V7, DOI 10.1038/srep46421
   Soria-Frisch A., 2014, PROCEEDINGS OF THE I
   Tononi G, 2016, NAT REV NEUROSCI, V17, P450, DOI 10.1038/nrn.2016.44
   WELCH TA, 1984, COMPUTER, V17, P8, DOI 10.1109/MC.1984.1659158
   Zhang XS, 2001, IEEE T BIO-MED ENG, V48, P1424, DOI 10.1109/10.966601
NR 36
TC 14
Z9 14
U1 4
U2 27
PU SPRINGER
PI NEW YORK
PA 233 SPRING ST, NEW YORK, NY 10013 USA
SN 0090-6964
EI 1573-9686
J9 ANN BIOMED ENG
JI Ann. Biomed. Eng.
PD JAN
PY 2019
VL 47
IS 1
BP 282
EP 296
DI 10.1007/s10439-018-02112-0
PG 15
WC Engineering, Biomedical
WE Science Citation Index Expanded (SCI-EXPANDED)
SC Engineering
GA HG2DL
UT WOS:000454772800022
PM 30167913
OA Green Submitted
DA 2024-04-10
ER

PT J
AU Pappalettera, C
   Miraglia, F
   Cotelli, M
   Rossini, PM
   Vecchio, F
AF Pappalettera, Chiara
   Miraglia, Francesca
   Cotelli, Maria
   Rossini, Paolo Maria
   Vecchio, Fabrizio
TI Analysis of complexity in the EEG activity of Parkinson's disease
   patients by means of approximate entropy
SO GEROSCIENCE
LA English
DT Article
DE EEG;Parkinson; Approximate entropy; Complexity
ID ALZHEIMERS-DISEASE; EARLY-STAGE; ELECTROENCEPHALOGRAM; NEUROPHYSIOLOGY;
   IRREGULARITY; BIOMARKERS; REGULARITY; ARTIFACTS; DEMENTIA; STATE
AB The objective of the present study is to explore the brain resting state differences between Parkinson's disease (PD) patients and age- and gender-matched healthy controls (elderly) in terms of complexity of electroencephalographic (EEG) signals. One non-linear approach to determine the complexity of EEG is the entropy. In this pilot study, 28 resting state EEGs were analyzed from 13 PD patients and 15 elderly subjects, applying approximate entropy (ApEn) analysis to EEGs in ten regions of interest (ROIs), five for each brain hemisphere (frontal, central, parietal, occipital, temporal). Results showed that PD patients presented statistically higher ApEn values than elderly confirming the hypothesis that PD is characterized by a remarkable modification of brain complexity and globally modifies the underlying organization of the brain. The higher-than-normal entropy of PD patients may describe a condition of low order and consequently low information flow due to an alteration of cortical functioning and processing of information. Understanding the dynamics of brain applying ApEn could be a useful tool to help in diagnosis, follow the progression of Parkinson's disease, and set up personalized rehabilitation programs.
C1 [Pappalettera, Chiara; Miraglia, Francesca; Rossini, Paolo Maria; Vecchio, Fabrizio] IRCCS San Raffaele Roma, Brain Connect Lab, Dept Neurosci & Neurorehabil, Via Val Cannuta 247, I-00166 Rome, Italy.
   [Pappalettera, Chiara; Miraglia, Francesca; Vecchio, Fabrizio] eCampus Univ, Dept Theoret & Appl Sci, Novedrate, Como, Italy.
   [Cotelli, Maria] IRCCS Ist Ctr San Giovanni DioFatebenefratelli, Neuropsychol Unit, Brescia, Italy.
C3 IRCCS San Raffaele Pisana; Universita Ecampus
RP Vecchio, F (通讯作者)，IRCCS San Raffaele Roma, Brain Connect Lab, Dept Neurosci & Neurorehabil, Via Val Cannuta 247, I-00166 Rome, Italy.
EM fabrizio.vecchio@uniecampus.it
RI miraglia, francesca/K-6415-2016; Cotelli, Maria/K-1355-2016; Rossini,
   Paolo Maria/D-4994-2013; Fabrizio, Vecchio/K-7527-2016
OI Cotelli, Maria/0000-0003-3208-3798; Rossini, Paolo
   Maria/0000-0003-2665-534X; Pappalettera, Chiara/0000-0002-0020-6274;
   Fabrizio, Vecchio/0000-0002-6004-9522
FU Italian Ministry of Health for Institutional Research (Ricerca
   corrente); Toto Holding
FX This work was partially supported by the Italian Ministry of Health for
   Institutional Research (Ricerca corrente) and by Toto Holding.
CR Abásolo D, 2008, MED BIOL ENG COMPUT, V46, P1019, DOI 10.1007/s11517-008-0392-1
   Abásolo D, 2005, CLIN NEUROPHYSIOL, V116, P1826, DOI 10.1016/j.clinph.2005.04.001
   Alu F, 2020, ENTROPY MODULATION B
   Alù F, 2021, MECH AGEING DEV, V196, DOI 10.1016/j.mad.2021.111472
   Alù F, 2020, ENTROPY-SWITZ, V22, DOI 10.3390/e22111220
   Beitz Janice M, 2014, Front Biosci (Schol Ed), V6, P65
   Bruhn J, 2000, ANESTHESIOLOGY, V93, P981, DOI 10.1097/00000542-200010000-00018
   Burioka N, 2005, CLIN EEG NEUROSCI, V36, P21, DOI 10.1177/155005940503600106
   Carhart-Harris RL, 2018, NEUROPHARMACOLOGY, V142, P167, DOI 10.1016/j.neuropharm.2018.03.010
   Chung CC, 2013, CLIN EEG NEUROSCI, V44, P221, DOI 10.1177/1550059412475066
   Darbin O, 2013, FRONT NEUROL, V4, DOI 10.3389/fneur.2013.00211
   DEWEERD AW, 1994, NEUROLOGY, V44, P1553, DOI 10.1212/WNL.44.8.1553
   Gandal MJ, 2012, NEUROPHARMACOLOGY, V62, P1504, DOI 10.1016/j.neuropharm.2011.02.007
   Hampel H, 2010, NAT REV DRUG DISCOV, V9, P560, DOI 10.1038/nrd3115
   Han CX, 2013, COGN NEURODYNAMICS, V7, P351, DOI 10.1007/s11571-013-9247-z
   Hoffmann S, 2008, PLOS ONE, V3, DOI 10.1371/journal.pone.0003004
   Iriarte J, 2003, J CLIN NEUROPHYSIOL, V20, P249, DOI 10.1097/00004691-200307000-00004
   Jankovic J, 2008, J NEUROL NEUROSUR PS, V79, P368, DOI 10.1136/jnnp.2007.131045
   Jung TP, 2000, PSYCHOPHYSIOLOGY, V37, P163, DOI 10.1017/S0048577200980259
   Kalia LV, 2015, LANCET, V386, P896, DOI 10.1016/S0140-6736(14)61393-3
   Keshmiri S, 2020, ENTROPY-SWITZ, V22, DOI 10.3390/e22090917
   Kheiri F, 2012, EPILEPSY RES, V100, P59, DOI 10.1016/j.eplepsyres.2012.01.008
   Lafreniere-Roula M, 2010, EXP NEUROL, V225, P455, DOI 10.1016/j.expneurol.2010.07.016
   Lainscsek C, 2013, FRONT NEUROL, V4, DOI 10.3389/fneur.2013.00200
   Lee GMH, 2013, FRONT NEUROINFORM, V7, DOI 10.3389/fninf.2013.00033
   Leuchter AF, 2009, CLIN EEG NEUROSCI, V40, P78, DOI 10.1177/155005940904000207
   Lindgren HS, 2012, EUR J NEUROSCI, V35, P1894, DOI 10.1111/j.1460-9568.2012.08162.x
   Melgari JM, 2014, FRONT AGING NEUROSCI, V6, DOI 10.3389/fnagi.2014.00302
   Miraglia F, 2015, NEUROSCIENCE, V310, P1, DOI 10.1016/j.neuroscience.2015.09.028
   Miraglia F, 2021, BRAIN RES BULL, V167, P33, DOI 10.1016/j.brainresbull.2020.11.014
   Miraglia F, 2020, INT J NEURAL SYST, V30, DOI 10.1142/S0129065720500045
   Miraglia F, 2018, NEURAL NETWORKS, V106, P168, DOI 10.1016/j.neunet.2018.07.005
   Miraglia F, 2017, BEHAV BRAIN RES, V317, P292, DOI 10.1016/j.bbr.2016.09.057
   Montesinos L, 2018, J NEUROENG REHABIL, V15, DOI 10.1186/s12984-018-0465-9
   Moore DJ, 2005, ANNU REV NEUROSCI, V28, P57, DOI 10.1146/annurev.neuro.28.061604.135718
   Müller V, 2001, EXP BRAIN RES, V137, P103, DOI 10.1007/s002210000638
   NEUFELD MY, 1994, DEMENTIA, V5, P23, DOI 10.1159/000106690
   Pezard L, 2001, CLIN NEUROPHYSIOL, V112, P38, DOI 10.1016/S1388-2457(00)00512-5
   PINCUS S, 1995, CHAOS, V5, P110, DOI 10.1063/1.166092
   PINCUS SM, 1992, OBSTET GYNECOL, V79, P249
   PINCUS SM, 1991, P NATL ACAD SCI USA, V88, P2297, DOI 10.1073/pnas.88.6.2297
   Pincus SM, 2001, ANN NY ACAD SCI, V954, P245
   Posener JA, 2004, PSYCHONEUROENDOCRINO, V29, P1129, DOI 10.1016/j.psyneuen.2004.01.004
   Railo H, 2020, BIORXIV 202020202005
   Rossini PM, 1998, CLIN NEUROSCI, V5, P121
   Rosso OA, 2007, INT J PSYCHOPHYSIOL, V64, P75, DOI 10.1016/j.ijpsycho.2006.07.010
   Serizawa K, 2008, J CLIN NEUROPHYSIOL, V25, P361, DOI 10.1097/WNP.0b013e31818f50de
   SHANNON CE, 1948, BELL SYST TECH J, V27, P379, DOI [DOI 10.1002/J.1538-7305.1948.TB01338.X, DOI 10.1002/J.1538-7305.1948.TB00917.X]
   SOIKKELI R, 1991, ELECTROEN CLIN NEURO, V79, P159, DOI 10.1016/0013-4694(91)90134-P
   STERN Y, 1990, PROG NEUROBIOL, V34, P107, DOI 10.1016/0301-0082(90)90003-Y
   Stoffers D, 2007, BRAIN, V130, P1847, DOI 10.1093/brain/awm034
   Sun R, 2017, FRONT HUM NEUROSCI, V11, DOI 10.3389/fnhum.2017.00444
   Ulivelli M, 1999, NEUROLOGY, V53, P1451, DOI 10.1212/WNL.53.7.1451
   Valls-Solé J, 2002, CLIN NEUROPHYSIOL, V113, P792, DOI 10.1016/S1388-2457(02)00080-9
   Vecchio F, 2021, SYMMETRY-BASEL, V13, DOI 10.3390/sym13112178
   Vecchio F, 2021, SENSORS-BASEL, V21, DOI 10.3390/s21217266
   Vecchio F, 2020, J ALZHEIMERS DIS, V75, P1253, DOI 10.3233/JAD-200171
   Vecchio F, 2020, GEROSCIENCE, V42, P575, DOI 10.1007/s11357-020-00176-2
   Vecchio F, 2019, INT J PSYCHOPHYSIOL, V146, P133, DOI 10.1016/j.ijpsycho.2019.09.012
   Vecchio F, 2018, J ALZHEIMERS DIS, V66, P471, DOI 10.3233/JAD-180342
   Yi GS, 2017, COGN NEURODYNAMICS, V11, P147, DOI 10.1007/s11571-016-9415-z
   Zhang XD, 2017, ADV EXP MED BIOL, V1028, P39, DOI 10.1007/978-981-10-6041-0_3
   Zhang ZX, 2005, LANCET, V365, P595, DOI 10.1016/S0140-6736(05)70801-1
NR 63
TC 23
Z9 23
U1 6
U2 39
PU SPRINGER
PI DORDRECHT
PA VAN GODEWIJCKSTRAAT 30, 3311 GZ DORDRECHT, NETHERLANDS
SN 2509-2715
EI 2509-2723
J9 GEROSCIENCE
JI GeroScience
PD JUN
PY 2022
VL 44
IS 3
BP 1599
EP 1607
DI 10.1007/s11357-022-00552-0
EA MAR 2022
PG 9
WC Geriatrics & Gerontology
WE Science Citation Index Expanded (SCI-EXPANDED)
SC Geriatrics & Gerontology
GA 2I3KY
UT WOS:000780460000001
PM 35344121
OA Green Published
DA 2024-04-10
ER

PT J
AU Yuvaraj, R
   Murugappan, M
   Ibrahim, NM
   Sundaraj, K
   Omar, MI
   Mohamad, K
   Palaniappan, R
AF Yuvaraj, R.
   Murugappan, M.
   Ibrahim, Norlinah Mohamed
   Sundaraj, Kenneth
   Omar, Mohd Iqbal
   Mohamad, Khairiyah
   Palaniappan, R.
TI Detection of emotions in Parkinson's disease using higher order spectral
   features from brain's electrical activity
SO BIOMEDICAL SIGNAL PROCESSING AND CONTROL
LA English
DT Article
DE Electroencephalogram; Emotion recognition; Parkinson's disease;
   Bispectrum; Support vector machine
ID FACIAL EXPRESSION RECOGNITION; EEG; SPEECH; CLASSIFICATION;
   OSCILLATIONS; METAANALYSIS; PERFORMANCE; IMPAIRMENT; PERCEPTION;
   DIAGNOSIS
AB Objective: Non-motor symptoms in Parkinson's disease (PD) involving cognition and emotion have been progressively receiving more attention in recent times. Electroencephalogram (EEG) signals, being an activity of central nervous system, can reflect the underlying true emotional state of a person. This paper presents a computational framework for classifying PD patients compared to healthy controls (HC) using emotional information from the brain's electrical activity.
   Approach: Emotional EEG data were obtained from 20 PD patients and 20 healthy age-, gender- and education level-matched controls by inducing the six basic emotions of happiness, sadness, fear, anger, surprise and disgust using multimodal (audio and visual) stimuli. In addition, participants were asked to report their subjective affect. Because of the nonlinear and dynamic nature of EEG signals, we utilized higher order spectral features (specifically, bispectrum) for analysis. Two different classifiers namely K-Nearest Neighbor (KNN) and Support Vector Machine (SVM) were used to investigate the performance of the HOS based features to classify each of the six emotional states of PD patients compared to HC. Ten-fold cross-validation method was used for testing the reliability of the classifier results.
   Main results: From the experimental results with our EEG data set, we found that (a) classification performance of bispectrum features across ALL frequency bands is better than individual frequency bands in both the groups using SVM classifier; (b) higher frequency band plays a more important role in emotion activities than lower frequency band; and (c) PD patients showed emotional impairments compared to HC, as demonstrated by a lower classification performance, particularly for negative emotions (sadness, fear, anger and disgust).
   Significance: These results demonstrate the effectiveness of applying EEG features with machine learning techniques to classify the each emotional state difference of PD patients compared to HC, and offer a promising approach for detection of emotional impairments associated with other neurological disorders. (C) 2014 Elsevier Ltd. All rights reserved.
C1 [Yuvaraj, R.; Murugappan, M.; Sundaraj, Kenneth; Omar, Mohd Iqbal] Univ Malaysia Perlis, Sch Mechatron Engn, Arau 02600, Perlis, Malaysia.
   [Ibrahim, Norlinah Mohamed; Mohamad, Khairiyah] UKM Med Ctr, Dept Med, Neurol Unit, Kuala Lumpur, Malaysia.
   [Palaniappan, R.] Wolverhampton Univ, Fac Sci & Engn, Telford, Shrops, England.
C3 Universiti Malaysia Perlis; Universiti Kebangsaan Malaysia; University
   of Wolverhampton
RP Yuvaraj, R (通讯作者)，Univ Malaysia Perlis, Sch Mechatron Engn, Campus UluPauh, Arau 02600, Perlis, Malaysia.
EM yuva2257@gmail.com
RI Sundaraj, Kenneth/AAD-1783-2019; MURUGAPPAN, MURUGAPPAN/E-2402-2014;
   Omar, ye htut @ Mohammad Iqbal/D-1610-2015; Yuvaraj,
   Rajamanickam/I-4187-2014
OI Sundaraj, Kenneth/0000-0001-7221-0072; MURUGAPPAN,
   MURUGAPPAN/0000-0002-5839-4589; Omar, ye htut @ Mohammad
   Iqbal/0000-0001-7149-419X; Yuvaraj, Rajamanickam/0000-0003-4526-0749
FU Ministry of Science and Technology (MOSTI), Malaysia [9005-00053]
FX The research was financially supported by Ministry of Science and
   Technology (MOSTI), Malaysia, Grant Number: 9005-00053. The authors
   would like to thank Dr. Mohamad Fadli, Dr. Siva Rao Subramanian and Dr.
   Shahrul Azmin for their assistance with recruitment of PD participants.
   Also we would like to thank all of the individuals who participated in
   this study.
CR Aftanas L I, 2006, Neurosci Behav Physiol, V36, P119, DOI 10.1007/s11055-005-0170-6
   [Anonymous], 2000, SUPPORT VECTOR MACHI
   [Anonymous], 1990, COGNITIVE NEUROPSYCH
   [Anonymous], 2003, PRACTICAL GUIDE SUPP
   [Anonymous], 2000, P NEUR INF PROC SYST
   [Anonymous], 2011, Pei. data mining concepts and techniques
   Ariatti A, 2008, NEUROL SCI, V29, P219, DOI 10.1007/s10072-008-0971-9
   Balconi M, 2008, INT J PSYCHOPHYSIOL, V67, P41, DOI 10.1016/j.ijpsycho.2007.10.002
   Balli T, 2010, PHYSIOL MEAS, V31, P903, DOI 10.1088/0967-3334/31/7/003
   Baumgartner T, 2006, INT J PSYCHOPHYSIOL, V60, P34, DOI 10.1016/j.ijpsycho.2005.04.007
   BECK AT, 1961, ARCH GEN PSYCHIAT, V4, P561, DOI 10.1001/archpsyc.1961.01710120031004
   Bouchard TP, 2008, NEUROBIOL AGING, V29, P1027, DOI 10.1016/j.neurobiolaging.2007.02.002
   Bowers D, 2006, BRAIN, V129, P3356, DOI 10.1093/brain/awl301
   Bradley M. M., 2007, TECHNICAL REPORT B 3
   Brown L, 2011, IEEE ENG MED BIO, P2188, DOI 10.1109/IEMBS.2011.6090412
   Chua KC, 2011, J MED SYST, V35, P1563, DOI 10.1007/s10916-010-9433-z
   Clark US, 2008, NEUROPSYCHOLOGIA, V46, P2300, DOI 10.1016/j.neuropsychologia.2008.03.014
   Dara C, 2008, BRAIN RES, V1188, P100, DOI 10.1016/j.brainres.2007.10.034
   DAVIDSON RJ, 1992, BRAIN COGNITION, V20, P125, DOI 10.1016/0278-2626(92)90065-T
   Fahn S, 1987, RECENT DEV PARKINSON, V2, p[153, 293]
   FOLSTEIN MF, 1975, J PSYCHIAT RES, V12, P189, DOI 10.1016/0022-3956(75)90026-6
   Garrido-Vásquez P, 2013, SOC COGN AFFECT NEUR, V8, P918, DOI 10.1093/scan/nss094
   Gray HA, 2010, NEUROPSYCHOLOGY, V24, P176, DOI 10.1037/a0018104
   GROSS JJ, 1995, COGNITION EMOTION, V9, P87, DOI 10.1080/02699939508408966
   Hadjidimitriou SK, 2012, IEEE T BIO-MED ENG, V59, P3498, DOI 10.1109/TBME.2012.2217495
   Hamdi H., 2012, IEEE P WORLD C COMP, P10
   HOEHN MM, 1967, NEUROLOGY, V17, P427, DOI 10.1212/WNL.17.5.427
   Janvin C, 2003, DEMENT GERIATR COGN, V15, P126, DOI 10.1159/000068483
   Jeong J, 1998, ELECTROEN CLIN NEURO, V106, P220, DOI 10.1016/S0013-4694(97)00079-5
   Kawamura M, 2007, J NEUROL, V254, P49, DOI 10.1007/s00415-007-4008-8
   Kessous L, 2010, J MULTIMODAL USER IN, V3, P33, DOI 10.1007/s12193-009-0025-5
   Kim J., 2007, TECHNICAL REPORT
   Kim KH, 2004, MED BIOL ENG COMPUT, V42, P419, DOI 10.1007/BF02344719
   Klimesch W, 1999, BRAIN RES REV, V29, P169, DOI 10.1016/S0165-0173(98)00056-3
   Kober H, 2008, NEUROIMAGE, V42, P998, DOI 10.1016/j.neuroimage.2008.03.059
   Lang P. J., 2008, A8 U FLOR
   Lawrence AD, 2007, NEUROPSYCHOLOGIA, V45, P65, DOI 10.1016/j.neuropsychologia.2006.04.016
   Lima CF, 2013, J CLIN EXP NEUROPSYC, V35, P373, DOI 10.1080/13803395.2013.776518
   Mikels JA, 2005, BEHAV RES METHODS, V37, P626, DOI 10.3758/BF03192732
   Miller KM, 2009, NEUROPSYCHOLOGIA, V47, P1917, DOI 10.1016/j.neuropsychologia.2009.03.002
   MOHR E, 1990, J NEUROL NEUROSUR PS, V53, P603, DOI 10.1136/jnnp.53.7.603
   Müller KR, 2001, IEEE T NEURAL NETWOR, V12, P181, DOI 10.1109/72.914517
   Murugappan M., 2009, International Journal of Medical Engineering and Informatics, V1, P342, DOI 10.1504/IJMEI.2009.022645
   Nikias C.L., 1993, Higher-order spectra analysis: a nonlinear signal processing framework
   Oathes DJ, 2008, BIOL PSYCHOL, V79, P165, DOI 10.1016/j.biopsycho.2008.04.005
   OLDFIELD RC, 1971, NEUROPSYCHOLOGIA, V9, P97, DOI 10.1016/0028-3932(71)90067-4
   Park A, 2009, J NEUROL, V256, pS293, DOI 10.1007/s00415-009-5240-1
   Paulmann S, 2010, J CLIN EXP NEUROPSYC, V32, P822, DOI 10.1080/13803391003596371
   Pell MD, 2005, COGNITIVE BRAIN RES, V23, P327, DOI 10.1016/j.cogbrainres.2004.11.004
   Péron J, 2012, MOVEMENT DISORD, V27, P186, DOI 10.1002/mds.24025
   Petrantonakis PC, 2011, IEEE T INF TECHNOL B, V15, P737, DOI 10.1109/TITB.2011.2157933
   Pillon B, 1996, NEUROLOGY, V46, P329, DOI 10.1212/WNL.46.2.329
   Redondo J, 2008, BEHAV RES METHODS, V40, P784, DOI 10.3758/BRM.40.3.784
   ROSCHKE J, 1995, PSYCHIAT RES, V56, P257, DOI 10.1016/0165-1781(95)02562-B
   Sammler D, 2007, PSYCHOPHYSIOLOGY, V44, P293, DOI 10.1111/j.1469-8986.2007.00497.x
   Savitt JM, 2006, J CLIN INVEST, V116, P1744, DOI 10.1172/JCI29178
   Schmidt LA, 2001, COGNITION EMOTION, V15, P487, DOI 10.1080/0269993004200187
   Schröder C, 2006, MOVEMENT DISORD, V21, P1774, DOI 10.1002/mds.21038
   Selvaraj J, 2013, BIOMED ENG ONLINE, V12, DOI 10.1186/1475-925X-12-44
   Shen M., 2000, IEEE P SCI MEAS TECH, V147
   Sprengelmeyer R, 2003, NEUROPSYCHOLOGIA, V41, P1047, DOI 10.1016/S0028-3932(02)00295-6
   Stam CJ, 1999, CLIN NEUROPHYSIOL, V110, P1801, DOI 10.1016/S1388-2457(99)00099-1
   Suzuki A, 2006, BRAIN, V129, P707, DOI 10.1093/brain/awl011
   Tessitore A, 2002, J NEUROSCI, V22, P9099, DOI 10.1523/jneurosci.22-20-09099.2002
   Wang XW, 2014, NEUROCOMPUTING, V129, P94, DOI 10.1016/j.neucom.2013.06.046
   Wang YJ, 2008, IEEE T MULTIMEDIA, V10, P659, DOI 10.1109/TMM.2008.921734
   Wieser MJ, 2012, CORTEX, V48, P1207, DOI 10.1016/j.cortex.2011.06.006
   Wieser MJ, 2006, CLIN NEUROPHYSIOL, V117, P94, DOI 10.1016/j.clinph.2005.09.009
   Yuvaraj R, 2014, J INTEGR NEUROSCI, V13, P89, DOI 10.1142/S021963521450006X
   Zheng BW, 2011, PLOS ONE, V6, DOI [10.1371/journal.pone.0019510, 10.1371/journal.pone.0019976]
NR 70
TC 43
Z9 44
U1 1
U2 44
PU ELSEVIER SCI LTD
PI OXFORD
PA THE BOULEVARD, LANGFORD LANE, KIDLINGTON, OXFORD OX5 1GB, OXON, ENGLAND
SN 1746-8094
EI 1746-8108
J9 BIOMED SIGNAL PROCES
JI Biomed. Signal Process. Control
PD NOV
PY 2014
VL 14
BP 108
EP 116
DI 10.1016/j.bspc.2014.07.005
PG 9
WC Engineering, Biomedical
WE Science Citation Index Expanded (SCI-EXPANDED)
SC Engineering
GA AX6FW
UT WOS:000347019500009
OA Green Accepted
DA 2024-04-10
ER

PT J
AU Chaturvedi, M
   Bogaarts, JG
   Kozak, VV
   Hatz, F
   Gschwandtner, U
   Meyer, A
   Fuhr, P
   Roth, V
AF Chaturvedi, Menorca
   Bogaarts, Jan Guy
   Kozak (Cozac), Vitalii V.
   Hatz, Florian
   Gschwandtner, Ute
   Meyer, Antonia
   Fuhr, Peter
   Roth, Volker
TI Phase lag index and spectral power as QEEG features for identification
   of patients with mild cognitive impairment in Parkinson's disease
SO CLINICAL NEUROPHYSIOLOGY
LA English
DT Article
DE Parkinson's disease; QEEG; Connectivity; Spectral power; Mild cognitive
   impairment; Machine learning
ID KAROLINSKA SLEEPINESS SCALE; ALZHEIMERS-DISEASE; FUNCTIONAL
   CONNECTIVITY; DEMENTIA; EEG; PERFORMANCE; DIAGNOSIS; TESTS
AB Objectives: To identify quantitative EEG frequency and connectivity features (Phase Lag Index) characteristic of mild cognitive impairment (MCI) in Parkinson's disease (PD) patients and to investigate if these features correlate with cognitive measures of the patients.
   Methods: We recorded EEG data for a group of PD patients with MCI (n = 27) and PD patients without cognitive impairment (n = 43) using a high-resolution recording system. The EEG files were processed and 66 frequency along with 330 connectivity (phase lag index, PLI) measures were calculated. These measures were used to classify MCI vs. MCI-free patients. We also assessed correlations of these features with cognitive tests based on comprehensive scores (domains).
   Results: PLI measures classified PD-MCI from non-MCI patients better than frequency measures. PLI in delta, theta band had highest importance for identifying patients with MCI. Amongst cognitive domains, we identified the most significant correlations between Memory and Theta PLI, Attention and Beta PLI.
   Conclusion: PLI is an effective quantitative EEG measure to identify PD patients with MCI.
   Significance: We identified quantitative EEG measures which are important for early identification of cognitive decline in PD. (C) 2019 International Federation of Clinical Neurophysiology. Published by Elsevier B.V.
C1 [Chaturvedi, Menorca; Bogaarts, Jan Guy; Kozak (Cozac), Vitalii V.; Hatz, Florian; Gschwandtner, Ute; Meyer, Antonia; Fuhr, Peter] Univ Hosp Basel, Dept Neurol, Basel, Switzerland.
   [Chaturvedi, Menorca; Bogaarts, Jan Guy; Kozak (Cozac), Vitalii V.; Roth, Volker] Univ Basel, Dept Math & Comp Sci, Room 06-003,Spiegelgasse 1, CH-4051 Basel, Switzerland.
C3 University of Basel; University of Basel
RP Roth, V (通讯作者)，Univ Basel, Dept Math & Comp Sci, Room 06-003,Spiegelgasse 1, CH-4051 Basel, Switzerland.
EM Volker.Roth@unibas.ch
RI Kozak, Vitalii/AAR-8981-2020; Roth, Volker/Q-4025-2017
OI Kozak, Vitalii/0000-0003-4128-4380; Roth, Volker/0000-0003-0991-0273
FU Swiss National Science Foundation [CR32I2_ 159682]; Hedwig
   Widmer-Stiftung; Parkinson Schweiz; Jacques and Gloria Gossweiler
   Foundation; Freiwillige Akademische Gesellschaft BS; Botnar Foundation;
   Novartis Research Foundation; Swiss National Science Foundation (SNF)
   [CR32I2_159682] Funding Source: Swiss National Science Foundation (SNF)
FX This study is based on work that has been supported by the Swiss
   National Science Foundation (Grant CR32I2_ 159682), Hedwig
   Widmer-Stiftung, Parkinson Schweiz, Jacques and Gloria Gossweiler
   Foundation, Freiwillige Akademische Gesellschaft BS, Botnar Foundation,
   Novartis Research Foundation.
CR Aarsland D, 2017, NAT REV NEUROL, V13, P217, DOI 10.1038/nrneurol.2017.27
   Açici K, 2017, COMM COM INF SC, V744, P609, DOI 10.1007/978-3-319-65172-9_51
   AKERSTEDT T, 1990, INT J NEUROSCI, V52, P29, DOI 10.3109/00207459008994241
   Al-Qazzaz NK, 2014, SCI WORLD J, DOI 10.1155/2014/906038
   Anang JBM, 2014, NEUROLOGY, V83, P1253, DOI 10.1212/WNL.0000000000000842
   [Anonymous], GGCORRPLOT VISUALIZA, DOI DOI 10.1016/j.soilbio.2016.05.019
   Babiloni C, 2011, CLIN NEUROPHYSIOL, V122, P2355, DOI 10.1016/j.clinph.2011.03.029
   Bastos AM, 2015, NEURON, V85, P390, DOI 10.1016/j.neuron.2014.12.018
   Berres M, 2000, ST HEAL T, V77, P195
   Bertrand JA, 2016, BRAIN CONNECT, V6, P216, DOI 10.1089/brain.2015.0390
   Breiman L., 2001, Machine Learning, V45, P5, DOI 10.1023/A:1010933404324
   Carmona J, 2017, IFMBE P, P185
   Caviness JN, 2007, PARKINSONISM RELAT D, V13, P348, DOI 10.1016/j.parkreldis.2007.01.003
   Caviness JN, 2016, EUR J NEUROL, V23, P387, DOI 10.1111/ene.12878
   Chaturvedi M, 2017, FRONT AGING NEUROSCI, V9, DOI 10.3389/fnagi.2017.00003
   Cozac VV, 2016, FRONT AGING NEUROSCI, V8, DOI 10.3389/fnagi.2016.00284
   Cozac VV., THESIS, DOI [10.5451/unibas-006821446, DOI 10.5451/UNIBAS-006821446]
   de Lau LML, 2006, LANCET NEUROL, V5, P525, DOI 10.1016/S1474-4422(06)70471-9
   Delis D. C., 1987, CALIFORNIA VERBAL LE, DOI [10.1037/t15072-000, DOI 10.1037/T15072-000]
   Delorme A, 2004, J NEUROSCI METH, V134, P9, DOI 10.1016/j.jneumeth.2003.10.009
   Demsar J, 2006, J MACH LEARN RES, V7, P1
   Dimitriadis SI, 2018, J NEUROSCI METH, V302, P14, DOI 10.1016/j.jneumeth.2017.12.010
   Dimitriadis SI, 2018, NEURAL REGEN RES, V13, P962, DOI 10.4103/1673-5374.233433
   Dubbelink KTEO, 2014, NEUROLOGY, V82, P263, DOI 10.1212/WNL.0000000000000034
   Dubbelink KTEO, 2014, BRAIN, V137, P197, DOI 10.1093/brain/awt316
   Emre M, 2003, LANCET NEUROL, V2, P229, DOI 10.1016/S1474-4422(03)00351-X
   Friedman M, 1940, ANN MATH STAT, V11, P86, DOI 10.1214/aoms/1177731944
   Gao LL, 2016, TRANSL NEURODEGENER, V5, DOI 10.1186/s40035-016-0066-0
   Goetz CG, 2003, MOVEMENT DISORD, V18, P738, DOI 10.1002/mds.10473
   Han YL, 2017, FRONT BEHAV NEUROSCI, V11, DOI 10.3389/fnbeh.2017.00107
   Handy TC, 2009, ADV NEUROELECTRIC NE
   Hardmeier M, 2014, PLOS ONE, V9, DOI 10.1371/journal.pone.0108648
   Hartig C, 2000, WECHSLER GEDACHTNIS
   Hassan M, 2017, NEUROIMAGE-CLIN, V14, P591, DOI 10.1016/j.nicl.2017.03.002
   Hatz F, 2015, CLIN NEUROPHYSIOL, V126, P268, DOI 10.1016/j.clinph.2014.05.014
   Heisz JJ, 2013, JOVE-J VIS EXP, DOI 10.3791/50131
   Hobson P, 2015, INT J GERIATR PSYCH, V30, P1048, DOI 10.1002/gps.4261
   ISAACS B, 1973, BRIT J PSYCHIAT, V123, P467, DOI 10.1192/bjp.123.4.467
   Jacobs J, 2006, NEUROIMAGE, V32, P978, DOI 10.1016/j.neuroimage.2006.02.018
   Kaida K, 2006, CLIN NEUROPHYSIOL, V117, P1574, DOI 10.1016/j.clinph.2006.03.011
   Klassen BT, 2011, NEUROLOGY, V77, P118, DOI 10.1212/WNL.0b013e318224af8d
   Kuhn M, 2008, J STAT SOFTW, V28, P1, DOI 10.18637/jss.v028.i05
   Lawson RA, 2017, J NEUROL NEUROSUR PS, V88, P648, DOI 10.1136/jnnp-2016-315099
   Levy G, 2002, ANN NEUROL, V51, P722, DOI 10.1002/ana.10219
   Litvan I, 2012, MOVEMENT DISORD, V27, P349, DOI 10.1002/mds.24893
   Liu GQ, 2017, LANCET NEUROL, V16, P620, DOI 10.1016/S1474-4422(17)30122-9
   Lötsch J, 2018, SCI REP-UK, V8, DOI 10.1038/s41598-018-33077-8
   Miley AÅ, 2016, SLEEP BIOL RHYTHMS, V14, P257, DOI 10.1007/s41105-016-0048-8
   Monastero R, 2018, J NEUROL, V265, P1050, DOI 10.1007/s00415-018-8800-4
   MORRIS JC, 1989, NEUROLOGY, V39, P1159, DOI 10.1212/wnl.43.12.2457
   Pedersen KF, 2017, NEUROLOGY, V88, P767, DOI 10.1212/WNL.0000000000003634
   Poewe W, 2008, INT J CLIN PRACT, V62, P1581, DOI 10.1111/j.1742-1241.2008.01869.x
   Rana A. Q., 2017, Neurophysiology in Clinical Practice, P3, DOI [10.1007/978-3-319-39342-1_1, DOI 10.1007/978-3-319-39342-1_1]
   Refaeilzadeh P, 2009, ENCY DATABASE SYSTEM, P532, DOI [DOI 10.1007/978-0-387-39940-9, DOI 10.1007/978-0-387-39940-9_565, 10.1007/978-0-387-39940-9_565]
   REGARD M, 1982, PERCEPT MOTOR SKILL, V55, P839, DOI 10.2466/pms.1982.55.3.839
   Reitan RM, 1955, J CONSULT PSYCHOL, V19, P393, DOI 10.1037/h0044509
   Rosenow F, 2015, EXPERT REV NEUROTHER, V15, P425, DOI 10.1586/14737175.2015.1025382
   Sarica A, 2017, FRONT AGING NEUROSCI, V9, DOI 10.3389/fnagi.2017.00329
   Shenoy P., 2016, INT C COMP COMM NETW, P1, DOI [DOI 10.1109/ICSPCC.2016.7753653, 10.3109/00207454.2016.1143823]
   Sing T, 2005, BIOINFORMATICS, V21, P3940, DOI 10.1093/bioinformatics/bti623
   Spreen O, 1998, COMPENDIUM NEUROPSYC
   Stam CJ, 2007, HUM BRAIN MAPP, V28, P1178, DOI 10.1002/hbm.20346
   Steffan-Dewenter I., 2002, Ecology, V83, P1421, DOI 10.1890/0012-9658(2002)083[1421:SDEOLC]2.0.CO;2
   Stoffers D, 2007, BRAIN, V130, P1847, DOI 10.1093/brain/awm034
   Sveinbjornsdottir S, 2016, J NEUROCHEM, V139, P318, DOI 10.1111/jnc.13691
   THURSTONE LL, 1948, SCIENCE, V108, P585
   Walczak T.S., 2009, Sleep Disorders Medicine: Basic Science, Technical Considerations, and Clinical Aspects, V3, P157, DOI [10.1016/B978-0-7506-7584-0.00012-4, DOI 10.1016/B978-0-7506-7584-0.00012-4]
   Watson GS, 2010, BRAIN PATHOL, V20, P640, DOI 10.1111/j.1750-3639.2010.00373.x
   Weil RS, 2018, CURR NEUROL NEUROSCI, V18, DOI 10.1007/s11910-018-0823-9
   Wen MC, 2017, TRANSL NEURODEGENER, V6, DOI 10.1186/s40035-017-0094-4
   Williams-Gray CH, 2013, J NEUROL NEUROSUR PS, V84, P1258, DOI 10.1136/jnnp-2013-305277
   Wood KL, 2016, NPJ PARKINSONS DIS, V2, DOI 10.1038/npjparkd.2015.27
   Zhang HK, 2019, NEUROIMAGE-CLIN, V21, DOI 10.1016/j.nicl.2018.11.003
   Zimmermann P., 2007, TESTBATTERIE AUFMERK
NR 74
TC 18
Z9 21
U1 8
U2 39
PU ELSEVIER IRELAND LTD
PI CLARE
PA ELSEVIER HOUSE, BROOKVALE PLAZA, EAST PARK SHANNON, CO, CLARE, 00000,
   IRELAND
SN 1388-2457
EI 1872-8952
J9 CLIN NEUROPHYSIOL
JI Clin. Neurophysiol.
PD OCT
PY 2019
VL 130
IS 10
BP 1937
EP 1944
DI 10.1016/j.clinph.2019.07.017
PG 8
WC Clinical Neurology; Neurosciences
WE Science Citation Index Expanded (SCI-EXPANDED)
SC Neurosciences & Neurology
GA IX6ZA
UT WOS:000485832400021
PM 31445388
OA hybrid
DA 2024-04-10
ER

PT J
AU McKeown, DJ
   Jones, M
   Pihl, C
   Finley, A
   Kelley, N
   Baumann, O
   Schinazi, VR
   Moustafa, AA
   Cavanagh, JF
   Angus, DJ
AF McKeown, Daniel J.
   Jones, Manon
   Pihl, Camilla
   Finley, Anna
   Kelley, Nicholas
   Baumann, Oliver
   Schinazi, Victor R.
   Moustafa, Ahmed A.
   Cavanagh, James F.
   Angus, Douglas J.
TI Medication-invariant resting aperiodic and periodic neural activity in
   Parkinson's disease
SO PSYCHOPHYSIOLOGY
LA English
DT Article
DE aperiodic activity; cluster-based permutation tests; EEG; excitatory and
   inhibitory (E:I) balance; Parkinson's disease
ID SUBTHALAMIC NUCLEUS; OSCILLATORY ACTIVITY; BRAIN ACTIVITY; POWER
   SPECTRA; DOPAMINE; STATE; INCREASES
AB Parkinson's disease (PD) has been associated with greater total power in canonical frequency bands (i.e., alpha, beta) of the resting electroencephalogram (EEG). However, PD has also been associated with a reduction in the proportion of total power across all frequency bands. This discrepancy may be explained by aperiodic activity (exponent and offset) present across all frequency bands. Here, we examined differences in the eyes-open (EO) and eyes-closed (EC) resting EEG of PD participants (N = 26) on and off medication, and age-matched healthy controls (CTL; N = 26). We extracted power from canonical frequency bands using traditional methods (total alpha and beta power) and extracted separate parameters for periodic (parameterized alpha and beta power) and aperiodic activity (exponent and offset). Cluster-based permutation tests over spatial and frequency dimensions indicated that total alpha and beta power, and aperiodic exponent and offset were greater in PD participants, independent of medication status. After removing the exponent and offset, greater alpha power in PD (vs. CTL) was only present in EO recordings and no reliable differences in beta power were observed. Differences between PD and CTL in the resting EEG are likely driven by aperiodic activity, suggestive of greater relative inhibitory neural activity and greater neuronal spiking. Our findings suggest that resting EEG activity in PD is characterized by medication-invariant differences in aperiodic activity which is independent of the increase in alpha power with EO. This highlights the importance of considering aperiodic activity contributions to the neural correlates of brain disorders.
C1 [McKeown, Daniel J.; Jones, Manon; Pihl, Camilla; Baumann, Oliver; Schinazi, Victor R.; Moustafa, Ahmed A.; Angus, Douglas J.] Bond Univ, Fac Soc & Design, Sch Psychol, Gold Coast, Qld 4229, Australia.
   [Finley, Anna] Univ Wisconsin Madison, Inst Aging, Madison, WI USA.
   [Kelley, Nicholas] Univ Southampton, Sch Psychol, Southampton, England.
   [Cavanagh, James F.] Univ New Mexico, Dept Psychol, Albuquerque, NM USA.
C3 Bond University; University of Wisconsin System; University of Wisconsin
   Madison; University of Southampton; University of New Mexico
RP McKeown, DJ (通讯作者)，Bond Univ, Fac Soc & Design, Sch Psychol, Gold Coast, Qld 4229, Australia.
EM dmckeown@bond.edu.au
RI Moustafa, Ahmed/AAK-8818-2021
OI Moustafa, Ahmed/0000-0002-5450-7945; Finley (Fahlsing),
   Anna/0000-0002-0881-9147; Angus, Douglas/0000-0001-9722-2475; Schinazi,
   Victor/0000-0002-2345-2806; Baumann, Oliver/0000-0003-3976-5855;
   Mckeown, Daniel/0000-0003-0298-6806
CR Barry RJ, 2021, J NEURAL ENG, V18, DOI 10.1088/1741-2552/abe399
   Belova EM, 2021, EUR J NEUROSCI, V53, P2205, DOI 10.1111/ejn.14715
   Bigdely-Shamlo N, 2015, FRONT NEUROINFORM, V9, DOI 10.3389/fninf.2015.00016
   Blaszczyk JW, 2016, FRONT NEUROSCI-SWITZ, V10, DOI 10.3389/fnins.2016.00269
   Bódizs R, 2021, SCI REP-UK, V11, DOI 10.1038/s41598-021-81230-7
   Brady B, 2022, NEUROIMAGE, V251, DOI 10.1016/j.neuroimage.2022.118974
   Caligiore D, 2016, NPJ PARKINSONS DIS, V2, DOI 10.1038/npjparkd.2016.25
   Canessa A, 2016, FRONT HUM NEUROSCI, V10, DOI 10.3389/fnhum.2016.00611
   Cao CY, 2020, NEUROIMAGE-CLIN, V26, DOI 10.1016/j.nicl.2020.102255
   Cavanagh JF, 2018, CLIN NEUROPHYSIOL, V129, P409, DOI 10.1016/j.clinph.2017.11.023
   Cavanagh JF, 2017, CORTEX, V90, P115, DOI 10.1016/j.cortex.2017.02.021
   Caviness JN, 2016, EUR J NEUROL, V23, P387, DOI 10.1111/ene.12878
   Chu HY, 2017, NEURON, V95, P1306, DOI 10.1016/j.neuron.2017.08.038
   Connolly BS, 2014, JAMA-J AM MED ASSOC, V311, P1670, DOI 10.1001/jama.2014.3654
   Cross ZR, 2022, SCI REP-UK, V12, DOI 10.1038/s41598-022-20704-8
   Darmani G, 2023, MOVEMENT DISORD, V38, P232, DOI 10.1002/mds.29276
   Delorme A, 2004, J NEUROSCI METH, V134, P9, DOI 10.1016/j.jneumeth.2003.10.009
   Donoghue T, 2020, NAT NEUROSCI, V23, P1655, DOI 10.1038/s41593-020-00744-x
   Donoghue Thomas, 2020, eNeuro, V7, DOI 10.1523/ENEURO.0192-20.2020
   Dubbelink KTEO, 2013, NEUROBIOL AGING, V34, P408, DOI 10.1016/j.neurobiolaging.2012.02.029
   Finley AJ, 2022, PSYCHOPHYSIOLOGY, V59, DOI 10.1111/psyp.14113
   Firbank MJ, 2018, NEUROLOGY, V91, pE675, DOI 10.1212/WNL.0000000000006007
   Gao R, 2017, NEUROIMAGE, V158, P70, DOI 10.1016/j.neuroimage.2017.06.078
   George JS, 2013, NEUROIMAGE-CLIN, V3, P261, DOI 10.1016/j.nicl.2013.07.013
   Gerster M, 2022, NEUROINFORMATICS, DOI 10.1007/s12021-022-09581-8
   Gómez C, 2011, ANN BIOMED ENG, V39, P2935, DOI 10.1007/s10439-011-0416-0
   Hill AT, 2022, DEV COGN NEUROS-NETH, V54, DOI 10.1016/j.dcn.2022.101076
   Hohaia W, 2022, SCI REP-UK, V12, DOI 10.1038/s41598-022-05289-6
   Immink MA, 2021, HUM MOVEMENT SCI, V78, DOI 10.1016/j.humov.2021.102829
   Jaramillo-Jimenez A, 2021, CLIN NEUROPHYSIOL, V132, P756, DOI 10.1016/j.clinph.2021.01.001
   Jung TP, 2000, PSYCHOPHYSIOLOGY, V37, P163, DOI 10.1017/S0048577200980259
   Karalunas SL, 2022, DEV PSYCHOBIOL, V64, DOI 10.1002/dev.22228
   Kim JM, 2022, NEUROBIOL DIS, V168, DOI 10.1016/j.nbd.2022.105692
   Kühn AA, 2009, EXP NEUROL, V215, P380, DOI 10.1016/j.expneurol.2008.11.008
   Kühn AA, 2006, EUR J NEUROSCI, V23, P1956, DOI 10.1111/j.1460-9568.2006.04717.x
   LEMPEL A, 1976, IEEE T INFORM THEORY, V22, P75, DOI 10.1109/TIT.1976.1055501
   Little Simon, 2014, Parkinsonism Relat Disord, V20 Suppl 1, pS44, DOI 10.1016/S1353-8020(13)70013-0
   Manning JR, 2009, J NEUROSCI, V29, P13613, DOI 10.1523/JNEUROSCI.2041-09.2009
   Marras C, 2018, NPJ PARKINSONS DIS, V4, DOI 10.1038/s41531-018-0058-0
   Martin S, 2018, NPJ PARKINSON DIS, V4, DOI 10.1038/s41531-018-0068-y
   Meder D, 2019, NEUROIMAGE, V190, P79, DOI 10.1016/j.neuroimage.2018.11.021
   Merkin A, 2023, NEUROBIOL AGING, V121, P78, DOI 10.1016/j.neurobiolaging.2022.09.003
   Miladinovic A, 2021, PROCEDIA COMPUT SCI, V192, P2616, DOI 10.1016/j.procs.2021.09.031
   Moustafa AA, 2008, J NEUROSCI, V28, P12294, DOI 10.1523/JNEUROSCI.3116-08.2008
   Ostlund BD, 2021, DEV COGN NEUROS-NETH, V48, DOI 10.1016/j.dcn.2021.100931
   Ouyang G, 2020, NEUROIMAGE, V205, DOI 10.1016/j.neuroimage.2019.116304
   Remple MS, 2011, MOVEMENT DISORD, V26, P1657, DOI 10.1002/mds.23708
   Rosenblum Y, 2023, J NEUROL, DOI 10.1007/s00415-023-11728-9
   Sánchez-Ferro A, 2018, MOV DISORD CLIN PRAC, V5, P448, DOI 10.1002/mdc3.12632
   Schneider B, 2022, FRONT NEUROINFORM, V16, DOI 10.3389/fninf.2022.989262
   Shimamoto SA, 2013, J NEUROSCI, V33, P7220, DOI 10.1523/JNEUROSCI.4676-12.2013
   Shuffrey LC, 2022, DEV PSYCHOBIOL, V64, DOI 10.1002/dev.22271
   Singh A, 2018, NEUROPSYCHOLOGIA, V117, P113, DOI 10.1016/j.neuropsychologia.2018.05.020
   Song YL, 2021, J NEUROL SCI, V422, DOI 10.1016/j.jns.2021.117309
   Stoffers D, 2007, BRAIN, V130, P1847, DOI 10.1093/brain/awm034
   Tuura RLO, 2018, FRONT NEUROL, V9, DOI 10.3389/fneur.2018.00806
   van Nuland AJM, 2020, HUM BRAIN MAPP, V41, P1017, DOI 10.1002/hbm.24857
   Vinding MC, 2020, BRAIN COMMUN, V2, DOI 10.1093/braincomms/fcaa052
   Voytek B, 2015, J NEUROSCI, V35, P13257, DOI 10.1523/JNEUROSCI.2332-14.2015
   Wang ZY, 2022, EUR J NEUROSCI, V56, P4889, DOI 10.1111/ejn.15774
   Waschke L, 2021, ELIFE, V10, DOI [10.7554/eLife.70068, 10.7554/eLife.70068.sa1, 10.7554/eLife.70068.sa2]
   Weinberger M, 2006, J NEUROPHYSIOL, V96, P3248, DOI 10.1152/jn.00697.2006
   Winawer J, 2013, CURR BIOL, V23, P1145, DOI 10.1016/j.cub.2013.05.001
   Winkler I, 2011, BEHAV BRAIN FUNCT, V7, DOI 10.1186/1744-9081-7-30
   Yilmaz NH, 2020, NEUROSCI LETT, V738, DOI 10.1016/j.neulet.2020.135346
NR 65
TC 0
Z9 0
U1 5
U2 5
PU WILEY
PI HOBOKEN
PA 111 RIVER ST, HOBOKEN 07030-5774, NJ USA
SN 0048-5772
EI 1469-8986
J9 PSYCHOPHYSIOLOGY
JI Psychophysiology
PD APR
PY 2024
VL 61
IS 4
DI 10.1111/psyp.14478
EA NOV 2023
PG 17
WC Psychology, Biological; Neurosciences; Physiology; Psychology;
   Psychology, Experimental
WE Science Citation Index Expanded (SCI-EXPANDED); Social Science Citation Index (SSCI)
SC Psychology; Neurosciences & Neurology; Physiology
GA KS5A2
UT WOS:001123483000001
PM 37937898
OA hybrid, Green Submitted
DA 2024-04-10
ER

PT J
AU Lin, WC
   Chen, WJ
   Chen, YS
   Liang, HY
   Lu, CH
   Lin, YP
AF Lin, Wei-Che
   Chen, Wei-Jen
   Chen, Yueh-Sheng
   Liang, Hsing-Yi
   Lu, Cheng-Hsien
   Lin, Yuan-Pin
TI Electroencephalogram-Driven Machine-Learning Scenario for Assessing
   Impulse Control Disorder Comorbidity in Parkinson's Disease Using a
   Low-Cost, Custom LEGO-Like Headset
SO IEEE TRANSACTIONS ON NEURAL SYSTEMS AND REHABILITATION ENGINEERING
LA English
DT Article
DE Computer-aided diagnosis; electroencephalogram; impulse control
   disorder; low-cost headset; machine learning; Parkinson's disease
ID BRAIN-COMPUTER INTERFACE; EEG; DYSFUNCTION; PREDICTION; DYNAMICS;
   FEATURES
AB Patients with Parkinson's disease (PD) may develop cognitive symptoms of impulse control disorders (ICDs) when chronically treated with dopamine agonist (DA) therapy for motor deficits. Motor and cognitive comorbidities critically increase the disability and mortality of the affected patients. This study proposes an electroencephalogram (EEG)-driven machine-learning scenario to automatically assess ICD comorbidity in PD. We employed a classic Go/NoGo task to appraise the capacity of cognitive and motoric inhibition with a low-cost, custom LEGO-like headset to record task-relevant EEG activity. Further, we optimized a support vector machine (SVM) and support vector regression (SVR) pipeline to learn discriminative EEG spectral signatures for the detection of ICD comorbidity and the estimation of ICD severity, respectively. With a dataset of 21 subjects with typical PD, 9 subjects with PD and ICD comorbidity (ICD), and 25 healthy controls (HC), the study results showed that the SVM pipeline differentiated subjects with ICD from subjects with PD with an accuracy of 66.3% and returned an around-chance accuracy of 53.3% for the classification of PD versus HC subjects without the comorbidity concern. Furthermore, the SVR pipeline yielded significantly higher severity scores for the ICD group than for the PD group and resembled the ICD vs. PD distinction according to the clinical questionnaire scores, which was barely replicated by random guessing. Without a commercial, high-precision EEG product, our demonstration may facilitate deploying a wearable computer-aided diagnosis system to assess the risk of DA-triggered cognitive comorbidity in patients with PD in their daily environment.
C1 [Lin, Wei-Che; Chen, Yueh-Sheng] Chang Gung Univ, Kaohsiung Chang Gung Mem Hosp, Dept Diagnost Radiol, Kaohsiung 83301, Taiwan.
   [Lin, Wei-Che; Chen, Yueh-Sheng; Lu, Cheng-Hsien] Chang Gung Univ, Coll Med, Kaohsiung 83301, Taiwan.
   [Chen, Wei-Jen; Liang, Hsing-Yi; Lin, Yuan-Pin] Natl Sun Yat Sen Univ, Inst Med Sci & Technol, Kaohsiung 804201, Taiwan.
   [Lu, Cheng-Hsien] Chang Gung Univ, Kaohsiung Chang Gung Mem Hosp, Dept Neurol, Kaohsiung 83301, Taiwan.
   [Lin, Yuan-Pin] Natl Sun Yat Sen Univ, Dept Elect Engn, Kaohsiung 804201, Taiwan.
C3 Chang Gung Memorial Hospital; Chang Gung University; Chang Gung
   University; National Sun Yat Sen University; Chang Gung Memorial
   Hospital; Chang Gung University; National Sun Yat Sen University
RP Lin, YP (通讯作者)，Natl Sun Yat Sen Univ, Inst Med Sci & Technol, Kaohsiung 804201, Taiwan.; Lin, YP (通讯作者)，Natl Sun Yat Sen Univ, Dept Elect Engn, Kaohsiung 804201, Taiwan.
EM alex@cgmh.org.tw; welkins1211@gmail.com; yssamchen@gmail.com;
   liangyi1104@gmail.com; chlu99@cgmh.org.tw; yplin@mail.nsysu.edu.tw
RI ; Lin, Yuan-Pin/P-7429-2015; Chen, Wei-Jen/HNB-6665-2023
OI Lin, Wei-Che/0000-0002-1326-0587; Lin, Yuan-Pin/0000-0002-3434-9118;
   Chen, Wei-Jen/0000-0002-6034-8944
FU Kaohsiung Chang Gung Memorial Hospital, Taiwan [109-08]; Collaborative
   Research Project of National Sun Yat-sen University; Higher Education
   Sprout Project of National Sun Yat-sen University, Ministry of
   Education, Taiwan
FX This work was supported in part by the Collaborative Research Project of
   National Sun Yat-sen University and Kaohsiung Chang Gung Memorial
   Hospital, Taiwan, under Grant 109-08; and in part by the Higher
   Education Sprout Project of National Sun Yat-sen University, Ministry of
   Education, Taiwan.
CR Arnaldi D, 2017, MOVEMENT DISORD, V32, P1738, DOI 10.1002/mds.27190
   Baumeister S, 2014, NEUROIMAGE, V94, P349, DOI 10.1016/j.neuroimage.2014.01.023
   Betrouni N, 2019, MOVEMENT DISORD, V34, P210, DOI 10.1002/mds.27528
   BROWN RG, 1990, TRENDS NEUROSCI, V13, P21, DOI 10.1016/0166-2236(90)90058-I
   Cai M, 2021, FRONT AGING NEUROSCI, V13, DOI 10.3389/fnagi.2021.701499
   Caviness JN, 2007, PARKINSONISM RELAT D, V13, P348, DOI 10.1016/j.parkreldis.2007.01.003
   Chang CC, 2011, ACM T INTEL SYST TEC, V2, DOI 10.1145/1961189.1961199
   Chang KH, 2022, FRONT AGING NEUROSCI, V14, DOI 10.3389/fnagi.2022.832637
   Chen W.-J., 2023, IEEE Trans. Cognit. Develop. Syst.
   Chu CG, 2021, J NEURAL ENG, V18, DOI 10.1088/1741-2552/ac40a0
   Chuang KC, 2019, IEEE ACCESS, V7, P56760, DOI 10.1109/ACCESS.2019.2914088
   Delorme A, 2004, J NEUROSCI METH, V134, P9, DOI 10.1016/j.jneumeth.2003.10.009
   Handojoseno AMA, 2015, IEEE T NEUR SYS REH, V23, P887, DOI 10.1109/TNSRE.2014.2381254
   He H, 2020, IEEE T BIO-MED ENG, V67, P399, DOI 10.1109/TBME.2019.2913914
   HUGHES AJ, 1992, NEUROLOGY, V42, P1142, DOI 10.1212/WNL.42.6.1142
   Jung TP, 2000, PSYCHOPHYSIOLOGY, V37, P163, DOI 10.1017/S0048577200980259
   Khoshnevis SA, 2022, BIOMED SIGNAL PROCES, V77, DOI 10.1016/j.bspc.2022.103743
   Khoshnevis SA, 2021, NEURAL COMPUT APPL, V33, P7615, DOI 10.1007/s00521-020-05505-2
   Lee S, 2021, J NEUROSCI METH, V361, DOI 10.1016/j.jneumeth.2021.109282
   Lin YP, 2020, IEEE J BIOMED HEALTH, V24, P1255, DOI 10.1109/JBHI.2019.2934172
   Lin YP, 2021, J NEUROENG REHABIL, V18, DOI 10.1186/s12984-021-00897-1
   Lin YP, 2019, SENSORS-BASEL, V19, DOI 10.3390/s19194273
   MAKEIG S, 1993, ELECTROEN CLIN NEURO, V86, P283, DOI 10.1016/0013-4694(93)90110-H
   McCrimmon CM, 2017, IEEE T BIO-MED ENG, V64, P2313, DOI 10.1109/TBME.2017.2667579
   Mei J, 2021, FRONT AGING NEUROSCI, V13, DOI 10.3389/fnagi.2021.633752
   Meyer GM, 2020, BRAIN, V143, P3734, DOI 10.1093/brain/awaa318
   Meyer GM, 2019, NEUROSCI BIOBEHAV R, V98, P164, DOI 10.1016/j.neubiorev.2019.01.008
   Nakanishi M, 2017, JAMA OPHTHALMOL, V135, P550, DOI 10.1001/jamaophthalmol.2017.0738
   Napier TC, 2015, MOVEMENT DISORD, V30, P141, DOI 10.1002/mds.26068
   Oh SL, 2020, NEURAL COMPUT APPL, V32, P10927, DOI 10.1007/s00521-018-3689-5
   Pei Y, 2022, IEEE T NEUR SYS REH, V30, P465, DOI [10.1109/TNSRE.2021.3125386, 10.1007/978-981-16-9247-5_40]
   Peng HC, 2005, IEEE T PATTERN ANAL, V27, P1226, DOI 10.1109/TPAMI.2005.159
   Pondal M, 2013, J NEUROL NEUROSUR PS, V84, P130, DOI 10.1136/jnnp-2012-302684
   Santamaría-Vázquez E, 2020, IEEE T NEUR SYS REH, V28, P2773, DOI 10.1109/TNSRE.2020.3048106
   Shen YW, 2019, FRONT HUM NEUROSCI, V13, DOI 10.3389/fnhum.2019.00366
   Spay C, 2019, CLIN NEUROPHYSIOL, V130, P2065, DOI 10.1016/j.clinph.2019.08.015
   Vinoj PG, 2019, IEEE ACCESS, V7, P132628, DOI 10.1109/ACCESS.2019.2921375
   Voon V, 2011, BRAIN, V134, P1438, DOI 10.1093/brain/awr080
   Weintraub D, 2012, MOVEMENT DISORD, V27, P242, DOI 10.1002/mds.24023
   Weintraub D, 2010, ARCH NEUROL-CHICAGO, V67, P589, DOI 10.1001/archneurol.2010.65
   Wessel JR, 2018, PSYCHOPHYSIOLOGY, V55, DOI 10.1111/psyp.12871
   Xu MP, 2021, ENGINEERING-PRC, V7, P1710, DOI 10.1016/j.eng.2021.09.011
   Yang SY, 2020, IEEE ENG MED BIO, P4055, DOI 10.1109/EMBC44109.2020.9176190
   Yuvaraj R, 2018, NEURAL COMPUT APPL, V30, P1225, DOI 10.1007/s00521-016-2756-z
   Zamorano F, 2014, PLOS ONE, V9, DOI 10.1371/journal.pone.0087232
   Zhang JH, 2021, EUR RADIOL, V31, P7386, DOI 10.1007/s00330-020-07575-1
NR 46
TC 0
Z9 0
U1 5
U2 5
PU IEEE-INST ELECTRICAL ELECTRONICS ENGINEERS INC
PI PISCATAWAY
PA 445 HOES LANE, PISCATAWAY, NJ 08855-4141 USA
SN 1534-4320
EI 1558-0210
J9 IEEE T NEUR SYS REH
JI IEEE Trans. Neural Syst. Rehabil. Eng.
PY 2023
VL 31
BP 4106
EP 4114
DI 10.1109/TNSRE.2023.3323902
PG 9
WC Engineering, Biomedical; Rehabilitation
WE Science Citation Index Expanded (SCI-EXPANDED)
SC Engineering; Rehabilitation
GA Y4KV2
UT WOS:001104976300007
PM 37819826
OA gold
DA 2024-04-10
ER

PT J
AU Dar, MN
   Akram, MU
   Yuvaraj, R
   Khawaja, SG
   Murugappan, M
AF Dar, Muhammad Najam
   Akram, Muhammad Usman
   Yuvaraj, Rajamanickam
   Khawaja, Sajid Gul
   Murugappan, M.
TI EEG-based emotion charting for Parkinson's disease patients using
   Convolutional Recurrent Neural Networks and cross dataset learning
SO COMPUTERS IN BIOLOGY AND MEDICINE
LA English
DT Article
DE Parkinsons's disease; <p>Convolutional recurrent neural network
   (CRNN)</p>; Long short-term memory (LSTM); Extreme learning machine
   (ELM); Emotion recognition; Electroencephalogram (EEG); Deep neural
   network; Physiological signals
ID NONMOTOR SYMPTOMS; STATE CLASSIFICATION; RECOGNITION; FEATURES; MUSIC;
   SYSTEM
AB Electroencephalogram (EEG) based emotion classification reflects the actual and intrinsic emotional state, resulting in more reliable, natural, and meaningful human-computer interaction with applications in entertainment consumption behavior, interactive brain-computer interface, and monitoring of psychological health of patients in the domain of e-healthcare. Challenges of EEG-based emotion recognition in real-world applications are variations among experimental settings and cognitive health conditions. Parkinson's Disease (PD) is the second most common neurodegenerative disorder, resulting in impaired recognition and expression of emotions. The deficit of emotional expression poses challenges for the healthcare services provided to PD patients. This study proposes 1D-CRNN-ELM architecture, which combines one-dimensional Convolutional Recurrent Neural Network (1D-CRNN) with an Extreme Learning Machine (ELM), robust for the emotion detection of PD patients, also available for cross dataset learning with various emotions and experimental settings. In the proposed framework, after EEG preprocessing, the trained CRNN can use as a feature extractor with ELM as the classifier, and again this trained CRNN can be used for learning of new emotions set with fine-tuning of other datasets. This paper also applied cross dataset learning of emotions by training with PD patients datasets and fine-tuning with publicly available datasets of AMIGOS and SEED-IV, and vice versa. Random splitting of train and test data with 80 -20 ratio resulted in an accuracy of 97.75% for AMIGOS, 83.20% for PD, and 86.00% for HC with six basic emotion classes. Fine-tuning of trained architecture with four emotions of the SEED-IV dataset results in 92.5% accuracy. To validate the generalization of our results, leave one subject (patient) out cross-validation is also incorporated with mean accuracies of 95.84% for AMIGOS, 75.09% for PD, 77.85% for HC, and 84.97% for SEED-IV is achieved. Only a 1 -sec segment of EEG signal from 14 channels is enough to detect emotions with this performance. The proposed method outperforms state-of-the-art studies to classify EEG-based emotions with publicly available datasets, provide cross dataset learning, and validate the robustness of the deep learning framework for real-world application of psychological healthcare monitoring of Parkinson's disease patients.
C1 [Dar, Muhammad Najam; Akram, Muhammad Usman; Khawaja, Sajid Gul] Natl Univ Sci & Technol, Islamabad 44000, Pakistan.
   [Yuvaraj, Rajamanickam] Nanyang Technol Univ NTU, Singapore 639798, Singapore.
   [Yuvaraj, Rajamanickam] Natl Inst Educ NIE, Off Educ Res OER, Sci Learning Educ SoLE, Singapore 637616, Singapore.
   [Murugappan, M.] Kuwait Coll Sci & Technol, Dept Elect & Commun Engn, Al Jahra, Kuwait.
C3 National University of Sciences & Technology - Pakistan; Nanyang
   Technological University; Nanyang Technological University; National
   Institute of Education (NIE) Singapore
RP Dar, MN (通讯作者)，Natl Univ Sci & Technol, Islamabad 44000, Pakistan.
EM najam.dar77@ce.ceme.edu.pk; usman.akram@ceme.nust.edu.pk;
   yuva2257@gmail.com; sajid.gul@ceme.nust.edu.pk; m.murugappan@kcst.edu.kw
RI MURUGAPPAN, MURUGAPPAN/E-2402-2014
OI MURUGAPPAN, MURUGAPPAN/0000-0002-5839-4589; Dar,
   Najam/0000-0002-6864-5636
CR Alarcao SM, 2019, IEEE T AFFECT COMPUT, V10, P374, DOI 10.1109/TAFFC.2017.2714671
   [Anonymous], 2012, WSEAS T SIGNAL PROCE
   [Anonymous], 2015, P INT C MACHINE LEAR
   Argaud S, 2018, MOVEMENT DISORD, V33, P554, DOI 10.1002/mds.27305
   Atkinson J, 2016, EXPERT SYST APPL, V47, P35, DOI 10.1016/j.eswa.2015.10.049
   Barone P, 2009, MOVEMENT DISORD, V24, P1641, DOI 10.1002/mds.22643
   Bradley M. M., 2007, Bradley, M. M. , Lang, P. J. (2007). The International Affective Digitized Sounds (IADS-2): Affective ratings of sounds and instruction manual (Tech. Rep. B-3). Gainesville, FL: University of Florida.
   Brouwer AM, 2015, FRONT NEUROSCI-SWITZ, V9, DOI 10.3389/fnins.2015.00136
   Cai HS, 2018, COMPLEXITY, DOI 10.1155/2018/5238028
   Chanel G, 2011, IEEE T SYST MAN CY A, V41, P1052, DOI 10.1109/TSMCA.2011.2116000
   Chanel G, 2009, INT J HUM-COMPUT ST, V67, P607, DOI 10.1016/j.ijhcs.2009.03.005
   Chao H, 2020, IEEE ACCESS, V8, P33002, DOI 10.1109/ACCESS.2020.2974009
   Chaudhuri KR, 2006, LANCET NEUROL, V5, P235, DOI 10.1016/S1474-4422(06)70373-8
   Chen H., ARXIV2107, V2021
   Chen J, 2015, APPL SOFT COMPUT, V30, P663, DOI 10.1016/j.asoc.2015.01.007
   Chu WL, 2017, ANN GEN PSYCHIATR, V16, DOI 10.1186/s12991-017-0157-z
   Correa J.A.M., 2018, IEEE T AFFECT COMPUT
   Dan Y., 2021, FRONT NEUROSCI, V15
   Dar MN, 2020, SENSORS-BASEL, V20, DOI 10.3390/s20164551
   Demir F, 2021, IEEE SENS J, V21, P14923, DOI 10.1109/JSEN.2021.3070373
   Dorsey ER, 2018, J PARKINSON DIS, V8, pS3, DOI 10.3233/JPD-181474
   EKMAN P, 1992, COGNITION EMOTION, V6, P169, DOI 10.1080/02699939208411068
   Gao ZK, 2020, NEUROCOMPUTING, V380, P225, DOI 10.1016/j.neucom.2019.10.096
   Gerlach OHH, 2011, MOVEMENT DISORD, V26, P197, DOI 10.1002/mds.23449
   Gray HA, 2010, NEUROPSYCHOLOGY, V24, P176, DOI 10.1037/a0018104
   Greff K, 2015, ARXIV150304069, DOI DOI 10.1109/TNNLS.2016.2582924
   Herwig U, 2003, BRAIN TOPOGR, V16, P95, DOI 10.1023/B:BRAT.0000006333.93597.9d
   Huang HK, 2019, CHI 2019: PROCEEDINGS OF THE 2019 CHI CONFERENCE ON HUMAN FACTORS IN COMPUTING SYSTEMS, DOI [10.1145/3290605.3300851, 10.1109/TAFFC.2019.2901456]
   Jie X, 2014, BIO-MED MATER ENG, V24, P1185, DOI 10.3233/BME-130919
   Jirayucharoensak S, 2014, SCI WORLD J, DOI 10.1155/2014/627892
   Kawamura M, 2007, J NEUROL, V254, P49, DOI 10.1007/s00415-007-4008-8
   Koelstra S, 2012, IEEE T AFFECT COMPUT, V3, P18, DOI 10.1109/T-AFFC.2011.15
   Lan ZR, 2016, VISUAL COMPUT, V32, P347, DOI 10.1007/s00371-015-1183-y
   Lang P. J., 2008, A8 U FLOR
   Lee YY, 2014, PLOS ONE, V9, DOI 10.1371/journal.pone.0095415
   Li C, 2020, INFORM PROCESS MANAG, V57, DOI 10.1016/j.ipm.2019.102185
   Li H, 2018, LECT NOTES COMPUT SC, V11305, P403, DOI 10.1007/978-3-030-04221-9_36
   Li J., 2021, FRONT NEUROSCI, V15, P689
   Li Y, 2021, IEEE T COGN DEV SYST, V13, P354, DOI 10.1109/TCDS.2020.2999337
   Li Y, 2021, IEEE T AFFECT COMPUT, V12, P494, DOI 10.1109/TAFFC.2018.2885474
   Li YJ, 2017, APPL SCI-BASEL, V7, DOI 10.3390/app7101060
   Lima CF, 2013, J CLIN EXP NEUROPSYC, V35, P373, DOI 10.1080/13803395.2013.776518
   Lin YP, 2010, IEEE T BIO-MED ENG, V57, P1798, DOI 10.1109/TBME.2010.2048568
   Liu Liu W. W., arXiv
   Liu W., 2021, IEEE Tran Cogn Dev Syst
   Maria E, 2019, ELECTRON NOTES THEOR, V343, P35, DOI 10.1016/j.entcs.2019.04.009
   Martínez F, 2016, EDUC TECHNOL SOC, V19, P18
   Mehmood RM, 2016, COMPUT ELECTR ENG, V53, P444, DOI 10.1016/j.compeleceng.2016.04.009
   Mohammadi Z, 2017, NEURAL COMPUT APPL, V28, P1985, DOI 10.1007/s00521-015-2149-8
   Murugappan M, 2021, ARAB J SCI ENG, V46, P9573, DOI 10.1007/s13369-021-05369-1
   Murugappan M, 2020, 2020 16TH IEEE INTERNATIONAL COLLOQUIUM ON SIGNAL PROCESSING & ITS APPLICATIONS (CSPA 2020), P290, DOI [10.1109/cspa48992.2020.9068709, 10.1109/CSPA48992.2020.9068709]
   Murugappan M, 2020, PLOS ONE, V15, DOI 10.1371/journal.pone.0242014
   Murugappan M, 2011, J MED BIOL ENG, V31, P45, DOI 10.5405/jmbe.710
   Musha T., 1997, Artificial Life and Robotics, V1, P15, DOI 10.1007/BF02471106
   Oguh O, 2012, NEUROHOSPITALIST, V2, P28, DOI 10.1177/1941874411427734
   Peng Y, 2022, IEEE T COGN DEV SYST, V14, P935, DOI 10.1109/TCDS.2021.3082803
   Prell T, 2020, J CLIN MED, V9, DOI 10.3390/jcm9082581
   Salama ES, 2018, INT J ADV COMPUT SC, V9, P329
   Santamaria-Granados L, 2019, IEEE ACCESS, V7, P57, DOI 10.1109/ACCESS.2018.2883213
   Shahabi H, 2016, COMPUT HUM BEHAV, V58, P231, DOI 10.1016/j.chb.2016.01.005
   Shen F., SENSORS-BASEL, V21, P1262
   Shulman LM, 2002, PARKINSONISM RELAT D, V8, P193, DOI 10.1016/S1353-8020(01)00015-3
   Siddharth, 2022, IEEE T AFFECT COMPUT, V13, P96, DOI 10.1109/TAFFC.2019.2916015
   Stikic M, 2014, BRAIN-COMPUT INTERFA, V1, P99, DOI 10.1080/2326263X.2014.912883
   Suhaimi NS, 2020, COMPUT INTEL NEUROSC, V2020, DOI 10.1155/2020/8875426
   Sussillo D, 2016, NAT COMMUN, V7, DOI 10.1038/ncomms13749
   Topic A., INT J COMPUT SCI ENG, V24, P1442
   Vctor M.-C., 2021, TOPOGRAPHIC EEG MEG
   WATSON D, 1988, J PERS SOC PSYCHOL, V54, P1063, DOI 10.1037/0022-3514.54.6.1063
   Wei W, 2019, PARKINSONS DIS-US, V2019, DOI 10.1155/2019/1309245
   Yang Yilong., 2018, 2018 INT JOINT C NEU, P1, DOI [DOI 10.1109/IJCNN.2018.8489331, 10.1109/IJCNN.2018.8489331]
   Yang YM, 2018, IEEE T COGN DEV SYST, V10, P408, DOI 10.1109/TCDS.2017.2685338
   Yisi Liu, 2014, Transactions on Computational Science XXIII. Special Issue on Cyberworlds: LNCS 8490, P199, DOI 10.1007/978-3-662-43790-2_11
   Yoon HJ, 2013, COMPUT BIOL MED, V43, P2230, DOI 10.1016/j.compbiomed.2013.10.017
   Yuvaraj R, 2016, BEHAV BRAIN RES, V298, P248, DOI 10.1016/j.bbr.2015.10.036
   Yuvaraj R, 2014, BIOMED SIGNAL PROCES, V14, P108, DOI 10.1016/j.bspc.2014.07.005
   Yuvaraj R, 2014, INT J PSYCHOPHYSIOL, V94, P482, DOI 10.1016/j.ijpsycho.2014.07.014
   Yuvaraj R, 2014, BEHAV BRAIN FUNCT, V10, DOI 10.1186/1744-9081-10-12
   Zhang XH, 2020, IEEE ACCESS, V8, P196062, DOI 10.1109/ACCESS.2020.3034625
   Zhang YQ, 2020, FRONT NEUROSCI-SWITZ, V14, DOI 10.3389/fnins.2020.622759
   Zhao YX, 2020, IEEE IJCNN, DOI 10.1109/ijcnn48605.2020.9207420
   Zheng WL, 2019, IEEE T CYBERNETICS, V49, P1110, DOI 10.1109/TCYB.2018.2797176
   Zheng WL, 2015, IEEE T AUTON MENT DE, V7, P162, DOI 10.1109/TAMD.2015.2431497
   Zhong P, 2020, IEEE T AFFECT COMPUT
   Zhu JY, 2014, IEEE IJCNN, P525, DOI 10.1109/IJCNN.2014.6889618
NR 85
TC 16
Z9 16
U1 14
U2 55
PU PERGAMON-ELSEVIER SCIENCE LTD
PI OXFORD
PA THE BOULEVARD, LANGFORD LANE, KIDLINGTON, OXFORD OX5 1GB, ENGLAND
SN 0010-4825
EI 1879-0534
J9 COMPUT BIOL MED
JI Comput. Biol. Med.
PD MAY
PY 2022
VL 144
AR 105327
DI 10.1016/j.compbiomed.2022.105327
EA MAR 2022
PG 16
WC Biology; Computer Science, Interdisciplinary Applications; Engineering,
   Biomedical; Mathematical & Computational Biology
WE Science Citation Index Expanded (SCI-EXPANDED)
SC Life Sciences & Biomedicine - Other Topics; Computer Science;
   Engineering; Mathematical & Computational Biology
GA 1B5SI
UT WOS:000792496300001
PM 35303579
DA 2024-04-10
ER

PT J
AU Postuma, RB
   Gagnon, JF
   Vendette, M
   Charland, K
   Montplaisir, J
AF Postuma, R. B.
   Gagnon, J. F.
   Vendette, M.
   Charland, K.
   Montplaisir, J.
TI REM sleep behaviour disorder in Parkinson's disease is associated with
   specific motor features
SO JOURNAL OF NEUROLOGY NEUROSURGERY AND PSYCHIATRY
LA English
DT Article
ID COGNITIVE IMPAIRMENT; HALLUCINATIONS; DEMENTIA; PD
AB Background: Rapid eye movement ( REM) sleep behaviour disorder (RBD) is commonly associated with Parkinson's disease (PD), and recent studies have suggested that RBD in PD is associated with increased cognitive impairment, waking EEG slowing, autonomic impairment and lower quality of life on mental health components. However, it is unclear whether the association of RBD in PD has implications for motor manifestations of the disease.
   Methods: The study evaluated 36 patients with PD for the presence of RBD by polysomnography. Patients underwent an extensive evaluation on and off medication by a movement disorders specialist blinded to the polysomnography results. Measures of disease severity, quantitative motor indices, motor subtypes, complications of therapy and response to therapy were assessed and compared using regression analysis that adjusted for disease duration and age.
   Results: Patients with PD and RBD were less likely to be tremor predominant (14% vs 53%; p < 0.02) and had a lower proportion of their Unified Parkinson Disease Rating Scale (UPDRS) score accounted for by tremor (8.2% vs 19.0%; p < 0.01). An increased frequency of falls was noted among patients with RBD (38% vs 7%; p = 0.04). Patients with RBD demonstrated a lower amplitude response to their medication ( UPDRS improvement 16.2% vs 34.8%; p = 0.049). Markers of overall disease severity, quantitative motor testing and motor complications did not differ between groups.
   Conclusions: The presence of altered motor subtypes in PD with RBD suggests that patients with PD and RBD may have a different underlying pattern of neurodegeneration than PD patients without RBD.
C1 [Postuma, R. B.] McGill Univ, Montreal Gen Hosp, Dept Neurol, Montreal, PQ H3G 1A4, Canada.
   [Postuma, R. B.; Gagnon, J. F.; Vendette, M.; Montplaisir, J.] Hop Sacre Coeur, Ctr Etud Sommeil, Montreal, PQ H4J 1C5, Canada.
   [Gagnon, J. F.; Montplaisir, J.] Univ Montreal, Dept Psychiat, Quebec City, PQ, Canada.
   [Charland, K.] McGill Univ, Dept Epidemiol & Biostat, Montreal, PQ, Canada.
C3 McGill University; Universite de Montreal; Universite de Montreal;
   McGill University
RP Postuma, RB (通讯作者)，L7 305 Montreal Gen Hosp, Dept Neurol, 1650 Cedar Ave, Montreal, PQ H3G 1A4, Canada.
EM ron.postuma@muhc.mcgill.ca
RI Postuma, Ronald/ABE-7465-2020
FU Fonds de la recherche en sante du Quebec; Canadian Institutes of Health
   Research
FX This study was supported by the Fonds de la recherche en sante du Quebec
   and by the Canadian Institutes of Health Research to JM, JFG and RBP.
CR American Academy of Sleep Disorders, 2005, INT CLASS SLEEP DIS
   Benbir G, 2006, ACTA NEUROL SCAND, V114, P239, DOI 10.1111/j.1600-0404.2006.00644.x
   Boeve BF, 2007, BRAIN, V130, P2770, DOI 10.1093/brain/awm056
   Braak H, 2003, NEUROBIOL AGING, V24, P197, DOI 10.1016/S0197-4580(02)00065-9
   DESROSIERS J, 1995, DISABIL REHABIL, V17, P217, DOI 10.3109/09638289509166638
   Eisensehr I, 2001, J NEUROL SCI, V186, P7, DOI 10.1016/S0022-510X(01)00480-4
   Espay AJ, 2005, J NEUROL NEUROSUR PS, V76, P1355, DOI 10.1136/jnnp.2005.062950
   Fahn S., 1987, Recent developments in Parkinson's disease, P153, DOI DOI 10.2490/JJRMC.47.791
   Gagnon JF, 2006, LANCET NEUROL, V5, P424, DOI 10.1016/S1474-4422(06)70441-0
   Gagnon JF, 2004, NEUROLOGY, V62, P401, DOI 10.1212/01.WNL.0000106460.34682.E9
   Gagnon JF, 2002, NEUROLOGY, V59, P585, DOI 10.1212/WNL.59.4.585
   Gjerstad MD, 2008, J NEUROL NEUROSUR PS, V79, P387, DOI 10.1136/jnnp.2007.116830
   Hanoglu L, 2006, CLIN NEUROL NEUROSUR, V108, P129, DOI 10.1016/j.clineuro.2005.03.011
   Hely MA, 1999, J NEUROL NEUROSUR PS, V67, P300, DOI 10.1136/jnnp.67.3.300
   HUGHES AJ, 1992, J NEUROL NEUROSUR PS, V55, P181, DOI 10.1136/jnnp.55.3.181
   Iranzo A, 2005, NEUROLOGY, V65, P247, DOI 10.1212/01.wnl.0000168864.97813.e0
   Kumru H, 2007, SLEEP MED, V8, P779, DOI 10.1016/j.sleep.2007.02.005
   LAPIERRE O, 1992, NEUROLOGY, V42, P1371, DOI 10.1212/WNL.42.7.1371
   Marras C, 2002, ARCH NEUROL-CHICAGO, V59, P1724, DOI 10.1001/archneur.59.11.1724
   Nutt JG, 2000, MOVEMENT DISORD, V15, P843, DOI 10.1002/1531-8257(200009)15:5<843::AID-MDS1013>3.0.CO;2-2
   Olson EJ, 2000, BRAIN, V123, P331, DOI 10.1093/brain/123.2.331
   Onofrj M, 2002, NEUROL SCI, V23, pS91, DOI 10.1007/s100720200085
   Özekmekçi S, 2005, CLIN NEUROL NEUROSUR, V107, P306, DOI 10.1016/j.clineuro.2004.09.021
   PODSIADLO D, 1991, J AM GERIATR SOC, V39, P142, DOI 10.1111/j.1532-5415.1991.tb01616.x
   Postuma RB, 2006, NEUROLOGY, V66, P845, DOI 10.1212/01.wnl.0000203648.80727.5b
   POSTUMA RB, 2008, MOV DISORD IN PRESS
   Scaglione C, 2005, NEUROL SCI, V25, P316, DOI 10.1007/s10072-004-0364-7
   Schenck CH, 2002, SLEEP, V25, P120, DOI 10.1093/sleep/25.2.120
   Schiess MC, 2000, PARKINSONISM RELAT D, V6, P69, DOI 10.1016/S1353-8020(99)00051-6
   Sinforiani E, 2006, MOVEMENT DISORD, V21, P462, DOI 10.1002/mds.20719
   Vendette M, 2007, NEUROLOGY, V69, P1843, DOI 10.1212/01.wnl.0000278114.14096.74
   Vetrugno R, 2004, SLEEP MED, V5, P21, DOI 10.1016/j.sleep.2003.07.002
NR 32
TC 185
Z9 205
U1 0
U2 14
PU B M J PUBLISHING GROUP
PI LONDON
PA BRITISH MED ASSOC HOUSE, TAVISTOCK SQUARE, LONDON WC1H 9JR, ENGLAND
SN 0022-3050
J9 J NEUROL NEUROSUR PS
JI J. Neurol. Neurosurg. Psychiatry
PD OCT
PY 2008
VL 79
IS 10
BP 1117
EP 1121
DI 10.1136/jnnp.2008.149195
PG 5
WC Clinical Neurology; Psychiatry; Surgery
WE Science Citation Index Expanded (SCI-EXPANDED)
SC Neurosciences & Neurology; Psychiatry; Surgery
GA 348XG
UT WOS:000259242800008
PM 18682443
DA 2024-04-10
ER

PT J
AU Devos, D
   Szurhaj, W
   Reyns, N
   Labyt, E
   Houdayer, E
   Bourriez, JL
   Cassim, F
   Krystkowiak, P
   Blond, S
   Destée, A
   Derambure, P
   Defebvre, L
AF Devos, D.
   Szurhaj, W.
   Reyns, N.
   Labyt, E.
   Houdayer, E.
   Bourriez, J. L.
   Cassim, F.
   Krystkowiak, P.
   Blond, S.
   Destee, A.
   Derambure, P.
   Defebvre, L.
TI Predominance of the contralateral movement-related activity in the
   subthalamo-cortical loop
SO CLINICAL NEUROPHYSIOLOGY
LA English
DT Article
DE Parkinson disease; deep brain stimulation; subthalamic nucleus; EEG;
   event-related desynchronisation
ID EVENT-RELATED DESYNCHRONIZATION; PRECEDING VOLUNTARY MOVEMENT;
   OSCILLATORY ACTIVITY; L-DOPA; PARKINSONS-DISEASE; CEREBRAL-CORTEX; BASAL
   GANGLIA; NUCLEUS; STIMULATION; SYNCHRONIZATION
AB Objective: Abnormal low- and high-frequency oscillatory activities have been linked to abnormal movement control in Parkinson's disease. We aimed to study how low- and high-frequency oscillatory activities are modulated by movement in the contralateral and ipsilateral subcorticocortical loops.
   Methods: We studied mu, beta and gamma rhythm event-related desynchronisation (ERD) and synchronisation (ERS) recorded from electrode contacts in the subthalamic nucleus (STN) areas and over the primary sensorimotor (PSM) cortex.
   Results: Mu and beta ERD/ERS patterns were very similar when comparing PSM cortex and STN areas and very different when comparing contralateral and ipsilateral structures. Beta rhythm ERS was more predominant over contralateral structures than over ipsilateral ones. Gamma rhythm ERS was only recorded from the contralateral STN area (particularly following administration of L-Dopa). For all patients, the best bipolar derivations - as defined by the earliest mu and beta ERD and the strongest beta and gamma ERS always included the STN electrode contacts that produced the best clinical results.
   Conclusions: Movement-related activity is involved in the movement preparation in the contralateral subthalamo-cortical loop and in the movement execution in the bilateral subthalamo-cortical loops.
   Significance: Contralateral beta rhythm ERD seemed to be related to bradykinesia of the limb performing the movement. (c) 2006 International Federation of Clinical Neurophysiology. Published by Elsevier Ireland Ltd. All rights reserved.
C1 Univ Lille, Med Ctr,EA2683,IFR114, Hop R Salengro,CHRU, Neurol Clin,Dept Neurol, F-59037 Lille, France.
   Univ Lille, Med Ctr, Dept Clin Neurophysiol, EA2683,IFR114, F-59037 Lille, France.
   Univ Lille, Med Ctr, Dept Neurosurg, EA2683,IFR114, F-59037 Lille, France.
C3 Universite de Lille; CHU Lille; Universite de Lille; CHU Lille;
   Universite de Lille; CHU Lille
RP Devos, D (通讯作者)，Univ Lille, Med Ctr,EA2683,IFR114, Hop R Salengro,CHRU, Neurol Clin,Dept Neurol, F-59037 Lille, France.
EM d-devos@chru-lille.fr
RI LABYT, Etienne/HJY-1314-2023; Labyt, Etienne/W-4872-2019; Szurhaj,
   William/HMV-6413-2023; Devos, David/E-4059-2013; Houdayer,
   Elise/K-1494-2016
OI Labyt, Etienne/0000-0002-8680-7213; Szurhaj,
   William/0000-0003-4112-3691; Devos, David/0000-0002-2417-799X; Houdayer,
   Elise/0000-0003-3153-0365
CR Alegre M, 2005, EUR J NEUROSCI, V22, P2315, DOI 10.1111/j.1460-9568.2005.04409.x
   Ashby P, 1999, BRAIN, V122, P1919, DOI 10.1093/brain/122.10.1919
   Benabid AL, 2000, NEUROLOGY, V55, pS40
   Beurrier C, 2001, J NEUROPHYSIOL, V85, P1351, DOI 10.1152/jn.2001.85.4.1351
   Brown P, 2003, MOVEMENT DISORD, V18, P357, DOI 10.1002/mds.10358
   Brown P, 2001, J NEUROSCI, V21, P1033, DOI 10.1523/JNEUROSCI.21-03-01033.2001
   Cassidy M, 2002, BRAIN, V125, P1235, DOI 10.1093/brain/awf135
   CONOVER WJ, 1981, AM STAT, V35, P124, DOI 10.2307/2683975
   Crone NE, 1998, BRAIN, V121, P2301, DOI 10.1093/brain/121.12.2301
   Defebvre L, 1996, J NEUROL NEUROSUR PS, V60, P307, DOI 10.1136/jnnp.60.3.307
   Defebvre L, 1998, ELECTROMYOGR MOTOR C, V109, P161, DOI 10.1016/S0924-980X(97)00085-4
   Devos D, 2004, BRAIN, V127, P408, DOI 10.1093/brain/awh053
   Devos D, 2003, NEUROPHYSIOL CLIN, V33, P203, DOI 10.1016/j.neucli.2003.10.001
   Devos D, 2003, EUR J NEUROSCI, V18, P1884, DOI 10.1046/j.1460-9568.2003.02925.x
   Devos D, 2002, CLIN NEUROPHYSIOL, V113, P1110, DOI 10.1016/S1388-2457(02)00112-8
   Doyle LMF, 2005, EUR J NEUROSCI, V21, P1403, DOI 10.1111/j.1460-9568.2005.03969.x
   Drouot' X, 2004, NEURON, V44, P769, DOI 10.1016/j.neuron.2004.11.023
   Foffani G, 2003, BRAIN, V126, P2153, DOI 10.1093/brain/awg229
   Foffani G, 2005, J PHYSIOL-LONDON, V568, P699, DOI 10.1113/jphysiol.2005.089722
   Fogelson N, 2006, CEREB CORTEX, V16, P64, DOI 10.1093/cercor/bhi084
   GUIEU JD, 1999, HANDB EL CL, V6, P279
   Kühn AA, 2005, EXP NEUROL, V194, P212, DOI 10.1016/j.expneurol.2005.02.010
   Kühn AA, 2004, BRAIN, V127, P735, DOI 10.1093/brain/awh106
   Labyt E, 2004, NEUROBIOL AGING, V25, P817, DOI 10.1016/j.neurobiolaging.2003.08.010
   Labyt E, 2003, CLIN NEUROPHYSIOL, V114, P2423, DOI 10.1016/S1388-2457(03)00278-5
   Levy R, 2002, BRAIN, V125, P1196, DOI 10.1093/brain/awf128
   Levy R, 2000, J NEUROSCI, V20, P7766
   Magnani G, 1998, MOVEMENT DISORD, V13, P653, DOI 10.1002/mds.870130408
   Magnani G, 2002, NEUROL SCI, V23, P91, DOI 10.1007/s100720200033
   Marsden JF, 2001, BRAIN, V124, P378, DOI 10.1093/brain/124.2.378
   Pfurtscheller G, 1998, J CLIN NEUROPHYSIOL, V15, P243, DOI 10.1097/00004691-199805000-00008
   Priori A, 2004, EXP NEUROL, V189, P369, DOI 10.1016/j.expneurol.2004.06.001
   Szurhaj W, 2005, EUR J NEUROSCI, V21, P1223, DOI 10.1111/j.1460-9568.2005.03966.x
   Timmermann L, 2003, BRAIN, V126, P199, DOI 10.1093/brain/awg022
   Wang HC, 1999, J NEUROL NEUROSUR PS, V66, P442, DOI 10.1136/jnnp.66.4.442
   Williams D, 2002, BRAIN, V125, P1558, DOI 10.1093/brain/awf156
   Williams D, 2005, EUR J NEUROSCI, V21, P249, DOI 10.1111/j.1460-9568.2004.03817.x
   Williams D, 2003, BRAIN, V126, P1975, DOI 10.1093/brain/awg194
   Yelnik J, 2003, J NEUROSURG, V99, P89, DOI 10.3171/jns.2003.99.1.0089
NR 39
TC 70
Z9 75
U1 0
U2 11
PU ELSEVIER IRELAND LTD
PI CLARE
PA ELSEVIER HOUSE, BROOKVALE PLAZA, EAST PARK SHANNON, CO, CLARE, 00000,
   IRELAND
SN 1388-2457
EI 1872-8952
J9 CLIN NEUROPHYSIOL
JI Clin. Neurophysiol.
PD OCT
PY 2006
VL 117
IS 10
BP 2315
EP 2327
DI 10.1016/j.clinph.2006.06.719
PG 13
WC Clinical Neurology; Neurosciences
WE Science Citation Index Expanded (SCI-EXPANDED)
SC Neurosciences & Neurology
GA 097IT
UT WOS:000241441400024
PM 16926112
DA 2024-04-10
ER

PT J
AU Milikovsky, DZ
   Sharabi, Y
   Giladi, N
   Mirelman, A
   Sosnik, R
   Fahoum, F
   Maidan, I
AF Milikovsky, Dan Z.
   Sharabi, Yotam
   Giladi, Nir
   Mirelman, Anat
   Sosnik, Ronen
   Fahoum, Firas
   Maidan, Inbal
TI Paroxysmal Slow-Wave Events Are Uncommon in Parkinson's Disease
SO SENSORS
LA English
DT Article
DE Parkinson's disease; EEG; paroxysmal slow-wave events; epilepsy;
   biomarker
ID BRAIN-BARRIER BREAKDOWN; EEG
AB Background: Parkinson's disease (PD) is currently considered to be a multisystem neurodegenerative disease that involves cognitive alterations. EEG slowing has been associated with cognitive decline in various neurological diseases, such as PD, Alzheimer's disease (AD), and epilepsy, indicating cortical involvement. A novel method revealed that this EEG slowing is composed of paroxysmal slow-wave events (PSWE) in AD and epilepsy, but in PD it has not been tested yet. Therefore, this study aimed to examine the presence of PSWE in PD as a biomarker for cortical involvement. Methods: 31 PD patients, 28 healthy controls, and 18 juvenile myoclonic epilepsy (JME) patients (served as positive control), underwent four minutes of resting-state EEG. Spectral analyses were performed to identify PSWEs in nine brain regions. Mixed-model analysis was used to compare between groups and brain regions. The correlation between PSWEs and PD duration was examined using Spearman's test. Results: No significant differences in the number of PSWEs were observed between PD patients and controls (p > 0.478) in all brain regions. In contrast, JME patients showed a higher number of PSWEs than healthy controls in specific brain regions (p < 0.023). Specifically in the PD group, we found that a higher number of PSWEs correlated with longer disease duration. Conclusions: This study is the first to examine the temporal characteristics of EEG slowing in PD by measuring the occurrence of PSWEs. Our findings indicate that PD patients who are cognitively intact do not have electrographic manifestations of cortical involvement. However, the correlation between PSWEs and disease duration may support future studies of repeated EEG recordings along the disease course to detect early signs of cortical involvement in PD.
C1 [Milikovsky, Dan Z.; Giladi, Nir; Mirelman, Anat; Fahoum, Firas; Maidan, Inbal] Tel Aviv Sourasky Med Ctr, Neurol Inst, Dept Neurol, IL-6423906 Tel Aviv, Israel.
   [Milikovsky, Dan Z.; Giladi, Nir; Mirelman, Anat; Fahoum, Firas; Maidan, Inbal] Tel Aviv Univ, Sackler Sch Med, IL-6997801 Tel Aviv, Israel.
   [Sharabi, Yotam; Mirelman, Anat; Maidan, Inbal] Tel Aviv Sourasky Med Ctr, Neurol Inst, Lab Early Markers Neurodegenerat LEMON, IL-6423906 Tel Aviv, Israel.
   [Sharabi, Yotam] Tel Aviv Univ, Engn Fac, Dept Biomed Engn, IL-6997801 Tel Aviv, Israel.
   [Giladi, Nir; Mirelman, Anat; Maidan, Inbal] Tel Aviv Univ, Sagol Sch Neurosci, IL-6997801 Tel Aviv, Israel.
   [Sosnik, Ronen] Holon Inst Technol HIT, Fac Engn, IL-5810201 Holon, Israel.
   [Fahoum, Firas; Maidan, Inbal] Tel Aviv Sourasky Med Ctr, Neurol Inst, Epilepsy & EEG Unit, IL-6423906 Tel Aviv, Israel.
C3 Sackler Faculty of Medicine; Tel Aviv Sourasky Medical Center; Sackler
   Faculty of Medicine; Sackler Faculty of Medicine; Tel Aviv Sourasky
   Medical Center; Tel Aviv University; Tel Aviv University; Sackler
   Faculty of Medicine; Tel Aviv Sourasky Medical Center
RP Maidan, I (通讯作者)，Tel Aviv Sourasky Med Ctr, Neurol Inst, Dept Neurol, IL-6423906 Tel Aviv, Israel.; Maidan, I (通讯作者)，Tel Aviv Univ, Sackler Sch Med, IL-6997801 Tel Aviv, Israel.; Maidan, I (通讯作者)，Tel Aviv Sourasky Med Ctr, Neurol Inst, Lab Early Markers Neurodegenerat LEMON, IL-6423906 Tel Aviv, Israel.; Maidan, I (通讯作者)，Tel Aviv Univ, Sagol Sch Neurosci, IL-6997801 Tel Aviv, Israel.; Maidan, I (通讯作者)，Tel Aviv Sourasky Med Ctr, Neurol Inst, Epilepsy & EEG Unit, IL-6423906 Tel Aviv, Israel.
EM inbalm@tlvmc.gov.il
RI Giladi, Nir/AAU-8660-2020
OI Giladi, Nir/0000-0003-1482-8522; Fahoum, Firas/0000-0003-2262-5530;
   Sosnik, Ronen/0000-0002-8582-349X; Maidan, Inbal/0000-0001-7370-5798
FU Israel Science Foundation [1157/20]; Kahn Foundation
FX This work was supported in part by the Israel Science Foundation (grant
   # 1157/20)-IM. DZM is an Orion program fellow for physician-scientists
   supported by Kahn Foundation.
CR Aarsland D, 2017, NAT REV NEUROL, V13, P217, DOI 10.1038/nrneurol.2017.27
   Braak H, 2003, NEUROBIOL AGING, V24, P197, DOI 10.1016/S0197-4580(02)00065-9
   BRENNER RP, 1986, ELECTROEN CLIN NEURO, V64, P483, DOI 10.1016/0013-4694(86)90184-7
   Caviness JN, 2007, PARKINSONISM RELAT D, V13, P348, DOI 10.1016/j.parkreldis.2007.01.003
   Cozac VV, 2016, FRONT AGING NEUROSCI, V8, DOI 10.3389/fnagi.2016.00284
   Cozac VV, 2016, PARKINSONS DIS-US, V2016, DOI 10.1155/2016/9060649
   Frank S, 2011, NEUROLOGY, V77, P94, DOI 10.1212/WNL.0b013e318224aff4
   George JS, 2013, NEUROIMAGE-CLIN, V3, P261, DOI 10.1016/j.nicl.2013.07.013
   Goetz CG, 2008, MOVEMENT DISORD, V23, P2129, DOI 10.1002/mds.22340
   Khoo TK, 2013, NEUROLOGY, V80, P276, DOI 10.1212/WNL.0b013e31827deb74
   Kurmi A, 2022, DIAGNOSTICS, V12, DOI 10.3390/diagnostics12051173
   Loh HW, 2021, ELECTRONICS-SWITZ, V10, DOI 10.3390/electronics10141740
   Milikovsky DZ, 2019, SCI TRANSL MED, V11, DOI 10.1126/scitranslmed.aaw8954
   Montagne A, 2015, NEURON, V85, P296, DOI 10.1016/j.neuron.2014.12.032
   Musaeus CS, 2018, J ALZHEIMERS DIS, V65, P475, DOI 10.3233/JAD-180384
   Myers PS, 2021, ANN CLIN TRANSL NEUR, V8, P1695, DOI 10.1002/acn3.51436
   Nasreddine ZS, 2023, CAN J NEUROL SCI, V50, P161, DOI 10.1017/cjn.2021.236
   Senatorov VV, 2019, SCI TRANSL MED, V11, DOI 10.1126/scitranslmed.aaw8283
   Svenningsson P, 2012, LANCET NEUROL, V11, P697, DOI 10.1016/S1474-4422(12)70152-7
   Sweeney MD, 2018, NAT REV NEUROL, V14, P133, DOI 10.1038/nrneurol.2017.188
   Tikka Sai Krishna, 2013, J Pediatr Neurosci, V8, P97, DOI 10.4103/1817-1745.117835
   Tuncer T, 2019, APPL ACOUST, V155, P75, DOI 10.1016/j.apacoust.2019.05.019
   Zelig D, 2022, EPILEPSIA, V63, P190, DOI 10.1111/epi.17110
NR 23
TC 0
Z9 0
U1 0
U2 5
PU MDPI
PI BASEL
PA ST ALBAN-ANLAGE 66, CH-4052 BASEL, SWITZERLAND
EI 1424-8220
J9 SENSORS-BASEL
JI Sensors
PD JAN
PY 2023
VL 23
IS 2
AR 918
DI 10.3390/s23020918
PG 9
WC Chemistry, Analytical; Engineering, Electrical & Electronic; Instruments
   & Instrumentation
WE Science Citation Index Expanded (SCI-EXPANDED)
SC Chemistry; Engineering; Instruments & Instrumentation
GA 8N9ES
UT WOS:000925448900001
PM 36679715
OA gold, Green Published
DA 2024-04-10
ER

PT J
AU Belyaev, M
   Murugappan, M
   Velichko, A
   Korzun, D
AF Belyaev, Maksim
   Murugappan, Murugappan
   Velichko, Andrei
   Korzun, Dmitry
TI Entropy-Based Machine Learning Model for Fast Diagnosis and Monitoring
   of Parkinson's Disease
SO SENSORS
LA English
DT Article
DE Parkinson's disease; EEG; diagnosis; entropy; machine learning;
   monitoring; smart IoT environment; edge device; human resilience
ID CLASSIFICATION; ENVIRONMENTS; RECOGNITION; SMART
AB This study presents the concept of a computationally efficient machine learning (ML) model for diagnosing and monitoring Parkinson's disease (PD) using rest-state EEG signals (rs-EEG) from 20 PD subjects and 20 normal control (NC) subjects at a sampling rate of 128 Hz. Based on the comparative analysis of the effectiveness of entropy calculation methods, fuzzy entropy showed the best results in diagnosing and monitoring PD using rs-EEG, with classification accuracy (A(RKF)) of similar to 99.9%. The most important frequency range of rs-EEG for PD-based diagnostics lies in the range of 0-4 Hz, and the most informative signals were mainly received from the right hemisphere of the head. It was also found that A(RKF) significantly decreased as the length of rs-EEG segments decreased from 1000 to 150 samples. Using a procedure for selecting the most informative features, it was possible to reduce the computational costs of classification by 11 times, while maintaining an A(RKF) similar to 99.9%. The proposed method can be used in the healthcare internet of things (H-IoT), where low-performance edge devices can implement ML sensors to enhance human resilience to PD.
C1 [Belyaev, Maksim; Velichko, Andrei] Petrozavodsk State Univ, Inst Phys & Technol, Petrozavodsk 185910, Russia.
   [Murugappan, Murugappan] Kuwait Coll Sci & Technol, Dept Elect & Commun Engn, Intelligent Signal Proc ISP Res Lab, Block 4, Kuwait 13133, Kuwait.
   [Murugappan, Murugappan] Vels Inst Sci Technol & Adv Studies, Fac Engn, Dept Elect & Commun Engn, Chennai 600117, India.
   [Murugappan, Murugappan] Univ Malaysia Perlis, Ctr Excellence Unmanned Aerial Syst CoEUAS, Arau 02600, Perlis, Malaysia.
   [Korzun, Dmitry] Petrozavodsk State Univ, Inst Math & Informat Technol, Dept Comp Sci, Petrozavodsk 185910, Russia.
C3 Petrozavodsk State University; Kuwait College Science & Technology; Vels
   Institute of Science, Technology & Advanced Studies; Universiti Malaysia
   Perlis; Petrozavodsk State University
RP Belyaev, M (通讯作者)，Petrozavodsk State Univ, Inst Phys & Technol, Petrozavodsk 185910, Russia.
EM biomax89@yandex.ru; m.murugappan@kcst.edu.kw; velichko@petrsu.ru;
   dkorzun@cs.karelia.ru
RI Velichko, Andrei/GWZ-3275-2022; MURUGAPPAN, MURUGAPPAN/E-2402-2014;
   Korzun, Dmitry/C-6631-2013
OI Velichko, Andrei/0000-0002-9341-1831; MURUGAPPAN,
   MURUGAPPAN/0000-0002-5839-4589; Korzun, Dmitry/0000-0003-1723-5247
FU Special thanks to the editors of the journal and to the anonymous
   reviewers for their constructive criticism and improvement suggestions.
FX Special thanks to the editors of the journal and to the anonymous
   reviewers for their constructive criticism and improvement suggestions.
CR Ahmad SG, 2022, SENSORS-BASEL, V22, DOI 10.3390/s22124362
   Ali N, 2022, FRONT AGING NEUROSCI, V14, DOI 10.3389/fnagi.2022.992873
   Aljalal M, 2022, SCI REP-UK, V12, DOI 10.1038/s41598-022-26644-7
   [Anonymous], 2018, Aging and health
   Aoki Y, 2023, SCI REP-UK, V13, DOI 10.1038/s41598-023-30075-3
   Avinashiappan A., 2021, Internet of Medical Things: Remote Healthcare Systems and Applications, P1, DOI [10.1007/978-3-030-63937-2_1, DOI 10.1007/978-3-030-63937-2_1]
   Ballard Z, 2021, NAT MACH INTELL, V3, P556, DOI 10.1038/s42256-021-00360-9
   Bandt C, 2002, PHYS REV LETT, V88, DOI 10.1103/PhysRevLett.88.174102
   Basar E, 2001, INT J PSYCHOPHYSIOL, V39, P241, DOI 10.1016/S0167-8760(00)00145-8
   Basar Erol, 2013, Suppl Clin Neurophysiol, V62, P303
   Bhurane AA, 2022, EXPERT SYST, V39, DOI 10.1111/exsy.12472
   Boonyakitanont P, 2020, BIOMED SIGNAL PROCES, V57, DOI 10.1016/j.bspc.2019.101702
   Chanwimalueang T, 2017, ENTROPY-SWITZ, V19, DOI 10.3390/e19120652
   Chinchole S, 2017, PROCEEDINGS OF THE INTERNATIONAL CONFERENCE ON INTELLIGENT SUSTAINABLE SYSTEMS (ICISS 2017), P16, DOI 10.1109/ISS1.2017.8389401
   Cook DJ, 2007, PERVASIVE MOB COMPUT, V3, P53, DOI 10.1016/j.pmcj.2006.12.001
   Dar MN, 2022, COMPUT BIOL MED, V144, DOI 10.1016/j.compbiomed.2022.105327
   DASILVA FL, 1991, ELECTROEN CLIN NEURO, V79, P81, DOI 10.1016/0013-4694(91)90044-5
   Ehatisham-Ul-Haq M, 2019, IEEE ACCESS, V7, P60736, DOI 10.1109/ACCESS.2019.2913393
   Erkkinen MG, 2018, CSH PERSPECT BIOL, V10, DOI 10.1101/cshperspect.a033118
   Faiman I, 2021, EPILEPSY BEHAV, V121, DOI 10.1016/j.yebeh.2021.108047
   Flood MW, 2021, PLOS ONE, V16, DOI 10.1371/journal.pone.0259448
   Giannakopoulou KM, 2022, SENSORS-BASEL, V22, DOI 10.3390/s22051799
   Gomez C, 2019, J AMB INTEL SMART EN, V11, P23, DOI 10.3233/AIS-180509
   Gopi R, 2022, INTELL AUTOM SOFT CO, V34, P1215, DOI 10.32604/iasc.2022.025792
   Han CX, 2013, COGN NEURODYNAMICS, V7, P351, DOI 10.1007/s11571-013-9247-z
   Hou YJ, 2019, NAT REV NEUROL, V15, P565, DOI 10.1038/s41582-019-0244-7
   Jeong DH, 2016, ENTROPY-SWITZ, V18, DOI 10.3390/e18010008
   Khare SK, 2021, BIOCYBERN BIOMED ENG, V41, P679, DOI 10.1016/j.bbe.2021.04.008
   Kim JH, 2009, COMPUT STAT DATA AN, V53, P3735, DOI 10.1016/j.csda.2009.04.009
   Korzun DG, 2017, STUD BIG DATA, V23, P111, DOI 10.1007/978-3-319-49736-5_6
   Kumar M, 2023, ELECTRONICS-SWITZ, V12, DOI 10.3390/electronics12092050
   Li S., 2008, Journal of Shanghai University (English Edition), DOI [10.1007/s11741-008-0511-3, DOI 10.1007/S11741-008-0511-3]
   Li Y, 2019, IEEE ENG MED BIO, P1471, DOI [10.1109/EMBC.2019.8857494, 10.1109/embc.2019.8857494]
   Ma WB, 2022, FRONT AGING NEUROSCI, V14, DOI 10.3389/fnagi.2022.912967
   Machine Learning Sensors, Truly Data-Centric AI|Towards Data Science
   Maitin AM, 2020, APPL SCI-BASEL, V10, DOI 10.3390/app10238662
   Mayne K, 2020, FRONT AGING NEUROSCI, V12, DOI 10.3389/fnagi.2020.572090
   Meigal D. G., 2022, Research Anthology on Supporting Healthy Aging in a Digital Society, P836, DOI DOI 10.4018/978-1-6684-5295-0.CH047
   Miltiadous A, 2021, DIAGNOSTICS, V11, DOI 10.3390/diagnostics11081437
   Mohammadi Z, 2017, NEURAL COMPUT APPL, V28, P1985, DOI 10.1007/s00521-015-2149-8
   Murugappan M., 2012, 2012 International Conference on Biomedical Engineering (ICoBE), P203, DOI 10.1109/ICoBE.2012.6179005
   Myszczynska MA, 2020, NAT REV NEUROL, V16, P440, DOI 10.1038/s41582-020-0377-8
   Nawaz R, 2020, BIOCYBERN BIOMED ENG, V40, P910, DOI 10.1016/j.bbe.2020.04.005
   Oh SL, 2020, NEURAL COMPUT APPL, V32, P10927, DOI 10.1007/s00521-018-3689-5
   Pang T, 2022, FRONT AGING NEUROSCI, V14, DOI 10.3389/fnagi.2022.901592
   Parnetti L, 2019, LANCET NEUROL, V18, P573, DOI 10.1016/S1474-4422(19)30024-9
   Peng Y, 2020, IEICE T INF SYST, VE103D, DOI 10.1587/transinf.2019EDP7188
   Richman JS, 2000, AM J PHYSIOL-HEART C, V278, pH2039
   Rohila A, 2019, PHYSIOL MEAS, V40, DOI 10.1088/1361-6579/ab499e
   Rossini PM, 2020, CLIN NEUROPHYSIOL, V131, P1287, DOI 10.1016/j.clinph.2020.03.003
   Samiee K, 2015, IEEE T BIO-MED ENG, V62, P541, DOI 10.1109/TBME.2014.2360101
   Savadkoohi M, 2020, BIOCYBERN BIOMED ENG, V40, P1328, DOI 10.1016/j.bbe.2020.07.004
   Stancin I, 2021, SENSORS-BASEL, V21, DOI 10.3390/s21113786
   Stewart M, 2023, COMMUN ACM, V66, P25, DOI 10.1145/3586991
   Vallat R., AntroPy: Entropy and Complexity of (EEG) Time-Series in Python
   van der Zande JJ, 2018, FRONT AGING NEUROSCI, V10, DOI 10.3389/fnagi.2018.00190
   Velichko A, 2022, SENSORS-BASEL, V22, DOI 10.3390/s22207886
   Wang T, 2014, MATH PROBL ENG, V2014, DOI 10.1155/2014/365101
   WHO, PARKINSON DIS
   Xie HB, 2011, APPL SOFT COMPUT, V11, P2871, DOI 10.1016/j.asoc.2010.11.020
   Yang JW, 2023, IEEE T AFFECT COMPUT, V14, P321, DOI 10.1109/TAFFC.2020.3031004
   Yusuf, 2020, J PHYS C SER, V1450
   Yuvaraj R, 2017, BRAIN TOPOGR, V30, P333, DOI 10.1007/s10548-016-0524-0
   Yuvaraj R, 2014, INT J NEUROSCI, V124, P491, DOI 10.3109/00207454.2013.860527
   Yuvaraj R, 2018, NEURAL COMPUT APPL, V30, P1225, DOI 10.1007/s00521-016-2756-z
NR 65
TC 1
Z9 1
U1 7
U2 7
PU MDPI
PI BASEL
PA ST ALBAN-ANLAGE 66, CH-4052 BASEL, SWITZERLAND
EI 1424-8220
J9 SENSORS-BASEL
JI Sensors
PD OCT
PY 2023
VL 23
IS 20
AR 8609
DI 10.3390/s23208609
PG 20
WC Chemistry, Analytical; Engineering, Electrical & Electronic; Instruments
   & Instrumentation
WE Science Citation Index Expanded (SCI-EXPANDED)
SC Chemistry; Engineering; Instruments & Instrumentation
GA X4DR8
UT WOS:001097980300001
PM 37896703
OA Green Published, gold
DA 2024-04-10
ER

PT J
AU Kozak, VV
   Chaturvedi, M
   Gschwandtner, U
   Hatz, F
   Meyer, A
   Roth, V
   Fuhr, P
AF Kozak, Vitalii V.
   Chaturvedi, Menorca
   Gschwandtner, Ute
   Hatz, Florian
   Meyer, Antonia
   Roth, Volker
   Fuhr, Peter
TI EEG Slowing and Axial Motor Impairment Are Independent Predictors of
   Cognitive Worsening in a Three-Year Cohort of Patients With Parkinson's
   Disease
SO FRONTIERS IN AGING NEUROSCIENCE
LA English
DT Article
DE EEG; Parkinson's disease; cognitive impairment; prediction; axial motor
   impairment
ID INCIDENT DEMENTIA; BIOMARKERS; DECLINE; ALZHEIMERS; DIAGNOSIS; LEVODOPA;
   SUBTYPE; RISK; US
AB Objective:We aimed to determine whether the combination of two parameters: (a) score of axial impairment and limb rigidity (SAILR) with (b) EEG global relative median power in the frequency range theta 4-8 Hz (GRMPT) predicted cognitive outcome in patients with Parkinson's disease (PD) better than each of these measures alone. Methods:47 non-demented patients with PD were examined and re-examined after 3 years. At both time-points, the patients underwent a comprehensive neuropsychological and neurological assessment and EEG in eyes-closed resting-state condition. The results of cognitive tests were normalized and individually summarized to obtain a "global cognitive score" (GCS). Change of GCS was used to represent cognitive changes over time. GRMPT and SAILR was used for further analysis. Linear regression models were calculated. Results:GRMPT and SAILR independently predicted cognitive change. Combination of GRMPT and SAILR improved the significance of the regression model as compared to using each of these measures alone. GRMPT and SAILR only slightly correlate between each other. Conclusion:The combination of axial signs and rigidity with quantitative EEG improves early identification of patients with PD prone to severe cognitive decline. GRMPT and SAILR seem to reflect different disease mechanisms. SignificanceCombination of EEG and axial motor impairment assessment may be a valuable marker in the cognitive prognosis of PD.
C1 [Kozak, Vitalii V.; Chaturvedi, Menorca; Gschwandtner, Ute; Hatz, Florian; Meyer, Antonia; Fuhr, Peter] Univ Hosp Basel, Neurol & Neurophysiol, Basel, Switzerland.
   [Chaturvedi, Menorca; Roth, Volker] Univ Basel, Math & Comp Sci, Basel, Switzerland.
C3 University of Basel; University of Basel
RP Fuhr, P (通讯作者)，Univ Hosp Basel, Neurol & Neurophysiol, Basel, Switzerland.
EM peter.fuhr@usb.ch
RI Roth, Volker/Q-4025-2017
OI Roth, Volker/0000-0003-0991-0273
FU Swiss National Science Foundation; Parkinson Schweiz Foundation;
   Gottfried und Julia Bangerter-Rhyner Foundation; Jacques and Gloria
   Gossweiler Foundation; Freiwillige Akademische Gesellschaft Basel
FX This study is based on work that has been supported by Swiss National
   Science Foundation, Parkinson Schweiz Foundation, Gottfried und Julia
   Bangerter-Rhyner Foundation, Jacques and Gloria Gossweiler Foundation,
   Freiwillige Akademische Gesellschaft Basel.
CR Aarsland D, 2017, NAT REV NEUROL, V13, P217, DOI 10.1038/nrneurol.2017.27
   Aarsland D, 2010, BRAIN PATHOL, V20, P633, DOI 10.1111/j.1750-3639.2009.00369.x
   Alves G, 2006, MOVEMENT DISORD, V21, P1123, DOI 10.1002/mds.20897
   [Anonymous], 1997, UNDERSTANDING REGRES, DOI DOI 10.1007/B102242
   Babiloni C, 2018, CLIN NEUROPHYSIOL, V129, P766, DOI 10.1016/j.clinph.2018.01.009
   Bejjani BP, 2000, J NEUROL NEUROSUR PS, V68, P595, DOI 10.1136/jnnp.68.5.595
   Berres M, 2000, ST HEAL T, V77, P195
   Burn DJ, 2006, J NEUROL NEUROSUR PS, V77, P585, DOI 10.1136/jnnp.2005.081711
   Caviness JN, 2015, J PARKINSON DIS, V5, P117, DOI 10.3233/JPD-140480
   Charvet LE, 2014, MULT SCLER J, V20, P1502, DOI 10.1177/1352458514527862
   Contador Israel, 2017, Dement. neuropsychol., V11, P297
   Delis D. C., 1987, CALIFORNIA VERBAL LE, DOI [10.1037/t15072-000, DOI 10.1037/T15072-000]
   Gago MF, 2009, J NEUROL, V256, P1655, DOI 10.1007/s00415-009-5174-7
   Gratwicke JP, 2018, BRAIN, V141, P7, DOI 10.1093/brain/awx333
   Hartig C, 2000, WECHSLER GEDACHTNIS
   Hatz F, 2015, CLIN NEUROPHYSIOL, V126, P268, DOI 10.1016/j.clinph.2014.05.014
   HUGHES AJ, 1992, J NEUROL NEUROSUR PS, V55, P181, DOI 10.1136/jnnp.55.3.181
   ISAACS B, 1973, BRIT J PSYCHIAT, V123, P467, DOI 10.1192/bjp.123.4.467
   Klassen BT, 2011, NEUROLOGY, V77, P118, DOI 10.1212/WNL.0b013e318224af8d
   Levy G, 2000, NEUROLOGY, V55, P539, DOI 10.1212/WNL.55.4.539
   Levy G, 2002, NEUROLOGY, V59, P1708, DOI 10.1212/01.WNL.0000036610.36834.E0
   Liu GQ, 2017, LANCET NEUROL, V16, P620, DOI 10.1016/S1474-4422(17)30122-9
   Meng XF, 2012, PLOS ONE, V7, DOI 10.1371/journal.pone.0038268
   Michel CM, 2019, FRONT NEUROL, V10, DOI 10.3389/fneur.2019.00325
   Mollenhauer B, 2014, MOVEMENT DISORD, V29, P622, DOI 10.1002/mds.25846
   NELSON HE, 1976, CORTEX, V12, P313, DOI 10.1016/S0010-9452(76)80035-4
   R Core team, 2017, R LANG ENV STAT COMP
   REITAN R. M., 1958, PERCEPT MOT SKILLS, V8, P271
   Reuser M, 2011, EUR J EPIDEMIOL, V26, P395, DOI 10.1007/s10654-011-9553-x
   Rey A, 1941, ARCH PSYCHOLOGIE, V28, P286
   Vasconcellos LFR, 2015, J CLIN EXP NEUROPSYC, V37, P988, DOI 10.1080/13803395.2015.1073227
   Shi M, 2010, BRAIN PATHOL, V20, P660, DOI 10.1111/j.1750-3639.2009.00370.x
   Sonnen JA, 2008, LANCET NEUROL, V7, P704, DOI 10.1016/S1474-4422(08)70162-5
   Strauss E., 2006, A compendium of neuropsychological tests: Administration, norms, and commentary, V3rd, P554
   Stroop JR, 1935, J EXP PSYCHOL, V18, P643, DOI 10.1037/h0054651
   Tewes U., 1991, HAMBURG WECHSLER INT
   THURSTONE LL, 1948, SCIENCE, V108, P585
   Tomlinson CL, 2010, MOVEMENT DISORD, V25, P2649, DOI 10.1002/mds.23429
   WELCH PD, 1967, IEEE T ACOUST SPEECH, VAU15, P70, DOI 10.1109/TAU.1967.1161901
   Williams-Gray CH, 2007, BRAIN, V130, P1787, DOI 10.1093/brain/awm111
   Xu YQ, 2016, TRANSL NEURODEGENER, V5, DOI 10.1186/s40035-016-0058-0
   Zimmermann P., 2007, TESTBATTERIE AUFMERK
NR 42
TC 1
Z9 1
U1 0
U2 4
PU FRONTIERS MEDIA SA
PI LAUSANNE
PA AVENUE DU TRIBUNAL FEDERAL 34, LAUSANNE, CH-1015, SWITZERLAND
SN 1663-4365
J9 FRONT AGING NEUROSCI
JI Front. Aging Neurosci.
PD JUN 18
PY 2020
VL 12
AR 171
DI 10.3389/fnagi.2020.00171
PG 7
WC Geriatrics & Gerontology; Neurosciences
WE Science Citation Index Expanded (SCI-EXPANDED)
SC Geriatrics & Gerontology; Neurosciences & Neurology
GA MH6QT
UT WOS:000546851900001
PM 32625079
OA Green Published, gold
DA 2024-04-10
ER

PT J
AU Fogelson, N
   Williams, D
   Tijssen, M
   van Bruggen, G
   Speelman, H
   Brown, P
AF Fogelson, N
   Williams, D
   Tijssen, M
   van Bruggen, G
   Speelman, H
   Brown, P
TI Different functional loops between cerebral cortex and the subthalmic
   area in Parkinson's disease
SO CEREBRAL CORTEX
LA English
DT Article
DE EEG; oscillations; Parkinson's disease; subthalamic nucleus;
   synchronization
ID LOCAL-FIELD POTENTIALS; HUMAN BASAL GANGLIA; PARTIAL COHERENCE ANALYSIS;
   TONICALLY ACTIVE NEURONS; DEEP BRAIN-STIMULATION; GLOBUS-PALLIDUS; MPTP
   MODEL; PHYSIOLOGICAL TREMOR; OSCILLATORY ACTIVITY; NUCLEUS STIMULATION
AB We investigate the extent to which functional circuits coupling cortical and subthalamic activity are multiple and segregated by frequency in untreated Parkinson's disease (PD). To this end, we recorded EEG and local field potentials (LFPs) from macroelectrodes inserted into the subthalamic nucleus area (SA) in nine awake patients following functional neurosurgery for PD. Patients were studied after overnight withdrawal of medication. Coherence between EEG and SA LFPs was apparent in the theta (3-7 Hz), alpha (8-13 Hz), lower beta (14-20 Hz) and upper beta (21-32 Hz) bands, although activity in the alpha and upper beta bands dominated. Theta coherence predominantly involved mesial and lateral areas, alpha and lower beta coherence the mesial and ipsilateral motor areas, and upper beta coherence the midline cortex. SA LFPs led EEG in the theta band. In contrast, EEG led the depth LFP in the lower and upper beta bands. SA LFP activity in the alpha band could either lead or lag EEG. Thus there are several functional sub-loops between the subthalamic area and cerebral cortical motor regions, distinguished by their frequency, cortical topography and temporal relationships. Tuning to distinct frequencies may provide a means of marking and segregating related processing, over and above any anatomical segregation of processing streams.
C1 Inst Neurol, Sobell Dept Motor Neurosci & Movement Disorders, London WC1N 3BG, England.
   Acad Med Ctr, Dept Neurol, Amsterdam, Netherlands.
C3 University of London; University College London; University of
   Amsterdam; Academic Medical Center Amsterdam
RP Inst Neurol, Sobell Dept Motor Neurosci & Movement Disorders, Queen Sq, London WC1N 3BG, England.
EM brown@ion.ucl.ac.uk
RI Williams, David/JED-3359-2023; Brown, Peter/J-4307-2016
OI Williams, David/0000-0003-0294-9773; Fogelson, Noa/0000-0003-2239-2212;
   Brown, Peter/0000-0002-5201-3044
FU Medical Research Council [G0400617] Funding Source: researchfish; MRC
   [G0400617] Funding Source: UKRI; Medical Research Council [G0400617]
   Funding Source: Medline
CR ALBIN RL, 1989, TRENDS NEUROSCI, V12, P366, DOI 10.1016/0166-2236(89)90074-X
   ALEXANDER GE, 1990, TRENDS NEUROSCI, V13, P266, DOI 10.1016/0166-2236(90)90107-L
   Ashby P, 2001, CLIN NEUROPHYSIOL, V112, P431, DOI 10.1016/S1388-2457(00)00532-0
   BERGMAN H, 1994, J NEUROPHYSIOL, V72, P507, DOI 10.1152/jn.1994.72.2.507
   Bergman H, 1998, TRENDS NEUROSCI, V21, P32, DOI 10.1016/S0166-2236(97)01151-X
   Brillinger D. R., 1981, TIME SERIES DATA ANA, DOI 10.1201/b15288-24
   Brown P, 2003, MOVEMENT DISORD, V18, P357, DOI 10.1002/mds.10358
   Brown P, 1998, LANCET, V351, P1801, DOI 10.1016/S0140-6736(97)11225-9
   Brown P, 2001, J NEUROSCI, V21, P1033, DOI 10.1523/JNEUROSCI.21-03-01033.2001
   Cassidy M, 2002, BRAIN, V125, P1235, DOI 10.1093/brain/awf135
   Courtemanche R, 2003, J NEUROSCI, V23, P11741
   DASILVA LFH, 1980, EVENT RELATED CHANGE, P33
   DELONG MR, 1990, TRENDS NEUROSCI, V13, P281, DOI 10.1016/0166-2236(90)90110-V
   DIMPFEL W, 1992, PSYCHOPHARMACOLOGY, V107, P195, DOI 10.1007/BF02245137
   DOYLE LMF, 2005, IN PRESS EUR J NEURO
   Esselink RAJ, 2004, NEUROLOGY, V62, P201, DOI 10.1212/01.WNL.0000103235.12621.C3
   FILION M, 1994, REV NEUROL-FRANCE, V150, P627
   Goldberg JA, 2004, J NEUROSCI, V24, P6003, DOI 10.1523/JNEUROSCI.4848-03.2004
   Goldberg JA, 2002, J NEUROSCI, V22, P4639, DOI 10.1523/JNEUROSCI.22-11-04639.2002
   GOTMAN J, 1983, ELECTROEN CLIN NEURO, V56, P501, DOI 10.1016/0013-4694(83)90235-3
   Halliday DM, 1995, PROG BIOPHYS MOL BIO, V64, P237, DOI 10.1016/S0079-6107(96)00009-0
   Halliday DM, 1999, J NEUROPHYSIOL, V82, P664, DOI 10.1152/jn.1999.82.2.664
   Hellwig B, 2000, CLIN NEUROPHYSIOL, V111, P806, DOI 10.1016/S1388-2457(00)00248-0
   Hurtado JM, 2000, MOVEMENT DISORD, V15, P683, DOI 10.1002/1531-8257(200007)15:4<683::AID-MDS1013>3.0.CO;2-#
   Hurtado JM, 1999, P NATL ACAD SCI USA, V96, P1674, DOI 10.1073/pnas.96.4.1674
   Hutchison WD, 1998, ANN NEUROL, V44, P622, DOI 10.1002/ana.410440407
   Jenkins IH, 2000, BRAIN, V123, P1216, DOI 10.1093/brain/123.6.1216
   Kimpo RR, 2003, J NEUROSCI, V23, P5750
   Kocsis B, 1999, J NEUROSCI, V19, P6200, DOI 10.1523/JNEUROSCI.19-14-06200.1999
   Kühn AA, 2004, BRAIN, V127, P735, DOI 10.1093/brain/awh106
   KUHN AA, 2005, IN PRESS EXP NEUROL
   Levy R, 2002, BRAIN, V125, P1196, DOI 10.1093/brain/awf128
   Levy R, 2002, J NEUROSCI, V22, P2855, DOI 10.1523/JNEUROSCI.22-07-02855.2002
   Levy R, 2001, J NEUROPHYSIOL, V86, P249, DOI 10.1152/jn.2001.86.1.249
   Levy R, 2000, J NEUROSCI, V20, P7766
   LIMOUSIN P, 1995, LANCET, V345, P91, DOI 10.1016/S0140-6736(95)90062-4
   Magariños-Ascone CM, 2000, EUR J NEUROSCI, V12, P2597, DOI 10.1046/j.1460-9568.2000.00127.x
   Magill PJ, 2004, J NEUROPHYSIOL, V92, P2122, DOI 10.1152/jn.00333.2004
   Magill PJ, 2004, J NEUROPHYSIOL, V92, P700, DOI 10.1152/jn.00134.2004
   Magnin M, 2000, NEUROSCIENCE, V96, P549, DOI 10.1016/S0306-4522(99)00583-7
   MARSDEN CD, 1994, BRAIN, V117, P877, DOI 10.1093/brain/117.4.877
   Marsden JF, 2001, BRAIN, V124, P378, DOI 10.1093/brain/124.2.378
   Mima T, 2000, NEUROSCI LETT, V287, P93, DOI 10.1016/S0304-3940(00)01165-4
   Nambu A, 2000, J NEUROPHYSIOL, V84, P289, DOI 10.1152/jn.2000.84.1.289
   NINI A, 1995, J NEUROPHYSIOL, V74, P1800, DOI 10.1152/jn.1995.74.4.1800
   Obeso JA, 1997, ADV NEUROL, V74, P3
   PARENT A, 1995, BRAIN RES REV, V20, P128, DOI 10.1016/0165-0173(94)00008-D
   Pfurtscheller G, 1997, ELECTROEN CLIN NEURO, V102, P316, DOI 10.1016/S0013-4694(96)96612-2
   Pfurtscheller G, 2003, NEUROSCI LETT, V339, P111, DOI 10.1016/S0304-3940(02)01479-9
   Priori A, 2002, NEUROL SCI, V23, pS101, DOI 10.1007/s100720200089
   Raz A, 1996, J NEUROPHYSIOL, V76, P2083, DOI 10.1152/jn.1996.76.3.2083
   Raz A, 2000, J NEUROSCI, V20, P8559, DOI 10.1523/JNEUROSCI.20-22-08559.2000
   Raz A, 2001, J NEUROSCI, V21, DOI 10.1523/JNEUROSCI.21-03-j0006.2001
   Rosenberg JR, 1998, J NEUROSCI METH, V83, P57, DOI 10.1016/S0165-0270(98)00061-2
   ROSENBERG JR, 1989, PROG BIOPHYS MOL BIO, V53, P1, DOI 10.1016/0079-6107(89)90004-7
   Saint-Cyr JA, 2002, J NEUROSURG, V97, P1152, DOI 10.3171/jns.2002.97.5.1152
   Salenius S, 2002, BRAIN, V125, P491, DOI 10.1093/brain/awf042
   Samuel M, 1997, BRAIN, V120, P963, DOI 10.1093/brain/120.6.963
   Sharp JA, 2004, CAN META BIO TREAT, V6, P19
   Silberstein P, 2003, BRAIN, V126, P2597, DOI 10.1093/brain/awg267
   Sochurkova D, 2003, EXP BRAIN RES, V149, P401, DOI 10.1007/s00221-003-1371-2
   Spauschus A, 1999, EXP BRAIN RES, V126, P556, DOI 10.1007/s002210050764
   Spehlman R., 1981, EEG PRIMER, P406
   Starr PA, 1998, NEUROSURGERY, V43, P989, DOI 10.1097/00006123-199811000-00001
   Steiner H, 2001, EUR J NEUROSCI, V14, P1390, DOI 10.1046/j.0953-816x.2001.01756.x
   STERIADE M, 1990, ELECTROEN CLIN NEURO, V76, P481, DOI 10.1016/0013-4694(90)90001-Z
   TASS P, 1998, MOV DISORD S12, V13, P268
   Timmermann L, 2003, BRAIN, V126, P199, DOI 10.1093/brain/awg022
   Vitek JL, 2000, ANN NEUROL, V47, pS131
   Voges J, 2002, J NEUROSURG, V96, P269, DOI 10.3171/jns.2002.96.2.0269
   Volkmann J, 1996, NEUROLOGY, V46, P1359, DOI 10.1212/WNL.46.5.1359
   Vorobyov VV, 2003, BRAIN RES, V972, P177, DOI 10.1016/S0006-8993(03)02528-9
   Wennberg RA, 2003, CLIN NEUROPHYSIOL, V114, P1403, DOI 10.1016/S1388-2457(03)00152-4
   WICHMANN T, 1994, J NEUROPHYSIOL, V72, P521, DOI 10.1152/jn.1994.72.2.521
   WICHMANN T, 1994, J NEUROPHYSIOL, V72, P494, DOI 10.1152/jn.1994.72.2.494
   Williams D, 2002, BRAIN, V125, P1558, DOI 10.1093/brain/awf156
   YUREK DM, 1991, J NEUROSCI METH, V37, P81, DOI 10.1016/0165-0270(91)90023-S
NR 77
TC 172
Z9 195
U1 1
U2 19
PU OXFORD UNIV PRESS INC
PI CARY
PA JOURNALS DEPT, 2001 EVANS RD, CARY, NC 27513 USA
SN 1047-3211
EI 1460-2199
J9 CEREB CORTEX
JI Cereb. Cortex
PD JAN
PY 2006
VL 16
IS 1
BP 64
EP 75
DI 10.1093/cercor/bhi084
PG 12
WC Neurosciences
WE Science Citation Index Expanded (SCI-EXPANDED)
SC Neurosciences & Neurology
GA 989JF
UT WOS:000233668000007
PM 15829734
DA 2024-04-10
ER

PT J
AU Kos, C
   van Tol, MJ
   Marsman, JBC
   Knegtering, H
   Aleman, A
AF Kos, Claire
   van Tol, Marie-Jose
   Marsman, Jan-Bernard C.
   Knegtering, Henderikus
   Aleman, Andre
TI Neural correlates of apathy in patients with neurodegenerative
   disorders, acquired brain injury, and psychiatric disorders
SO NEUROSCIENCE AND BIOBEHAVIORAL REVIEWS
LA English
DT Review
DE Anterior cingulate cortex; Basal ganglia; Frontal; Amotivation; Apathy;
   Electroencephalography (EEG); Magnetic resonance imaging (MRI);
   Neuroimaging; Parietal; Positron emission tomography (PET); Single
   photon emission computed tomography (SPELT); Striatum
ID CEREBRAL-BLOOD-FLOW; MILD COGNITIVE IMPAIRMENT; EMISSION
   COMPUTED-TOMOGRAPHY; PARAMETRIC MAPPING ANALYSIS; ANTERIOR CINGULATE
   CORTEX; VOXEL-BASED MORPHOMETRY; ALZHEIMERS-DISEASE; PARKINSONS-DISEASE;
   BASAL GANGLIA; NEUROPSYCHIATRIC SYMPTOMS
AB Apathy can be described as a loss of goal-directed purposeful behavior and is common in a variety of neurological and psychiatric disorders. Although previous studies investigated associations between abnormal brain functioning and apathy, it is unclear whether the neural basis of apathy is similar across different pathological conditions. The purpose of this systematic review was to provide an extensive overview of the neuroimaging literature on apathy including studies of various patient populations, and evaluate whether the current state of affairs suggest disorder specific or shared neural correlates of apathy. Results suggest that abnormalities within fronto-striatal circuits are most consistently associated with apathy across the different pathological conditions. Of note, abnormalities within the inferior parietal cortex were also linked to apathy, a region previously not included in neuroanatomical models of apathy. The variance in brain regions implicated in apathy may suggest that different routes towards apathy are possible. Future research should investigate possible alterations in different processes underlying goal-directed behavior, ranging from intention and goal-selection to action planning and execution. (C) 2016 Published by Elsevier Ltd.
C1 [Kos, Claire; van Tol, Marie-Jose; Marsman, Jan-Bernard C.; Aleman, Andre] Univ Groningen, Univ Med Ctr Groningen, NeuroImaging Ctr, Antonius Deusinglaan 2, NL-9713 AW Groningen, Netherlands.
   [Knegtering, Henderikus] Lends Ctr Mental Hlth Care, Lentis Res, Hereweg 80, NL-9725 AG Groningen, Netherlands.
   [Knegtering, Henderikus; Aleman, Andre] Univ Groningen, Univ Med Ctr Groningen, Rob Giel Res Ctr, Hanzepl 1, NL-9713 GZ Groningen, Netherlands.
   [Aleman, Andre] Univ Groningen, Dept Psychol, Grote Kruisstr 2-1, NL-9712 TS Groningen, Netherlands.
C3 University of Groningen; University of Groningen; University of
   Groningen
RP Kos, C (通讯作者)，Univ Med Ctr Groningen, Neuroimaging Ctr, POB 196, NL-9700 AD Groningen, Netherlands.
EM claire.kos@gmail.nl
OI van Tol, Marie-Jose/0000-0002-9260-5490
FU VICI grant from the Netherlands Organisation for Scientific Research
   (N.W.O.) [453.11.004]; ERC [312787]; VENI grant from the Netherlands
   Organization for Scientific Research (N.W.O.) [016.156.077]; European
   Research Council (ERC) [312787] Funding Source: European Research
   Council (ERC)
FX This work was supported by a VICI grant from the Netherlands
   Organisation for Scientific Research (N.W.O.) grant no. 453.11.004 and
   an ERC consolidator grant, project no. 312787 to A. Aleman. M. J. van
   Tol was supported by a VENI grant from the Netherlands Organization for
   Scientific Research (N.W.O.) grant no. 016.156.077.
CR Aalten P, 2008, DEMENT GERIATR COGN, V25, P1, DOI 10.1159/000111082
   Aleman A., 2014, ADV NEUROSCI, V2014
   Alexander AL, 2007, NEUROTHERAPEUTICS, V4, P316, DOI 10.1016/j.nurt.2007.05.011
   Andersson S, 1999, PSYCHOL MED, V29, P447, DOI 10.1017/S0033291798008046
   Apostolova LG, 2007, DEMENT GERIATR COGN, V24, P91, DOI 10.1159/000103914
   Arts K., 2013, ABULIE APATHIE AVOLI
   Baggio H.C., 2015, MOV DISORD
   Balthazar M.L, 2013, HUM BRAIN MAPP
   Barch DM, 2010, SCHIZOPHRENIA BULL, V36, P919, DOI 10.1093/schbul/sbq068
   Benoit M, 2002, PSYCHIAT RES-NEUROIM, V114, P103, DOI 10.1016/S0925-4927(02)00003-3
   Benoit M, 1999, DEMENT GERIATR COGN, V10, P511, DOI 10.1159/000017198
   Benoit M, 2011, J NEUROL SCI, V310, P58, DOI 10.1016/j.jns.2011.07.006
   Bertoux M, 2012, J INT NEUROPSYCH SOC, V18, P972, DOI 10.1017/S1355617712001300
   Bijanki KR, 2015, SCHIZOPHR RES, V161, P29, DOI 10.1016/j.schres.2014.05.031
   Blundo C, 2015, NEUROL SCI, V36, P1197, DOI 10.1007/s10072-014-2061-5
   Brodaty H, 2005, PSYCHOL MED, V35, P1707, DOI 10.1017/S0033291705006173
   Bruen PD, 2008, BRAIN, V131, P2455, DOI 10.1093/brain/awn151
   Caeiro L, 2012, EUR J NEUROL, V19, P291, DOI 10.1111/j.1468-1331.2011.03508.x
   Caeiro L, 2013, CEREBROVASC DIS, V35, P23, DOI 10.1159/000346076
   Carrera E, 2006, NEUROLOGY, V66, P1817, DOI 10.1212/01.wnl.0000219679.95223.4c
   Chase TN, 2011, NEUROTOX RES, V19, P266, DOI 10.1007/s12640-010-9196-9
   Chuang JY, 2014, FRONT PSYCHIATRY, V5, DOI 10.3389/fpsyt.2014.00116
   Clarke DE, 2011, J PSYCHOSOM RES, V70, P73, DOI 10.1016/j.jpsychores.2010.01.012
   Craig AH, 1996, ARCH NEUROL-CHICAGO, V53, P1116, DOI 10.1001/archneur.1996.00550110056012
   CUMMINGS JL, 1994, NEUROLOGY, V44, P2308, DOI 10.1212/WNL.44.12.2308
   David R, 2008, CLIN NEUROL NEUROSUR, V110, P19, DOI 10.1016/j.clineuro.2007.08.007
   Deguchi K., 2013, J STROKE CEREBROVASC
   Desmurget M, 2009, TRENDS COGN SCI, V13, P411, DOI 10.1016/j.tics.2009.08.001
   Dietz J, 2013, NEUROPSYCHOLOGIA, V51, P960, DOI 10.1016/j.neuropsychologia.2013.01.001
   Farrow TFD, 2005, BRIT J PSYCHIAT, V187, P481, DOI 10.1192/bjp.187.5.481
   Fervaha G, 2015, SCHIZOPHR RES, V166, P9, DOI 10.1016/j.schres.2015.04.040
   Finset A, 2000, BRAIN INJURY, V14, P887
   Ford JM, 2008, BIOL PSYCHIAT, V63, P736, DOI 10.1016/j.biopsych.2007.09.013
   Foussias G, 2015, SCHIZOPHR RES, V166, P276, DOI 10.1016/j.schres.2015.05.019
   Foussias G, 2010, SCHIZOPHRENIA BULL, V36, P359, DOI 10.1093/schbul/sbn094
   Guimaraes HC, 2008, ARQ NEURO-PSIQUIAT, V66, P436, DOI 10.1590/S0004-282X2008000300035
   Hahn C, 2013, PLOS ONE, V8, DOI 10.1371/journal.pone.0053493
   Hama S, 2007, EUR ARCH PSY CLIN N, V257, P149, DOI 10.1007/s00406-006-0698-7
   Heinz A, 1998, SCHIZOPHR RES, V31, P19, DOI 10.1016/S0920-9964(98)00003-6
   Hoffmann M, 2008, BEHAV NEUROL, V20, P101, DOI [10.1155/2008/635187, 10.3233/BEN-2008-0220]
   Hoffstaedter F, 2013, CEREB CORTEX, V23, P520, DOI 10.1093/cercor/bhr391
   Holthoff VA, 2005, BIOL PSYCHIAT, V57, P412, DOI 10.1016/j.biopsych.2004.11.035
   Huang CR, 2013, DEMENT GERIATR COGN, V35, P183, DOI 10.1159/000345987
   Isella V, 2002, MOVEMENT DISORD, V17, P366, DOI 10.1002/mds.10041
   Ishii S, 2009, J AM MED DIR ASSOC, V10, P381, DOI 10.1016/j.jamda.2009.03.007
   Jenkins IH, 2000, BRAIN, V123, P1216, DOI 10.1093/brain/123.6.1216
   Jonsson M, 2010, INT J GERIATR PSYCH, V25, P588, DOI 10.1002/gps.2379
   Jorge RE, 2010, CAN J PSYCHIAT, V55, P350, DOI 10.1177/070674371005500603
   Kang JY, 2012, ALZ DIS ASSOC DIS, V26, P217, DOI 10.1097/WAD.0b013e318231e5fc
   Kawada R, 2009, PROG NEURO-PSYCHOPH, V33, P1255, DOI 10.1016/j.pnpbp.2009.07.014
   Kiang M, 2003, SCHIZOPHR RES, V63, P79, DOI 10.1016/S0920-9964(02)00433-4
   Kim JW, 2011, AM J GERIAT PSYCHIAT, V19, P644, DOI 10.1097/JGP.0b013e31820dcc73
   Kirkpatrick Brian B., 2014, J CLIN PSYCHIAT, V75, P4
   Konstantakopoulos G, 2011, SCHIZOPHR RES, V133, P193, DOI 10.1016/j.schres.2011.07.003
   Kostic VS, 2011, J NEUROL SCI, V310, P61, DOI 10.1016/j.jns.2011.05.036
   Lanctôt KL, 2007, DEMENT GERIATR COGN, V24, P65, DOI 10.1159/000103633
   Lavretsky H, 2007, AM J GERIAT PSYCHIAT, V15, P386, DOI 10.1097/JGP.0b013e3180325a16
   Levy R, 2006, CEREB CORTEX, V16, P916, DOI 10.1093/cercor/bhj043
   Liemburg EJ, 2015, SCHIZOPHR RES, V161, P367, DOI 10.1016/j.schres.2014.11.028
   Links Kira A, 2009, Am J Geriatr Psychiatry, V17, P819, DOI 10.1097/JGP.0b013e3181b047ff
   Liu W, 2004, NEUROLOGY, V62, P742, DOI 10.1212/01.WNL.0000113729.77161.C9
   MARIN RS, 1991, PSYCHIAT RES, V38, P143, DOI 10.1016/0165-1781(91)90040-V
   MARIN RS, 1991, J NEUROPSYCH CLIN N, V3, P243
   Marit RS, 2005, J HEAD TRAUMA REHAB, V20, P377, DOI 10.1097/00001199-200507000-00009
   Martínez-Horta S, 2014, J NEUROSCI, V34, P5918, DOI 10.1523/JNEUROSCI.0251-14.2014
   Matsuoka K., 2014, INT J GERIATR PSYCHI
   McIntosh RC, 2015, NEUROSCI BIOBEHAV R, V55, P147, DOI 10.1016/j.neubiorev.2015.04.008
   Migneco O, 2001, NEUROIMAGE, V13, P896, DOI 10.1006/nimg.2000.0741
   Moon Y, 2014, INT J NEUROSCI, V124, P512, DOI 10.3109/00207454.2013.856902
   Moon Y, 2014, EUR NEUROL, V71, P223, DOI 10.1159/000356343
   Morch-Johnsen L., 2015, SCHIZOPHR RES
   Mori T, 2014, J NEUROL NEUROSUR PS, V85, P449, DOI 10.1136/jnnp-2013-306110
   Mucci A., 2015, PSYCHOL MED, P1
   Mulin E, 2011, INT J GERIATR PSYCH, V26, P158, DOI 10.1002/gps.2508
   Nakamura K, 2012, PSYCHIAT RES-NEUROIM, V202, P233, DOI 10.1016/j.pscychresns.2011.09.006
   Ohtani T, 2014, SCHIZOPHR RES, V157, P190, DOI 10.1016/j.schres.2014.05.016
   Okada K, 1997, STROKE, V28, P2437, DOI 10.1161/01.STR.28.12.2437
   Onoda K, 2015, NEUROPSYCHOLOGIA, V77, P10, DOI 10.1016/j.neuropsychologia.2015.07.030
   Onoda K, 2011, CEREBROVASC DIS, V31, P6, DOI 10.1159/000319771
   Ota M, 2012, INT J GERIATR PSYCH, V27, P722, DOI 10.1002/gps.2779
   Ott BR, 1996, J NEUROPSYCH CLIN N, V8, P41
   Park IH, 2015, SCHIZOPHR RES, V161, P229, DOI 10.1016/j.schres.2014.11.005
   Piamarta F, 2004, ARCH GERONTOL GERIAT, P315
   Radakovic R, 2015, INT PSYCHOGERIATR, V27, P903, DOI 10.1017/S1041610214002221
   Reeves S, 2009, NEUROLOGY, V72, P528, DOI 10.1212/01.wnl.0000341932.21961.f3
   Reijnders JSAM, 2010, MOVEMENT DISORD, V25, P2318, DOI 10.1002/mds.23268
   Remy P, 2005, BRAIN, V128, P1314, DOI 10.1093/brain/awh445
   Robert G., 2014, J NEUROL NEUROSURG P
   Robert G, 2012, NEUROLOGY, V79, P1155, DOI 10.1212/WNL.0b013e3182698c75
   Robert P, 2009, EUR PSYCHIAT, V24, P98, DOI 10.1016/j.eurpsy.2008.09.001
   Robert PH, 2006, EUR J NEUROL, V13, P729, DOI 10.1111/j.1468-1331.2006.01088.x
   Robert PH, 2002, INT J GERIATR PSYCH, V17, P1099, DOI 10.1002/gps.755
   Rochat L, 2013, NEUROLOGY, V81, P1674, DOI 10.1212/01.wnl.0000435290.49598.1d
   Rorden C, 2000, BEHAV NEUROL, V12, P191, DOI 10.1155/2000/421719
   Rosen HJ, 2005, BRAIN, V128, P2612, DOI 10.1093/brain/awh628
   Roth RM, 2004, AM J PSYCHIAT, V161, P157, DOI 10.1176/appi.ajp.161.1.157
   Saletu B, 1990, Eur Neuropsychopharmacol, V1, P27, DOI 10.1016/0924-977X(90)90007-W
   Santangelo G, 2013, BEHAV NEUROL, V27, P501, DOI [10.1155/2013/851890, 10.3233/BEN-129025]
   Schroeter ML, 2011, PSYCHIAT RES-NEUROIM, V194, P235, DOI 10.1016/j.pscychresns.2011.06.009
   Simon JJ, 2010, SCHIZOPHR RES, V118, P154, DOI 10.1016/j.schres.2009.11.007
   Skidmore FM, 2013, NEUROIMAGE, V81, P484, DOI 10.1016/j.neuroimage.2011.07.012
   Sockeel P, 2006, J NEUROL NEUROSUR PS, V77, P579, DOI 10.1136/jnnp.2005.075929
   Starkstein SE, 2008, J NEUROL NEUROSUR PS, V79, P1088, DOI 10.1136/jnnp.2007.136895
   STARKSTEIN SE, 1992, J NEUROPSYCH CLIN N, V4, P134
   STARKSTEIN SE, 1993, STROKE, V24, P1625, DOI 10.1161/01.STR.24.11.1625
   Starkstein SE, 1997, J NEUROL NEUROSUR PS, V63, P66, DOI 10.1136/jnnp.63.1.66
   Starkstein SE, 2009, J NEUROPSYCH CLIN N, V21, P259, DOI 10.1176/appi.neuropsych.21.3.259
   Stella F, 2014, J ALZHEIMERS DIS, V39, P633, DOI 10.3233/JAD-131385
   Stuss D.T., 2000, The neuropsychology of emotion
   Takayanagi Y, 2013, J NEUROPSYCH CLIN N, V25, P292, DOI 10.1176/appi.neuropsych.12040093
   Tang WK, 2013, CEREBROVASC DIS, V35, P566, DOI 10.1159/000351152
   Tekin S, 2002, J PSYCHOSOM RES, V53, P647, DOI 10.1016/S0022-3999(02)00428-2
   Theleritis C, 2014, INT PSYCHOGERIATR, V26, P195, DOI 10.1017/S1041610213001725
   Tighe SK, 2012, J NEUROPSYCH CLIN N, V24, P484, DOI 10.1176/appi.neuropsych.11120375
   Tunnard C, 2011, INT J GERIATR PSYCH, V26, P741, DOI 10.1002/gps.2603
   Turetsky BI, 2009, PSYCHIAT RES, V165, P27, DOI 10.1016/j.psychres.2008.04.013
   van Dalen JW, 2013, STROKE, V44, P851, DOI 10.1161/STROKEAHA.112.674614
   van Reekum R, 2005, J NEUROPSYCH CLIN N, V17, P7, DOI 10.1176/appi.neuropsych.17.1.7
   Waltz JA, 2013, PLOS ONE, V8, DOI 10.1371/journal.pone.0057257
   Waltz JA, 2010, NEUROPSYCHOPHARMACOL, V35, P2427, DOI 10.1038/npp.2010.126
   Waltz JA, 2009, NEUROPSYCHOPHARMACOL, V34, P1567, DOI 10.1038/npp.2008.214
   Wang Carol Sheei-Meei, 2003, Kaohsiung Journal of Medical Sciences, V19, P464
   Westerholz J, 2014, NEUROSCI LETT, V575, P85, DOI 10.1016/j.neulet.2014.05.022
   Wolf DH, 2014, SCHIZOPHRENIA BULL, V40, P1328, DOI 10.1093/schbul/sbu026
   Woodruff PWR, 1997, SCHIZOPHR RES, V23, P189, DOI 10.1016/S0920-9964(96)00103-X
   Xia MR, 2013, PLOS ONE, V8, DOI 10.1371/journal.pone.0068910
   Yamagata S, 2004, STROKE, V35, P1935, DOI 10.1161/01.STR.0000135017.51144.c9
   Yang S, 2015, EUR J NEUROL, V22, P341, DOI 10.1111/ene.12575
   Yang SR, 2015, PLOS ONE, V10, DOI 10.1371/journal.pone.0116168
   Zamboni G, 2008, NEUROLOGY, V71, P736, DOI 10.1212/01.wnl.0000324920.96835.95
NR 130
TC 75
Z9 83
U1 1
U2 12
PU PERGAMON-ELSEVIER SCIENCE LTD
PI OXFORD
PA THE BOULEVARD, LANGFORD LANE, KIDLINGTON, OXFORD OX5 1GB, ENGLAND
SN 0149-7634
EI 1873-7528
J9 NEUROSCI BIOBEHAV R
JI Neurosci. Biobehav. Rev.
PD OCT
PY 2016
VL 69
BP 381
EP 401
DI 10.1016/j.neubiorev.2016.08.012
PG 21
WC Behavioral Sciences; Neurosciences
WE Science Citation Index Expanded (SCI-EXPANDED)
SC Behavioral Sciences; Neurosciences & Neurology
GA DY7QE
UT WOS:000385323500025
PM 27527825
OA Green Published
DA 2024-04-10
ER

PT J
AU Ghosn, NJ
   Palmer, JA
   Borich, MR
   Ting, LAH
   Payne, AM
AF Ghosn, Nina J.
   Palmer, Jacqueline A.
   Borich, Michael R.
   Ting, Lena H.
   Payne, Aiden M.
TI Cortical Beta Oscillatory Activity Evoked during Reactive Balance
   Recovery Scales with Perturbation Difficulty and Individual Balance
   Ability
SO BRAIN SCIENCES
LA English
DT Article
DE EEG; walking; skill
ID HUMAN POSTURAL RESPONSES; MOTOR CORTEX; PARKINSONS-DISEASE;
   OLDER-ADULTS; BEAM WALKING; STABILITY; DEMANDS; STROKE; MODEL; YOUNG
AB Cortical beta oscillations (13-30 Hz) reflect sensorimotor processing, but are not well understood in balance recovery. We hypothesized that sensorimotor cortical activity would increase under challenging balance conditions. We predicted greater beta power when balance was challenged, either by more difficult perturbations or by lower balance ability. In 19 young adults, we measured beta power over motor cortical areas (electroencephalography, Cz electrode) during three magnitudes of backward support -surface translations. Peak beta power was measured during early (50-150 ms), late (150-250 ms), and overall (0-400 ms) time bins, and wavelet-based analyses quantified the time course of evoked beta power. An ANOVA was used to compare peak beta power across perturbation magnitudes in each time bin. We further tested the association between perturbation-evoked beta power and individual balance ability measured in a challenging beam walking task. Beta power increased similar to 50 ms after perturbation, and to a greater extent in larger perturbations. Lower individual balance ability was associated with greater beta power in only the late (150-250 ms) time bin. These findings demonstrate greater sensorimotor cortical engagement under more challenging balance conditions, which may provide a biomarker for reduced automaticity in balance control that could be used in populations with neurological impairments.
C1 [Ghosn, Nina J.] Georgia Inst Technol, Atlanta, GA 30332 USA.
   [Palmer, Jacqueline A.; Borich, Michael R.; Ting, Lena H.; Payne, Aiden M.] Emory Univ, Atlanta, GA 30332 USA.
C3 University System of Georgia; Georgia Institute of Technology; Emory
   University
RP Payne, AM (通讯作者)，Emory Univ, Atlanta, GA 30332 USA.
EM ghosnnina@gmail.com; jacqueline.a.palmer@emory.edu;
   Michael.Borich@emory.edu; lting@emory.edu; aidenmpayne@gmail.com
RI Palmer, Jacqueline A/AGM-9220-2022; palmer, jacqueline/GRR-3935-2022
OI Palmer, Jacqueline A/0000-0003-0021-4589; Ghosn,
   Nina/0000-0003-3471-803X; Payne, Aiden/0000-0001-7623-9411; Ting,
   Lena/0000-0001-6854-9444
FU Eunice Kennedy Shriver National Institutes of Child Health & Human
   Development of the National Institutes of Health [R01 HD46922-10,
   F32HD096816, K12HD055931]; National Institute of Neurological Disorders
   and Stroke of the National Institutes of Health [1P50NS098685]; National
   Institute on Drug Abuse of the National Institutes of Health
   [5T90DA032466]; Division of Emerging Frontiers and Multidisciplinary
   Activities at the National Science Foundation [1137229]; Georgia Tech
   Neural Engineering Center; Undergraduate Research Opportunities Program
   at Georgia Tech; Andy Zebrowitz Memorial Brain Research Fellowship
   Award; Emerging Frontiers & Multidisciplinary Activities; Directorate
   For Engineering [1137229] Funding Source: National Science Foundation
FX This research was supported by the Eunice Kennedy Shriver National
   Institutes of Child Health & Human Development of the National
   Institutes of Health [R01 HD46922-10, F32HD096816, K12HD055931], the
   National Institute of Neurological Disorders and Stroke of the National
   Institutes of Health [1P50NS098685], the National Institute on Drug
   Abuse of the National Institutes of Health [5T90DA032466], the Division
   of Emerging Frontiers and Multidisciplinary Activities at the National
   Science Foundation (1137229), the Georgia Tech Neural Engineering
   Center, the President's Undergraduate Research Award provided by the
   Undergraduate Research Opportunities Program at Georgia Tech, and the
   Andy Zebrowitz Memorial Brain Research Fellowship Award (2017-2018).
CR Adkin AL, 2008, NEUROSCI LETT, V435, P120, DOI 10.1016/j.neulet.2008.02.018
   [Anonymous], 2012, OXFORD HDB EVENT REL, DOI DOI 10.1093/OXFORDHB/9780195374148.013.0035
   Baker SN, 1999, EXP BRAIN RES, V128, P109, DOI 10.1007/s002210050825
   Baker SN, 2007, CURR OPIN NEUROBIOL, V17, P649, DOI 10.1016/j.conb.2008.01.007
   Basmajian J. V., 1980, ELECTRODE PLACEMENT
   Bolton DAE, 2011, EXP BRAIN RES, V212, P279, DOI 10.1007/s00221-011-2728-6
   Brown P, 2003, MOVEMENT DISORD, V18, P357, DOI 10.1002/mds.10358
   Deliagina TG, 2007, PHYSIOL BEHAV, V92, P148, DOI 10.1016/j.physbeh.2007.05.023
   Deliagina TG, 2006, PHYSIOLOGY, V21, P216, DOI 10.1152/physiol.00001.2006
   Delorme A, 2004, J NEUROSCI METH, V134, P9, DOI 10.1016/j.jneumeth.2003.10.009
   Engel AK, 2010, CURR OPIN NEUROBIOL, V20, P156, DOI 10.1016/j.conb.2010.02.015
   Espenhahn S, 2019, NEUROIMAGE, V195, P340, DOI 10.1016/j.neuroimage.2019.03.079
   Fioravanti C, 2019, NEUROIMAGE, V202, DOI 10.1016/j.neuroimage.2019.116139
   Gaetz W, 2006, NEUROIMAGE, V30, P899, DOI 10.1016/j.neuroimage.2005.10.009
   Guadagnoli MA, 2004, J MOTOR BEHAV, V36, P212, DOI 10.3200/JMBR.36.2.212-224
   Guerra A, 2018, NEURAL PLAST, V2018, DOI 10.1155/2018/4593095
   Hanslmayr S, 2011, J NEUROSCI, V31, P15674, DOI 10.1523/JNEUROSCI.3140-11.2011
   HE JP, 1991, IEEE T AUTOMAT CONTR, V36, P322, DOI 10.1109/9.73565
   Heidema SG, 2020, PROG NEUROBIOL, V184, DOI 10.1016/j.pneurobio.2019.101731
   Heise KF, 2013, J NEUROSCI, V33, P9039, DOI 10.1523/JNEUROSCI.4094-12.2013
   HORAK FB, 1986, J NEUROPHYSIOL, V55, P1369, DOI 10.1152/jn.1986.55.6.1369
   Horak FB, 2011, HDB PHYSIOL 12, P255, DOI 10.1002/cphy.cp120107
   Hülsdünker T, 2015, NEUROSCI LETT, V592, P1, DOI 10.1016/j.neulet.2015.02.049
   Hülsdünker T, 2016, FRONT HUM NEUROSCI, V9, DOI 10.3389/fnhum.2015.00695
   Jacobs JV, 2007, J NEURAL TRANSM, V114, P1339, DOI 10.1007/s00702-007-0657-0
   Jones SR, 2010, J NEUROSCI, V30, P13760, DOI 10.1523/JNEUROSCI.2969-10.2010
   Joundi RA, 2012, CURR BIOL, V22, P403, DOI 10.1016/j.cub.2012.01.024
   Jurkiewicz MT, 2006, NEUROIMAGE, V32, P1281, DOI 10.1016/j.neuroimage.2006.06.005
   Kilavik BE, 2013, EXP NEUROL, V245, P15, DOI 10.1016/j.expneurol.2012.09.014
   Kühn AA, 2009, EXP NEUROL, V215, P380, DOI 10.1016/j.expneurol.2008.11.008
   Kühn AA, 2006, EUR J NEUROSCI, V23, P1956, DOI 10.1111/j.1460-9568.2006.04717.x
   LAJOIE Y, 1993, EXP BRAIN RES, V97, P139
   Lalo E, 2007, EXP BRAIN RES, V177, P137, DOI 10.1007/s00221-006-0655-8
   Lin YH, 2014, AM J PHYS MED REHAB, V93, P849, DOI 10.1097/PHM.0000000000000093
   Little CE, 2015, EXP BRAIN RES, V233, P27, DOI 10.1007/s00221-014-4111-x
   Little S, 2019, PLOS BIOL, V17, DOI 10.1371/journal.pbio.3000479
   Lockhart DB, 2007, NAT NEUROSCI, V10, P1329, DOI 10.1038/nn1986
   MAKEIG S, 1993, ELECTROEN CLIN NEURO, V86, P283, DOI 10.1016/0013-4694(93)90110-H
   Maki BE, 2007, J NEURAL TRANSM, V114, P1279, DOI 10.1007/s00702-007-0764-y
   Maki BE, 1997, PHYS THER, V77, P488, DOI 10.1093/ptj/77.5.488
   MCILROY WE, 1994, NEUROSCI LETT, V175, P13, DOI 10.1016/0304-3940(94)91066-9
   McKay J.L., 2020, NEUROSCIENCE, DOI [10.1101/2020.01.27.921379, DOI 10.1101/2020.01.27.921379]
   McKay JL, 2013, J NEUROPHYSIOL, V109, P591, DOI 10.1152/jn.00447.2012
   Mochizuki G, 2010, NEUROSCIENCE, V170, P599, DOI 10.1016/j.neuroscience.2010.07.008
   Murase N, 2004, ANN NEUROL, V55, P400, DOI 10.1002/ana.10848
   Muthukumaraswamy SD, 2013, NEUROIMAGE, V66, P36, DOI 10.1016/j.neuroimage.2012.10.054
   Nakamura A., 2020, NEUROSCIENCE, DOI [10.1101/2020.06.07.138461, DOI 10.1101/2020.06.07.138461]
   Patel PJ, 2016, NEUROSCIENCE, V333, P252, DOI 10.1016/j.neuroscience.2016.06.044
   Payne AM, 2020, GAIT POSTURE, V80, P324, DOI 10.1016/j.gaitpost.2020.06.018
   Payne AM, 2019, J NEUROPHYSIOL, V121, P867, DOI 10.1152/jn.00237.2018
   Pérennou DA, 2000, BRAIN RES BULL, V53, P359, DOI 10.1016/S0361-9230(00)00360-9
   Peterson SM, 2019, NEUROIMAGE, V198, P93, DOI 10.1016/j.neuroimage.2019.05.038
   Peterson SM, 2018, ENEURO, V5, DOI 10.1523/ENEURO.0207-18.2018
   Pfurtscheller G, 1999, CLIN NEUROPHYSIOL, V110, P1842, DOI 10.1016/S1388-2457(99)00141-8
   Pogosyan A, 2009, CURR BIOL, V19, P1637, DOI 10.1016/j.cub.2009.07.074
   Quant S, 2004, BMC NEUROSCI, V5, DOI 10.1186/1471-2202-5-18
   Rankin JK, 2000, J GERONTOL A-BIOL, V55, pM112, DOI 10.1093/gerona/55.3.M112
   Rossiter HE, 2014, J NEUROPHYSIOL, V112, P2053, DOI 10.1152/jn.00345.2014
   Rossiter HE, 2014, NEUROIMAGE, V91, P360, DOI 10.1016/j.neuroimage.2014.01.012
   Salmelin R, 1995, NEUROIMAGE, V2, P237, DOI 10.1006/nimg.1995.1031
   Sawers A, 2015, GAIT POSTURE, V41, P619, DOI 10.1016/j.gaitpost.2015.01.007
   Schucany WR, 2006, COMMUN STAT-THEOR M, V35, P2275, DOI 10.1080/03610920600853308
   Shin H, 2017, ELIFE, V6, DOI 10.7554/eLife.29086
   Shumway-Cook A, 1997, J Gerontol A Biol Sci Med Sci, V52, pM232
   Sipp AR, 2013, J NEUROPHYSIOL, V110, P2050, DOI 10.1152/jn.00744.2012
   Solis-Escalante T, 2019, NEUROIMAGE, V188, P557, DOI 10.1016/j.neuroimage.2018.12.045
   Stuart S, 2018, MATURITAS, V113, P53, DOI 10.1016/j.maturitas.2018.04.011
   van Wijk BCM, 2012, FRONT HUM NEUROSCI, V6, DOI 10.3389/fnhum.2012.00252
   Varghese JP, 2019, NEUROSCIENCE, V401, P43, DOI 10.1016/j.neuroscience.2019.01.008
   Varghese JP, 2014, NEUROSCI LETT, V578, P33, DOI 10.1016/j.neulet.2014.06.017
   Welch TDJ, 2008, J NEUROPHYSIOL, V99, P1032, DOI 10.1152/jn.01110.2007
   Welch TDJ, 2014, PLOS ONE, V9, DOI 10.1371/journal.pone.0096440
   Welch TDJ, 2009, J NEUROPHYSIOL, V101, P3294, DOI 10.1152/jn.90775.2008
   Witham CL, 2011, J PHYSIOL-LONDON, V589, P3789, DOI 10.1113/jphysiol.2011.211045
   Woollacott M, 2002, GAIT POSTURE, V16, P1, DOI 10.1016/S0966-6362(01)00156-4
   Yamawaki N, 2008, NEUROSCIENCE, V151, P386, DOI 10.1016/j.neuroscience.2007.10.021
   Zaepffel M, 2013, PLOS ONE, V8, DOI 10.1371/journal.pone.0060060
NR 77
TC 9
Z9 12
U1 1
U2 5
PU MDPI
PI BASEL
PA ST ALBAN-ANLAGE 66, CH-4052 BASEL, SWITZERLAND
EI 2076-3425
J9 BRAIN SCI
JI Brain Sci.
PD NOV
PY 2020
VL 10
IS 11
AR 860
DI 10.3390/brainsci10110860
PG 18
WC Neurosciences
WE Science Citation Index Expanded (SCI-EXPANDED)
SC Neurosciences & Neurology
GA OW2RF
UT WOS:000592740000001
PM 33207570
OA Green Published, Green Submitted, gold
DA 2024-04-10
ER

PT J
AU Cebolla, AM
   Cheron, G
AF Cebolla, A. M.
   Cheron, G.
TI Sensorimotor and cognitive involvement of the beta-gamma oscillation in
   the frontal N30 component of somatosensory evoked potentials
SO NEUROPSYCHOLOGIA
LA English
DT Article
DE Somatosensory; N30; SEP; EEG; Mirror neuron network; Beta-gamma
ID INDUCED TRANSIENT POTENTIATION; FAST NETWORK OSCILLATIONS; RECORDED
   EEG-EPOGRAMS; PRIMARY MOTOR CORTEX; PARKINSONS-DISEASE; MEDIAN NERVE;
   SUBTHALAMIC NUCLEUS; ELECTRICAL-ACTIVITY; RETICULAR-FORMATION; MEMORY
   PERFORMANCE
AB The most consistent negative cortical component of somatosensory evoked potentials (SEPs), namely the frontal N30, can be considered more multidimensional than a strict item of standard somatosensmy investigation, dedicated to tracking the afferent volley from the peripheral sensory nerve potentials to the primary somatosensory cortex. In this review, we revisited its classical sensorimotor implication within the framework of the recent oscillatory model of ongoing electroencephalogram (EEG) rhythms.
   Recently, the N30 component was demonstrated to be related to an increase in the power of betagamma EEG oscillation and a phase reorganization of the ongoing EEG oscillations (phase locking) in this frequency band. Thanks to high density EEG recordings and the inverse modeling method (swLORETA), it was shown that different overlapping areas of the motor and premotor cortex are specifically involved in generating the N30 in the form of a beta gamma oscillatory phase locking and power increase. This oscillatory approach has allowed a re-investigation of the movement gating behavior of the N30. It was demonstrated that the concomitant execution of finger movements by a stimulated hand impinges the temporal concentration of the ongoing beta/gamma EEG oscillations and abolished the N30 component. It was hypothesized that the involvement of neuronal populations in both the sensorimotor cortex and other related areas were unable to respond to the phasic sensory activation so could not phase-lock their oscillatory signals to the external sensory input during the movement. In this case, the actual movement has primacy over the artificial somatosensory input. The contribution of the ongoing oscillatory activity in the N30 emergence calls for a reappraisal of fundamental and clinical interpretations of the frontal N30 component. An absent or reduced amplitude of the N30 can now be viewed not only as a deficit in the activation of the somatosensory synaptic network in response to sensory input, but also as a global alteration of the beta-gamma ongoing oscillation and/or of the phase-locking mechanism itself.
   In addition, it has lately been shown that the N30 amplitude increases during the observation of another person's hand movement. A new paradigm in which the experimenter's hand movement, observed by the participant, triggered the electric stimulation of the subject's hand has been introduced. This has allowed the identification of different cortical areas which are closely related to those involved in the mirror neuron system. This contribution of N30 behavior has paved the way for future investigation of the integration of sensory input into cognitive context. (C) 2015 Elsevier Ltd. All rights reserved.
C1 [Cheron, G.] Univ Mons, Lab Electrophysiol, B-7000 Mons, Belgium.
   [Cebolla, A. M.; Cheron, G.] Univ Libre Bruxelles, Lab Neurophysiol & Movement Biomech, Neurosci Inst, B-1070 Brussels, Belgium.
C3 University of Mons; Universite Libre de Bruxelles
RP Cheron, G (通讯作者)，Univ Libre Bruxelles, Lab Neurophysiol & Movement Biomech, CP601, B-1070 Brussels, Belgium.
EM gcheron@ulb.ac.be
FU Belgian Federal Science Policy Office; European Space Agency [AO-2004,
   118]; Belgian National Fund for Scientific Research (FNRS); Universite
   Libre de Bruxelles; Universite de Mons-Hainaut (Belgium); FEDER;
   MINDWALKER project by European Commission
FX We would like to thank M. Dufief, E. Toussaint, T. D'Angelo, E.
   Hortmanns, and M. Petieau, for their expert technical assistance and W.
   Dingwall for English proofreading. Our work was funded by the Belgian
   Federal Science Policy Office, the European Space Agency, (AO-2004,
   118), the Belgian National Fund for Scientific Research (FNRS), research
   grants from the Universite Libre de Bruxelles and the Universite de
   Mons-Hainaut (Belgium), the FEDER support Biofact 2029, and the
   MINDWALKER project (FP7-2007-2013) supported by the European Commission.
CR ALLISON T, 1991, J NEUROPHYSIOL, V66, P64, DOI 10.1152/jn.1991.66.1.64
   ALLISON T, 1989, J NEUROPHYSIOL, V62, P694, DOI 10.1152/jn.1989.62.3.694
   Amantini A, 2005, CLIN NEUROPHYSIOL, V116, P229, DOI 10.1016/j.clinph.2004.07.008
   Andrew D, 2015, CLIN NEUROPHYSIOL, V126, P575, DOI 10.1016/j.clinph.2014.05.020
   Andrew D, 2015, J NEUROPHYSIOL, V113, P1156, DOI 10.1152/jn.00713.2014
   Arahata Yutaka, 2007, Nihon Rinsho, V65, P327
   Avanzini P, 2013, P NATL ACAD SCI USA, V110, P15878, DOI 10.1073/pnas.1314420110
   Avanzini P, 2012, PLOS ONE, V7, DOI 10.1371/journal.pone.0037534
   Baarbé J, 2014, J NEUROPHYSIOL, V111, P715, DOI 10.1152/jn.00661.2013
   BABLOYANTZ A, 1985, B MATH BIOL, V47, P475, DOI 10.1007/BF02460007
   Baker SN, 1999, EXP BRAIN RES, V128, P109, DOI 10.1007/s002210050825
   Barba C, 2008, NEUROSCI LETT, V432, P179, DOI 10.1016/j.neulet.2007.12.012
   Barba C, 2004, CLIN NEUROPHYSIOL, V115, P488, DOI 10.1016/S1388-2457(03)00350-X
   Basar E, 1999, IEEE ENG MED BIOL, V18, P56, DOI 10.1109/51.765190
   BASAR E, 1979, BIOL CYBERN, V34, P1, DOI 10.1007/BF00336852
   BASAR E, 1980, J BIOMED ENG, V2, P9, DOI 10.1016/0141-5425(80)90086-2
   BASAR E, 1979, BIOL CYBERN, V34, P21, DOI 10.1007/BF00336853
   Beniczky Sandor, 2007, Ideggyogy Sz, V60, P392
   Blake R, 2007, ANNU REV PSYCHOL, V58, P47, DOI 10.1146/annurev.psych.57.102904.190152
   Brittain JS, 2014, EUR J NEUROSCI, V39, P1951, DOI 10.1111/ejn.12574
   Brittain JS, 2014, NEUROIMAGE, V85, P637, DOI 10.1016/j.neuroimage.2013.05.084
   Brown P, 2001, J NEUROSCI, V21, P1033, DOI 10.1523/JNEUROSCI.21-03-01033.2001
   Brown P, 2002, EXP NEUROL, V177, P581, DOI 10.1006/exnr.2002.7984
   Brunel N, 2003, J NEUROPHYSIOL, V90, P415, DOI 10.1152/jn.01095.2002
   Buzaki G., 2006, Rhythms of the Brain
   Buzsáki G, 2004, SCIENCE, V304, P1926, DOI 10.1126/science.1099745
   Cebolla AM, 2014, NEUROIMAGE, V95, P48, DOI 10.1016/j.neuroimage.2014.03.039
   Cebolla AM, 2011, NEUROIMAGE, V54, P1297, DOI 10.1016/j.neuroimage.2010.08.060
   Cebolla AM, 2009, HUM BRAIN MAPP, V30, P1568, DOI 10.1002/hbm.20624
   CHERON G, 1994, ELECTROEN CLIN NEURO, V92, P491, DOI 10.1016/0168-5597(94)90133-3
   CHERON G, 1987, ELECTROEN CLIN NEURO, V67, P537, DOI 10.1016/0013-4694(87)90056-3
   CHERON G, 1992, ELECTROEN CLIN NEURO, V84, P288, DOI 10.1016/0168-5597(92)90010-9
   CHERON G, 1991, ELECTROEN CLIN NEURO, V80, P522, DOI 10.1016/0168-5597(91)90134-J
   Cheron G, 1999, CLIN NEUROPHYSIOL, V110, P1698
   Cheron G, 2007, BMC NEUROSCI, V8, DOI 10.1186/1471-2202-8-75
   CONFAVREUX C, 1981, REV NEUROL, V137, P121
   Csibra G, 2007, ACTA PSYCHOL, V124, P60, DOI 10.1016/j.actpsy.2006.09.007
   Dancey E, 2014, EXP BRAIN RES, V232, P2879, DOI 10.1007/s00221-014-3966-1
   DAWSON GD, 1956, J PHYSIOL-LONDON, V131, P436, DOI 10.1113/jphysiol.1956.sp005473
   DEBECKER J, 1964, Acta Neurol Psychiatr Belg, V64, P1212
   Delorme A, 2004, J NEUROSCI METH, V134, P9, DOI 10.1016/j.jneumeth.2003.10.009
   Desmedt J E, 1982, Adv Neurol, V32, P295
   Desmedt J E, 1966, Electromyography, V6, P263
   DESMEDT JE, 1982, ANN NY ACAD SCI, V388, P388, DOI 10.1111/j.1749-6632.1982.tb50804.x
   DESMEDT JE, 1981, ELECTROEN CLIN NEURO, V52, P553, DOI 10.1016/0013-4694(81)91430-9
   DESMEDT JE, 1980, ELECTROEN CLIN NEURO, V50, P404, DOI 10.1016/0013-4694(80)90007-3
   DESMEDT JE, 1981, ELECTROEN CLIN NEURO, V52, P257, DOI 10.1016/0013-4694(81)90055-9
   DESMEDT JE, 1980, ELECTROEN CLIN NEURO, V50, P382, DOI 10.1016/0013-4694(80)90006-1
   Di Dio C, 2013, NEUROIMAGE, V64, P425, DOI 10.1016/j.neuroimage.2012.09.026
   DILAZZARO V, 1995, ELECTROMYOGR MOTOR C, V97, P259
   DIPELLEGRINO G, 1992, EXP BRAIN RES, V91, P176, DOI 10.1007/BF00230027
   Fabbri-Destro M, 2008, PHYSIOLOGY, V23, P171, DOI 10.1152/physiol.00004.2008
   Fadiga L, 2005, CURR OPIN NEUROBIOL, V15, P213, DOI 10.1016/j.conb.2005.03.013
   Fries P, 2005, TRENDS COGN SCI, V9, P474, DOI 10.1016/j.tics.2005.08.011
   Friston KJ, 1997, NEUROIMAGE, V5, P213, DOI 10.1006/nimg.1997.0260
   Fukuda C, 2003, NEUROPEDIATRICS, V34, P205
   Ganguly K, 2004, P NATL ACAD SCI USA, V101, P12348, DOI 10.1073/pnas.0308470101
   Grèzes J, 2001, NEUROIMAGE, V13, P775, DOI 10.1006/nimg.2000.0740
   Gruber WR, 2014, NEUROIMAGE, V103, P119, DOI 10.1016/j.neuroimage.2014.08.055
   Haavik H, 2013, EXP BRAIN RES, V231, P397, DOI 10.1007/s00221-013-3704-0
   Haavik H, 2012, J ELECTROMYOGR KINES, V22, P768, DOI 10.1016/j.jelekin.2012.02.012
   Haavik H, 2011, J MANIP PHYSIOL THER, V34, P88, DOI 10.1016/j.jmpt.2010.12.009
   Hari R, 1998, P NATL ACAD SCI USA, V95, P15061, DOI 10.1073/pnas.95.25.15061
   HASHIMOTO I, 1984, ELECTROEN CLIN NEURO, V57, P221, DOI 10.1016/0013-4694(84)90123-8
   Heyes C, 2010, NEUROIMAGE, V51, P789, DOI 10.1016/j.neuroimage.2010.02.034
   Hughes SW, 2011, FRONT PSYCHOL, V2, DOI 10.3389/fpsyg.2011.00193
   Hughes SW, 2004, NEURON, V42, P253, DOI 10.1016/S0896-6273(04)00191-6
   Iacoboni M, 1999, SCIENCE, V286, P2526, DOI 10.1126/science.286.5449.2526
   Iacoboni M, 2005, PLOS BIOL, V3, P529, DOI 10.1371/journal.pbio.0030079
   Jackson A, 2002, J PHYSIOL-LONDON, V541, P685, DOI 10.1113/jphysiol.2001.015099
   Jacob P, 2005, TRENDS COGN SCI, V9, P21, DOI 10.1016/j.tics.2004.11.003
   Järveläinen J, 2001, NEUROREPORT, V12, P3493
   Kanovsky P, 2003, CLIN NEUROPHYSIOL, V114, P981, DOI 10.1016/S1388-2457(03)00068-3
   Kanovsky P, 1997, MOVEMENT DISORD, V12, P553
   Kilner J, 2007, SOC NEUROSCI-UK, V2, P158, DOI 10.1080/17470910701428190
   Klimesch W, 2004, COGNITIVE BRAIN RES, V19, P302, DOI 10.1016/j.cogbrainres.2003.11.016
   Klimesch W, 2003, EUR J NEUROSCI, V17, P1129, DOI 10.1046/j.1460-9568.2003.02517.x
   Klimesch W, 1999, BRAIN RES REV, V29, P169, DOI 10.1016/S0165-0173(98)00056-3
   Klimesch W, 2012, TRENDS COGN SCI, V16, P606, DOI 10.1016/j.tics.2012.10.007
   Lachaux JP, 1999, HUM BRAIN MAPP, V8, P194, DOI 10.1002/(SICI)1097-0193(1999)8:4<194::AID-HBM4>3.0.CO;2-C
   LeBeau FEN, 2003, BRAIN RES BULL, V62, P3, DOI 10.1016/j.brainresbull.2003.07.004
   Logi F, 2003, CLIN NEUROPHYSIOL, V114, P1615, DOI 10.1016/S1388-2457(03)00086-5
   Makeig S, 2002, SCIENCE, V295, P1466
   Makeig S, 2002, SCIENCE, V295, P690, DOI 10.1126/science.1066168
   Makeig S, 2004, TRENDS COGN SCI, V8, P204, DOI 10.1016/j.tics.2004.03.008
   Makeig S, 2004, PLOS BIOL, V2, P747, DOI 10.1371/journal.pbio.0020176
   MAUGUIERE F, 1983, BRAIN, V106, P271, DOI 10.1093/brain/106.2.271
   MAUGUIERE F, 1991, ANN NEUROL, V30, P71, DOI 10.1002/ana.410300113
   MAUGUIERE F, 1983, ELECTROEN CLIN NEURO, V56, P283, DOI 10.1016/0013-4694(83)90253-5
   McAleer P, 2014, COGN AFFECT BEHAV NE, V14, P307, DOI 10.3758/s13415-013-0192-4
   Murase N, 2000, BRAIN, V123, P1813, DOI 10.1093/brain/123.9.1813
   Neuper C, 2001, CLIN NEUROPHYSIOL, V112, P2084, DOI 10.1016/S1388-2457(01)00661-7
   ONOFRJ M, 1995, MOVEMENT DISORD, V10, P71, DOI 10.1002/mds.870100112
   Palmero-Soler E, 2007, PHYS MED BIOL, V52, P1783, DOI 10.1088/0031-9155/52/7/002
   Palva S, 2005, J NEUROSCI, V25, P5248, DOI 10.1523/JNEUROSCI.0141-05.2005
   PASCUALMARQUI RD, 1994, INT J PSYCHOPHYSIOL, V18, P49, DOI 10.1016/0167-8760(84)90014-X
   Pfurstscheller G., 1991, CLIN NEUROPHYSIOL, V42, P58
   PFURTSCHELLER G, 1992, ELECTROEN CLIN NEURO, V83, P62, DOI 10.1016/0013-4694(92)90133-3
   PFURTSCHELLER G, 1992, NEUROREPORT, V3, P1057, DOI 10.1097/00001756-199212000-00006
   Pierantozzi M, 1999, CLIN NEUROPHYSIOL, V110, P1700, DOI 10.1016/S1388-2457(99)00113-3
   Poulet JFA, 2008, NATURE, V454, P881, DOI 10.1038/nature07150
   Press C, 2011, BIOL LETTERS, V7, P457, DOI 10.1098/rsbl.2010.0850
   REILLY JA, 1992, ELECTROEN CLIN NEURO, V84, P243, DOI 10.1016/0168-5597(92)90005-V
   RIZZOLATTI G, 1988, EXP BRAIN RES, V71, P491, DOI 10.1007/BF00248742
   Rizzolatti G, 1996, COGNITIVE BRAIN RES, V3, P131, DOI 10.1016/0926-6410(95)00038-0
   Rossi S, 2002, CLIN NEUROPHYSIOL, V113, P16, DOI 10.1016/S1388-2457(01)00725-8
   ROSSINI PM, 1995, EVOKED POTENTIAL, V96, P236, DOI 10.1016/0168-5597(94)00292-M
   ROSSINI PM, 1993, NEUROLOGY, V43, P2495, DOI 10.1212/WNL.43.12.2495
   ROSSINI PM, 1989, ELECTROEN CLIN NEURO, V74, P277, DOI 10.1016/0168-5597(89)90058-0
   Rossini PM, 1999, BRAIN RES, V843, P161, DOI 10.1016/S0006-8993(99)01716-3
   Rotwell J., 1994, CONTROL HUMAN VOLUNT
   RUSHTON DN, 1981, BRAIN, V104, P465, DOI 10.1093/brain/104.3.465
   Salenius S, 1997, NEUROIMAGE, V5, P221, DOI 10.1006/nimg.1997.0261
   Salinas E, 2001, NAT REV NEUROSCI, V2, P539, DOI 10.1038/35086012
   SALMELIN R, 1994, NEUROSCIENCE, V60, P537, DOI 10.1016/0306-4522(94)90263-1
   Sauseng P, 2007, NEUROSCIENCE, V146, P1435, DOI 10.1016/j.neuroscience.2007.03.014
   SAYERS BMA, 1974, NATURE, V247, P481, DOI 10.1038/247481a0
   Schütz-Bosbach S, 2007, TRENDS COGN SCI, V11, P349, DOI 10.1016/j.tics.2007.06.005
   Shah AS, 2004, CEREB CORTEX, V14, P476, DOI 10.1093/cercor/bhh009
   SLIMP JC, 1986, ELECTROEN CLIN NEURO, V65, P111, DOI 10.1016/0168-5597(86)90043-2
   Steriade M, 2001, J NEUROPHYSIOL, V86, P1, DOI 10.1152/jn.2001.86.1.1
   TallonBaudry C, 1996, J NEUROSCI, V16, P4240
   Traub RD, 1997, J COMPUT NEUROSCI, V4, P141, DOI 10.1023/A:1008839312043
   VALERIANI M, 1995, EVOKED POTENTIAL, V96, P479, DOI 10.1016/0168-5597(95)00096-B
   Vogt F, 1998, J CLIN NEUROPHYSIOL, V15, P167, DOI 10.1097/00004691-199803000-00011
   Vollono C, 2014, EUR J NEUROL, V21, P1478, DOI 10.1111/ene.12516
   Whittington MA, 2003, TRENDS NEUROSCI, V26, P676, DOI 10.1016/j.tins.2003.09.016
   Zarka D, 2014, FRONT SYST NEUROSCI, V8, DOI 10.3389/fnsys.2014.00169
NR 128
TC 15
Z9 16
U1 1
U2 21
PU PERGAMON-ELSEVIER SCIENCE LTD
PI OXFORD
PA THE BOULEVARD, LANGFORD LANE, KIDLINGTON, OXFORD OX5 1GB, ENGLAND
SN 0028-3932
EI 1873-3514
J9 NEUROPSYCHOLOGIA
JI Neuropsychologia
PD DEC
PY 2015
VL 79
SI SI
BP 215
EP 222
DI 10.1016/j.neuropsychologia.2015.04.033
PN B
PG 8
WC Behavioral Sciences; Neurosciences; Psychology, Experimental
WE Science Citation Index Expanded (SCI-EXPANDED); Social Science Citation Index (SSCI)
SC Behavioral Sciences; Neurosciences & Neurology; Psychology
GA CZ1QC
UT WOS:000366879400006
PM 26002756
DA 2024-04-10
ER

PT J
AU Yuvaraj, R
   Murugappan, M
   Ibrahim, NM
   Omar, MI
   Sundaraj, K
   Mohamad, K
   Palaniappan, R
   Satiyan, M
AF Yuvaraj, R.
   Murugappan, M.
   Ibrahim, Norlinah Mohamed
   Omar, Mohd Iqbal
   Sundaraj, Kenneth
   Mohamad, Khairiyah
   Palaniappan, R.
   Satiyan, M.
TI Emotion classification in Parkinson's disease by higher-order spectra
   and power spectrum features using EEG signals: A comparative study
SO JOURNAL OF INTEGRATIVE NEUROSCIENCE
LA English
DT Article
DE EEG; emotion; Parkinson's disease; bispectrum; power spectrum; pattern
   classification
ID FACIAL EXPRESSION RECOGNITION; SPEECH; MUSIC; DISCRIMINATION; STATES;
   PERSPECTIVES; METAANALYSIS; PROGRESSION; PERCEPTION; PICTURES
AB Deficits in the ability to process emotions characterize several neuropsychiatric disorders and are traits of Parkinson's disease (PD), and there is need for a method of quantifying emotion, which is currently performed by clinical diagnosis. Electroencephalogram (EEG) signals, being an activity of central nervous system (CNS), can reflect the underlying true emotional state of a person. This study applied machine-learning algorithms to categorize EEG emotional states in PD patients that would classify six basic emotions (happiness and sadness, fear, anger, surprise and disgust) in comparison with healthy controls (HC). Emotional EEG data were recorded from 20 PD patients and 20 healthy age-, education level- and sex-matched controls using multimodal (audio-visual) stimuli. The use of nonlinear features motivated by the higher-order spectra (HOS) has been reported to be a promising approach to classify the emotional states. In this work, we made the comparative study of the performance of k-nearest neighbor (kNN) and support vector machine (SVM) classifiers using the features derived from HOS and from the power spectrum. Analysis of variance (ANOVA) showed that power spectrum and HOS based features were statistically significant among the six emotional states (p < 0.0001). Classification results shows that using the selected HOS based features instead of power spectrum based features provided comparatively better accuracy for all the six classes with an overall accuracy of 70.10% +/- 2.83% and 77.29% +/- 1.73% for PD patients and HC in beta (13-30 Hz) band using SVM classifier. Besides, PD patients achieved less accuracy in the processing of negative emotions (sadness, fear, anger and disgust) than in processing of positive emotions (happiness, surprise) compared with HC. These results demonstrate the effectiveness of applying machine learning techniques to the classification of emotional states in PD patients in a user independent manner using EEG signals. The accuracy of the system can be improved by investigating the other HOS based features. This study might lead to a practical system for noninvasive assessment of the emotional impairments associated with neurological disorders.
C1 [Yuvaraj, R.; Murugappan, M.; Omar, Mohd Iqbal; Sundaraj, Kenneth; Satiyan, M.] Univ Malaysia Perlis, Sch Mechatron Engn, Kangar, Perlis, Malaysia.
   [Ibrahim, Norlinah Mohamed; Mohamad, Khairiyah] UKM Med Ctr, Dept Med, Neurol Unit, Kuala Lumpur, Malaysia.
   [Palaniappan, R.] Wolverhampton Univ, Fac Sci & Engn, Wolverhampton, W Midlands, England.
C3 Universiti Malaysia Perlis; Universiti Kebangsaan Malaysia; University
   of Wolverhampton
RP Yuvaraj, R (通讯作者)，Univ Malaysia Perlis, Sch Mechatron Engn, Kangar, Perlis, Malaysia.
EM yuva2257@gmail.com
RI Sundaraj, Kenneth/AAD-1783-2019; MURUGAPPAN, MURUGAPPAN/E-2402-2014;
   Omar, ye htut @ Mohammad Iqbal/D-1610-2015; Yuvaraj,
   Rajamanickam/I-4187-2014
OI Sundaraj, Kenneth/0000-0001-7221-0072; MURUGAPPAN,
   MURUGAPPAN/0000-0002-5839-4589; Omar, ye htut @ Mohammad
   Iqbal/0000-0001-7149-419X; Yuvaraj, Rajamanickam/0000-0003-4526-0749
FU Ministry of Science and Technology (MOSTI), Malaysia [9005-00053]
FX The research was financially supported by Ministry of Science and
   Technology (MOSTI), Malaysia. Grant Number: 9005-00053. The authors
   would like to thank Dr. Mohamad Fadli, Dr. Siva Rao Subramanian and Dr.
   Shahrul Azmin for their assistance with recruitment of PD participants.
   Also we would like to thank all of the individuals who participated in
   this study.
CR Adolphs R, 1996, J NEUROSCI, V16, P7678
   Adolphs R, 1998, NEUROPSYCHOLOGY, V12, P253, DOI 10.1037/0894-4105.12.2.253
   Aftanas L I, 2006, Neurosci Behav Physiol, V36, P119, DOI 10.1007/s11055-005-0170-6
   Aftanas L I, 2004, Neurosci Behav Physiol, V34, P859, DOI 10.1023/B:NEAB.0000038139.39812.eb
   [Anonymous], 2000, SUPPORT VECTOR MACHI
   [Anonymous], 2003, PRACTICAL GUIDE SUPP
   [Anonymous], 2011, Pei. data mining concepts and techniques
   Ariatti A, 2008, NEUROL SCI, V29, P219, DOI 10.1007/s10072-008-0971-9
   Bailenson JN, 2008, INT J HUM-COMPUT ST, V66, P303, DOI 10.1016/j.ijhcs.2007.10.011
   Balconi M, 2008, INT J PSYCHOPHYSIOL, V67, P41, DOI 10.1016/j.ijpsycho.2007.10.002
   Balli T, 2010, PHYSIOL MEAS, V31, P903, DOI 10.1088/0967-3334/31/7/003
   Baumgartner T, 2006, INT J PSYCHOPHYSIOL, V60, P34, DOI 10.1016/j.ijpsycho.2005.04.007
   BECK AT, 1961, ARCH GEN PSYCHIAT, V4, P561, DOI 10.1001/archpsyc.1961.01710120031004
   Blair RJR, 2003, PHILOS T R SOC B, V358, P561, DOI 10.1098/rstb.2002.1220
   Blankertz B, 2004, IEEE T BIO-MED ENG, V51, P1044, DOI 10.1109/TBME.2004.826692
   Bouchard TP, 2008, NEUROBIOL AGING, V29, P1027, DOI 10.1016/j.neurobiolaging.2007.02.002
   Bowers D, 2006, BRAIN, V129, P3356, DOI 10.1093/brain/awl301
   Bradley M. M., 2007, TECHNICAL REPORT B 3
   Brown L, 2011, IEEE ENG MED BIO, P2188, DOI 10.1109/IEMBS.2011.6090412
   Burges CJC, 1998, DATA MIN KNOWL DISC, V2, P121, DOI 10.1023/A:1009715923555
   Chua KC, 2011, J MED SYST, V35, P1563, DOI 10.1007/s10916-010-9433-z
   Clark US, 2008, NEUROPSYCHOLOGIA, V46, P2300, DOI 10.1016/j.neuropsychologia.2008.03.014
   Cohen I., 2000, C P NEUR INF PROC SY
   Cohen S, 2009, PERSPECT PSYCHOL SCI, V4, P375, DOI 10.1111/j.1745-6924.2009.01141.x
   Cornelius R.R., 1996, SCI EMOTION
   Dara C, 2008, BRAIN RES, V1188, P100, DOI 10.1016/j.brainres.2007.10.034
   DAVIDSON RJ, 1990, J PERS SOC PSYCHOL, V58, P330, DOI 10.1037/0022-3514.58.2.330
   Davidson RJ, 2004, BIOL PSYCHOL, V67, P219, DOI 10.1016/j.biopsycho.2004.03.008
   Dujardin K, 2004, NEUROPSYCHOLOGIA, V42, P239, DOI 10.1016/S0028-3932(03)00154-4
   EKMAN P, 1987, J PERS SOC PSYCHOL, V53, P712, DOI 10.1037/0022-3514.53.4.712
   Fahn S., 1987, Recent developments in Parkinson's disease, P153, DOI DOI 10.2490/JJRMC.47.791
   FOLSTEIN MF, 1975, J PSYCHIAT RES, V12, P189, DOI 10.1016/0022-3956(75)90026-6
   Friedman D, 2003, J CLIN EXP NEUROPSYC, V25, P702, DOI 10.1076/jcen.25.5.702.14578
   Gow A.J., 2007, Journal of Individual Differences, V28, P103, DOI [10.1027/1614-0001.28.3.103, DOI 10.1027/1614-0001.28.3.103]
   Gray HA, 2010, NEUROPSYCHOLOGY, V24, P176, DOI 10.1037/a0018104
   GROSS JJ, 1995, COGNITION EMOTION, V9, P87, DOI 10.1080/02699939508408966
   Haag A, 2004, LECT NOTES COMPUT SC, V3068, P36
   Hadjidimitriou SK, 2012, IEEE T BIO-MED ENG, V59, P3498, DOI 10.1109/TBME.2012.2217495
   Hamdi Hamza., 2012, Fuzzy Systems (FUZZ-IEEE), 2012 IEEE International Conference on, P1
   HOEHN MM, 1967, NEUROLOGY, V17, P427, DOI 10.1212/WNL.17.5.427
   Hosseini SM, 2012, INT J MOL CELL MED, V1, P21
   Huang L, 2007, MED ENG PHYS, V29, P1, DOI 10.1016/j.medengphy.2005.12.005
   Kan Y, 2004, J NEUROL NEUROSUR PS, V75, P1667, DOI 10.1136/jnnp.2004.036079
   Kannathal N, 2005, COMPUT METH PROG BIO, V80, P17, DOI 10.1016/j.cmpb.2005.06.005
   Kessous L, 2010, J MULTIMODAL USER IN, V3, P33, DOI 10.1007/s12193-009-0025-5
   Kim J., 2007, TECHNICAL REPORT
   Kim J, 2008, IEEE T PATTERN ANAL, V30, P2067, DOI 10.1109/TPAMI.2008.26
   Kim KH, 2004, MED BIOL ENG COMPUT, V42, P419, DOI 10.1007/BF02344719
   Kober H, 2008, NEUROIMAGE, V42, P998, DOI 10.1016/j.neuroimage.2008.03.059
   LANG PJ, 1993, PSYCHOPHYSIOLOGY, V30, P261, DOI 10.1111/j.1469-8986.1993.tb03352.x
   LANG PJ, 1995, AM PSYCHOL, V50, P372, DOI 10.1037/0003-066X.50.5.372
   Lawrence AD, 2007, NEUROPSYCHOLOGIA, V45, P65, DOI 10.1016/j.neuropsychologia.2006.04.016
   Li M, 2009, IEEE ENG MED BIO, P1323
   Lima CF, 2013, J CLIN EXP NEUROPSYC, V35, P373, DOI 10.1080/13803395.2013.776518
   Lin YP, 2010, IEEE T BIO-MED ENG, V57, P1798, DOI 10.1109/TBME.2010.2048568
   MADELEY P, 1995, BEHAV NEUROL, V8, P115, DOI 10.3233/BEN-1995-8207
   Melillo P, 2011, BIOMED ENG ONLINE, V10, DOI 10.1186/1475-925X-10-96
   Mikels JA, 2005, BEHAV RES METHODS, V37, P626, DOI 10.3758/BF03192732
   Miller KM, 2009, NEUROPSYCHOLOGIA, V47, P1917, DOI 10.1016/j.neuropsychologia.2009.03.002
   Morita A, 2009, J CLIN NEUROPHYSIOL, V26, P426, DOI 10.1097/WNP.0b013e3181c2bce6
   Müller KR, 2001, IEEE T NEURAL NETWOR, V12, P181, DOI 10.1109/72.914517
   Murugappan M., 2009, International Journal of Medical Engineering and Informatics, V1, P342, DOI 10.1504/IJMEI.2009.022645
   Murugappan M, 2011, J MED BIOL ENG, V31, P45, DOI 10.5405/jmbe.710
   Myles PS, 2004, LANCET, V363, P1757, DOI 10.1016/S0140-6736(04)16300-9
   Natarajan K, 2004, BIOMED ENG ONLINE, V3
   NEUFELD MY, 1988, ACTA NEUROL SCAND, V78, P1, DOI 10.1111/j.1600-0404.1988.tb03609.x
   Nikias C.L., 1993, HIGHER ORDER APECTRA
   OLDFIELD RC, 1971, NEUROPSYCHOLOGIA, V9, P97, DOI 10.1016/0028-3932(71)90067-4
   Orgeta V, 2009, AGING MENT HEALTH, V13, P818, DOI 10.1080/13607860902989661
   Paulmann S, 2010, J CLIN EXP NEUROPSYC, V32, P822, DOI 10.1080/13803391003596371
   Pell MD, 2003, COGN AFFECT BEHAV NE, V3, P275, DOI 10.3758/CABN.3.4.275
   Pell MD, 2005, COGNITIVE BRAIN RES, V23, P327, DOI 10.1016/j.cogbrainres.2004.11.004
   Péron J, 2012, MOVEMENT DISORD, V27, P186, DOI 10.1002/mds.24025
   Petrantonakis PC, 2011, IEEE T INF TECHNOL B, V15, P737, DOI 10.1109/TITB.2011.2157933
   Petrantonakis PC, 2010, IEEE T AFFECT COMPUT, V1, P81, DOI 10.1109/T-AFFC.2010.7
   Rani P., 2006, Mobile Robots: towards New Applications
   Redondo J, 2008, BEHAV RES METHODS, V40, P784, DOI 10.3758/BRM.40.3.784
   Ruffman T, 2008, NEUROSCI BIOBEHAV R, V32, P863, DOI 10.1016/j.neubiorev.2008.01.001
   Sammler D, 2007, PSYCHOPHYSIOLOGY, V44, P293, DOI 10.1111/j.1469-8986.2007.00497.x
   Schlogl A., 2003, Outcome of the BCI-competition 2003 on the Graz data set
   Schröder C, 2006, MOVEMENT DISORD, V21, P1774, DOI 10.1002/mds.21038
   Selvaraj J, 2013, BIOMED ENG ONLINE, V12, DOI 10.1186/1475-925X-12-44
   Shen M, 2000, IEE P-SCI MEAS TECH, V147, P374, DOI 10.1049/ip-smt:20000847
   Sprengelmeyer R, 2003, NEUROPSYCHOLOGIA, V41, P1047, DOI 10.1016/S0028-3932(02)00295-6
   Suzuki A, 2006, BRAIN, V129, P707, DOI 10.1093/brain/awl011
   Tessitore A, 2002, J NEUROSCI, V22, P9099, DOI 10.1523/jneurosci.22-20-09099.2002
   Wang YJ, 2008, IEEE T MULTIMEDIA, V10, P659, DOI 10.1109/TMM.2008.921734
   Wieser MJ, 2012, CORTEX, V48, P1207, DOI 10.1016/j.cortex.2011.06.006
   YEAGER CL, 1966, NEUROLOGY, V16, P904, DOI 10.1212/WNL.16.9.904
   Yip JTH, 2003, MOVEMENT DISORD, V18, P1115, DOI 10.1002/mds.10497
   Yuvaraj R., 2013, INT J NEUROSCI, V22, P1
   Zheng BW, 2011, PLOS ONE, V6, DOI [10.1371/journal.pone.0019510, 10.1371/journal.pone.0019976]
   Zhou SM, 2008, INFORM SCIENCES, V178, P1629, DOI 10.1016/j.ins.2007.11.012
NR 93
TC 25
Z9 27
U1 1
U2 47
PU IMR PRESS
PI WAN CHAI
PA RM 19C, LOCKHART CTR, 301-307 LOCKHART RD, WAN CHAI, 00000, HONG KONG
SN 0219-6352
EI 1757-448X
J9 J INTEGR NEUROSCI
JI J. Integr. Neurosci.
PD MAR
PY 2014
VL 13
IS 1
BP 89
EP 120
DI 10.1142/S021963521450006X
PG 32
WC Neurosciences
WE Science Citation Index Expanded (SCI-EXPANDED)
SC Neurosciences & Neurology
GA AF4OE
UT WOS:000334692000006
PM 24738541
OA Green Accepted
DA 2024-04-10
ER

PT J
AU Rizvi, SQA
   Wang, GJ
   Khan, A
   Hasan, MK
   Ghazal, TM
   Khan, AUR
AF Rizvi, Syed Qasim Afser
   Wang, Guojun
   Khan, Asif
   Hasan, Mohammad Kamrul
   Ghazal, Taher M.
   Khan, Atta Ur Rehman
TI Classifying Parkinson's Disease Using Resting State Electroencephalogram
   Signals and U<SUP><i>EN</i></SUP>-PDNet
SO IEEE ACCESS
LA English
DT Article
DE CNN; EEG; PD; deep learning
ID NEURAL-NETWORKS; MODEL
AB Parkinson's Disease (PD) in the set of neuro-degenerative disorders stimulates due to the loss of dopaminergic neurons from the substantia nigra. Electroencephalogram (EEG) signals are being extensively utilized for diagnosing PD. The existing approaches extract the features using various frequency transformations that lose valuable signal information. An optimized Deep Convolutional Neural Network (CNN) inspired by the encoder part of U-Net architecture is proposed for classifying PD incorporating the resting electroencephalogram (EEG) signal dataset. The proposed model follows the U-Net architecture for extracting the features from the signals. The EEG recordings are taken from two datasets: the University of Mexico (UNM) EEGs and the University of California San Diego (UCSD) resting state dataset. The EEGs are pre-processed with a basic pre-processing pipeline, then separated into single channels, plotting each channel as a simple graph. These graphs are then fed to the proposed 23-layered convolutional neural network (CNN) for classifying PD from the normal control. Consequently, the model achieved maximum values of 93.10%, 93.18%, 93.09%, and 0.9313 of accuracy, precision, recall, and F1-score respectively for the UNM dataset, whereas, 97.90%, 98%, 97.87% and 0.9794 of accuracy, precision, recall, and F1-score respectively for UCSD dataset. The results show improved scores compared to the individual Machine Learning and CNN models applied on the same datasets.
C1 [Rizvi, Syed Qasim Afser; Wang, Guojun] Guangzhou Univ, Sch Comp Sci, Guangzhou 510006, Peoples R China.
   [Khan, Asif] Integral Univ, Dept Comp Applicat, Lucknow 226026, Uttar Pradesh, India.
   [Hasan, Mohammad Kamrul; Ghazal, Taher M.] Univ Kebangsaan Malaysia, Fac Informat Sci & Technol, Bangi 43600, Malaysia.
   [Khan, Atta Ur Rehman] Ajman Univ, Coll Engn & IT, Ajman, U Arab Emirates.
   [Ghazal, Taher M.] Appl Sci Private Univ, Appl Sci Res Ctr, Amman 11937, Jordan.
   [Ghazal, Taher M.] Skyline Univ Coll, Sch Informat Technol, Sharjah, U Arab Emirates.
C3 Guangzhou University; Integral University; Universiti Kebangsaan
   Malaysia; Ajman University
RP Wang, GJ (通讯作者)，Guangzhou Univ, Sch Comp Sci, Guangzhou 510006, Peoples R China.
EM csgjwang@gzhu.edu.cn
RI Ghazal, Taher M./AAS-7443-2021; Khan, Atta ur Rehman/K-3829-2014
OI Ghazal, Taher M./0000-0003-0672-7924; Khan, Atta ur
   Rehman/0000-0003-2930-6508; Hasan, Dr. Mohammad
   Kamrul/0000-0001-5511-0205
FU National Natural Science Foundation of China [62372121]; Key Research
   and Development Program of China [2020YFB1005804]
FX This work was supported in part by the National Natural Science
   Foundation of China under Grant 62372121, and in part by the Key
   Research and Development Program of China under Grant 2020YFB1005804.
CR Aayesha, 2021, MULTIMED TOOLS APPL, V80, P17849, DOI 10.1007/s11042-021-10597-6
   Abbas K, 2023, IEEE ACCESS, V11, P37546, DOI 10.1109/ACCESS.2023.3262587
   Ahmed MZI, 2023, BIOENGINEERING-BASEL, V10, DOI 10.3390/bioengineering10010054
   Alexander Garrett E, 2004, Dialogues Clin Neurosci, V6, P259
   Anjum MF, 2020, PARKINSONISM RELAT D, V79, P79, DOI 10.1016/j.parkreldis.2020.08.001
   Arasteh E, 2022, ALGORITHMS, V15, DOI 10.3390/a15010005
   Betrouni N, 2019, MOVEMENT DISORD, V34, P210, DOI 10.1002/mds.27528
   Bugdol Marcin, 2022, Information Technology in Biomedicine: 9th International Conference, ITIB 2022, Proceedings. Advances in Intelligent Systems and Computing (1429), P43, DOI 10.1007/978-3-031-09135-3_4
   Cavanagh JF, 2017, FRONT NEUROINFORM, V11, DOI 10.3389/fninf.2017.00067
   Chaturvedi M, 2017, FRONT AGING NEUROSCI, V9, DOI 10.3389/fnagi.2017.00003
   Chu CG, 2023, IEEE J BIOMED HEALTH, V27, P1307, DOI 10.1109/JBHI.2022.3232811
   Cura OK, 2021, INT J NEURAL SYST, V31, DOI 10.1142/S0129065721500052
   Dhasarathan C, 2023, COMPUT COMMUN, V199, P87, DOI 10.1016/j.comcom.2022.12.004
   Ghosh R, 2023, IEEE SENS J, V23, P5422, DOI 10.1109/JSEN.2023.3237383
   Hasan MK, 2022, IEEE T IND INFORM, V18, P8895, DOI [10.1109/TII.2022.3148250, 10.4018/IJTD.304381]
   Hasan MK, 2021, FRONT PUBLIC HEALTH, V9, DOI 10.3389/fpubh.2021.737149
   Hassin-Baer S, 2022, PLOS ONE, V17, DOI 10.1371/journal.pone.0261947
   He RC, 2018, FRONT AGING NEUROSCI, V10, DOI 10.3389/fnagi.2018.00305
   Hong YG, 2021, BRAIN SCI, V11, DOI 10.3390/brainsci11030293
   Hu L., 2019, EEG SIGNAL PROCESSIN, DOI DOI 10.1007/978-981-13-9113-2
   Jiang X, 2019, SENSORS-BASEL, V19, DOI 10.3390/s19050987
   Khan A, 2022, ALEX ENG J, V61, P12549, DOI 10.1016/j.aej.2022.05.043
   Khan W, 2022, IEEE ACCESS, V10, P91160, DOI 10.1109/ACCESS.2022.3201332
   Khare SK, 2021, BIOCYBERN BIOMED ENG, V41, P679, DOI 10.1016/j.bbe.2021.04.008
   Khosla A, 2022, BIOCYBERN BIOMED ENG, V42, P108, DOI 10.1016/j.bbe.2021.12.005
   Lee SB, 2022, PARKINSONISM RELAT D, V95, P77, DOI 10.1016/j.parkreldis.2022.01.011
   Luck SJ, 2014, INTRODUCTION TO THE EVENT-RELATED POTENTIAL TECHNIQUE, 2ND EDITION, P1
   Maitin AM, 2020, APPL SCI-BASEL, V10, DOI 10.3390/app10238662
   Mirzaei G, 2022, BIOMED SIGNAL PROCES, V72, DOI 10.1016/j.bspc.2021.103293
   Murugappan M, 2020, PLOS ONE, V15, DOI 10.1371/journal.pone.0242014
   Oh SL, 2020, NEURAL COMPUT APPL, V32, P10927, DOI 10.1007/s00521-018-3689-5
   Qiu LA, 2022, FRONT NEUROSCI-SWITZ, V16, DOI 10.3389/fnins.2022.957181
   Rabby MKM, 2021, ACMSE 2021: PROCEEDINGS OF THE 2021 ACM SOUTHEAST CONFERENCE, P17, DOI 10.1145/3409334.3452065
   Rizvi S. Q. A., 2019, P INT C SMART CIT IN, P323
   Rockhill Alexander P, 2020, OpenNeuro, DOI 10.18112/OPENNEURO.DS002778.V1.0.2
   Ruiz S. A. P., 2021, B.S. thesis
   Shaban M, 2022, PLOS ONE, V17, DOI 10.1371/journal.pone.0263159
   Sivaranjini S, 2020, MULTIMED TOOLS APPL, V79, P15467, DOI 10.1007/s11042-019-7469-8
   Sood T., 2019, INT C ADV COMP ADV C, P296, DOI DOI 10.1007/978-981-13-9939-8_27
   Sugden R., 2023, medRxiv
   Vavoulis A, 2023, SIGNALS-BASEL, V4, P73, DOI 10.3390/signals4010004
   Verma HC, 2022, IEEE ACCESS, V10, P85764, DOI 10.1109/ACCESS.2022.3194000
   Verma S., 2023, arXiv
   Yamashita R, 2018, INSIGHTS IMAGING, V9, P611, DOI 10.1007/s13244-018-0639-9
   Zhang RL, 2022, BIOMED SIGNAL PROCES, V78, DOI 10.1016/j.bspc.2022.103883
NR 45
TC 0
Z9 0
U1 8
U2 8
PU IEEE-INST ELECTRICAL ELECTRONICS ENGINEERS INC
PI PISCATAWAY
PA 445 HOES LANE, PISCATAWAY, NJ 08855-4141 USA
SN 2169-3536
J9 IEEE ACCESS
JI IEEE Access
PY 2023
VL 11
BP 107703
EP 107724
DI 10.1109/ACCESS.2023.3319248
PG 22
WC Computer Science, Information Systems; Engineering, Electrical &
   Electronic; Telecommunications
WE Science Citation Index Expanded (SCI-EXPANDED)
SC Computer Science; Engineering; Telecommunications
GA U1LW4
UT WOS:001082497600001
OA gold
DA 2024-04-10
ER

PT J
AU Massa, F
   Meli, R
   Grazzini, M
   Famà, F
   De Carli, F
   Filippi, L
   Arnaldi, D
   Pardini, M
   Morbelli, S
   Nobili, F
AF Massa, Federico
   Meli, Riccardo
   Grazzini, Matteo
   Fama, Francesco
   De Carli, Fabrizio
   Filippi, Laura
   Arnaldi, Dario
   Pardini, Matteo
   Morbelli, Silvia
   Nobili, Flavio
TI Utility of quantitative EEG in early Lewy body disease
SO PARKINSONISM & RELATED DISORDERS
LA English
DT Article
DE Lewy body disease; Parkinson's disease; Mild cognitive impairment;
   Quantitative EEG; Alpha/theta ratio
ID MILD COGNITIVE IMPAIRMENT; PARKINSONS-DISEASE; DIAGNOSTIC-CRITERIA;
   ALZHEIMERS-DISEASE; CORTICAL SOURCES; DEMENTIA; BODIES;
   ELECTROENCEPHALOGRAM; PROGRESSION; RHYTHMS
AB Introduction: The reduction of background activity and the increase of low-frequency powers on electroencephalogram (EEG) correlate with cognitive impairment and have been suggested to be underpinned by cholinergic deficit. We aimed to investigate the ratio between alpha and theta band power (alpha/theta ratio), as a synoptic index of quantitative EEG (qEEG) slowing-down, in a peculiar group of patients with mild cognitive impairment (MCI) due to an early-stage Lewy body disease (MCI-LBD), as compared to de novo PD patients without cognitive impairment (PD-MOT), to patients with MCI due to Alzheimer's disease (MCI-AD), and to healthy controls (HC).
   Methods: Twelve patients with MCI-LBD (8 males; mean age 74.8 +/- 3.6), 11 PD-MOT, 11 MCI-AD and 24 HC subjects undergoing qEEG were matched for gender, age, and education. Following logarithmic transformation, the alpha/theta ratio was compared among groups and brain regions by repeated measures ANOVA, also exploring group*regions interactions.
   Results: A significant effect of group (p = 0.0003), regions (p = 0.0001), and group*regions interaction (p = 0.0001) on the alpha/theta ratio was observed. At post-hoc analysis, alpha/theta ratio was significantly lower in MCI-LBD (p = 0.001) and in PD-MOT (p = 0.02) compared to HC, and in MCI-LBD than MCI-AD (p = 0.05). No significant differences were found between MCI-AD and HC, as well as between MCI-LBD and PD-MOT.
   Conclusion: The alpha/theta power ratio as a synoptic index of EEG background slowing-down could be a simple and easy-to-use qEEG index which might indirectly mirror a cholinergic failure, useful to pick-up those MCI patients at higher risk of developing a Lewy-body disease.
C1 [Massa, Federico; Meli, Riccardo; Grazzini, Matteo; Fama, Francesco; Filippi, Laura; Arnaldi, Dario; Pardini, Matteo; Nobili, Flavio] Univ Genoa, Dept Excellence, Dept Neurosci Rehabil Ophthalmol Genet Maternal C, Italian Minist Univ & Res, Largo Daneo 3, I-16132 Genoa, Italy.
   [Fama, Francesco; Arnaldi, Dario; Pardini, Matteo; Morbelli, Silvia; Nobili, Flavio] Osped Policlin San Martino, IRCCS, Largo Benzi 10, I-16132 Genoa, Italy.
   [De Carli, Fabrizio] CNR, Inst Bioimaging & Mol Physiol, Largo Benzi 10, I-16132 Genoa, Italy.
   [Morbelli, Silvia] Univ Genoa, Dept Hlth Sci DISSAL, Via Pastore 1, I-16132 Genoa, Italy.
C3 University of Genoa; Consiglio Nazionale delle Ricerche (CNR);
   University of Genoa
RP Massa, F (通讯作者)，Univ Genoa, Dept Excellence, Dept Neurosci Rehabil Ophthalmol Genet Maternal C, Italian Minist Univ & Res, Largo Daneo 3, I-16132 Genoa, Italy.
EM fedemassa88@gmail.com
RI Massa, Federico/T-1096-2019; Arnaldi, Dario/F-8217-2013; Pardini,
   Matteo/F-8414-2010
OI Massa, Federico/0000-0001-5667-204X; Arnaldi, Dario/0000-0001-6823-6069;
   , Laura Filippi/0000-0002-2423-9441; Pardini, Matteo/0000-0002-4740-1982
FU Novartis; Nutricia; University of Genoa "curiosity-driven" grant
FX Pardini M receives research support from Novartis and Nutricia, received
   fees from Novartis, Merck and Biogen and is partly supported by a
   University of Genoa "curiosity-driven" grant. Morbelli S has received
   speaker Honoraria from Ge Healthcare, Nobili F has received fees for
   participating in boards from Roche, and speaker Honoraria from Bial e
   G.E. Healthcare. The other authors have nothing to disclose.
CR Albert MS, 2011, ALZHEIMERS DEMENT, V7, P270, DOI 10.1016/j.jalz.2011.03.008
   [Anonymous], 2018, NEUROLOGY, DOI DOI 10.1212/WNL.0000000000006473
   Arnaldi D, 2017, MOVEMENT DISORD, V32, P1738, DOI 10.1002/mds.27190
   Babiloni C, 2013, J ALZHEIMERS DIS, V34, P1015, DOI 10.3233/JAD-121750
   Babiloni C, 2011, CLIN NEUROPHYSIOL, V122, P2355, DOI 10.1016/j.clinph.2011.03.029
   Barlow J.S., 1986, HDB ELECTROENCEPHALO, V2, P15
   Benz N, 2014, FRONT AGING NEUROSCI, V6, DOI 10.3389/fnagi.2014.00314
   Bohnen NI, 2011, BEHAV BRAIN RES, V221, P564, DOI 10.1016/j.bbr.2009.12.048
   Bonanni L, 2008, BRAIN, V131, P690, DOI 10.1093/brain/awm322
   Bonanni L, 2015, NEUROBIOL AGING, V36, P434, DOI 10.1016/j.neurobiolaging.2014.07.009
   Caviness JN, 2016, EUR J NEUROL, V23, P387, DOI 10.1111/ene.12878
   Fantini ML, 2003, ANN NEUROL, V53, P774, DOI 10.1002/ana.10547
   Fengler S, 2017, MOVEMENT DISORD, V32, P1655, DOI 10.1002/mds.27135
   Fonseca LC, 2009, CLIN EEG NEUROSCI, V40, P168, DOI 10.1177/155005940904000309
   Gelb DJ, 1999, ARCH NEUROL-CHICAGO, V56, P33, DOI 10.1001/archneur.56.1.33
   Gu YQ, 2016, CLIN EEG NEUROSCI, V47, P113, DOI 10.1177/1550059414543796
   Kobayashi Y, 2002, NEURAL NETWORKS, V15, P731, DOI 10.1016/S0893-6080(02)00059-X
   Litvan I, 2012, MOVEMENT DISORD, V27, P349, DOI 10.1002/mds.24893
   Massa F, 2019, NEUROBIOL AGING, V76, P9, DOI 10.1016/j.neurobiolaging.2018.12.001
   McKeith IG, 2017, NEUROLOGY, V89, P88, DOI 10.1212/WNL.0000000000004058
   Mesulam M, 2004, ANN NEUROL, V55, P815, DOI 10.1002/ana.20100
   Postuma RB, 2015, MOVEMENT DISORD, V30, P1591, DOI 10.1002/mds.26424
   Pozzi D, 1994, EUR J NEUROL, V1, P147, DOI DOI 10.1111/J.1468-1331.1994
   Roy R, 2016, EUR J NUCL MED MOL I, V43, P1376, DOI 10.1007/s00259-016-3349-x
   Sauerbier A, 2016, PARKINSONISM RELAT D, V22, pS41, DOI 10.1016/j.parkreldis.2015.09.027
   SCHELTENS P, 1992, J NEUROL NEUROSUR PS, V55, P967, DOI 10.1136/jnnp.55.10.967
   Schmidt MT, 2013, FRONT AGING NEUROSCI, V5, DOI 10.3389/fnagi.2013.00060
   SOIKKELI R, 1991, ELECTROEN CLIN NEURO, V79, P159, DOI 10.1016/0013-4694(91)90134-P
   Stoffers D, 2007, BRAIN, V130, P1847, DOI 10.1093/brain/awm034
   Tiraboschi P, 2002, ARCH GEN PSYCHIAT, V59, P946, DOI 10.1001/archpsyc.59.10.946
   van der Zande JJ, 2018, FRONT AGING NEUROSCI, V10, DOI 10.3389/fnagi.2018.00190
   WELCH PD, 1967, IEEE T ACOUST SPEECH, VAU15, P70, DOI 10.1109/TAU.1967.1161901
NR 32
TC 21
Z9 21
U1 1
U2 7
PU ELSEVIER SCI LTD
PI OXFORD
PA THE BOULEVARD, LANGFORD LANE, KIDLINGTON, OXFORD OX5 1GB, OXON, ENGLAND
SN 1353-8020
EI 1873-5126
J9 PARKINSONISM RELAT D
JI Parkinsonism Relat. Disord.
PD JUN
PY 2020
VL 75
BP 70
EP 75
DI 10.1016/j.parkreldis.2020.05.007
PG 6
WC Clinical Neurology
WE Science Citation Index Expanded (SCI-EXPANDED)
SC Neurosciences & Neurology
GA MW7JW
UT WOS:000557209100014
PM 32480310
DA 2024-04-10
ER

PT J
AU Tabejamaat, M
   Mohammadzade, H
AF Tabejamaat, M.
   Mohammadzade, H.
TI Sequential nonlinear encoding: A low dimensional regression algorithm
   with application to EEG-based driving fatigue detection
SO SCIENTIA IRANICA
LA English
DT Article
DE Brain computer interface; Electroencephalography; Fatigue detection;
   Projection pursuit regression; Information
ID MENTAL FATIGUE; VIGILANCE; SPECTRUM; SIGNALS; SYSTEM; SLEEP
AB Regression analysis of real-world data has not always been an easy task, especially when input vectors are presented in a very low dimensional space. EEC-based fatigue detection deals with low dimensional problems and plays a major role in reducing the risk of fatal accidents. We propose a kernel projection pursuit regression algorithm which is a two-step nonlinearity encoding algorithm tailored for such low dimensional problems such as fatigue detection. In this way, data nonlinearity can be investigated from two different perspectives: by first transforming the data into a high dimensional intermediate space and then, applying their spline estimations to the output variables allowing for hierarchical unfolding of data. Experimental results of the SEED VIS database illustrate the average RMSE values of 0.1080% and 0.1054%, respectively, for the temporal and posterior areas of the brain. Our method is validated by conducting some experiments on Parkinson's disease prediction, which further demonstrates the efficiency of our method. This paper proposes a novel regression algorithm to address the encoding problem of highly complex low dimensional data, which is usually encountered in bio-neurological prediction tasks like EEC-based driving fatigue detection. (C) 2022 Sharif University of Technology. All rights reserved.
C1 [Tabejamaat, M.; Mohammadzade, H.] Sharif Univ Technol, Dept Elect Engn, Tehran 111558639, Iran.
C3 Sharif University of Technology
RP Mohammadzade, H (通讯作者)，Sharif Univ Technol, Dept Elect Engn, Tehran 111558639, Iran.
EM tabejamaat4066@gmail.com; hoda@sharif.edu
FU Cognitive Sciences and Technologies Council, and Research Office of the
   Sharif University of Technology
FX This work was partially supported by a grant from Cognitive Sciences and
   Technologies Council, and Research Office of the Sharif University of
   Technology.
CR Amirian I., 2014, Danish Medical Journal, V61, P1
   Armanfard N., 2016, Proceedings of the 2016 IEEE Canadian Conference on Electrical and Computer Engineering CCECE, P1, DOI [DOI 10.1007/978-3-319-59304-3, 10.1109/IEMBS.2010, DOI 10.1109/IEMBS.2010]
   Baccala LA, 2007, PROCEEDINGS OF THE 2007 15TH INTERNATIONAL CONFERENCE ON DIGITAL SIGNAL PROCESSING, P163, DOI 10.1109/ICDSP.2007.4288544
   Barwick F, 2012, CLIN NEUROPHYSIOL, V123, P278, DOI 10.1016/j.clinph.2011.06.027
   Chen YX, 2017, IEEE ENG MED BIO, P537, DOI 10.1109/EMBC.2017.8036880
   Chieh TC, 2003, IEEE ST CONF RES DEV, P45
   Chowdhury M.E., 2018, QATAR FDN ANN RES CO, P11
   CYNTHIA A, 2017, ADV BIOMEDICAL ENG I, P1
   Dehais, 2018, IEEE SMC
   Dimitrakopoulos GN, 2018, IEEE T NEUR SYS REH, V26, P740, DOI 10.1109/TNSRE.2018.2791936
   Durocher M, 2015, J HYDROMETEOROL, V16, P1561, DOI 10.1175/JHM-D-14-0227.1
   FRIEDMAN JH, 1981, J AM STAT ASSOC, V76, P817, DOI 10.2307/2287576
   Galarza EE, 2018, ADV INTELL SYST COMP, V721, P563, DOI 10.1007/978-3-319-73450-7_53
   Guo ZZ, 2018, IEEE T RELIAB, V67, P370, DOI 10.1109/TR.2017.2778754
   Hedlund L, 2015, COMMUNITY MENT HLT J, V51, P377, DOI 10.1007/s10597-014-9746-3
   Herlofson K, 2018, ACTA NEUROL SCAND, V138, P394, DOI 10.1111/ane.12977
   Jammes B., 2008, Somnologie - Schlafforschung und Schlafmedizin, V12, P227, DOI [10.1007/s11818-008-0351-y, DOI 10.1007/S11818-008-0351-Y]
   Jie ZN, 2018, IEEE INT CONF AUTOMA, P571, DOI 10.1109/FG.2018.00091
   Jung SJ, 2014, IET INTELL TRANSP SY, V8, P43, DOI 10.1049/iet-its.2012.0032
   Kirk BP, 1997, P ANN INT IEEE EMBS, V19, P1218, DOI 10.1109/IEMBS.1997.756584
   Kumar A, 2018, 2018 IEEE SYMPOSIUM ON COMPUTER APPLICATIONS & INDUSTRIAL ELECTRONICS (ISCAIE 2018), P339, DOI 10.1109/ISCAIE.2018.8405495
   LAGO PJA, 1989, BIOL CYBERN, V61, P195, DOI 10.1007/BF00198766
   Lee J, 2017, PROCEDIA COMPUT SCI, V116, P421, DOI 10.1016/j.procs.2017.10.083
   Lei Cao, 2010, Proceedings 2010 International Conference on Progress in Informatics and Computing (PIC 2010), P175, DOI 10.1109/PIC.2010.5687413
   Lerdal A, 2005, SCAND J PUBLIC HEALT, V33, P123, DOI 10.1080/14034940410028406
   Li M, 2008, IEEE ENG MED BIO, P5000, DOI 10.1109/IEMBS.2008.4650337
   Lin CT, 2014, IEEE T BIOMED CIRC S, V8, P165, DOI 10.1109/TBCAS.2014.2316224
   Liu NH, 2013, SENSORS-BASEL, V13, P10273, DOI 10.3390/s130810273
   Liu YT, 2016, IEEE INT FUZZY SYST, P2488, DOI 10.1109/FUZZ-IEEE.2016.7738006
   MACKIEWICZ A, 1993, COMPUT GEOSCI, V19, P303, DOI 10.1016/0098-3004(93)90090-R
   McDonald AD, 2018, ACCIDENT ANAL PREV, V113, P25, DOI 10.1016/j.aap.2018.01.005
   Meek PM, 2000, NURS RES, V49, P181, DOI 10.1097/00006199-200007000-00001
   Mohammadpour M, 2017, 2017 3RD IRANIAN CONFERENCE ON SIGNAL PROCESSING AND INTELLIGENT SYSTEMS (ICSPIS), P34, DOI 10.1109/ICSPIS.2017.8311585
   Ndaro NZ, 2018, MINIM INVASIVE SURG, V2018, DOI 10.1155/2018/2389158
   Neu D, 2014, J PSYCHOSOM RES, V76, P286, DOI 10.1016/j.jpsychores.2014.02.002
   NHTSA, 2017, FAT TRAFF CRASH DAT
   NING TK, 1989, IEEE T BIO-MED ENG, V36, P497, DOI 10.1109/10.18759
   Ouyang T., 2010, INT C BIOM ENG COMP, P1
   Patel M, 2011, EXPERT SYST APPL, V38, P7235, DOI 10.1016/j.eswa.2010.12.028
   Peng HC, 2005, IEEE T PATTERN ANAL, V27, P1226, DOI 10.1109/TPAMI.2005.159
   Plante DT, 2016, CLIN NEUROPHYSIOL, V127, P1436, DOI 10.1016/j.clinph.2015.10.040
   PLATTE K, 2018, MINIMALLY INVA SIVE, V1, P1
   PUDIL P, 1994, PATTERN RECOGN LETT, V15, P1119, DOI 10.1016/0167-8655(94)90127-9
   Sasikala R., 2018, INT J EMERG TECHNOL, V6, P1
   Shen KQ, 2007, IEEE T BIO-MED ENG, V54, P1231, DOI 10.1109/TBME.2007.890733
   Shi LC, 2013, IEEE ENG MED BIO, P6627, DOI 10.1109/EMBC.2013.6611075
   Shi LC, 2013, IEEE ENG MED BIO, P6623, DOI 10.1109/EMBC.2013.6611074
   Tipping ME, 1999, J R STAT SOC B, V61, P611, DOI 10.1111/1467-9868.00196
   Tuwairqi K, 2015, OPEN ACCESS SURG, V8, P43, DOI 10.2147/OAS.S77711
   WELCH PD, 1967, IEEE T ACOUST SPEECH, VAU15, P70, DOI 10.1109/TAU.1967.1161901
   Whitehead L, 2009, J PAIN SYMPTOM MANAG, V37, P107, DOI 10.1016/j.jpainsymman.2007.08.019
   Wright J, 2009, IEEE T PATTERN ANAL, V31, P210, DOI 10.1109/TPAMI.2008.79
   Yan RH, 2018, IET INTELL TRANSP SY, V12, P504, DOI 10.1049/iet-its.2017.0289
   Yu H, 2010, IEEE ENG MED BIO, P2439, DOI 10.1109/IEMBS.2010.5626084
   Zhang L., 2018, INT C APPL HU MAN FA, P146
   Zhao CL, 2012, ACCIDENT ANAL PREV, V45, P83, DOI 10.1016/j.aap.2011.11.019
   Zheng WL, 2017, J NEURAL ENG, V14, DOI 10.1088/1741-2552/aa5a98
   Zhou X, 2018, IET INTELL TRANSP SY, V12, P819, DOI 10.1049/iet-its.2017.0239
NR 58
TC 2
Z9 2
U1 0
U2 11
PU SHARIF UNIV TECHNOLOGY
PI TEHRAN
PA PO BOX 11155-8639, TEHRAN, 00000, IRAN
SN 1026-3098
J9 SCI IRAN
JI Sci. Iran.
PD MAY-JUN
PY 2022
VL 29
IS 3
BP 1486
EP 1505
DI 10.24200/sci.2020.53905.3479
PG 20
WC Engineering, Multidisciplinary
WE Science Citation Index Expanded (SCI-EXPANDED)
SC Engineering
GA 2M3WU
UT WOS:000817634700004
OA gold
DA 2024-04-10
ER

PT J
AU McMackin, R
   Muthuraman, M
   Groppa, S
   Babiloni, C
   Taylor, JP
   Kiernan, MC
   Nasseroleslami, B
   Hardiman, O
AF McMackin, Roisin
   Muthuraman, Muthuraman
   Groppa, Sergiu
   Babiloni, Claudio
   Taylor, John-Paul
   Kiernan, Matthew C.
   Nasseroleslami, Bahman
   Hardiman, Orla
TI Measuring network disruption in neurodegenerative diseases: New
   approaches using signal analysis
SO JOURNAL OF NEUROLOGY NEUROSURGERY AND PSYCHIATRY
LA English
DT Review
ID TRANSCRANIAL MAGNETIC STIMULATION; MILD COGNITIVE IMPAIRMENT;
   FRONTOTEMPORAL DEMENTIA; ALZHEIMERS-DISEASE; PARKINSONS-DISEASE; NEURAL
   SYNCHRONIZATION; BEHAVIORAL VARIANT; QUANTITATIVE EEG; LEWY BODIES;
   BRAIN
AB Advanced neuroimaging has increased understanding of the pathogenesis and spread of disease, and offered new therapeutic targets. MRI and positron emission tomography have shown that neurodegenerative diseases including Alzheimer's disease (AD), Lewy body dementia (LBD), Parkinson's disease (PD), frontotemporal dementia (FTD), amyotrophic lateral sclerosis (ALS) and multiple sclerosis (MS) are associated with changes in brain networks. However, the underlying neurophysiological pathways driving pathological processes are poorly defined. The gap between what imaging can discern and underlying pathophysiology can now be addressed by advanced techniques that explore the cortical neural synchronisation, excitability and functional connectivity that underpin cognitive, motor, sensory and other functions. Transcranial magnetic stimulation can show changes in focal excitability in cortical and transcortical motor circuits, while electroencephalography and magnetoencephalography can now record cortical neural synchronisation and connectivity with good temporal and spatial resolution. Here we reflect on the most promising new approaches to measuring network disruption in AD, LBD, PD, FTD, MS, and ALS. We consider the most groundbreaking and clinically promising studies in this field. We outline the limitations of these techniques and how they can be tackled and discuss how these novel approaches can assist in clinical trials by predicting and monitoring progression of neurophysiological changes underpinning clinical symptomatology.
C1 [McMackin, Roisin; Nasseroleslami, Bahman; Hardiman, Orla] Univ Dublin, Acad Unit Neurol, Trinity Coll Dublin, Dublin, Ireland.
   [Muthuraman, Muthuraman; Groppa, Sergiu] Johannes Gutenberg Univ Mainz, Dept Neurol, Univ Med, Mainz, Germany.
   [Babiloni, Claudio] Univ Roma La Sapienza, Dipartimento Fisiol & Farmacol Vittorio Erspamer, Rome, Italy.
   [Babiloni, Claudio] Ist Ricovero & Cura San Raffaele Cassino, Cassino, Italy.
   [Taylor, John-Paul] Newcastle Univ, Inst Neurosci, Newcastle Upon Tyne, Tyne & Wear, England.
   [Kiernan, Matthew C.] Univ Sydney, Brain & Mind Ctr, Sydney, NSW, Australia.
   [Kiernan, Matthew C.] Royal Prince Alfred Hosp, Inst Clin Neurosci, Sydney, NSW, Australia.
   [Hardiman, Orla] Beaumont Hosp, Dublin, Ireland.
C3 Trinity College Dublin; Johannes Gutenberg University of Mainz; Sapienza
   University Rome; Newcastle University - UK; University of Sydney; NSW
   Health; Royal Prince Alfred Hospital; University of Sydney
RP Hardiman, O (通讯作者)，Univ Dublin, Trinity Coll Dublin, Trinity Biomed Sci Inst, Acad Unit Neurol, Room 5-43,152-160 Pearse St, Dublin D02 R590, Ireland.
EM hardimao@tcd.ie
RI Muthuraman, Muthuraman/ABD-2021-2020; Hardiman, Orla/Y-3441-2019;
   Nasseroleslami, Bahman/D-3546-2012; Taylor, John Paul/D-1480-2009;
   Kiernan, Matthew C./E-4460-2011; Babiloni, Claudio/AAC-5324-2022;
   Groppa, Sergiu/A-5711-2019
OI Muthuraman, Muthuraman/0000-0001-6158-2663; Hardiman,
   Orla/0000-0003-2610-1291; Nasseroleslami, Bahman/0000-0002-2227-2176;
   Kiernan, Matthew C./0000-0001-9054-026X; Babiloni,
   Claudio/0000-0002-5245-9839; Groppa, Sergiu/0000-0002-2551-5655; Mc
   Mackin, Roisin/0000-0002-9223-2241; Taylor,
   John-Paul/0000-0001-7958-6558
FU Irish Health Research Board [EIA-2017-019, HRB-MRCG-2018-02,
   HRB-JPND-2017-1]; Science Foundation Ireland [16/ERCD/3854]; Irish
   Research Council [GOIPG/2017/1014, GOIPD/2015/213]; American ALS
   Association [ALS18-CM-396]; Research Motor Neurone; National Institute
   for Health Research (NIHR), Newcastle Biomedical Research Centre based
   at Newcastle upon Tyne Hospitals NHS Foundation Trust and Newcastle
   University; Transregional Collaborative Research Center (CRC) [SFB
   TR-128]; National Health and Medical Research Council of Australia
   Program Grant [1132524]; Practitioner Fellowship [1156093]; Science
   Foundation Ireland (SFI) [16/ERCD/3854] Funding Source: Science
   Foundation Ireland (SFI); Irish Research Council (IRC) [GOIPG/2017/1014]
   Funding Source: Irish Research Council (IRC); Health Research Board
   (HRB) [EIA-2017-019] Funding Source: Health Research Board (HRB)
FX OH, BN and RM were supported by the Irish Health Research Board [grant
   numbers: EIA-2017-019, HRB-MRCG-2018-02, HRB-JPND-2017-1], Science
   Foundation Ireland [grant number: 16/ERCD/3854], the Irish Research
   Council [grant numbers: GOIPG/2017/1014,GOIPD/2015/213], the American
   ALS Association [grant number: ALS18-CM-396] and Research Motor Neurone.
   JPT was supported by the National Institute for Health Research (NIHR),
   Newcastle Biomedical Research Centre based at Newcastle upon Tyne
   Hospitals NHS Foundation Trust and Newcastle University. The views
   expressed are those of the authors and not necessarily those of the NHS,
   the NIHR or the Department of Health. MM and SG were supported by
   Transregional Collaborative Research Center (CRC) SFB TR-128. MCK was
   supported by the National Health and Medical Research Council of
   Australia Program Grant [grant number: 1132524] and Practitioner
   Fellowship [grant number: 1156093]. Funding sources had no involvement
   in the writing of this review.
CR Agarwal S, 2019, J NEUROL NEUROSUR PS, V90, P47, DOI 10.1136/jnnp-2017-317371
   Andersson M, 2008, DEMENT GERIATR COGN, V26, P284, DOI 10.1159/000160962
   [Anonymous], FRONT COMPUT NEUROSC
   [Anonymous], FRONT NEUROL
   [Anonymous], BMC NEUROL
   [Anonymous], NEUROIMAGE CLIN
   [Anonymous], CLIN NEUROPHYSIOLOGY
   [Anonymous], INT J ALZHEIMERS DIS
   [Anonymous], JOVE
   Assenza G, 2017, FRONT AGING NEUROSCI, V9, DOI 10.3389/fnagi.2017.00252
   Babiloni C, 2006, CLIN NEUROPHYSIOL, V117, P1113, DOI 10.1016/j.clinph.2006.01.020
   Babiloni C, 2018, J ALZHEIMERS DIS, V62, P247, DOI 10.3233/JAD-170703
   Babiloni C, 2017, J ALZHEIMERS DIS, V59, P339, DOI 10.3233/JAD-160883
   Babiloni C, 2016, INT J PSYCHOPHYSIOL, V103, P88, DOI 10.1016/j.ijpsycho.2015.02.008
   Babiloni C, 2011, CLIN NEUROPHYSIOL, V122, P2355, DOI 10.1016/j.clinph.2011.03.029
   Basar E, 2017, NEUROIMAGE-CLIN, V14, P580, DOI 10.1016/j.nicl.2017.02.021
   Bede P, 2013, NEUROLOGY, V81, P2107, DOI 10.1212/01.wnl.0000437313.80913.2c
   Burns A, 2009, BRIT MED J, V338, DOI 10.1136/bmj.b75
   Caviness JN, 2015, J PARKINSON DIS, V5, P117, DOI 10.3233/JPD-140480
   Darvas F, 2004, NEUROIMAGE, V23, pS289, DOI 10.1016/j.neuroimage.2004.07.014
   Devenney EM, 2018, NEUROLOGY, V91, P1498, DOI 10.1212/WNL.0000000000006344
   Di Filippo M, 2018, NAT REV NEUROSCI, V19, P599, DOI 10.1038/s41583-018-0053-9
   Di Lazzaro V, 2005, J NEUROL NEUROSUR PS, V76, P1064, DOI 10.1136/jnnp.2004.051334
   Dottori M, 2017, SCI REP-UK, V7, DOI 10.1038/s41598-017-04204-8
   Dubbelink KTEO, 2013, NEUROBIOL AGING, V34, P408, DOI 10.1016/j.neurobiolaging.2012.02.029
   Dukic S, 2017, IEEE ENG MED BIO, P3949, DOI 10.1109/EMBC.2017.8037720
   Elamin M, 2011, NEUROLOGY, V76, P1263, DOI 10.1212/WNL.0b013e318214359f
   Farzan F, 2017, SCI REP-UK, V7, DOI 10.1038/s41598-017-07613-x
   Franciotti R, 2006, NEUROBIOL AGING, V27, P1100, DOI 10.1016/j.neurobiolaging.2005.05.027
   Galvin M, 2017, PLOS ONE, V12, DOI 10.1371/journal.pone.0179796
   Garn H, 2017, J NEURAL TRANSM, V124, P569, DOI 10.1007/s00702-017-1699-6
   Graimann B, 2006, PROG BRAIN RES, V159, P79, DOI 10.1016/S0079-6123(06)59006-5
   Grieve SM, 2016, AMYOTROPH LAT SCL FR, V17, P85, DOI 10.3109/21678421.2015.1074707
   Groppa S, 2012, CLIN NEUROPHYSIOL, V123, P858, DOI 10.1016/j.clinph.2012.01.010
   Gschwind M, 2016, NEUROIMAGE-CLIN, V12, P466, DOI 10.1016/j.nicl.2016.08.008
   Hardmeier M, 2017, MULT SCLER J, V23, P1309, DOI 10.1177/1352458517707265
   Ibey RJ, 2015, CLIN NEUROPHYSIOL, V126, P1934, DOI 10.1016/j.clinph.2014.12.006
   Iyer PM, 2017, FRONT NEUROL, V8, DOI 10.3389/fneur.2017.00395
   Iyer PM, 2015, PLOS ONE, V10, DOI 10.1371/journal.pone.0128682
   Jenkinson N, 2011, TRENDS NEUROSCI, V34, P611, DOI 10.1016/j.tins.2011.09.003
   Kale N, 2009, J CLIN NEUROSCI, V16, P1439, DOI 10.1016/j.jocn.2009.03.009
   Keppler JS, 2001, AM J ROENTGENOL, V177, P31, DOI 10.2214/ajr.177.1.1770031
   Krieger SC, 2016, NEUROL-NEUROIMMUNOL, V3, DOI 10.1212/NXI.0000000000000279
   Lanata SC, 2016, J NEUROL NEUROSUR PS, V87, P501, DOI 10.1136/jnnp-2015-310697
   Lindau M, 2003, DEMENT GERIATR COGN, V15, P106, DOI 10.1159/000067973
   Little S, 2013, ANN NEUROL, V74, P449, DOI 10.1002/ana.23951
   Ljubisavljevic MR, 2013, CURR ALZHEIMER RES, V10, P578
   Love S, 2004, HISTOPATHOLOGY, V44, P309, DOI 10.1111/j.1365-2559.2004.01794.x
   Ludolph A, 2015, AMYOTROPH LAT SCL FR, V16, P291, DOI 10.3109/21678421.2015.1049183
   Machts J, 2018, NEUROIMAGE-CLIN, V18, P648, DOI 10.1016/j.nicl.2018.03.002
   McLaughlin RL, 2017, NAT COMMUN, V8, DOI 10.1038/ncomms14774
   Menke RAL, 2018, NEUROIMAGE-CLIN, V17, P953, DOI 10.1016/j.nicl.2017.12.025
   Menon P, 2015, LANCET NEUROL, V14, P478, DOI 10.1016/S1474-4422(15)00014-9
   Metin SZ, 2018, CLIN EEG NEUROSCI, V49, P171, DOI 10.1177/1550059417750914
   Mognon A, 2011, PSYCHOPHYSIOLOGY, V48, P229, DOI 10.1111/j.1469-8986.2010.01061.x
   Murakami S, 2006, J PHYSIOL-LONDON, V575, P925, DOI 10.1113/jphysiol.2006.105379
   Muthuraman M, 2018, BRAIN, V141, P1770, DOI 10.1093/brain/awy098
   Muthuraman M, 2014, PLOS ONE, V9, DOI 10.1371/journal.pone.0091441
   Nasseroleslami B., 2017, Cereb Cortex
   Neuper C., 2006, Event-Related Dynamics of Brain Oscillations
   Ni Z, 2013, NEUROLOGY, V80, P1746, DOI 10.1212/WNL.0b013e3182919029
   Nishida K, 2011, CLIN NEUROPHYSIOL, V122, P1718, DOI 10.1016/j.clinph.2011.02.011
   Park J, 2016, ANN REHABIL MED-ARM, V40, P81, DOI 10.5535/arm.2016.40.1.81
   Pokryszko-Dragan A, 2015, NEUROL SCI, V36, P235, DOI 10.1007/s10072-014-1953-8
   Proudfoot M, 2018, NEUROLOGY, V90, pE1418, DOI 10.1212/WNL.0000000000005333
   Reis PMR, 2014, FRONT HUM NEUROSCI, V8, DOI 10.3389/fnhum.2014.00156
   Ringholz GM, 2005, NEUROLOGY, V65, P586, DOI 10.1212/01.wnl.0000172911.39167.b6
   Ruddy KL, 2017, J NEUROSCI, V37, P2555, DOI 10.1523/JNEUROSCI.2536-16.2017
   Sanacora G, 2014, MOL PSYCHIATR, V19, P978, DOI 10.1038/mp.2013.130
   Scheltens P, 2012, J ALZHEIMERS DIS, V31, P225, DOI 10.3233/JAD-2012-121189
   Siegel M, 2012, NAT REV NEUROSCI, V13, P121, DOI 10.1038/nrn3137
   Snyder SM, 2015, BRAIN BEHAV, V5, DOI 10.1002/brb3.330
   Surmeier DJ, 2017, NAT REV NEUROSCI, V18, P101, DOI 10.1038/nrn.2016.178
   Telenczuk B, 2015, NEUROIMAGE, V109, P357, DOI 10.1016/j.neuroimage.2014.12.057
   UENO S, 1990, IEEE T MAGN, V26, P1539, DOI 10.1109/20.104438
   van Diessen E, 2015, CLIN NEUROPHYSIOL, V126, P1468, DOI 10.1016/j.clinph.2014.11.018
   Vecchio Fabrizio, 2013, Suppl Clin Neurophysiol, V62, P223
   Vucic S, 2008, BRAIN, V131, P1540, DOI 10.1093/brain/awn071
   Vuckovic A, 2015, CLIN NEUROPHYSIOL, V126, P2170, DOI 10.1016/j.clinph.2014.12.033
NR 79
TC 42
Z9 43
U1 3
U2 25
PU BMJ PUBLISHING GROUP
PI LONDON
PA BRITISH MED ASSOC HOUSE, TAVISTOCK SQUARE, LONDON WC1H 9JR, ENGLAND
SN 0022-3050
EI 1468-330X
J9 J NEUROL NEUROSUR PS
JI J. Neurol. Neurosurg. Psychiatry
PD SEP
PY 2019
VL 90
IS 9
BP 1011
EP 1020
DI 10.1136/jnnp-2018-319581
PG 10
WC Clinical Neurology; Psychiatry; Surgery
WE Science Citation Index Expanded (SCI-EXPANDED)
SC Neurosciences & Neurology; Psychiatry; Surgery
GA JD9EY
UT WOS:000490290900009
PM 30760643
OA Green Published, hybrid
DA 2024-04-10
ER

PT J
AU Iannilli, E
   Stephan, L
   Hummel, T
   Reichmann, H
   Haehner, A
AF Iannilli, Emilia
   Stephan, Lars
   Hummel, Thomas
   Reichmann, Heinz
   Haehner, Antje
TI Olfactory impairment in Parkinson's disease is a consequence of central
   nervous system decline
SO JOURNAL OF NEUROLOGY
LA English
DT Article
DE Anosmia; Hyposmia; Olfaction; OERPs; Parkinson's disease
ID ANTERIOR CINGULATE CORTEX; VISUAL EVOKED-POTENTIALS; EVENT-RELATED
   POTENTIALS; DOPAMINE TRANSPORTERS; ODOR IDENTIFICATION; DISCRIMINATION;
   CONNECTIVITY; CRITERIA; EMOTION; APATHY
AB Early diagnosis and timely treatment of Parkinson's disease are essential factors to provide these patients with a longer period of a better quality of life. Olfactory loss is among the first non-motor symptoms of the disease; however, in light of the many causes of smell loss, it is a very unspecific biomarker and should only be used as part of a diagnostic test battery. In this study, we investigated the olfactory response in 71 subjects, consisting of Parkinson's disease patients, hyposmic and anosmic patients of other causes, and normosmic individuals searching for sensitive, distinct biomarkers for which we used scalp event-related 64-channel electroencephalography and psychophysical tests. The analysis of the global field power indicated significant measurable differences between patients with Parkinson's disease and otherwise olfactory dysfunctional and normosmic individuals. The localization of brain sources, in particular, provides evidence for differences in mainly late EEG-components suggesting a decline of central brain networks as a causal factor for olfactory loss in Parkinson's disease. The findings indicate a different pattern of olfactory processing in patients with Parkinson's disease compared to olfactory dysfunctions of other origin, which provide further insights into the mechanisms behind olfactory dysfunction in Parkinson's.
C1 [Iannilli, Emilia; Stephan, Lars; Hummel, Thomas; Haehner, Antje] Tech Univ Dresden, Interdisciplinary Ctr Smell & Taste, Dept Otorhinolaryngol, Fetscherstr 74, D-01307 Dresden, Germany.
   [Reichmann, Heinz] Tech Univ Dresden, Dept Neurol, Fetscherstr 74, Dresden, Germany.
C3 Technische Universitat Dresden; Technische Universitat Dresden
RP Iannilli, E (通讯作者)，Tech Univ Dresden, Interdisciplinary Ctr Smell & Taste, Dept Otorhinolaryngol, Fetscherstr 74, D-01307 Dresden, Germany.
EM emilia.iannilli@googlemail.com
RI Iannilli, Emilia/H-6776-2019
OI Iannilli, Emilia/0000-0001-6871-3769
CR Allman JM, 2001, ANN NY ACAD SCI, V935, P107, DOI 10.1111/j.1749-6632.2001.tb03476.x
   Barz S, 1997, NEUROLOGY, V49, P1424, DOI 10.1212/WNL.49.5.1424
   Berg D, 2015, MOVEMENT DISORD, V30, P1600, DOI 10.1002/mds.26431
   BERNHEIMER H, 1973, J NEUROL SCI, V20, P415, DOI 10.1016/0022-510X(73)90175-5
   Bocquillon P, 2015, PLOS ONE, V10, DOI 10.1371/journal.pone.0131654
   BODISWOLLNER I, 1978, BRAIN, V101, P661, DOI 10.1093/brain/101.4.661
   BODISWOLLNER I, 1982, ANN NEUROL, V11, P478, DOI 10.1002/ana.410110507
   Braak H, 2004, CELL TISSUE RES, V318, P121, DOI 10.1007/s00441-004-0956-9
   Camicioli R, 2003, MOVEMENT DISORD, V18, P784, DOI 10.1002/mds.10444
   Carter CS, 1998, SCIENCE, V280, P747, DOI 10.1126/science.280.5364.747
   Del Tredici K, 2002, J NEUROPATH EXP NEUR, V61, P413, DOI 10.1093/jnen/61.5.413
   DESMEDT JE, 1990, ELECTROEN CLIN NEURO, P22
   Dietz J, 2013, NEUROPSYCHOLOGIA, V51, P960, DOI 10.1016/j.neuropsychologia.2013.01.001
   DOTY RL, 1984, PHYSIOL BEHAV, V32, P489, DOI 10.1016/0031-9384(84)90269-5
   Farrer C, 2008, CEREB CORTEX, V18, P254, DOI 10.1093/cercor/bhm050
   FOLSTEIN MF, 1975, J PSYCHIAT RES, V12, P189, DOI 10.1016/0022-3956(75)90026-6
   GASPAR P, 1989, J COMP NEUROL, V279, P249, DOI 10.1002/cne.902790208
   GERMAN DC, 1989, ANN NEUROL, V26, P507, DOI 10.1002/ana.410260403
   GROSSMAN M, 1992, CEREB CORTEX, V2, P513, DOI 10.1093/cercor/2.6.513
   Gruzelier JH, 1999, SCHIZOPHRENIA BULL, V25, P91, DOI 10.1093/oxfordjournals.schbul.a033370
   Haehner A, 2009, PARKINSONISM RELAT D, V15, P490, DOI 10.1016/j.parkreldis.2008.12.005
   HALLIDAY AM, 1976, BRAIN, V99, P357, DOI 10.1093/brain/99.2.357
   Harada H, 2003, CLIN ELECTROENCEPHAL, V34, P191, DOI 10.1177/155005940303400405
   Hawkes CH, 1997, J NEUROL NEUROSUR PS, V62, P436, DOI 10.1136/jnnp.62.5.436
   Hummel T, 1997, CHEM SENSES, V22, P39, DOI 10.1093/chemse/22.1.39
   Hummel T, 2001, METHODS FRONTIERS CH, P129
   HYMAN BT, 1984, SCIENCE, V225, P1168, DOI 10.1126/science.6474172
   Iannilli E, 2015, J NEUROSCI METH, V255, P12, DOI 10.1016/j.jneumeth.2015.07.019
   INNIS RB, 1993, P NATL ACAD SCI USA, V90, P11965, DOI 10.1073/pnas.90.24.11965
   Jahanshahi M, 2010, BRAIN, V133, P727, DOI 10.1093/brain/awq012
   KOBAL G, 1978, EEG-EMG-Z ELEK ELEKT, V9, P135
   Kobal G, 2000, EUR ARCH OTO-RHINO-L, V257, P205, DOI 10.1007/s004050050223
   Kuenig G, 1999, NEUROLOGY, V52, pA349
   LEHMANN D, 1980, ELECTROEN CLIN NEURO, V48, P609, DOI 10.1016/0013-4694(80)90419-8
   Litvan I, 2003, MOVEMENT DISORD, V18, P467, DOI 10.1002/mds.10459
   Marek KL, 1996, NEUROLOGY, V46, P231, DOI 10.1212/WNL.46.1.231
   Martínez-Horta S, 2014, J NEUROSCI, V34, P5918, DOI 10.1523/JNEUROSCI.0251-14.2014
   Menendez RGD, 2001, BRAIN TOPOGR, V14, P131, DOI 10.1023/A:1012944913650
   Mensen A, 2014, PLOS ONE, V9, DOI 10.1371/journal.pone.0085978
   Michel CM, 2004, CLIN NEUROPHYSIOL, V115, P2195, DOI 10.1016/j.clinph.2004.06.001
   Müller A, 2002, J NEURAL TRANSM, V109, P805, DOI 10.1007/s007020200067
   Pascual-Marqui RD, 1993, ELECTROENCEPHALOGR C, V88, P534
   Pause BM, 1996, PSYCHOPHYSIOLOGY, V33, P376, DOI 10.1111/j.1469-8986.1996.tb01062.x
   Peirce JW, 2007, J NEUROSCI METH, V162, P8, DOI 10.1016/j.jneumeth.2006.11.017
   PEPPE A, 1995, NEUROLOGY, V45, P1144, DOI 10.1212/WNL.45.6.1144
   PICTON TW, 1974, ELECTROEN CLIN NEURO, V36, P179, DOI 10.1016/0013-4694(74)90155-2
   Picton TW, 1994, HDB NEUROPHYSIOLOGY
   RINNE JO, 1989, ANN NEUROL, V26, P47, DOI 10.1002/ana.410260107
   Rosenberg-Katz K, 2016, CORTEX, V82, P277, DOI 10.1016/j.cortex.2016.06.014
   Seghier ML, 2013, NEUROSCIENTIST, V19, P43, DOI 10.1177/1073858412440596
   SEIBYL JP, 1995, ANN NEUROL, V38, P589, DOI 10.1002/ana.410380407
   Solís-Vivanco R, 2015, CLIN NEUROPHYSIOL, V126, P2142, DOI 10.1016/j.clinph.2014.12.024
   Summerfield C, 2005, ARCH NEUROL-CHICAGO, V62, P281, DOI 10.1001/archneur.62.2.281
   TORACK RM, 1988, ARCH NEUROL-CHICAGO, V45, P497, DOI 10.1001/archneur.1988.00520290025008
   WENNING GK, 1995, ACTA NEUROL SCAND, V91, P247, DOI 10.1111/j.1600-0404.1995.tb06998.x
   Whitcroft KL, 2017, LARYNGOSCOPE, V127, P291, DOI 10.1002/lary.26229
   WITTER MP, 1989, PROG NEUROBIOL, V33, P161, DOI 10.1016/0301-0082(89)90009-9
   Xu YQ, 2016, J NEUROL, V263, P1178, DOI 10.1007/s00415-016-8122-3
NR 58
TC 38
Z9 42
U1 1
U2 22
PU SPRINGER HEIDELBERG
PI HEIDELBERG
PA TIERGARTENSTRASSE 17, D-69121 HEIDELBERG, GERMANY
SN 0340-5354
EI 1432-1459
J9 J NEUROL
JI J. Neurol.
PD JUN
PY 2017
VL 264
IS 6
BP 1236
EP 1246
DI 10.1007/s00415-017-8521-0
PG 11
WC Clinical Neurology
WE Science Citation Index Expanded (SCI-EXPANDED)
SC Neurosciences & Neurology
GA EX2TX
UT WOS:000403081100024
PM 28550478
DA 2024-04-10
ER

PT J
AU MacAskill, MR
   Pitcher, TL
   Melzer, TR
   Myall, DJ
   Horne, KL
   Shoorangiz, R
   Almuqbel, MM
   Livingston, L
   Grenfell, S
   Pascoe, MJ
   Marshall, ET
   Marsh, S
   Perry, SE
   Meissner, WG
   Theys, C
   Le Heron, CJ
   Keenan, RJ
   Dalrymple-Alford, JC
   Anderson, TJ
AF MacAskill, Michael R.
   Pitcher, Toni L.
   Melzer, Tracy R.
   Myall, Daniel J.
   Horne, Kyla-Louise
   Shoorangiz, Reza
   Almuqbel, Mustafa M.
   Livingston, Leslie
   Grenfell, Sophie
   Pascoe, Maddie J.
   Marshall, Ethan T.
   Marsh, Steven
   Perry, Sarah E.
   Meissner, Wassilios G.
   Theys, Catherine
   Le Heron, Campbell J.
   Keenan, Ross J.
   Dalrymple-Alford, John C.
   Anderson, Tim J.
TI The New Zealand Parkinson's progression programme
SO JOURNAL OF THE ROYAL SOCIETY OF NEW ZEALAND
LA English
DT Article
DE Parkinson's disease; cognitive impairment; dementia; longitudinal
   assessment; neuropsychology
ID CEREBRAL PERFUSION PATTERN; COGNITIVE IMPAIRMENT; DIAGNOSTIC-CRITERIA;
   REFLEXIVE SACCADES; ALZHEIMERS-DISEASE; GUIDED SACCADES; OCULAR TREMOR;
   EYE-MOVEMENTS; DEMENTIA; MOTOR
AB We describe the New Zealand Parkinson's Progression Programme (NZP3), its goals, findings, and future plans. To date, 354 people with Parkinson's disease and 89 healthy older controls have participated over a 14-year period. A major focus of the programme has been the characterisation of current cognitive impairment, and the identification of biomarkers for its future emergence in people with Parkinson's. The programme has made significant contributions to the concept of mild cognitive impairment (MCI) in Parkinson's and the development and validation of standardised criteria for it. Brain imaging, both MRI and PET, has also been a focus, showing associations between increasing brain pathology and declining cognitive function. Additional biomarkers such as genetics, fluid biomarkers, eye movement, speech, and quantitative electroencephalography (EEG) are also under investigation. The programme has become a platform supporting many other avenues of research, from investigating the personal impacts of caregiver burden through to national-level epidemiology. To date, the programme has led to multiple journal publications and 17 completed and 9 ongoing PhDs, and many other postgraduate theses. It has led to the development of a skilled core of early-career through to senior researchers and clinicians. We discuss the future directions for the programme.
C1 [MacAskill, Michael R.; Pitcher, Toni L.; Melzer, Tracy R.; Myall, Daniel J.; Horne, Kyla-Louise; Shoorangiz, Reza; Almuqbel, Mustafa M.; Livingston, Leslie; Grenfell, Sophie; Pascoe, Maddie J.; Marshall, Ethan T.; Perry, Sarah E.; Meissner, Wassilios G.; Theys, Catherine; Le Heron, Campbell J.; Keenan, Ross J.; Dalrymple-Alford, John C.; Anderson, Tim J.] New Zealand Brain Res Inst, Christchurch, New Zealand.
   [MacAskill, Michael R.; Pitcher, Toni L.; Melzer, Tracy R.; Shoorangiz, Reza; Livingston, Leslie; Marshall, Ethan T.; Perry, Sarah E.; Meissner, Wassilios G.; Le Heron, Campbell J.; Dalrymple-Alford, John C.; Anderson, Tim J.] Univ Otago, Dept Med, Christchurch, New Zealand.
   [Melzer, Tracy R.; Theys, Catherine; Le Heron, Campbell J.; Dalrymple-Alford, John C.] Univ Canterbury, Sch Psychol Speech & Hearing, Christchurch, New Zealand.
   [Shoorangiz, Reza] Univ Canterbury, Dept Elect & Comp Engn, Christchurch, New Zealand.
   [Almuqbel, Mustafa M.; Keenan, Ross J.] Pacific Radiol, Christchurch, New Zealand.
   [Pascoe, Maddie J.] Univ Otago, Sch Phys Educ Sport & Exercise Sci, Dunedin, New Zealand.
   [Marsh, Steven] Univ Canterbury, Dept Med Phys, Christchurch, New Zealand.
   [Meissner, Wassilios G.] Univ Bordeaux, Inst Neurodegenerat Dis IMN, Bordeaux, France.
   [Le Heron, Campbell J.; Anderson, Tim J.] Canterbury Dist Hlth Board, Dept Neurol, Christchurch, New Zealand.
C3 University of Otago; University of Canterbury; University of Canterbury;
   University of Otago; University of Canterbury; Universite de Bordeaux
RP MacAskill, MR (通讯作者)，New Zealand Brain Res Inst, Christchurch, New Zealand.; MacAskill, MR (通讯作者)，Univ Otago, Dept Med, Christchurch, New Zealand.
EM michael.macaskill@nzbri.org
RI Horne, Kyla-Louise/K-5930-2018; Meissner, Wassilios/C-7817-2015;
   MacAskill, Michael/C-3467-2009
OI Horne, Kyla-Louise/0000-0001-6634-8622; Dalrymple-Alford,
   John/0000-0002-6672-033X; Meissner, Wassilios/0000-0003-2172-7527;
   Almuqbel, Mustafa M./0000-0003-4878-6973; Myall,
   Daniel/0000-0002-0032-6567; MacAskill, Michael/0000-0001-9073-0346;
   Pitcher, Toni/0000-0003-4661-5038; Shoorangiz, Reza/0000-0002-3653-9644
FU Health Research Council; Neurological Foundation; Rangahau Roro
   Aotearoa; Canterbury Medical Research Foundation; New Zealand Brain
   Research Institute; Lottery Health Research; University of Otago; Orr
   family
FX The New Zealand Parkinson's Progression Programme has been primarily
   funded and sustained by the Health Research Council, Neurological
   Foundation, Rangahau Roro Aotearoa, Canterbury Medical Research
   Foundation, New Zealand Brain Research Institute, Lottery Health
   Research, University of Otago, and the Orr family. The study would not
   have been possible without the long-standing support of our research
   participants and their whanau.
CR Aarsland D, 2021, NAT REV DIS PRIMERS, V7, DOI 10.1038/s41572-021-00280-3
   Alamri Y, 2020, J CLIN NEUROSCI, V76, P183, DOI 10.1016/j.jocn.2020.04.031
   Almuqbel M, 2016, PARKINSONISM RELAT D, V22, P54, DOI 10.1016/j.parkreldis.2015.11.008
   Anderson T, 2008, MOVEMENT DISORD, V23, P977, DOI 10.1002/mds.21999
   Anderson TJ, 2013, NAT REV NEUROL, V9, P74, DOI 10.1038/nrneurol.2012.273
   ANDERSON TJ, 1992, NEW ZEAL MED J, V105, P81
   ANDERSON TJ, 1994, BRAIN, V117, P1073, DOI 10.1093/brain/117.5.1073
   Bantis LE, 2017, STAT METHODS MED RES, V26, P1429, DOI 10.1177/0962280215581694
   BIRKMAYER W, 1962, Arch Psychiatr Nervenkr Z Gesamte Neurol Psychiatr, V203, P560, DOI 10.1007/BF00343235
   Blauwendraat C, 2019, MOVEMENT DISORD, V34, P866, DOI 10.1002/mds.27659
   Brady MC, 2022, STROKE, V53, P956, DOI 10.1161/STROKEAHA.121.035216
   Bronstein AM, 2022, NON-MOTOR PARKINSON'S DISEASE, P115
   Dalrymple-Alford JC, 2010, NEUROLOGY, V75, P1717, DOI 10.1212/WNL.0b013e3181fc29c9
   Dalrymple-Alford JC, 2011, MOVEMENT DISORD, V26, P629, DOI 10.1002/mds.23592
   DALRYMPLEALFORD JC, 1995, CLIN NEUROPHARMACOL, V18, P348, DOI 10.1097/00002826-199508000-00007
   DALRYMPLEALFORD JC, 1994, J NEUROL NEUROSUR PS, V57, P360, DOI 10.1136/jnnp.57.3.360
   Donaldson, 2014, TRUANT MED DECENT YO
   Donaldson I., 2012, Marsden's Book of Movement Disorders
   Dubois B, 2007, MOVEMENT DISORD, V22, P2314, DOI 10.1002/mds.21844
   Dubois B, 2014, LANCET NEUROL, V13, P614, DOI 10.1016/S1474-4422(14)70090-0
   Eidelberg D, 2009, TRENDS NEUROSCI, V32, P548, DOI 10.1016/j.tins.2009.06.003
   Emre M, 2007, MOVEMENT DISORD, V22, P1689, DOI 10.1002/mds.21507
   Fahn S., 1987, Recent developments in Parkinson's disease, P153, DOI DOI 10.2490/JJRMC.47.791
   Fan DW, 2020, ALZH DEMENT-DADM, V12, DOI 10.1002/dad2.12025
   GALLAGHER D J A, 1950, N Z Med J, V49, P531
   Gitchel GT, 2012, ARCH NEUROL-CHICAGO, V69, P1011, DOI 10.1001/archneurol.2012.70
   Goetz CG, 2007, MOVEMENT DISORD, V22, P41, DOI 10.1002/mds.21198
   Goetz CG, 2012, MOVEMENT DISORD, V27, P1239, DOI 10.1002/mds.25122
   Graham OEE, 2020, PARKINSONISM RELAT D, V70, P36, DOI 10.1016/j.parkreldis.2019.11.022
   Grasby KL, 2020, SCIENCE, V367, P1340, DOI 10.1126/science.aay6690
   Guella I, 2016, ANN NEUROL, V79, P991, DOI 10.1002/ana.24664
   Horne KL, 2021, MOV DISORD CLIN PRAC, V8, P390, DOI 10.1002/mdc3.13151
   Jones, 2013, PARKINSONS DIS COGNI
   Jones AJ, 2017, TRANSL NEURODEGENER, V6, DOI 10.1186/s40035-017-0085-5
   JONES RD, 1992, MOVEMENT DISORD, V7, P232, DOI 10.1002/mds.870070308
   JONES RD, 1995, J NEUROL SCI, V131, P43, DOI 10.1016/0022-510X(95)00043-2
   Jorgensen P B, 1971, N Z Med J, V73, P263
   Korat S, 2021, PHARMACEUTICALS-BASE, V14, DOI 10.3390/ph14090847
   Laansma MA, 2021, MOVEMENT DISORD, V36, P2583, DOI 10.1002/mds.28706
   Le Heron C, 2018, NEUROPSYCHOLOGIA, V118, P54, DOI 10.1016/j.neuropsychologia.2017.07.003
   Le Heron C, 2021, MOVEMENT DISORD, V36, P2530, DOI 10.1002/mds.28719
   Le Heron C, 2020, J NEUROSCI, V40, P5273, DOI 10.1523/JNEUROSCI.2586-19.2020
   Le Heron C, 2019, J NEUROL NEUROSUR PS, V90, P302, DOI 10.1136/jnnp-2018-318265
   Le Heron C, 2018, BRAIN, V141, P1455, DOI 10.1093/brain/awy110
   Le Heron CJ, 2014, J CEREBR BLOOD F MET, V34, P964, DOI 10.1038/jcbfm.2014.40
   Le Heron CJ, 2005, EXP BRAIN RES, V161, P293, DOI 10.1007/s00221-004-2071-2
   LICHTER DG, 1988, ARCH NEUROL-CHICAGO, V45, P854, DOI 10.1001/archneur.1988.00520320040013
   Litvan I, 2012, MOVEMENT DISORD, V27, P349, DOI 10.1002/mds.24893
   MacAskill, TRANSITIONS COGNITIV, DOI 10.6084/M9.FIGSHARE.17046320
   MacAskill MR, 2020, MOVEMENT DISORD, V35, P1268, DOI 10.1002/mds.28135
   MacAskill MR, 2013, MOVEMENT DISORD, V28, P1165, DOI 10.1002/mds.25602
   MacAskill MR, 2012, NEUROPSYCHOLOGIA, V50, P3338, DOI 10.1016/j.neuropsychologia.2012.09.025
   MacAskill MR, 2002, BRAIN, V125, P1570, DOI 10.1093/brain/awf168
   MacAskill MR, 2002, PROG BRAIN RES, V140, P417
   MacAskill MR., 2021, EXAMPLE NEUROPSYCHOL, DOI 10.6084/M9.FIGSHARE.17046290
   MacAskill MR., TRAJECTORIES COGNITI, DOI 10.6084/M9.FIGSHARE.17046305
   MacAskill MR., 2020, OPEN SCI FRAMEWORK, DOI 10.31219/osf.io/s8rwt
   MacAskill MR., 2022, NZP3 STUDY DESCRIPTI, DOI 10.6084/M9.FIGSHARE.20382591
   MacAskill MR., 2021, LONGITUDINAL TRAJECT, DOI 10.6084/M9.FIGSHARE.17046338
   Marek K, 2018, ANN CLIN TRANSL NEUR, V5, P1460, DOI 10.1002/acn3.644
   Marshall ET., 2022, DEEPLABCUT FINGER TA, DOI 10.6084/M9.FIGSHARE.20382471
   Melzer TR, 2020, NEUROIMAGE, V211, DOI 10.1016/j.neuroimage.2020.116608
   Melzer TR, 2019, FRONT NEUROL, V10, DOI 10.3389/fneur.2019.00391
   Melzer TR, 2013, MOVEMENT DISORD, V28, P1316, DOI 10.1002/mds.25566
   Melzer TR, 2013, NEUROLOGY, V80, P1841, DOI 10.1212/WNL.0b013e3182929f62
   Melzer TR, 2012, J NEUROL NEUROSUR PS, V83, P188, DOI 10.1136/jnnp-2011-300828
   Melzer TR, 2011, BRAIN, V134, P845, DOI 10.1093/brain/awq377
   Morris LA, 2022, MOVEMENT DISORD, V37, P1149, DOI 10.1002/mds.29013
   Muir S R, 1995, Parkinsonism Relat Disord, V1, P89, DOI 10.1016/1353-8020(95)00001-1
   Myall DJ, 2017, PARKINSONISM RELAT D, V42, P78, DOI 10.1016/j.parkreldis.2017.06.018
   Myall DJ, 2008, IEEE T NEUR SYS REH, V16, P298, DOI 10.1109/TNSRE.2008.922676
   Myall DJ, 2008, IEEE ENG MED BIO, P1761, DOI 10.1109/IEMBS.2008.4649518
   Nakas CT, 2007, BIOMETRICS, V63, P603, DOI 10.1111/j.1541-0420.2006.00715.x
   Nakas CT, 2013, STAT MED, V32, P995, DOI 10.1002/sim.5592
   Nakas CT, 2004, STAT MED, V23, P3437, DOI 10.1002/sim.1917
   Nalls MA, 2019, LANCET NEUROL, V18, P1091, DOI 10.1016/S1474-4422(19)30320-5
   Nasreddine ZS, 2005, J AM GERIATR SOC, V53, P695, DOI 10.1111/j.1532-5415.2005.53221.x
   Nath T, 2019, NAT PROTOC, V14, P2152, DOI 10.1038/s41596-019-0176-0
   PALMER H, 1950, BRIT MED J, V2, P558, DOI 10.1136/bmj.2.4678.558
   Pascoe M, 2018, EUR NEUROL, V79, P206, DOI 10.1159/000485669
   PERRY S, 2021, DYSPHAGIA
   Pitcher TL, 2018, MOVEMENT DISORD, V33, P1440, DOI 10.1002/mds.27389
   Pitcher TL, 2012, TRANSL NEURODEGENER, V1, DOI 10.1186/2047-9158-1-17
   POLLOCK M, 1966, BRAIN, V89, P429, DOI 10.1093/brain/89.3.429
   Proust-Lima C, 2017, J STAT SOFTW, V78, P1, DOI 10.18637/jss.v078.i02
   Reynolds RH, 2019, NPJ PARKINSONS DIS, V5, DOI 10.1038/s41531-019-0076-6
   Seppi K, 2011, MOVEMENT DISORD, V26, P1197, DOI 10.1002/mds.23803
   Shune SE, 2020, AM J SPEECH-LANG PAT, V29, P2131, DOI 10.1044/2020_AJSLP-20-00148
   Spencer ES, 2020, ANTIOXIDANTS-BASEL, V9, DOI 10.3390/antiox9100906
   Steiger MJ, 1996, J NEUROL, V243, P68
   Tan AH, 2021, MOVEMENT DISORD, V36, P842, DOI 10.1002/mds.28494
   Vallerga CL, 2020, NAT COMMUN, V11, DOI 10.1038/s41467-020-15065-7
   van Stockum S, 2008, NEUROPSYCHOLOGIA, V46, P3108, DOI 10.1016/j.neuropsychologia.2008.07.002
   van Stockum S, 2013, EUR J NEUROSCI, V37, P163, DOI 10.1111/ejn.12033
   van Stockum S, 2012, J CLIN NEUROSCI, V19, P1119, DOI 10.1016/j.jocn.2011.10.014
   van Stockum S, 2011, PSYCHOL RES-PSYCH FO, V75, P272, DOI 10.1007/s00426-010-0305-4
   van Stockum S, 2011, EUR J NEUROSCI, V33, P2091, DOI 10.1111/j.1460-9568.2011.07697.x
   WADDELL PA, 1990, NEW ZEAL MED J, V103, P478
   WALLIS WE, 1988, EUR NEUROL, V28, P9
   Watts, 2005, NZ SCI REV, V62, P26
   Wood KL, 2016, NPJ PARKINSONS DIS, V2, DOI 10.1038/npjparkd.2015.27
   Yiu Y, 2020, LARYNGOSCOPE, V130, P303, DOI 10.1002/lary.28158
NR 102
TC 2
Z9 2
U1 0
U2 3
PU TAYLOR & FRANCIS LTD
PI ABINGDON
PA 2-4 PARK SQUARE, MILTON PARK, ABINGDON OR14 4RN, OXON, ENGLAND
SN 0303-6758
EI 1175-8899
J9 J ROY SOC NEW ZEAL
JI J. R. Soc. N.Z.
PD AUG 8
PY 2023
VL 53
IS 4
SI SI
BP 466
EP 488
DI 10.1080/03036758.2022.2111448
EA AUG 2022
PG 23
WC Multidisciplinary Sciences
WE Science Citation Index Expanded (SCI-EXPANDED)
SC Science & Technology - Other Topics
GA G9UT3
UT WOS:000840364100001
DA 2024-04-10
ER

PT J
AU Chandran, KS
   Perumalsamy, M
AF Chandran, Kalyana Sundaram
   Perumalsamy, Marichamy
TI EEG Based Strategies for Human Gustation Classification Using Spartan6
   FPGA
SO WIRELESS PERSONAL COMMUNICATIONS
LA English
DT Article
DE EEG; ERP; Gustatory stimuli; IIR filter; SWT; BCI
AB Gustation is one of the five sensations and is responsible for the inhibition of electrical stimulation, thus reflecting in the overall cortical activity of the brain due to the electrical stimulation. The information processing of gustation are employed for disorder recognition such as Parkinson's disease, etc. and is a source of reimbursement for better clinical diagnosis. EEG signal of gustatory stimulus is preprocessed using IIR band pass filter to remove the artifacts due to noise. The advantage of using IIR filter is the requirement of lesser memory space and works faster than FIR filter. Extraction of features such as Short Time Fourier Transform and Fast Fourier Transform are frequency-domain analysis in which the signal is assumed to be stationary. An algorithm for feature extraction used in the proposed work is Stationary WaveletTransform (SWT) which provides time frequency representation. In time domain, the statistical features of the detailed coefficients are computed and a filtered EEG signal is decomposed using SWT. The statistical features computed here are the mean which is an average of the absolute value of the EEG signal, variance which uses the power of the EEG signal as a feature of the signal and power spectral density. The different gustatory stimuli of bitter, sour and sweet are classified based on the features extracted. Lastly, the feature extraction and preprocessing algorithms are implemented in Spartan6 FPGA kit. The proposed system possesses an advantage of increased computational speed and reduced area utilization compared to existing method.
C1 [Chandran, Kalyana Sundaram] MEPCO Schlenk Engn Coll, Dept Elect & Commun Engn, Sivakasi, Tamil Nadu, India.
   [Perumalsamy, Marichamy] PSR Engn Coll, Sivakasi, Tamil Nadu, India.
C3 Mepco Schlenk Engineering College
RP Chandran, KS (通讯作者)，MEPCO Schlenk Engn Coll, Dept Elect & Commun Engn, Sivakasi, Tamil Nadu, India.
EM kalyan@mepcoeng.ac.in; drpmarichamy@gmail.com
RI Chandran, Kalyana Sundaram/T-1041-2019; P, Marichamy/X-4193-2019
OI Chandran, Kalyana Sundaram/0000-0003-0154-9655; P,
   Marichamy/0000-0003-1966-3229
CR Adeli H, 2007, IEEE T BIO-MED ENG, V54, P205, DOI 10.1109/TBME.2006.886855
   Benbadis S.R., 2010, Distribution, V12, P1
   Cheong LC., 2015, ARPN J ENG APPL SCI, V10, P8533
   Gharieb RR, 2006, ENCY MED DEVICES INS, V6, P49
   Güler I, 2007, IEEE T INF TECHNOL B, V11, P117, DOI 10.1109/TITB.2006.879600
   Hazarika N, 1997, DSP 97: 1997 13TH INTERNATIONAL CONFERENCE ON DIGITAL SIGNAL PROCESSING PROCEEDINGS, VOLS 1 AND 2, P89, DOI 10.1109/ICDSP.1997.627975
   Hummel T, 2010, J NEUROL NEUROSUR PS, V81, P459, DOI 10.1136/jnnp.2009.183699
   Jáuregui-Lobera I, 2012, NEUROPSYCH DIS TREAT, V8, P1, DOI 10.2147/NDT.S27302
   Kalaivani M., 2014, JJCA P INT C SIM COM
   Lekshmi S. S., 2014, 2014 International Conference on Communications and Signal Processing (ICCSP), P687, DOI 10.1109/ICCSP.2014.6949930
   Merzagora A. C, 2006, 28 ANN INT C IEEE EN
   Misiti M., 2009, WAVELET TOOLBOX 4
   Morsi WG, 2008, IEEE T POWER DELIVER, V23, P2356, DOI 10.1109/TPWRD.2008.2002660
   Ohla K, 2012, CHEMOSENS PERCEPT, V5, P87, DOI 10.1007/s12078-011-9106-4
   Panda R., 2010, 2010 International Conference on Systems in Medicine and Biology (ICSMB), P405, DOI 10.1109/ICSMB.2010.5735413
   Park C, 2011, IEEE ENG MED BIO, P6331, DOI 10.1109/IEMBS.2011.6091563
   Sarma P, 2008, ADBU J ENG TECHNOLOG, V5, P1
   Smith MA, 2009, PSYCHOPHARMACOLOGY, V205, P11, DOI 10.1007/s00213-009-1509-4
   Sukumaranl D., 2012, IEEE AS PAC C CIRC S
   Tan L., 2008, DIGIT SIGNAL PROCESS
   Uhhaas PJ, 2006, NEURON, V52, P155, DOI 10.1016/j.neuron.2006.09.020
   Varatharajan R., 2018, Cluster Computing, V21, P681, DOI 10.1007/s10586-017-0977-2
   Vijayakumar K., 2019, Cluster Computing, V22, P10789, DOI 10.1007/s10586-017-1176-x
   VIJAYAKUMAR K, 2017, J AMB INTEL HUM COMP, DOI DOI 10.1007/S12652-017-0503-7
NR 24
TC 2
Z9 2
U1 2
U2 13
PU SPRINGER
PI NEW YORK
PA 233 SPRING ST, NEW YORK, NY 10013 USA
SN 0929-6212
EI 1572-834X
J9 WIRELESS PERS COMMUN
JI Wirel. Pers. Commun.
PD DEC
PY 2018
VL 103
IS 4
BP 3041
EP 3053
DI 10.1007/s11277-018-5993-x
PG 13
WC Telecommunications
WE Science Citation Index Expanded (SCI-EXPANDED)
SC Telecommunications
GA HC0IM
UT WOS:000451481800022
DA 2024-04-10
ER

PT J
AU Cesari, M
   Christensen, JAE
   Muntean, ML
   Mollenhauer, B
   Sixel-Döring, F
   Sorensen, HBD
   Trenkwalder, C
   Jennum, P
AF Cesari, Matteo
   Christensen, Julie A. E.
   Muntean, Maria-Lucia
   Mollenhauer, Brit
   Sixel-Doring, Friederike
   Sorensen, Helge B. D.
   Trenkwalder, Claudia
   Jennum, Poul
TI A data-driven system to identify REM sleep behavior disorder and to
   predict its progression from the prodromal stage in Parkinson's disease
SO SLEEP MEDICINE
LA English
DT Article
DE Parkinson's disease; REM sleep behavior disorder; Micro-sleep
   instability; Prodromal RBD; REM behavioral events; Machine learning
ID EYE-MOVEMENT SLEEP; EEG; FRAGMENTATION; DIAGNOSIS; FEATURES; ATONIA
AB Objectives: To investigate electroencephalographic (EEG), electrooculographic (EOG) and micro-sleep abnormalities associated with rapid eye movement (REM) sleep behavior disorder (RBD) and REM behavioral events (RBEs) in Parkinson's disease (PD).
   Methods: We developed an automated system using only EEG and EOG signals. First, automatic macro(30-s epochs) and micro-sleep (5-s mini-epochs) staging was performed. Features describing micro-sleep structure, EEG spectral content, EEG coherence, EEG complexity, and EOG energy were derived. All features were input to an ensemble of random forests, giving as outputs the probabilities of having RBD or not (P (RBD) and P (nonRBD), respectively). A patient was classified as having RBD if P (RBD)>P (nonRBD). The system was applied to 107 de novo PD patients: 54 had normal REM sleep (PDnonRBD), 26 had RBD (PD + RBD), and 27 had at least two RBEs without meeting electromyographic RBD cut-off (PD + RBE). Sleep diagnoses were made with video-polysomnography (v-PSG).
   Results: Considering PDnonRBD and PD + RBD patients only, the system identified RBD with accuracy, sensitivity, and specificity over 80%. Among the features, micro-sleep instability had the highest importance for RBD identification. Considering PD + RBE patients, the ones who developed definite RBD after two years had significantly higher values of P (RBD) at baseline compared to the ones who did not. The former were distinguished from the latter with sensitivity and specificity over 75%.
   Conclusions: Our method identifies RBD in PD patients using only EEG and EOG signals. Micro-sleep instability could be a biomarker for RBD and for proximity of conversion from RBEs, as prodromal RBD, to definite RBD in PD patients. (C) 2020 Elsevier B.V. All rights reserved.
C1 [Cesari, Matteo; Christensen, Julie A. E.; Sorensen, Helge B. D.] Tech Univ Denmark, Dept Hlth Technol, Lyngby, Denmark.
   [Christensen, Julie A. E.; Jennum, Poul] Rigshosp, Dept Clin Neurophysiol, Danish Ctr Sleep Med, Glostrup, Denmark.
   [Muntean, Maria-Lucia; Mollenhauer, Brit; Sixel-Doring, Friederike; Trenkwalder, Claudia] Paracelsus Elena Klin, Kassel, Germany.
   [Mollenhauer, Brit] Univ Med Ctr, Dept Neurol, Gottingen, Germany.
   [Sixel-Doring, Friederike] Philipps Univ, Dept Neurol, Marburg, Germany.
   [Cesari, Matteo] Med Univ Innsbruck, Dept Neurol, Anichstr 35, A-6020 Innsbruck, Austria.
C3 Technical University of Denmark; Rigshospitalet; University of
   Gottingen; Philipps University Marburg; Medical University of Innsbruck
RP Cesari, M (通讯作者)，Orsteds Pl,Bldg 349,Room 006, DK-2800 Lyngby, Denmark.
EM matteocesari91@gmail.com
RI Sorensen, Helge/P-8223-2019; Trenkwalder, Claudia/AHD-1232-2022;
   Trenkwalder, Claudia/ABD-6559-2021; Cesari, Matteo/AAD-6292-2021
OI Sorensen, Helge/0000-0001-5716-7600; Trenkwalder,
   Claudia/0000-0001-6407-1199; Cesari, Matteo/0000-0001-6554-1033
CR American Academy of Sleep Medicine, 2014, INT CLASSIFICATION S
   [Anonymous], 2005, Diagnostic and coding manual, P148
   Arnaldi D, 2016, PARKINSONISM RELAT D, V29, P47, DOI 10.1016/j.parkreldis.2016.05.031
   Boeve BF, 2013, SLEEP MED, V14, P754, DOI 10.1016/j.sleep.2012.10.015
   Breiman L., 2001, Machine Learning, V45, P5, DOI 10.1023/A:1010933404324
   Cesari M., 2018, RAPID EYE MOVEMENT S, P271, DOI [10.1007/978-3-319-90152-7_20, DOI 10.1007/978-3-319-90152-7_20]
   Cesari M, 2019, IEEE ENG MED BIO, P3649, DOI [10.1109/EMBC.2019.8856705, 10.1109/embc.2019.8856705]
   Cesari M, 2019, J SLEEP RES, V28, DOI 10.1111/jsr.12868
   Christensen JAE, 2014, J NEUROSCI METH, V235, P262, DOI 10.1016/j.jneumeth.2014.07.014
   Christensen JAE, 2014, CLIN NEUROPHYSIOL, V125, P512, DOI 10.1016/j.clinph.2013.08.013
   Christensen JAE, 2013, IEEE ENG MED BIO, P441, DOI 10.1109/EMBC.2013.6609531
   Christensen JAE, 2012, IEEE ENG MED BIO, P2941, DOI 10.1109/EMBC.2012.6346580
   Christensen JAE, 2016, CLIN NEUROPHYSIOL, V127, P537, DOI 10.1016/j.clinph.2015.03.006
   Chung CC, 2013, CLIN EEG NEUROSCI, V44, P221, DOI 10.1177/1550059412475066
   COHEN J, 1960, EDUC PSYCHOL MEAS, V20, P37, DOI 10.1177/001316446002000104
   Drago A, 2008, CLIN NEUROPSYCHIATR, V5, P115
   Fantini ML, 2003, ANN NEUROL, V53, P774, DOI 10.1002/ana.10547
   Ferri R, 2018, SLEEP, V41, DOI 10.1093/sleep/zsy187
   Ferri R, 2017, SLEEP, V40, DOI 10.1093/sleep/zsx080
   Ferri R, 2016, CLIN NEUROPHYSIOL, V127, P2812, DOI 10.1016/j.clinph.2016.05.364
   Ferri R, 2014, SLEEP BREATH, V18, P319, DOI 10.1007/s11325-013-0887-3
   Figorilli M, 2017, SLEEP, V40, DOI 10.1093/sleep/zsw060
   Frauscher B, 2012, SLEEP, V35, P835, DOI 10.5665/sleep.1886
   Gagnon JF, 2004, NEUROLOGY, V62, P401, DOI 10.1212/01.WNL.0000106460.34682.E9
   Gagnon JF, 2002, NEUROLOGY, V59, P585, DOI 10.1212/WNL.59.4.585
   Garcia SV, 2017, BRAIN, V140, P414, DOI 10.1093/brain/aww310
   Hansen IH, 2013, IEEE ENG MED BIO, P5793, DOI 10.1109/EMBC.2013.6610868
   Hastie T.J., 2009, ELEMENTS STAT LEARNI, DOI [10.1007/b94608, DOI 10.1007/B94608]
   Högl B, 2018, NAT REV NEUROL, V14, P40, DOI 10.1038/nrneurol.2017.157
   Iber C., 2007, The AASM Manual for Scoring of Sleep and Associated Events-Rules: Terminology and Technical Specification
   Jennum P, 2016, NAT SCI SLEEP, V8, P107, DOI 10.2147/NSS.S99240
   Jiao Yasen, 2016, [Quantitative Biology, 定量生物学], V4, P320
   Karadeniz D, 2000, J SLEEP RES, V9, P273
   Kim CS, 2016, J MOV DISORD, V9, P114, DOI 10.14802/jmd.15039
   Koch H, 2019, J SLEEP RES, V28, DOI 10.1111/jsr.12780
   Lu J, 2006, NATURE, V441, P589, DOI 10.1038/nature04767
   Marras C, 2016, MOVEMENT DISORD, V31, P1095, DOI 10.1002/mds.26510
   McCarter SJ, 2015, SLEEP, V38, P907, DOI 10.5665/sleep.4738
   Melpignano A, 2019, SLEEP, V42, DOI 10.1093/sleep/zsz142
   Montplaisir J, 2010, MOVEMENT DISORD, V25, P2044, DOI 10.1002/mds.23257
   Nomura T, 2017, J NEUROL SCI, V382, P58, DOI 10.1016/j.jns.2017.08.3247
   O'Reilly C, 2015, J SLEEP RES, V24, P593, DOI 10.1111/jsr.12309
   Penzel T, 2005, P ANN INT IEEE EMBS, P2591, DOI 10.1109/IEMBS.2005.1616999
   Polikar R., 2006, IEEE Circuits and Systems Magazine, V6, P21, DOI 10.1109/MCAS.2006.1688199
   Postuma RB, 2019, BRAIN, V142, P744, DOI 10.1093/brain/awz030
   Postuma RB, 2015, MOVEMENT DISORD, V30, P1413, DOI 10.1002/mds.26347
   Priano L, 2019, SLEEP MED, V61, P57, DOI 10.1016/j.sleep.2019.03.025
   Rahayel S, 2019, SLEEP, V42, DOI 10.1093/sleep/zsz062
   Salsone M, 2014, PARKINSONISM RELAT D, V20, P1004, DOI 10.1016/j.parkreldis.2014.06.012
   Santamaria J, 2011, SLEEP, V34, P1283, DOI 10.5665/SLEEP.1256
   Saper CB, 2010, NEURON, V68, P1023, DOI 10.1016/j.neuron.2010.11.032
   Schenck CH, 2013, SLEEP MED, V14, P744, DOI 10.1016/j.sleep.2012.10.009
   Sixel-Döring F, 2016, SLEEP, V39, P1737, DOI 10.5665/sleep.6102
   Sixel-Döring F, 2014, SLEEP, V37, P431, DOI 10.5665/sleep.3468
   Sixel-Döring F, 2011, NEUROLOGY, V77, P1048, DOI 10.1212/WNL.0b013e31822e560e
   Sohail S, 2017, MOVEMENT DISORD, V32, P1729, DOI 10.1002/mds.27200
   Stefani A, 2015, J CLIN SLEEP MED, V11, P1273, DOI 10.5664/jcsm.5184
   Stephansen JB, 2018, NAT COMMUN, V9, DOI 10.1038/s41467-018-07229-3
   Wang DJJ, 2018, FRONT NEUROSCI-SWITZ, V12, DOI 10.3389/fnins.2018.00352
   Waser M, 2019, BRAIN BEHAV, V9, DOI 10.1002/brb3.1197
   Wetter TC, 2001, MOVEMENT DISORD, V16, P928, DOI 10.1002/mds.1163
   Zhu RL, 2017, SCI REP-UK, V7, DOI 10.1038/srep40779
NR 62
TC 28
Z9 30
U1 3
U2 23
PU ELSEVIER
PI AMSTERDAM
PA RADARWEG 29, 1043 NX AMSTERDAM, NETHERLANDS
SN 1389-9457
EI 1878-5506
J9 SLEEP MED
JI Sleep Med.
PD JAN
PY 2021
VL 77
BP 238
EP 248
DI 10.1016/j.sleep.2020.04.010
EA FEB 2021
PG 11
WC Clinical Neurology
WE Science Citation Index Expanded (SCI-EXPANDED)
SC Neurosciences & Neurology
GA QH8WS
UT WOS:000618554500031
PM 32798136
DA 2024-04-10
ER

PT J
AU Jeong, DH
   Kim, YD
   Song, IU
   Chung, YA
   Jeong, J
AF Jeong, Dong-Hwa
   Kim, Young-Do
   Song, In-Uk
   Chung, Yong-An
   Jeong, Jaeseung
TI Wavelet Energy and Wavelet Coherence as EEG Biomarkers for the Diagnosis
   of Parkinson's Disease-Related Dementia and Alzheimer's Disease
SO ENTROPY
LA English
DT Article
DE wavelet analysis; relative wavelet energy; wavelet coherence;
   Parkinson-related dementia; Alzheimer's disease; EEG
ID MILD COGNITIVE IMPAIRMENT; EARLY-STAGE; FUNCTIONAL CONNECTIVITY;
   FREQUENCY-ANALYSIS; BRAIN ACTIVITY; RESTING EEG; STATE; SYNCHRONIZATION;
   DYNAMICS; SERIES
AB Parkinson's disease (PD) and Alzheimer's disease (AD) can coexist in severely affected; elderly patients. Since they have different pathological causes and lesions and consequently require different treatments; it is critical to distinguish PD-related dementia (PD-D) from AD. Conventional electroencephalograph (EEG) analysis has produced poor results. This study investigated the possibility of using relative wavelet energy (RWE) and wavelet coherence (WC) analysis to distinguish between PD-D patients; AD patients and healthy elderly subjects. In EEG signals; we found that low-frequency wavelet energy increased and high-frequency wavelet energy decreased in PD-D patients and AD patients relative to healthy subjects. This result suggests that cognitive decline in both diseases is potentially related to slow EEG activity; which is consistent with previous studies. More importantly; WC values were lower in AD patients and higher in PD-D patients compared with healthy subjects. In particular; AD patients exhibited decreased WC primarily in the band and in links related to frontal regions; while PD-D patients exhibited increased WC primarily in the and bands and in temporo-parietal links. Linear discriminant analysis (LDA) of RWE produced a maximum accuracy of 79.18% for diagnosing PD-D and 81.25% for diagnosing AD. The discriminant accuracy was 73.40% with 78.78% sensitivity and 69.47% specificity. In distinguishing between the two diseases; the maximum performance of LDA using WC was 80.19%. We suggest that using a wavelet approach to evaluate EEG results may facilitate discrimination between PD-D and AD. In particular; RWE is useful for differentiating individuals with and without dementia and WC is useful for differentiating between PD-D and AD.
C1 [Jeong, Dong-Hwa; Jeong, Jaeseung] Korea Adv Inst Sci & Technol, Dept Bio & Brain Engn, Daejeon 34141, South Korea.
   [Kim, Young-Do; Song, In-Uk] Catholic Univ Korea, Coll Med, Incheon St Marys Hosp, Dept Neurol, Inchon 21431, South Korea.
   [Chung, Yong-An] Catholic Univ Korea, Coll Med, Incheon St Marys Hosp, Dept Radiol, Inchon 21431, South Korea.
C3 Korea Advanced Institute of Science & Technology (KAIST); Catholic
   University of Korea; Catholic University of Korea
RP Jeong, J (通讯作者)，Korea Adv Inst Sci & Technol, Dept Bio & Brain Engn, Daejeon 34141, South Korea.; Chung, YA (通讯作者)，Catholic Univ Korea, Coll Med, Incheon St Marys Hosp, Dept Radiol, Inchon 21431, South Korea.
EM donghwa@kaist.ac.kr; limbic@catholic.ac.kr; siuy@catholic.ac.kr;
   yongan@catholic.ac.kr; jsjeong@kaist.ac.kr
RI Jeong, Dong-Hwa/IUP-0069-2023; Jeong, Jaeseung/C-1620-2011; Jeong,
   Dong-Hwa/HLP-9574-2023
OI Jeong, Dong-Hwa/0000-0003-4896-9681
FU CHUNG Moon Soul Research Center for Bio Information and Bio Electronics
   (CMSC) in KAIST; Korea Science and Engineering Foundation (KOSEF) -
   Korean government (MOST) [R01-2007-000-21094-0,
   M10644000028-06N4400-02810, 20090093897, 20090083561]
FX This work was supported by the CHUNG Moon Soul Research Center for Bio
   Information and Bio Electronics (CMSC) in KAIST and a Korea Science and
   Engineering Foundation (KOSEF) grant funded by the Korean government
   (MOST) (No. R01-2007-000-21094-0 and No. M10644000028-06N4400-02810; No.
   20090093897 and No. 20090083561).
CR Aarsland D, 2001, INT J GERIATR PSYCH, V16, P184, DOI 10.1002/1099-1166(200102)16:2<184::AID-GPS304>3.0.CO;2-K
   [Anonymous], 1992, Ten lectures on wavelets," vol, DOI DOI 10.1137/1.9781611970104
   Babiloni C, 2011, CLIN NEUROPHYSIOL, V122, P2355, DOI 10.1016/j.clinph.2011.03.029
   Benz N, 2014, FRONT AGING NEUROSCI, V6, DOI 10.3389/fnagi.2014.00314
   Blanco S, 1998, PHYS REV E, V57, P932, DOI 10.1103/PhysRevE.57.932
   Bohnen NI, 1999, NEUROLOGY, V52, P541, DOI 10.1212/WNL.52.3.541
   Bonanni L, 2008, BRAIN, V131, P690, DOI 10.1093/brain/awm322
   CROSSMAN AR, 1990, MOVEMENT DISORD, V5, P100, DOI 10.1002/mds.870050203
   Dauwels Justin, 2011, Int J Alzheimers Dis, V2011, P539621, DOI 10.4061/2011/539621
   Dauwels J, 2009, IEEE ENG MED BIO, P2224, DOI 10.1109/IEMBS.2009.5334862
   Dubbelink KTEO, 2013, NEUROBIOL AGING, V34, P408, DOI 10.1016/j.neurobiolaging.2012.02.029
   Duda R. O., 2001, PATTERN CLASSIFICATI, V680
   DUNKIN JJ, 1994, BIOL PSYCHIAT, V35, P870, DOI 10.1016/0006-3223(94)90023-X
   Emre M, 2007, MOVEMENT DISORD, V22, P1689, DOI 10.1002/mds.21507
   Firbank M, 2003, NEUROIMAGE, V20, P1309, DOI 10.1016/S1053-8119(03)00364-1
   Fogelson N, 2006, CEREB CORTEX, V16, P64, DOI 10.1093/cercor/bhi084
   FOLSTEIN MF, 1975, J PSYCHIAT RES, V12, P189, DOI 10.1016/0022-3956(75)90026-6
   Fonseca LC, 2013, CLIN NEUROPHYSIOL, V124, P1970, DOI 10.1016/j.clinph.2013.05.001
   Grinsted A, 2004, NONLINEAR PROC GEOPH, V11, P561, DOI 10.5194/npg-11-561-2004
   Gu Y., 2014, CLIN EEG NEUROSCI
   Han CX, 2013, COGN NEURODYNAMICS, V7, P351, DOI 10.1007/s11571-013-9247-z
   HOLSHEIMER J, 1977, ELECTROEN CLIN NEURO, V43, P52, DOI 10.1016/0013-4694(77)90194-8
   Jankovic J, 2013, J NEUROL NEUROSUR PS, V79, P368
   Jelic V, 1996, DEMENTIA, V7, P314, DOI 10.1159/000106897
   Jeong J, 2001, CLIN NEUROPHYSIOL, V112, P827, DOI 10.1016/S1388-2457(01)00513-2
   Jeong JS, 2004, CLIN NEUROPHYSIOL, V115, P1490, DOI 10.1016/j.clinph.2004.01.001
   Klassen B.T., 2011, NEUROLOGY, V77, P94
   Latchoumane CFV, 2012, J NEUROSCI METH, V207, P41, DOI 10.1016/j.jneumeth.2012.03.005
   Lizio Roberta, 2011, Int J Alzheimers Dis, V2011, P927573, DOI 10.4061/2011/927573
   McBride J, 2013, ANN BIOMED ENG, V41, P1233, DOI 10.1007/s10439-013-0788-4
   McKhann GM, 2011, ALZHEIMERS DEMENT, V7, P263, DOI 10.1016/j.jalz.2011.03.005
   McNeill R, 2007, J NEUROL NEUROSUR PS, V78, P350, DOI 10.1136/jnnp.2006.106054
   Moazami-Goudarzi M, 2008, NEUROIMAGE, V41, P985, DOI 10.1016/j.neuroimage.2008.03.032
   Na SH, 2012, ANN GERIATR MED RES, V16, P200, DOI 10.4235/jkgs.2012.16.4.200
   NEUFELD MY, 1994, DEMENTIA, V5, P23, DOI 10.1159/000106690
   Rossi C, 2009, PARKINSONISM RELAT D, V15, P762, DOI 10.1016/j.parkreldis.2009.05.012
   Rosso OA, 2001, J NEUROSCI METH, V105, P65, DOI 10.1016/S0165-0270(00)00356-3
   Sankari Z, 2012, CLIN EEG NEUROSCI, V43, P268, DOI 10.1177/1550059412444970
   Sankari Z, 2011, J NEUROSCI METH, V197, P165, DOI 10.1016/j.jneumeth.2011.01.027
   Sarnthein J, 2007, J NEUROSCI, V27, P124, DOI 10.1523/JNEUROSCI.2411-06.2007
   Schlede N, 2011, J NEUROL SCI, V310, P75, DOI 10.1016/j.jns.2011.05.034
   Schnitzler A, 2005, NAT REV NEUROSCI, V6, P285, DOI 10.1038/nrn1650
   Silberstein P, 2005, BRAIN, V128, P1277, DOI 10.1093/brain/awh480
   SOIKKELI R, 1991, ELECTROEN CLIN NEURO, V79, P159, DOI 10.1016/0013-4694(91)90134-P
   Song IU, 2008, EUR NEUROL, V59, P49, DOI 10.1159/000109261
   Song IU, 2014, DEMENT GERIATR COGN, V37, P276, DOI 10.1159/000357128
   Srinivasan R, 2007, J NEUROSCI METH, V166, P41, DOI 10.1016/j.jneumeth.2007.06.026
   Stam CJ, 2003, ACTA NEUROL SCAND, V108, P90, DOI 10.1034/j.1600-0404.2003.02067.x
   Stoffers D, 2008, NEUROIMAGE, V41, P212, DOI 10.1016/j.neuroimage.2008.02.027
   Stoffers D, 2007, BRAIN, V130, P1847, DOI 10.1093/brain/awm034
   Wang RF, 2015, COGN NEURODYNAMICS, V9, P291, DOI 10.1007/s11571-014-9325-x
   Wang RF, 2014, CHAOS, V24, DOI 10.1063/1.4896095
   WHITE LB, 1990, IEEE T INFORM THEORY, V36, P830, DOI 10.1109/18.53742
NR 53
TC 44
Z9 45
U1 5
U2 38
PU MDPI
PI BASEL
PA ST ALBAN-ANLAGE 66, CH-4052 BASEL, SWITZERLAND
SN 1099-4300
J9 ENTROPY-SWITZ
JI Entropy
PD JAN
PY 2016
VL 18
IS 1
AR e18010008
DI 10.3390/e18010008
PG 17
WC Physics, Multidisciplinary
WE Science Citation Index Expanded (SCI-EXPANDED)
SC Physics
GA DC8SA
UT WOS:000369488800017
OA Green Submitted, gold
DA 2024-04-10
ER

PT J
AU Betrouni, N
   Devignes, Q
   Bayot, M
   Derambure, P
   Defebvre, L
   Leentjens, AF
   Delval, A
   Dujardin, K
AF Betrouni, Nacim
   Devignes, Quentin
   Bayot, Madli
   Derambure, Philippe
   Defebvre, Luc
   Leentjens, Albert FG.
   Delval, Arnaud
   Dujardin, Kathy
TI The frontostriatal subtype of mild cognitive impairment in Parkinson's
   disease, but not the posterior cortical one, is associated with specific
   EEG alterations
SO CORTEX
LA English
DT Article
DE PD-MCI; Dual syndrome hypothesis; Spectral decomposition; Functional
   connectivity; Cognition
ID HUMAN CEREBRAL-CORTEX; DIAGNOSTIC-CRITERIA; RATING-SCALE; DEMENTIA;
   ABNORMALITIES; OSCILLATIONS; VALIDATION; ALZHEIMERS; CAMPAIGN; ONSET
AB Background: The 'dual syndrome' hypothesis states that two cognitive subtypes can be distinguished in mild cognitive impairment in Parkinson's disease (PD-MCI): a frontostriatal one, characterized by attentional and/or executive deficits, and a posterior cortical one, characterized by visuospatial, memory and/or language deficits. The latter type has been associated with a higher risk of earlier development of PD dementia. The functional bases of these subtypes remain partly unknown. Objective: To identify EEG modifications associated with PD-MCI subtypes.Methods: 75 non-demented PD patients underwent a comprehensive neuropsychological assessment and a high-density EEG. They were classified as having normal cognition (PD NC; n = 37), PD-MCI with a frontostriatal subtype (PD-FS; n = 11) or PD-MCI with a posterior cortical subtype (PD-PC; n = 27). Two EEG analyses were performed: (a) spectral powers quantification and (b) functional connectivity analysis.Results: PD-FS patients displayed spectral and functional EEG alterations, namely (a) higher powers in the theta and delta bands, (b) lower powers in the beta2 band and (c) lower functional connectivity in the beta2 band compared to PD-NC and PD-PC patients. These alterations were mainly located in the frontal, limbic and parietal regions. There were no significant differences between PD-NC and PD-PC.Conclusion: EEG alterations previously reported in PD-MCI may only concern the frontostriatal subtype, and not the posterior-cortical subtype. This provides evidence for the dual syndrome hypothesis and emphasizes the importance of identifying PD-MCI subtypes. It also shows the promising potential of EEG to discriminate between PD-MCI subtypes.(c) 2022 Elsevier Ltd. All rights reserved.
C1 [Betrouni, Nacim; Devignes, Quentin; Bayot, Madli; Derambure, Philippe; Defebvre, Luc; Delval, Arnaud; Dujardin, Kathy] Univ Lille, U1172 LilNCog Lille Neurosci & Cognit, F-59000 Lille, France.
   [Betrouni, Nacim; Devignes, Quentin; Bayot, Madli; Derambure, Philippe; Defebvre, Luc; Delval, Arnaud; Dujardin, Kathy] Inserm, U1172, F-59000 Lille, France.
   [Bayot, Madli; Derambure, Philippe; Delval, Arnaud] CHU Lille, Clin Neurophysiol Dept, F-59000 Lille, France.
   [Defebvre, Luc; Dujardin, Kathy] CHU Lille, Neurol & Movement Disorders Dept, F-59000 Lille, France.
   [Leentjens, Albert FG.] Maastricht Univ Med Ctr, Maastricht, Netherlands.
   [Betrouni, Nacim] Lille Neurosci symbolscript Cognit, Lab Pharmacol, Fac Med 1, INSERM U1172, Pl Verdun, F-59000 Lille, France.
C3 Universite de Lille; Universite de Lille; Institut National de la Sante
   et de la Recherche Medicale (Inserm); Universite de Lille; CHU Lille;
   Universite de Lille; CHU Lille; Maastricht University; Maastricht
   University Medical Centre (MUMC); Universite de Lille; Institut National
   de la Sante et de la Recherche Medicale (Inserm)
RP Betrouni, N (通讯作者)，Lille Neurosci symbolscript Cognit, Lab Pharmacol, Fac Med 1, INSERM U1172, Pl Verdun, F-59000 Lille, France.
EM nacim.betrouni@inserm.fr
RI ; Dujardin, Kathy/H-5037-2011; Betrouni, Nacim/M-5591-2018
OI DEVIGNES, Quentin/0000-0002-7544-6328; Dujardin,
   Kathy/0000-0002-0110-574X; Betrouni, Nacim/0000-0003-1086-5502
CR Babiloni C, 2018, CLIN NEUROPHYSIOL, V129, P766, DOI 10.1016/j.clinph.2018.01.009
   Babiloni C, 2017, J ALZHEIMERS DIS, V59, P339, DOI 10.3233/JAD-160883
   Baiano C, 2020, MOVEMENT DISORD, V35, P45, DOI 10.1002/mds.27902
   Benjamini Y., 1995, Controlling the false discovery rate: a practical and powerful approach to multiple testing, V57, P289
   Bousleiman H, 2014, ANN CLIN TRANSL NEUR, V1, P884, DOI 10.1002/acn3.129
   Cai M, 2021, FRONT AGING NEUROSCI, V13, DOI 10.3389/fnagi.2021.701499
   Caviness JN, 2007, PARKINSONISM RELAT D, V13, P348, DOI 10.1016/j.parkreldis.2007.01.003
   Caviness JN, 2015, J PARKINSON DIS, V5, P117, DOI 10.3233/JPD-140480
   Chaturvedi M, 2019, CLIN NEUROPHYSIOL, V130, P1937, DOI 10.1016/j.clinph.2019.07.017
   Cozac VV, 2016, PARKINSONS DIS-US, V2016, DOI 10.1155/2016/9060649
   De Vico Fallani Fabrizio, 2017, PLoS Comput Biol, V13, pe1005305, DOI 10.1371/journal.pcbi.1005305
   Delorme A, 2004, J NEUROSCI METH, V134, P9, DOI 10.1016/j.jneumeth.2003.10.009
   Desikan RS, 2006, NEUROIMAGE, V31, P968, DOI 10.1016/j.neuroimage.2006.01.021
   Devignes Q, 2022, MOVEMENT DISORD, V37, P502, DOI 10.1002/mds.28888
   Devignes Q, 2021, FRONT AGING NEUROSCI, V13, DOI 10.3389/fnagi.2021.668559
   Dujardin K, 2015, PARKINSONISM RELAT D, V21, P1299, DOI 10.1016/j.parkreldis.2015.08.032
   Emre M, 2007, MOVEMENT DISORD, V22, P1689, DOI 10.1002/mds.21507
   Fan J, 2007, J NEUROSCI, V27, P6197, DOI 10.1523/JNEUROSCI.1833-07.2007
   Foltynie T, 2004, BRAIN, V127, P550, DOI 10.1093/brain/awh067
   Fonseca LC, 2009, CLIN EEG NEUROSCI, V40, P168, DOI 10.1177/155005940904000309
   Geraedts VJ, 2018, CLIN NEUROPHYSIOL, V129, P1748, DOI 10.1016/j.clinph.2018.04.752
   GIBB WRG, 1988, NEUROLOGY, V38, P1402, DOI 10.1212/WNL.38.9.1402
   Goetz CG, 2008, MOVEMENT DISORD, V23, P2129, DOI 10.1002/mds.22340
   HAMILTON M, 1960, J NEUROL NEUROSUR PS, V23, P56, DOI 10.1136/jnnp.23.1.56
   Hassan M, 2015, CORTEX, V73, P276, DOI 10.1016/j.cortex.2015.08.019
   Hassan M, 2015, PLOS ONE, V10, DOI 10.1371/journal.pone.0138297
   Hassan M, 2014, PLOS ONE, V9, DOI 10.1371/journal.pone.0105041
   He XT, 2017, INT J NEUROSCI, V127, P66, DOI 10.3109/00207454.2016.1143823
   HOEHN MM, 1967, NEUROLOGY, V17, P427, DOI 10.1212/WNL.17.5.427
   Kamei S, 2010, J CLIN NEUROPHYSIOL, V27, P193, DOI 10.1097/WNP.0b013e3181dd4fdb
   Kehagia AA, 2013, NEURODEGENER DIS, V11, P79, DOI 10.1159/000341998
   Koessler L, 2009, NEUROIMAGE, V46, P64, DOI 10.1016/j.neuroimage.2009.02.006
   Lachaux JP, 1999, HUM BRAIN MAPP, V8, P194, DOI 10.1002/(SICI)1097-0193(1999)8:4<194::AID-HBM4>3.0.CO;2-C
   Lang S, 2019, MOVEMENT DISORD, V34, P893, DOI 10.1002/mds.27674
   Leentjens AFG, 2014, MOVEMENT DISORD, V29, P1035, DOI 10.1002/mds.25919
   Lin FH, 2004, NEUROIMAGE, V23, P582, DOI 10.1016/j.neuroimage.2004.04.027
   Litvan I, 2012, MOVEMENT DISORD, V27, P349, DOI 10.1002/mds.24893
   Mattis S., 1976, GERIATRIC PSYCHIAT, P77
   MORRIS JC, 1993, NEUROLOGY, V43, P2412, DOI 10.1212/WNL.43.11.2412-a
   Mostile G, 2019, PARKINSONISM RELAT D, V64, P156, DOI 10.1016/j.parkreldis.2019.03.027
   Suárez AAP, 2021, BEHAV SCI-BASEL, V11, DOI 10.3390/bs11030040
   Rizkallah J, 2020, BRAIN TOPOGR, V33, P151, DOI 10.1007/s10548-020-00753-w
   Sockeel P, 2006, J NEUROL NEUROSUR PS, V77, P579, DOI 10.1136/jnnp.2005.075929
   Tadel F, 2011, COMPUT INTEL NEUROSC, V2011, DOI 10.1155/2011/879716
   Tomlinson CL, 2010, MOVEMENT DISORD, V25, P2649, DOI 10.1002/mds.23429
   Utianski RL, 2016, CLIN NEUROPHYSIOL, V127, P2228, DOI 10.1016/j.clinph.2016.02.017
   Williams-Gray CH, 2013, J NEUROL NEUROSUR PS, V84, P1258, DOI 10.1136/jnnp-2013-305277
   Williams-Gray CH, 2009, BRAIN, V132, P2958, DOI 10.1093/brain/awp245
   Yeo BTT, 2011, J NEUROPHYSIOL, V106, P1125, DOI 10.1152/jn.00338.2011
   Yilmaz NH, 2020, NEUROSCI LETT, V738, DOI 10.1016/j.neulet.2020.135346
NR 50
TC 0
Z9 0
U1 3
U2 13
PU ELSEVIER MASSON, CORP OFF
PI PARIS
PA 65 CAMILLE DESMOULINS CS50083 ISSY-LES-MOULINEAUX, 92442 PARIS, FRANCE
SN 0010-9452
EI 1973-8102
J9 CORTEX
JI Cortex
PD AUG
PY 2022
VL 153
BP 166
EP 177
DI 10.1016/j.cortex.2022.04.015
EA JUN 2022
PG 12
WC Behavioral Sciences; Neurosciences; Psychology, Experimental
WE Science Citation Index Expanded (SCI-EXPANDED); Social Science Citation Index (SSCI)
SC Behavioral Sciences; Neurosciences & Neurology; Psychology
GA 2C8AC
UT WOS:000811083100004
PM 35667287
OA hybrid, Green Published
DA 2024-04-10
ER

PT J
AU Jalali, MS
   Saki, G
   Farbood, Y
   Azandeh, SS
   Mansouri, E
   Dehcheshmeh, MG
   Sarkaki, A
AF Jalali, Maryam Sadat
   Saki, Ghasem
   Farbood, Yaghoub
   Azandeh, Seyed saeed
   Mansouri, Esrafil
   Dehcheshmeh, Mohammad Ghasemi
   Sarkaki, Alireza
TI Therapeutic effects of Wharton's jelly-derived Mesenchymal Stromal Cells
   on behaviors, EEG changes and NGF-1 in rat model of the Parkinson's
   disease
SO JOURNAL OF CHEMICAL NEUROANATOMY
LA English
DT Article
DE Parkinson's disease; Stem cells; IGF-1; Local EEG; Anxiety
ID HUMAN BASAL GANGLIA; NEURAL STEM-CELLS; NONMOTOR SYMPTOMS; ANIMAL-MODEL;
   MOUSE MODEL; IN-VITRO; L-DOPA; PAIN; ANXIETY; DIFFERENTIATION
AB Human Wharton's jelly-derived Mesenchymal Stromal Cells (hWJ-MSCs) have shown beneficial effects in improving the dopaminergic cells in the Parkinson's disease (PD). In the present study, the effects of hWJ-MSCs on hyperalgesia, anxiety deficiency and Pallidal local electroencephalogram (EEG) impairment, alone and combined with L-dopa, were examined in a rat model of PD.
   Adult male Wistar rats were divided into five groups: 1) sham, 2) PD, 3) PD + C (Cell therapy), 4) PD + C+D (Drug), and 5) PD + D. PD was induced by injection of 6-OHDA (16 mu g/2 mu l into medial forebrain bundle (MFB)). PD + C group received hWJ-MSCs (1 x 10(6) cells, intravenous (i.v.)) twice post PD induction. PD + C+D groups received hWJ-MSCs combined with L-Dopa/Carbidopa, (10/30 mg/kg, intraperitoneally (i.p.)). PD + D group received L-Dopa/Carbidopa alone. Four months later, analgesia, anxiety-like behaviors, were evaluated and Pallidal local EEG was recorded. Level of insulin-like growth factor 1 (IGF-1) was measured in the striatum and dopaminergic neurons were counted in substantia nigra (SNc).
   According to data, MFB-lesioned rats showed hyperalgesia in tail flick, anxiety-like symptoms in cognitive tests, impairment of electrical power of pallidal local EEG as field potential, count of dopaminergic neurons in SNc and level of IGF-1 in striatum. These complications restored significantly by MSCs treatment (p < 0.001).
   Our findings confirm that chronic treatment with hWJ-MSC, alone and in combination with L-Dopa, improved nociception and cognitive deficit in PD rats which may be the result of increasing IGF-1 and protect the viability of dopaminergic neurons.
C1 [Jalali, Maryam Sadat; Saki, Ghasem; Farbood, Yaghoub; Sarkaki, Alireza] Ahvaz Jundishapur Univ Med Sci, Med Basic Sci Res Inst, Persian Gulf Physiol Res Ctr, Ahvaz, Iran.
   [Saki, Ghasem; Azandeh, Seyed saeed; Mansouri, Esrafil] Ahvaz Jundishapur Univ Med Sci, Med Basic Sci Res Inst, Cellular & Mol Res Ctr, Ahvaz, Iran.
   [Farbood, Yaghoub; Sarkaki, Alireza] Ahvaz Jundishapur Univ Med Sci, Fac Med, Dept Physiol, Ahvaz, Iran.
   [Dehcheshmeh, Mohammad Ghasemi] Ahvaz Jundishapur Univ Med Sci, Med Fac, Dept Immunol, Ahvaz, Iran.
C3 Ahvaz Jundishapur University of Medical Sciences (AJUMS); Ahvaz
   Jundishapur University of Medical Sciences (AJUMS); Ahvaz Jundishapur
   University of Medical Sciences (AJUMS); Ahvaz Jundishapur University of
   Medical Sciences (AJUMS)
RP Sarkaki, A (通讯作者)，Ahvaz Jundishapur Univ Med Sci, Med Basic Sci Res Inst, Persian Gulf Physiol Res Ctr, Ahvaz, Iran.
EM sarkaki_a@ajums.ac.ir
RI mansouri, esrafil/E-1394-2017
FU Ahvaz Jundishapur University of Medical Sciences [APRC-9615]
FX This article was extracted from Ms. Maryam Jalali's Ph.D. thesis, a
   student of Ph.D. degree program in the field of neuroscience. This work
   was carried out in both Persian Gulf Physiology Research Center, and
   Cellular and Molecular Research Center. This project was financially
   supported by Ahvaz Jundishapur University of Medical Sciences (grant No.
   APRC-9615).
CR Åkerud P, 2001, J NEUROSCI, V21, P8108, DOI 10.1523/JNEUROSCI.21-20-08108.2001
   Aloisi F, 2001, GLIA, V36, P165, DOI 10.1002/glia.1106
   Beiske AG, 2009, PAIN, V141, P173, DOI 10.1016/j.pain.2008.12.004
   Benarroch EE, 2012, NEUROLOGY, V79, P2148, DOI 10.1212/WNL.0b013e3182752eef
   Blanchard-Fillion B, 2001, J BIOL CHEM, V276, P46017, DOI 10.1074/jbc.M105564200
   Blandini F, 2010, CELL TRANSPLANT, V19, P203, DOI 10.3727/096368909X479839
   Bower JH, 2010, MOVEMENT DISORD, V25, P2105, DOI 10.1002/mds.23230
   Branchi I, 2008, J NEUROSCI RES, V86, P2050, DOI 10.1002/jnr.21642
   Brederlau A, 2006, STEM CELLS, V24, P1433, DOI 10.1634/stemcells.2005-0393
   Brefel-Courbon C, 2005, MOVEMENT DISORD, V20, P1557, DOI 10.1002/mds.20629
   Brown P, 2007, CURR OPIN NEUROBIOL, V17, P656, DOI 10.1016/j.conb.2007.12.001
   Brown P, 2003, MOVEMENT DISORD, V18, P357, DOI 10.1002/mds.10358
   Brown P, 2005, CLIN NEUROPHYSIOL, V116, P2510, DOI 10.1016/j.clinph.2005.05.009
   Carola V, 2002, BEHAV BRAIN RES, V134, P49, DOI 10.1016/S0166-4328(01)00452-1
   Chang KA, 2014, NEURODEGENER DIS, V13, P99, DOI 10.1159/000355261
   Chaudhuri KR, 2009, LANCET NEUROL, V8, P464, DOI 10.1016/S1474-4422(09)70068-7
   Chaudhuri KR, 2006, LANCET NEUROL, V5, P235, DOI 10.1016/S1474-4422(06)70373-8
   Choi HS, 2015, NEUROBIOL AGING, V36, P2885, DOI 10.1016/j.neurobiolaging.2015.06.022
   Cury RG, 2016, EUR J PAIN, V20, P151, DOI 10.1002/ejp.745
   Dai WD, 2005, CIRCULATION, V112, P214, DOI 10.1161/CIRCULATIONAHA.104.527937
   di Summa PG, 2010, J PLAST RECONSTR AES, V63, P1544, DOI 10.1016/j.bjps.2009.09.012
   Djaldetti R, 2004, NEUROLOGY, V62, P2171, DOI 10.1212/01.WNL.0000130455.38550.9D
   Engel AK, 2001, NAT REV NEUROSCI, V2, P704, DOI 10.1038/35094565
   Farbood Y, 2015, BASIC CLIN NEUROSCI, V6, P83
   Fernandez AM, 2012, NAT REV NEUROSCI, V13, P225, DOI 10.1038/nrn3209
   FINK JS, 1980, BRAIN RES, V199, P359
   Frisina PG, 2009, PARKINSONISM RELAT D, V15, P144, DOI 10.1016/j.parkreldis.2008.04.038
   Fu YS, 2006, STEM CELLS, V24, P115, DOI 10.1634/stemcells.2005-0053
   Gutiérrez-Fernández M, 2011, NEUROSCIENCE, V175, P394, DOI 10.1016/j.neuroscience.2010.11.054
   Hälbig TD, 2011, MOVEMENT DISORD, V26, P1677, DOI 10.1002/mds.23728
   Huat TJ, 2014, BMC NEUROSCI, V15, DOI 10.1186/1471-2202-15-91
   Jalali MS, 2020, J CHEM NEUROANAT, V110, DOI 10.1016/j.jchemneu.2020.101865
   Jaunarajs KLE, 2010, BEHAV PHARMACOL, V21, P627, DOI 10.1097/FBP.0b013e32833e7e80
   JONES GH, 1992, PHARMACOL BIOCHEM BE, V43, P887, DOI 10.1016/0091-3057(92)90422-C
   Jungnickel J, 2011, BEHAV BRAIN RES, V216, P129, DOI 10.1016/j.bbr.2010.07.023
   Juri C, 2010, J NEUROL SCI, V289, P60, DOI 10.1016/j.jns.2009.08.018
   Kääriäinen TM, 2012, BASIC CLIN PHARMACOL, V110, P162, DOI 10.1111/j.1742-7843.2011.00782.x
   Kempf F, 2009, EUR J NEUROSCI, V29, P943, DOI 10.1111/j.1460-9568.2009.06655.x
   Keyhanfar F, 2013, IRAN J PHARM RES, V12, P483
   Kim S, 2012, PLOS ONE, V7, DOI 10.1371/journal.pone.0045757
   Leandri M, 2011, J NEUROSCI METH, V199, P69, DOI 10.1016/j.jneumeth.2011.05.003
   Leentjens AFG, 2011, MOVEMENT DISORD, V26, P484, DOI 10.1002/mds.23528
   Leow SN, 2015, PLOS ONE, V10, DOI 10.1371/journal.pone.0128973
   Levy R, 2006, CEREB CORTEX, V16, P916, DOI 10.1093/cercor/bhj043
   Lim SY, 2008, MOVEMENT DISORD, V23, P1689, DOI 10.1002/mds.22111
   LIN MT, 1981, J NEURAL TRANSM, V51, P213, DOI 10.1007/BF01248953
   Lopatina O, 2014, FRONT BEHAV NEUROSCI, V8, DOI 10.3389/fnbeh.2014.00133
   LUNDEBERG T, 1994, NEUROSCI LETT, V170, P153, DOI 10.1016/0304-3940(94)90262-3
   Malizia A.L., 1998, J CLIN PSYCHIAT
   Mathew SJ, 2001, AM J PSYCHIAT, V158, P1558, DOI 10.1176/appi.ajp.158.10.1558
   MENZA MA, 1993, BIOL PSYCHIAT, V34, P465, DOI 10.1016/0006-3223(93)90237-8
   Metz GA, 2005, EUR J NEUROSCI, V22, P735, DOI 10.1111/j.1460-9568.2005.04238.x
   Nandhagopal R, 2010, PAIN MED, V11, P834, DOI 10.1111/j.1526-4637.2010.00866.x
   Nègre-Pagès L, 2010, MOVEMENT DISORD, V25, P157, DOI 10.1002/mds.22760
   Noyce AJ, 2012, ANN NEUROL, V72, P893, DOI 10.1002/ana.23687
   Obeso JA, 2008, ANN NEUROL, V64, pS30, DOI 10.1002/ana.21481
   Parkinson J, 2002, J NEUROPSYCH CLIN N, V14, P223, DOI 10.1176/appi.neuropsych.14.2.223
   Parr-Brownlie LC, 2005, J NEUROSCI, V25, P5700, DOI 10.1523/JNEUROSCI.0523-05.2005
   Pawitan JA, 2011, ANAT CELL BIOL, V44, P256, DOI 10.5115/acb.2011.44.4.256
   Paxinos G, 1998, RAT BRAIN IN STEREOTAXIC COORDINATES, FOURTH ED., pix
   Potvin S, 2009, SYNAPSE, V63, P390, DOI 10.1002/syn.20616
   Prediger RDS, 2012, NEUROPHARMACOLOGY, V62, P115, DOI 10.1016/j.neuropharm.2011.08.039
   Rabinovsky ED, 2004, NEUROL RES, V26, P204, DOI 10.1179/016164104225013851
   Reijnders JSAM, 2008, MOVEMENT DISORD, V23, P183, DOI 10.1002/mds.21803
   Russo VC, 2005, ENDOCR REV, V26, P916, DOI 10.1210/er.2004-0024
   Sameri Maryam Jafar, 2011, Pak J Biol Sci, V14, P1109
   Sarkaki A, 2008, NEUROSCIENCE, V154, P940, DOI 10.1016/j.neuroscience.2008.02.022
   Sarkaki A, 2012, AVICENNA J PHYTOMEDI, V2, P222
   Schestatsky P, 2007, NEUROLOGY, V69, P2162, DOI 10.1212/01.wnl.0000295669.12443.d3
   Scott DJ, 2006, J NEUROSCI, V26, P10789, DOI 10.1523/JNEUROSCI.2577-06.2006
   Singh A, 2011, EUR J NEUROSCI, V33, P960, DOI 10.1111/j.1460-9568.2010.07577.x
   Sotres-Bayón F, 2001, BRAIN RES, V898, P342, DOI 10.1016/S0006-8993(01)02213-2
   Su P., 2011, INSCIENCES J, V1, P136
   Tadaiesky MT, 2008, NEUROSCIENCE, V156, P830, DOI 10.1016/j.neuroscience.2008.08.035
   Takeda R, 2005, NEUROSCI RES, V52, P31, DOI 10.1016/j.neures.2005.01.005
   Tessitore A, 2002, J NEUROSCI, V22, P9099, DOI 10.1523/jneurosci.22-20-09099.2002
   Wang FF, 2010, BMC NEUROSCI, V11, DOI 10.1186/1471-2202-11-52
   Youssef A, 2017, STEM CELLS INT, V2017
   Yun Jun-Won, 2015, Lab Anim Res, V31, P155, DOI 10.5625/lar.2015.31.4.155
   Zhao B, 2017, MED SCI MONITOR, V23, P1872, DOI 10.12659/MSM.901055
   Zhao QJ, 2009, CYTOTHERAPY, V11, P414, DOI 10.1080/14653240902849754
NR 81
TC 4
Z9 4
U1 2
U2 6
PU ELSEVIER
PI AMSTERDAM
PA RADARWEG 29, 1043 NX AMSTERDAM, NETHERLANDS
SN 0891-0618
EI 1873-6300
J9 J CHEM NEUROANAT
JI J. Chem. Neuroanat.
PD APR
PY 2021
VL 113
AR 101921
DI 10.1016/j.jchemneu.2021.101921
EA FEB 2021
PG 10
WC Biochemistry & Molecular Biology; Neurosciences
WE Science Citation Index Expanded (SCI-EXPANDED)
SC Biochemistry & Molecular Biology; Neurosciences & Neurology
GA RO9CD
UT WOS:000641336300006
PM 33600923
DA 2024-04-10
ER

PT J
AU Lainscsek, C
   Weyhenmeyer, J
   Hernandez, ME
   Poizner, H
   Sejnowski, TJ
AF Lainscsek, Claudia
   Weyhenmeyer, Jonathan
   Hernandez, Manuel E.
   Poizner, Howard
   Sejnowski, Terrence J.
TI Non-linear dynamical classification of short time series of the Rossler
   system in high noise regimes
SO FRONTIERS IN NEUROLOGY
LA English
DT Article
DE classification; Rossler attractor; non-linear dynamics; delay
   differential equations; electroencephalography
ID EPILEPTIC SEIZURES; BRAIN; EEG
AB Time series analysis with delay differential equations (DDEs) reveals non-linear properties of the underlying dynamical system and can serve as a non-linear time-domain classification tool. Here global DDE models were used to analyze short segments of simulated time series from a known dynamical system, the Rossler system, in high noise regimes. In a companion paper, we apply the DDE model developed here to classify short segments of encephalographic (EEG) data recorded from patients with Parkinson's disease and healthy subjects. Nine simulated subjects in each of two distinct classes were generated by varying the bifurcation parameter b and keeping the other two parameters (a and c) of the Rossler system fixed. All choices of b were in the chaotic parameter range. We diluted the simulated data using white noise ranging from 10 to -30 dB signal-to-noise ratios (SNR). Structure selection was supervised by selecting the number of terms, delays, and order of non-linearity of the model DDE model that best linearly separated the two classes of data. The distances d from the linear dividing hyperplane was then used to assess the classification performance by computing the area A' under the ROC curve. The selected model was tested on untrained data using repeated random sub-sampling validation. DDEs were able to accurately distinguish the two dynamical conditions, and moreover, to quantify the changes in the dynamics. There was a significant correlation between the dynamical bifurcation parameter b of the simulated data and the classification parameter d from our analysis. This correlation still held for new simulated subjects with new dynamical parameters selected from each of the two dynamical regimes. Furthermore, the correlation was robust to added noise, being significant even when the noise was greater than the signal. We conclude that DDE models may be used as a generalizable and reliable classification tool for even small segments of noisy data.
C1 [Lainscsek, Claudia; Hernandez, Manuel E.; Poizner, Howard; Sejnowski, Terrence J.] Univ Calif San Diego, Inst Neural Computat, La Jolla, CA 92093 USA.
   [Lainscsek, Claudia; Weyhenmeyer, Jonathan; Sejnowski, Terrence J.] Salk Inst Biol Studies, Howard Hughes Med Inst, Computat Neurobiol Lab, La Jolla, CA 92037 USA.
   [Weyhenmeyer, Jonathan] Indiana Univ Sch Med, Indianapolis, IN 46202 USA.
   [Poizner, Howard] Univ Calif San Diego, Grad Program Neurosci, La Jolla, CA 92093 USA.
C3 University of California System; University of California San Diego;
   Salk Institute; Howard Hughes Medical Institute; Indiana University
   System; Indiana University Bloomington; University of California System;
   University of California San Diego
RP Lainscsek, C (通讯作者)，Salk Inst Biol Studies, Computat Neurobiol Lab, 10010 N Torrey Pines Rd, La Jolla, CA 92037 USA.
EM claudia@salk.edu
RI Sejnowski, Terrence/AAV-5558-2021; Hernandez, Manuel/AAR-7870-2020
OI Hernandez, Manuel/0000-0002-3501-9508; Lainscsek,
   Claudia/0000-0002-1067-8961
FU NIH [NS040522]; Swartz Foundation; NSF [SMA-1041755, ENG-1137279 (EFRI
   M3C)]; ONR MURI [N00014-10-1-0072]; Howard Hughes Medical Institute;
   Emerging Frontiers & Multidisciplinary Activities; Directorate For
   Engineering [1137279] Funding Source: National Science Foundation
FX This work was supported by the Howard Hughes Medical Institute, NIH
   (grant NS040522), the Swartz Foundation, NSF grant #SMA-1041755, NSF
   ENG-1137279 (EFRI M3C), and ONR MURI Award No: N00014-10-1-0072.
CR Andrzejak RG, 2001, PHYS REV E, V64, DOI 10.1103/PhysRevE.64.061907
   Elger CE, 1998, EUR J NEUROSCI, V10, P786, DOI 10.1046/j.1460-9568.1998.00090.x
   Faure P, 2001, CR ACAD SCI III-VIE, V324, P773, DOI 10.1016/S0764-4469(01)01377-4
   Friston KJ, 2001, NEUROSCIENTIST, V7, P406, DOI 10.1177/107385840100700510
   Hand DJ, 2001, MACH LEARN, V45, P171, DOI 10.1023/A:1010920819831
   Hornero R, 2009, PHILOS T R SOC A, V367, P317, DOI 10.1098/rsta.2008.0197
   Judd K, 1998, PHYSICA D, V120, P273, DOI 10.1016/S0167-2789(98)00089-X
   KADTKE J, 1995, PHYS LETT A, V203, P196, DOI 10.1016/0375-9601(95)00375-D
   Kohavi R., 1995, IJCAI-95. Proceedings of the Fourteenth International Joint Conference on Artificial Intelligence, P1137
   Lainscsek C, 2012, CHAOS, V22, DOI 10.1063/1.3683444
   Lainscsek C, 2013, CHAOS, V23, DOI 10.1063/1.4811544
   Lehnertz K, 1998, PHYS REV LETT, V80, P5019, DOI 10.1103/PhysRevLett.80.5019
   Lehnertz K, 2008, J BIOL PHYS, V34, P253, DOI 10.1007/s10867-008-9090-3
   MacMillan N.A., 1991, DETECTION THEORY USE
   Miletics E., 2004, Journal of Computational Methods in Science and Engineering, V4, P105
   Müller V, 2001, EXP BRAIN RES, V137, P103, DOI 10.1007/s002210000638
   PACKARD NH, 1980, PHYS REV LETT, V45, P712, DOI 10.1103/PhysRevLett.45.712
   Pereda E, 2005, PROG NEUROBIOL, V77, P1, DOI 10.1016/j.pneurobio.2005.10.003
   Pezard L, 2001, CLIN NEUROPHYSIOL, V112, P38, DOI 10.1016/S1388-2457(00)00512-5
   Pijn JPM, 1997, BRAIN TOPOGR, V9, P249, DOI 10.1007/BF01464480
   Press W.H., 1990, NUMERICAL RECIPES C
   Provost F., 1998, Mach. Learn, V30, P271, DOI [10.1023/A:1017181826899, DOI 10.1023/A:1017181826899]
   Quyen MLV, 1997, PHYS REV E, V56, P3401, DOI 10.1103/PhysRevE.56.3401
   ROMBOUTS SARB, 1995, PHYS LETT A, V202, P352, DOI 10.1016/0375-9601(95)00335-Z
   ROSSLER OE, 1976, PHYS LETT A, V57, P397, DOI 10.1016/0375-9601(76)90101-8
   SAUER T, 1991, J STAT PHYS, V65, P579, DOI 10.1007/BF01053745
   Stam CJ, 2005, CLIN NEUROPHYSIOL, V116, P2266, DOI 10.1016/j.clinph.2005.06.011
   Stam CJ, 1997, BIOL CYBERN, V77, P247, DOI 10.1007/s004220050385
   Takens F., 1981, Dynamical systems and turbulence, Warwick 1980, V898, P366, DOI [DOI 10.1007/BFB0091924, 10.1007/BFb0091924]
   TETKO IV, 1995, J CHEM INF COMP SCI, V35, P826, DOI 10.1021/ci00027a006
   Whitney H, 1936, ANN MATH, V37, P645, DOI 10.2307/1968482
NR 31
TC 15
Z9 22
U1 0
U2 8
PU FRONTIERS MEDIA SA
PI LAUSANNE
PA AVENUE DU TRIBUNAL FEDERAL 34, LAUSANNE, CH-1015, SWITZERLAND
SN 1664-2295
J9 FRONT NEUROL
JI Front. Neurol.
PY 2013
VL 4
AR 182
DI 10.3389/fneur.2013.00182
PG 12
WC Clinical Neurology; Neurosciences
WE Science Citation Index Expanded (SCI-EXPANDED)
SC Neurosciences & Neurology
GA V42QT
UT WOS:000209629000178
PM 24379798
OA gold, Green Published
DA 2024-04-10
ER

PT J
AU Cavanagh, JF
   Kumar, P
   Mueller, AA
   Richardson, SP
   Mueen, A
AF Cavanagh, James F.
   Kumar, Praveen
   Mueller, Andrea A.
   Richardson, Sarah Pirio
   Mueen, Abdullah
TI Diminished EEG habituation to novel events effectively classifies
   Parkinson's patients
SO CLINICAL NEUROPHYSIOLOGY
LA English
DT Article
DE Parkinson's; EEG; Novelty; Classification; Habituation
ID COGNITIVE IMPAIRMENT; ORIENTING RESPONSE; DISEASE; POTENTIALS;
   ATTENTION; NOVELTY; P3; DOPAMINE; REFLEX; DYSFUNCTION
AB Objectives: We aimed to test if EEG responses to novel events reliably dissociated individuals with Parkinson's disease and controls, and if this dissociation was sensitive and specific enough to be a candidate biomarker of cognitive dysfunction in Parkinson's disease.
   Methods: Participants included N = 25 individuals with Parkinson's disease and an equal number of well-matched controls. EEG was recorded during a three-stimulus auditory oddball paradigm both ON and OFF medication.
   Results: While control participants showed reliable EEG habituation to novel events over time, individuals with Parkinson's did not. In the OFF condition, individual differences in habituation correlated with years since diagnosis. Pattern classifiers achieved high sensitivity and specificity in discriminating patients from controls, with a maximum accuracy of 82%. Most importantly, the confidence of the classifier was related to years since diagnosis, and this correlation increased as the time course of differential habituation increasingly distinguished the groups.
   Conclusions: These findings identify systemic alteration in an obligatory neural mechanism that may contribute to higher-level cognitive dysfunction in Parkinson's disease. (C) 2017 International Federation of Clinical Neurophysiology. Published by Elsevier Ireland Ltd. All rights reserved.
C1 [Cavanagh, James F.; Mueller, Andrea A.] Univ New Mexico, Dept Psychol, Logan Hall,1 Univ New Mexico,MSC03 2220, Albuquerque, NM 87131 USA.
   [Kumar, Praveen; Mueen, Abdullah] Univ New Mexico, Dept Comp Sci, Albuquerque, NM 87131 USA.
   [Richardson, Sarah Pirio] Univ New Mexico, Hlth Sci Ctr, Dept Neurol, Albuquerque, NM 87131 USA.
C3 University of New Mexico; University of New Mexico; University of New
   Mexico's Health Sciences Center; University of New Mexico
RP Cavanagh, JF (通讯作者)，Univ New Mexico, Dept Psychol, Logan Hall,1 Univ New Mexico,MSC03 2220, Albuquerque, NM 87131 USA.
EM jcavanagh@unm.edu
FU NIGMS [1P20GM109089-01A1]; NIMH [1UH2MH109168-01]; NIAAA
   [R21AA0023947-01A1]; University of New Mexico Office of the Vice
   President of Research
FX The authors thank Pat Thalhammer and the New Mexico Parkinson's
   Coalition for help recruiting participants. JFC and AM are supported by
   NIGMS 1P20GM109089-01A1. JFC is also supported by NIMH 1UH2MH109168-01
   and NIAAA R21AA0023947-01A1. This work was partially supported by a
   grant from the University of New Mexico Office of the Vice President of
   Research. Sponsors had no role in the collection, analysis,
   interpretation of data, or writing of the manuscript. All data and code
   for this experiment are available on the PRED+CT website:
   www.predictsite.com.
CR Barceló F, 2002, NEUROREPORT, V13, P1887, DOI 10.1097/00001756-200210280-00011
   Barry RJ, 2016, SCI REP-UK, V6, DOI 10.1038/srep31200
   Barry RJ, 2009, NEUROBIOL LEARN MEM, V92, P235, DOI 10.1016/j.nlm.2008.07.007
   Bradley M. M., 1999, B2 U FLOR
   Brown SBRE, 2015, PSYCHOPHYSIOLOGY, V52, P1620, DOI 10.1111/psyp.12544
   Cavanagh JF, 2017, CORTEX
   Chaturvedi M, 2017, FRONT AGING NEUROSCI, V9, DOI 10.3389/fnagi.2017.00003
   Chen KH, 2016, J COGNITIVE NEUROSCI, V28, P1923, DOI 10.1162/jocn_a_01012
   Cohen MX, 2014, ISS CLIN COGN NEUROP, P1
   Debener S, 2002, INT J PSYCHOPHYSIOL, V46, P77, DOI 10.1016/S0167-8760(02)00072-7
   Delorme A, 2004, J NEUROSCI METH, V134, P9, DOI 10.1016/j.jneumeth.2003.10.009
   Dien J, 2007, HUM BRAIN MAPP, V28, P742, DOI 10.1002/hbm.20304
   Dien J, 2012, DEV NEUROPSYCHOL, V37, P497, DOI 10.1080/87565641.2012.697503
   Dirnberger G, 2013, J NEUROPSYCHOL, V7, P193, DOI 10.1111/jnp.12028
   Eberling J, 2014, J PARKINSON DIS, V4, P585, DOI 10.3233/JPD-140385
   Friedman D, 2001, NEUROSCI BIOBEHAV R, V25, P355, DOI 10.1016/S0149-7634(01)00019-7
   GROVES P M, 1970, Psychological Review, V77, P419, DOI 10.1037/h0029810
   Halliday GM, 2014, MOVEMENT DISORD, V29, P634, DOI 10.1002/mds.25857
   Heitland I, 2013, BEHAV BRAIN RES, V249, P55, DOI 10.1016/j.bbr.2013.04.013
   JOHNSON R, 1986, PSYCHOPHYSIOLOGY, V23, P367, DOI 10.1111/j.1469-8986.1986.tb00649.x
   Kingstone A, 2002, J CLIN EXP NEUROPSYC, V24, P951, DOI 10.1076/jcen.24.7.951.8387
   Lachaux JP, 1999, HUM BRAIN MAPP, V8, P194, DOI 10.1002/(SICI)1097-0193(1999)8:4<194::AID-HBM4>3.0.CO;2-C
   Lainscsek C, 2013, FRONT NEUROL, V4, DOI 10.3389/fneur.2013.00200
   Nieuwenhuijzen PHJA, 2006, EXP BRAIN RES, V171, P215, DOI 10.1007/s00221-005-0270-0
   Nieuwenhuis S, 2011, PSYCHOPHYSIOLOGY, V48, P162, DOI 10.1111/j.1469-8986.2010.01057.x
   Nolan H, 2010, J NEUROSCI METH, V192, P152, DOI 10.1016/j.jneumeth.2010.07.015
   O'Connell RG, 2012, NAT NEUROSCI, V15, P1729, DOI 10.1038/nn.3248
   Parker KL, 2015, J NEUROPHYSIOL, V114, P1310, DOI 10.1152/jn.00412.2015
   PENDERS CA, 1971, J NEUROL NEUROSUR PS, V34, P674, DOI 10.1136/jnnp.34.6.674
   Poliakoff E, 2003, BRAIN, V126, P2081, DOI 10.1093/brain/awg210
   Polich J, 2000, INT J PSYCHOPHYSIOL, V38, P3, DOI 10.1016/S0167-8760(00)00127-6
   Polich J, 2007, CLIN NEUROPHYSIOL, V118, P2128, DOI 10.1016/j.clinph.2007.04.019
   Popescu AT, 2016, P NATL ACAD SCI USA, V113, pE3169, DOI 10.1073/pnas.1606098113
   Rankin CH, 2009, NEUROBIOL LEARN MEM, V92, P135, DOI 10.1016/j.nlm.2008.09.012
   Robbins TW, 2014, MOVEMENT DISORD, V29, P597, DOI 10.1002/mds.25853
   Seer C, 2016, NEUROSCI BIOBEHAV R, V71, P691, DOI 10.1016/j.neubiorev.2016.08.003
   SHARPE MH, 1990, CORTEX, V26, P239, DOI 10.1016/S0010-9452(13)80353-X
   Smit DJA, 2007, TWIN RES HUM GENET, V10, P335, DOI 10.1375/twin.10.2.335
   Solís-Vivanco R, 2015, CLIN NEUROPHYSIOL, V126, P2142, DOI 10.1016/j.clinph.2014.12.024
   Steiner GZ, 2011, PSYCHOPHYSIOLOGY, V48, P1648, DOI 10.1111/j.1469-8986.2011.01271.x
   Tsuchiya H, 2000, NEUROPSYCHOLOGIA, V38, P645, DOI 10.1016/S0028-3932(99)00108-6
   Vogt T, 2011, PARKINSONISM RELAT D, V17, P459, DOI 10.1016/j.parkreldis.2011.04.002
   Weingarten CP, 2015, NEUROSCI BIOBEHAV R, V59, P16, DOI 10.1016/j.neubiorev.2015.09.007
   Wessel JR, 2017, NEURON, V93, P259, DOI 10.1016/j.neuron.2016.12.013
   Yamaguchi S, 1998, J NEUROSCI, V18, P1869
   Zeng XH, 2002, BRAIN TOPOGR, V14, P299, DOI 10.1023/A:1015704827984
   Zhou SS, 2012, NEUROSCI LETT, V509, P50, DOI 10.1016/j.neulet.2011.12.049
NR 47
TC 55
Z9 58
U1 8
U2 38
PU ELSEVIER IRELAND LTD
PI CLARE
PA ELSEVIER HOUSE, BROOKVALE PLAZA, EAST PARK SHANNON, CO, CLARE, 00000,
   IRELAND
SN 1388-2457
EI 1872-8952
J9 CLIN NEUROPHYSIOL
JI Clin. Neurophysiol.
PD FEB
PY 2018
VL 129
IS 2
BP 409
EP 418
DI 10.1016/j.clinph.2017.11.023
PG 10
WC Clinical Neurology; Neurosciences
WE Science Citation Index Expanded (SCI-EXPANDED)
SC Neurosciences & Neurology
GA FX2FX
UT WOS:000425876000011
PM 29294412
OA Green Accepted, Bronze
DA 2024-04-10
ER

PT J
AU Lamos, M
   Bocková, M
   Goldemundová, S
   Baláz, M
   Chrastina, J
   Rektor, I
AF Lamos, Martin
   Bockova, Martina
   Goldemundova, Sabina
   Balaz, Marek
   Chrastina, Jan
   Rektor, Ivan
TI The effect of deep brain stimulation in Parkinson's disease reflected in
   EEG microstates
SO NPJ PARKINSONS DISEASE
LA English
DT Article
ID RESTING-STATE NETWORKS; CONNECTIVITY; SCHIZOPHRENIA; OSCILLATIONS; MRI
AB Mechanisms of deep brain stimulation (DBS) on cortical networks were explored mainly by fMRI. Advanced analysis of high-density EEG is a source of additional information and may provide clinically useful biomarkers. The presented study evaluates EEG microstates in Parkinson's disease and the effect of DBS of the subthalamic nucleus (STN). The association between revealed spatiotemporal dynamics of brain networks and changes in oscillatory activity and clinical examination were assessed. Thirty-seven patients with Parkinson's disease treated by STN-DBS underwent two sessions (OFF and ON stimulation conditions) of resting-state EEG. EEG microstates were analyzed in patient recordings and in a matched healthy control dataset. Microstate parameters were then compared across groups and were correlated with clinical and neuropsychological scores. Of the five revealed microstates, two differed between Parkinson's disease patients and healthy controls. Another microstate differed between ON and OFF stimulation conditions in the patient group and restored parameters in the ON stimulation state toward to healthy values. The mean beta power of that microstate was the highest in patients during the OFF stimulation condition and the lowest in healthy controls; sources were localized mainly in the supplementary motor area. Changes in microstate parameters correlated with UPDRS and neuropsychological scores. Disease specific alterations in the spatiotemporal dynamics of large-scale brain networks can be described by EEG microstates. The approach can reveal changes reflecting the effect of DBS on PD motor symptoms as well as changes probably related to non-motor symptoms not influenced by DBS.
C1 [Lamos, Martin; Bockova, Martina; Goldemundova, Sabina; Balaz, Marek; Chrastina, Jan; Rektor, Ivan] Masaryk Univ, Cent European Inst Technol, Brain & Mind Res Program, Brno, Czech Republic.
   [Bockova, Martina; Balaz, Marek; Rektor, Ivan] Masaryk Univ, St Annes Hosp, Movement Disorders Ctr, Dept Neurol 1,Sch Med, Brno, Czech Republic.
   [Chrastina, Jan] Masaryk Univ, St Annes Hosp, Dept Neurosurg, Sch Med, Brno, Czech Republic.
C3 Masaryk University Brno; St Anne's University Hospital Brno
   (FNUSA-ICRC); Masaryk University Brno; St Anne's University Hospital
   Brno (FNUSA-ICRC); Masaryk University Brno
RP Rektor, I (通讯作者)，Masaryk Univ, Cent European Inst Technol, Brain & Mind Res Program, Brno, Czech Republic.; Rektor, I (通讯作者)，Masaryk Univ, St Annes Hosp, Movement Disorders Ctr, Dept Neurol 1,Sch Med, Brno, Czech Republic.
EM ivan.rektor@fnusa.cz
OI Bockova, Martina/0000-0003-2691-9122; Lamos, Martin/0000-0003-1276-4342
FU Czech Health Research Council AZV [NU21-04-00445]; MEYS CR [LM2018129]
FX This research was supported by Czech Health Research Council AZV
   NU21-04-00445 and core facility MAFIL of CEITEC supported by the MEYS CR
   (LM2018129 Czech-BioImaging). Thanks to Anne Johnson for English
   language assistance and Veronika Pulkrabkova for patient organization.
CR Aron AR, 2007, J NEUROSCI, V27, P3743, DOI 10.1523/JNEUROSCI.0519-07.2007
   Bocková M, 2021, HUM BRAIN MAPP, V42, P5626, DOI 10.1002/hbm.25642
   Bocková M, 2021, J NEURAL TRANSM, V128, P1169, DOI 10.1007/s00702-021-02381-5
   Bocková M, 2020, J NEURAL TRANSM, V127, P1579, DOI 10.1007/s00702-020-02254-3
   Bocková M, 2019, CLIN NEUROPHYSIOL, V130, P239, DOI 10.1016/j.clinph.2018.11.013
   Bouthour W, 2019, NAT REV NEUROL, V15, P343, DOI 10.1038/s41582-019-0166-4
   Bréchet L, 2020, SCI REP-UK, V10, DOI 10.1038/s41598-020-74075-z
   Bréchet L, 2019, NEUROIMAGE, V194, P82, DOI 10.1016/j.neuroimage.2019.03.029
   Britz J, 2010, NEUROIMAGE, V52, P1162, DOI 10.1016/j.neuroimage.2010.02.052
   Brown P, 2006, J NEURAL TRANSM-SUPP, P27, DOI 10.1007/978-3-211-45295-0_6
   Brown P, 2003, MOVEMENT DISORD, V18, P357, DOI 10.1002/mds.10358
   Brunet D, 2011, COMPUT INTEL NEUROSC, V2011, DOI 10.1155/2011/813870
   Cagnan H, 2019, NAT BIOTECHNOL, V37, P1024, DOI 10.1038/s41587-019-0244-6
   Chu CG, 2020, NEUROIMAGE-CLIN, V25, DOI 10.1016/j.nicl.2019.102132
   Custo A, 2017, BRAIN CONNECT, V7, P671, DOI 10.1089/brain.2016.0476
   Delorme A, 2004, J NEUROSCI METH, V134, P9, DOI 10.1016/j.jneumeth.2003.10.009
   Eusebio A, 2011, J NEUROL NEUROSUR PS, V82, P569, DOI 10.1136/jnnp.2010.217489
   Geraedts VJ, 2021, MOVEMENT DISORD, V36, P2324, DOI 10.1002/mds.28661
   Giannicola G, 2010, EXP NEUROL, V226, P120, DOI 10.1016/j.expneurol.2010.08.011
   Habets JGV, 2018, MOVEMENT DISORD, V33, P1834, DOI 10.1002/mds.115
   Halje P, 2019, J NEUROPHYSIOL, V122, P203, DOI 10.1152/jn.00590.2018
   Hirschmann J, 2013, BRAIN, V136, P3659, DOI 10.1093/brain/awt271
   Horn A, 2019, BRAIN, V142, P3129, DOI 10.1093/brain/awz239
   Horn A, 2017, ANN NEUROL, V82, P67, DOI 10.1002/ana.24974
   Serrano JI, 2018, FRONT NEUROSCI-SWITZ, V12, DOI 10.3389/fnins.2018.00714
   Jech R., 2022, CONNECTOMIC DEEP BRA, P275, DOI DOI 10.1016/B978-0-12-821861-7.00026-9
   Kahan J, 2014, BRAIN, V137, P1130, DOI 10.1093/brain/awu027
   Khanna A, 2015, NEUROSCI BIOBEHAV R, V49, P105, DOI 10.1016/j.neubiorev.2014.12.010
   Kikuch M, 2007, SCHIZOPHR RES, V97, P163, DOI 10.1016/j.schres.2007.07.012
   Koenig T, 1999, EUR ARCH PSY CLIN N, V249, P205, DOI 10.1007/s004060050088
   Kühn AA, 2006, EUR J NEUROSCI, V23, P1956, DOI 10.1111/j.1460-9568.2006.04717.x
   Lamos M, 2021, MOVEMENT DISORD, V36, P2435, DOI 10.1002/mds.28741
   Li ZJ, 2021, FRONT SYST NEUROSCI, V15, DOI 10.3389/fnsys.2021.636395
   Little S, 2016, J NEUROL NEUROSUR PS, V87, P717, DOI 10.1136/jnnp-2015-310972
   Little S, 2013, ANN NEUROL, V74, P449, DOI 10.1002/ana.23951
   Litvak V, 2011, BRAIN, V134, P359, DOI 10.1093/brain/awq332
   Lozano AM, 2019, NAT REV NEUROL, V15, P148, DOI 10.1038/s41582-018-0128-2
   Michel C. M., 2009, ELECT NEUROIMAGING E, DOI [10.1017/CBO9780511596889, DOI 10.1017/CBO9780511596889]
   Michel CM, 2019, FRONT NEUROL, V10, DOI 10.3389/fneur.2019.00325
   Michel CM, 2018, NEUROIMAGE, V180, P577, DOI 10.1016/j.neuroimage.2017.11.062
   Nishida K, 2013, CLIN NEUROPHYSIOL, V124, P1106, DOI 10.1016/j.clinph.2013.01.005
   Oswal A, 2016, BRAIN, V139, P1482, DOI 10.1093/brain/aww048
   Pal A, 2021, COGN NEURODYNAMICS, V15, P463, DOI 10.1007/s11571-020-09643-0
   Rajkumar R, 2021, HUM BRAIN MAPP, V42, P4122, DOI 10.1002/hbm.24429
   Rosa M, 2015, MOVEMENT DISORD, V30, P1003, DOI 10.1002/mds.26241
   Schumacher J, 2019, BRAIN, V142, P1767, DOI 10.1093/brain/awz069
   Seeber M, 2019, NAT COMMUN, V10, DOI 10.1038/s41467-019-08725-w
   Shen LH, 2020, ANN NEUROL, V88, P1178, DOI 10.1002/ana.25906
   Sverak T, 2018, SCHIZOPHR RES, V193, P451, DOI 10.1016/j.schres.2017.06.044
   Telkes I, 2018, P NATL ACAD SCI USA, V115, pE8567, DOI 10.1073/pnas.1810589115
   Whitmer D, 2012, FRONT HUM NEUROSCI, V6, DOI 10.3389/fnhum.2012.00155
   Younce JR, 2021, MOVEMENT DISORD, V36, P662, DOI 10.1002/mds.28376
NR 52
TC 0
Z9 0
U1 19
U2 28
PU NATURE PORTFOLIO
PI BERLIN
PA HEIDELBERGER PLATZ 3, BERLIN, 14197, GERMANY
EI 2373-8057
J9 NPJ PARKINSONS DIS
JI npj Parkinsons Dis.
PD APR 17
PY 2023
VL 9
IS 1
AR 63
DI 10.1038/s41531-023-00508-x
PG 7
WC Neurosciences
WE Science Citation Index Expanded (SCI-EXPANDED)
SC Neurosciences & Neurology
GA G5TN7
UT WOS:000989780900001
PM 37069159
OA gold, Green Published
DA 2024-04-10
ER

PT J
AU García, AM
   Hesse, E
   Birba, A
   Adolfi, F
   Mikulan, E
   Caro, MM
   Petroni, A
   Bekinschtein, TA
   García, MD
   Silva, W
   Ciraolo, C
   Vaucheret, E
   Sedeño, L
   Ibáñez, A
AF Garcia, Adolfo M.
   Hesse, Eugenia
   Birba, Agustina
   Adolfi, Federico
   Mikulan, Ezequiel
   Martorell Caro, Miguel
   Petroni, Agustin
   Bekinschtein, Tristan A.
   del Carmen Garcia, Maria
   Silva, Walter
   Ciraolo, Carlos
   Vaucheret, Esteban
   Sedeno, Lucas
   Ibanez, Agustin
TI Time to Face Language: Embodied Mechanisms Underpin the Inception of
   Face-Related Meanings in the Human Brain
SO CEREBRAL CORTEX
LA English
DT Article
DE EEG; embodied cognition; functional connectivity; intracranial
   recordings; semantic processing
ID ANTERIOR TEMPORAL-LOBE; CORTICAL MOTOR SYSTEMS; TRIAL EEG DYNAMICS;
   ELECTRICAL-STIMULATION; PARKINSONS-DISEASE; ACTION-WORDS; NEURAL
   DYNAMICS; FUNCTIONAL-ROLE; CORTEX; PERCEPTION
AB In construing meaning, the brain recruits multimodal (conceptual) systems and embodied (modality-specific) mechanisms. Yet, no consensus exists on how crucial the latter are for the inception of semantic distinctions. To address this issue, we combined electroencephalographic (EEG) and intracranial EEG (iEEG) to examine when nouns denoting facial body parts (FBPs) and nonFBPs are discriminated in face-processing and multimodal networks. First, FBP words increased N170 amplitude (a hallmark of early facial processing). Second, they triggered fast (similar to 100 ms) activity boosts within the face-processing network, alongside later (similar to 275 ms) effects in multimodal circuits. Third, iEEG recordings from face-processing hubs allowed decoding similar to 80% of items before 200 ms, while classification based on multimodal-network activity only surpassed similar to 70% after 250 ms. Finally, EEG and iEEG connectivity between both networks proved greater in early (0-200 ms) than later (200-400 ms) windows. Collectively, our findings indicate that, at least for some lexico-semantic categories, meaning is construed through fast reenactments of modality-specific experience.
C1 [Garcia, Adolfo M.; Hesse, Eugenia; Birba, Agustina; Ibanez, Agustin] Univ San Andres, Vito Dumas 284,B1644BID, Buenos Aires, DF, Argentina.
   [Garcia, Adolfo M.; Hesse, Eugenia; Birba, Agustina; Adolfi, Federico; Martorell Caro, Miguel; Sedeno, Lucas; Ibanez, Agustin] Natl Sci & Tech Res Council CONICET, C1425FQB, Buenos Aires, DF, Argentina.
   [Garcia, Adolfo M.] Natl Univ Cuyo UNCuyo, Fac Educ, MM5502GKA, Mendoza, Argentina.
   [Garcia, Adolfo M.] Univ Santiago Chile, Fac Humanidades, Dept Linguist & Literatura, Santiago 9170020, Chile.
   [Garcia, Adolfo M.; Ibanez, Agustin] Univ Calif San Francisco, Global Brain Hlth Inst, San Francisco, CA 94158 USA.
   [Mikulan, Ezequiel] Univ Milan, Dept Biomed & Clin Sci L Sacco, I-20122 Milan, Italy.
   [Petroni, Agustin] Univ Buenos Aires, Fac Ingn, Inst Ingn Biomed, C1063ACV, Buenos Aires, DF, Argentina.
   [Petroni, Agustin] Univ Buenos Aires, ICC CONICET, Fac Ciencias Exactas & Nat, Dept Comp,Lab Inteligencia Artificial Aplicada, C1063ACV, Buenos Aires, DF, Argentina.
   [Bekinschtein, Tristan A.] Univ Cambridge, Dept Psychol, Cambridge CB2 7EF, England.
   [del Carmen Garcia, Maria; Silva, Walter; Ciraolo, Carlos; Vaucheret, Esteban] Hosp Italiano Buenos Aires, Programa Cirurgia Epilepsia, C1181ACH, Buenos Aires, DF, Argentina.
   [Ibanez, Agustin] Univ Adolfo Ibanez, Sch Psychol, Ctr Social & Cognit Neurosci CSCN, Santiago 8320000, Chile.
   [Ibanez, Agustin] Univ Autonoma Caribe, Barranquilla 080003, Colombia.
C3 Universidad de San Andres Argentina; Centro Nacional Patagonico
   (CENPAT); Consejo Nacional de Investigaciones Cientificas y Tecnicas
   (CONICET); University Nacional Cuyo Mendoza; Universidad de Santiago de
   Chile; University of California System; University of California San
   Francisco; University of Milan; Luigi Sacco Hospital; University of
   Buenos Aires; University of Buenos Aires; University of Cambridge;
   Hospital Italiano de Buenos Aires; University of Buenos Aires;
   Universidad Adolfo Ibanez
RP Ibáñez, A (通讯作者)，Univ San Andres, Vito Dumas 284,B1644BID, Buenos Aires, DF, Argentina.; Ibáñez, A (通讯作者)，Consejo Nacl Invest Cient & Tecn, Vito Dumas 284,B1644BID, Buenos Aires, DF, Argentina.
EM agustin.ibanez@gbhi.org
RI Ibanez, Agustin/H-7976-2015; Birba, Agustina/AFR-3037-2022; Mikulan,
   Ezequiel P./AAC-5276-2022; Adolfi, Federico/K-4661-2019; García,
   Adolfo/E-7150-2017; Mikulan, Ezequiel/JDC-4446-2023
OI Ibanez, Agustin/0000-0001-6758-5101; Adolfi,
   Federico/0000-0002-4202-5252; García, Adolfo/0000-0002-6936-0114;
   Petroni, Agustin/0000-0001-7352-6300; Birba,
   Agustina/0000-0001-5998-6634; Mikulan, Ezequiel/0000-0001-7259-6120
FU Consejo Nacional de Investigaciones Cientificas y Tecnicas; Fondo para
   la Investigacion Cientifica y Tecnologica [PICT 2017-1818, 2017-1820];
   Comision Nacional de Investigacion Cientifica y Tecnologica (FONDECYT
   Regular) [1170010]; Fondo de Financiamiento de Centros de Investigacion
   en Areas Prioritarias [15150012]; Programa Interdisciplinario de
   Investigacion Experimental en Comunicacion y Cognicion (PIIECC),
   Facultad de Humanidades, USACH; Global Brain Health Institute [GBHI ALZ
   UK-20-639295]; National Institutes of Aging of the National Institutes
   of Health [R01AG057234]; Alzheimer's Association [SG-20-725707-ReDLat];
   Rainwater Foundation; Global Brain Health Institute
FX Consejo Nacional de Investigaciones Cientificas y Tecnicas; Fondo para
   la Investigacion Cientifica y Tecnologica (PICT 2017-1818 and
   2017-1820); Comision Nacional de Investigacion Cientifica y Tecnologica
   (FONDECYT Regular 1170010); Fondo de Financiamiento de Centros de
   Investigacion en Areas Prioritarias (15150012); Programa
   Interdisciplinario de Investigacion Experimental en Comunicacion y
   Cognicion (PIIECC), Facultad de Humanidades, USACH; the Global Brain
   Health Institute (GBHI ALZ UK-20-639295); and the Multi-Partner
   Consortium to Expand Dementia Research in Latin America (ReDLat), funded
   by the National Institutes of Aging of the National Institutes of Health
   under award number R01AG057234, an Alzheimer's Association grant
   (SG-20-725707-ReDLat), the Rainwater Foundation, and the Global Brain
   Health Institute. The content is solely the responsibility of the
   authors and does not represent the official views of the National
   Institutes of Health, Alzheimer's Association, Rainwater Charitable
   Foundation, or Global Brain Health Institute.
CR Allison T, 1999, CEREB CORTEX, V9, P415, DOI 10.1093/cercor/9.5.415
   Amoruso L, 2014, NEUROIMAGE, V98, P366, DOI 10.1016/j.neuroimage.2014.05.005
   Barrós-Loscertales A, 2012, CEREB CORTEX, V22, P2554, DOI 10.1093/cercor/bhr324
   Barton JJS, 2002, NEUROLOGY, V58, P71, DOI 10.1212/WNL.58.1.71
   Basnáková J, 2014, CEREB CORTEX, V24, P2572, DOI 10.1093/cercor/bht112
   Bean J., 2011, ENCY CLIN NEUROPSYCH, P2174, DOI [DOI 10.1007/978-0-387-79948-3_1153, 10.1007/978-0-387-79948-3]
   Bedny M, 2012, CEREB CORTEX, V22, P286, DOI 10.1093/cercor/bhr081
   Bedny M, 2011, ANN NY ACAD SCI, V1224, P81, DOI 10.1111/j.1749-6632.2011.06013.x
   Behrmann M, 2014, CEREB CORTEX, V24, P1102, DOI 10.1093/cercor/bhs390
   Beltrán D, 2018, NEUROPSYCHOLOGIA, V112, P10, DOI 10.1016/j.neuropsychologia.2018.03.004
   Berchio C, 2017, NEUROIMAGE-CLIN, V16, P545, DOI 10.1016/j.nicl.2017.09.006
   Binder JR, 2011, TRENDS COGN SCI, V15, P527, DOI 10.1016/j.tics.2011.10.001
   Birba A, 2020, NEUROIMAGE, V216, DOI 10.1016/j.neuroimage.2020.116820
   Birba A, 2017, NEUROSCI BIOBEHAV R, V80, P673, DOI 10.1016/j.neubiorev.2017.07.011
   Birba A, 2017, FRONT AGING NEUROSCI, V9, DOI 10.3389/fnagi.2017.00178
   Blank H, 2015, HUM BRAIN MAPP, V36, P324, DOI 10.1002/hbm.22631
   Bocanegra Y, 2017, BRAIN LANG, V168, P37, DOI 10.1016/j.bandl.2017.01.005
   Boulenger V, 2012, NEUROIMAGE, V59, P3502, DOI 10.1016/j.neuroimage.2011.11.011
   Brovelli A, 2005, NEUROIMAGE, V28, P154, DOI 10.1016/j.neuroimage.2005.05.045
   Buzsaki G, 2011, RHYTHMS BRAIN, DOI DOI 10.1093/ACPROF:OSO/9780195301069.001.0001
   Calbi M, 2019, SCI REP-UK, V9, DOI 10.1038/s41598-018-37786-y
   Canales-Johnson A, 2020, CEREB CORTEX, V30, P4563, DOI 10.1093/cercor/bhaa058
   Canales-Johnson A, 2015, CEREB CORTEX, V25, P4490, DOI 10.1093/cercor/bhv076
   Cauchoix M, 2014, J NEUROSCI, V34, P846, DOI 10.1523/JNEUROSCI.3030-13.2014
   Chang CC, 2011, ACM T INTEL SYST TEC, V2, DOI 10.1145/1961189.1961199
   Chen Y, 2016, CORTEX, V79, P1, DOI 10.1016/j.cortex.2016.02.015
   Chennu S, 2016, PLOS COMPUT BIOL, V12, DOI 10.1371/journal.pcbi.1004669
   Chennu S, 2013, J NEUROSCI, V33, P11194, DOI 10.1523/JNEUROSCI.0114-13.2013
   Collins HR, 2012, J COGNITIVE NEUROSCI, V24, P2428, DOI 10.1162/jocn_a_00273
   Colombatto C, 2017, J COGNITIVE NEUROSCI, V29, P664, DOI 10.1162/jocn_a_01079
   Couto B, 2014, SOC COGN AFFECT NEUR, V9, P1253, DOI 10.1093/scan/nst108
   Crone NE, 2001, NEUROLOGY, V57, P2045, DOI 10.1212/WNL.57.11.2045
   D'Ausilio A, 2006, EUR J NEUROSCI, V24, P955, DOI 10.1111/j.1460-9568.2006.04960.x
   Dalla Volta R, 2018, CORTEX, V100, P95, DOI 10.1016/j.cortex.2017.09.012
   Dalla Volta R, 2014, NEUROPSYCHOLOGIA, V61, P163, DOI 10.1016/j.neuropsychologia.2014.06.019
   Dastjerdi M, 2013, NAT COMMUN, V4, DOI 10.1038/ncomms3528
   Davidson DJ, 2007, BRAIN RES, V1158, P81, DOI 10.1016/j.brainres.2007.04.082
   Davis CJ, 2005, BEHAV RES METHODS, V37, P665, DOI 10.3758/BF03192738
   De Lucia M, 2011, PLOS ONE, V6, DOI 10.1371/journal.pone.0028630
   Delorme A, 2004, J NEUROSCI METH, V134, P9, DOI 10.1016/j.jneumeth.2003.10.009
   Dottori M, 2020, NEUROIMAGE, V209, DOI 10.1016/j.neuroimage.2020.116519
   Dottori M, 2017, SCI REP-UK, V7, DOI 10.1038/s41598-017-04204-8
   Faul F, 2007, BEHAV RES METHODS, V39, P175, DOI 10.3758/BF03193146
   Cardona JF, 2013, BRAIN STRUCT FUNCT, V218, P1355, DOI 10.1007/s00429-013-0510-1
   Fittipaldi S, 2020, NEUROIMAGE, V212, DOI 10.1016/j.neuroimage.2020.116677
   Foster BL, 2015, NEURON, V86, P578, DOI 10.1016/j.neuron.2015.03.018
   Friston K, 2007, STATISTICAL PARAMETRIC MAPPING: THE ANALYSIS OF FUNCTIONAL BRAIN IMAGES, P10, DOI 10.1016/B978-012372560-8/50002-4
   Gallese V, 2018, CORTEX, V100, P215, DOI 10.1016/j.cortex.2018.01.010
   Gao CJ, 2019, PSYCHOPHYSIOLOGY, V56, DOI 10.1111/psyp.13336
   García AM, 2019, NEUROIMAGE, V197, P439, DOI 10.1016/j.neuroimage.2019.05.002
   García AM, 2018, CORTEX, V100, P111, DOI 10.1016/j.cortex.2017.07.003
   García AM, 2016, NEUROSCI BIOBEHAV R, V68, P59, DOI 10.1016/j.neubiorev.2016.04.022
   García-Cordero I, 2017, FRONT NEUROSCI-SWITZ, V11, DOI 10.3389/fnins.2017.00411
   García-Cordero I, 2016, PHILOS T R SOC B, V371, DOI 10.1098/rstb.2016.0006
   García-Cordero I, 2015, STROKE, V46, P2673, DOI 10.1161/STROKEAHA.115.009598
   Giora R, 2007, DISCOURSE PROCESS, V43, P153
   González J, 2006, NEUROIMAGE, V32, P906, DOI 10.1016/j.neuroimage.2006.03.037
   Grahn JA, 2011, NEUROIMAGE, V54, P1231, DOI 10.1016/j.neuroimage.2010.09.033
   Gramfort A, 2014, NEUROIMAGE, V86, P446, DOI 10.1016/j.neuroimage.2013.10.027
   Grill-Spector K, 2004, NAT NEUROSCI, V7, P555, DOI 10.1038/nn1224
   GUTHRIE D, 1991, PSYCHOPHYSIOLOGY, V28, P240, DOI 10.1111/j.1469-8986.1991.tb00417.x
   Hald LA, 2006, BRAIN LANG, V96, P90, DOI 10.1016/j.bandl.2005.06.007
   Hammer J, 2013, FRONT NEUROSCI-SWITZ, V7, DOI 10.3389/fnins.2013.00200
   Hauk O, 2004, HUM BRAIN MAPP, V21, P191, DOI 10.1002/hbm.10157
   HEIT G, 1988, NATURE, V333, P773, DOI 10.1038/333773a0
   Herrmann MJ, 2005, BRAIN TOPOGR, V18, P77, DOI 10.1007/s10548-005-0277-7
   Hesse E, 2019, IEEE T NEUR SYS REH, V27, P619, DOI 10.1109/TNSRE.2019.2903921
   Hesse E, 2016, BRAIN, V139, P54, DOI 10.1093/brain/awv336
   Hickok G., 2014, MYTH MIRROR NEURONS
   Hickok G, 2009, J COGNITIVE NEUROSCI, V21, P1229, DOI 10.1162/jocn.2009.21189
   Huth AG, 2016, NATURE, V532, P453, DOI 10.1038/nature17637
   Ibanez A., 2018, Contextual cognition: the sensus communis of a situated mind
   Ibáñez A, 2014, SOC COGN AFFECT NEUR, V9, P939, DOI 10.1093/scan/nst067
   Ibanez A, 2012, PLOS ONE, V7, DOI 10.1371/journal.pone.0046877
   Ibanez A, 2012, SOC NEUROSCI-UK, V7, P632, DOI 10.1080/17470919.2012.691078
   Ibáñez A, 2013, CORTEX, V49, P968, DOI 10.1016/j.cortex.2012.02.014
   Ibáñez A, 2012, PSYCHIAT RES, V195, P18, DOI 10.1016/j.psychres.2011.07.027
   Ibáñez A, 2011, SOC NEUROSCI-UK, V6, P464, DOI 10.1080/17470919.2011.620769
   Ibáñez A, 2010, FRONT HUM NEUROSCI, V4, DOI 10.3389/fnhum.2010.00188
   Ibáñez A, 2011, BEHAV BRAIN FUNCT, V7, DOI 10.1186/1744-9081-7-8
   Jackson RL, 2015, J COGNITIVE NEUROSCI, V27, P1388, DOI 10.1162/jocn_a_00788
   Kahana MJ, 1999, NATURE, V399, P781, DOI 10.1038/21645
   Kanwisher N, 1997, J NEUROSCI, V17, P4302
   Kaplan E. G., 1983, Boston naming test
   Kashyap R, 2016, BRAIN RES, V1632, P58, DOI 10.1016/j.brainres.2015.12.001
   Kassuba T, 2013, CEREB CORTEX, V23, P1097, DOI 10.1093/cercor/bhs076
   Kawasaki H, 2001, NAT NEUROSCI, V4, P15, DOI 10.1038/82850
   Kemmerer D, 2010, BRAIN LANG, V112, P54, DOI 10.1016/j.bandl.2008.09.010
   Khachatryan E, 2018, NEUROPSYCHOLOGIA, V108, P103, DOI 10.1016/j.neuropsychologia.2017.12.002
   Khanfer R., 2013, ENCY BEHAV MED, P1248, DOI DOI 10.1007/978-1-4419-1005-9_473
   Kiefer M, 2008, J NEUROSCI, V28, P12224, DOI 10.1523/JNEUROSCI.3579-08.2008
   Kielar A, 2014, J COGNITIVE NEUROSCI, V26, P2840, DOI 10.1162/jocn_a_00670
   Kim JJ, 1999, BRAIN, V122, P1069, DOI 10.1093/brain/122.6.1069
   Kim J, 2015, PLOS ONE, V10, DOI 10.1371/journal.pone.0129777
   King JR, 2014, TRENDS COGN SCI, V18, P203, DOI 10.1016/j.tics.2014.01.002
   King JR, 2013, CURR BIOL, V23, P1914, DOI 10.1016/j.cub.2013.07.075
   Klepp A, 2014, BRAIN LANG, V128, P41, DOI 10.1016/j.bandl.2013.12.001
   Kuipers JR, 2013, NEUROREPORT, V24, P646, DOI 10.1097/WNR.0b013e3283631467
   Lachaux JP, 2006, NEUROIMAGE, V30, P1302, DOI 10.1016/j.neuroimage.2005.11.023
   Liu HS, 2009, NEURON, V62, P281, DOI 10.1016/j.neuron.2009.02.025
   Liu J, 2002, NAT NEUROSCI, V5, P910, DOI 10.1038/nn909
   Liuzzi G, 2010, CURR BIOL, V20, P1745, DOI 10.1016/j.cub.2010.08.034
   Luck SJ, 2012, OXFORD HDB EVENT REL, DOI DOI 10.1016/j.dcn.2015.12.008
   Ma WJ, 2014, ANNU REV NEUROSCI, V37, P205, DOI 10.1146/annurev-neuro-071013-014017
   Maciuszek J, 2017, PLOS ONE, V12, DOI 10.1371/journal.pone.0176452
   Maguire MJ, 2015, LANG COGN NEUROSCI, V30, P673, DOI 10.1080/23273798.2014.1000344
   Manly BF, 2006, RANDOMIZATION BOOTST
   Manning JR, 2009, J NEUROSCI, V29, P13613, DOI 10.1523/JNEUROSCI.2041-09.2009
   McDonald CR, 2010, NEUROIMAGE, V53, P707, DOI 10.1016/j.neuroimage.2010.06.069
   Melloni M, 2015, SCI REP-UK, V5, DOI 10.1038/srep11899
   MEYERS JE, 1995, CLIN NEUROPSYCHOL, V9, P63
   Moldovan CD, 2016, J NEUROLINGUIST, V37, P1, DOI 10.1016/j.jneuroling.2015.07.002
   Mollo G, 2017, PLOS ONE, V12, DOI 10.1371/journal.pone.0169269
   Mollo G, 2016, CORTEX, V74, P262, DOI 10.1016/j.cortex.2015.10.021
   Müsch K, 2014, CORTEX, V60, P34, DOI 10.1016/j.cortex.2014.06.006
   Mukamel R, 2012, ANNU REV PSYCHOL, V63, P511, DOI 10.1146/annurev-psych-120709-145401
   Naccache L, 2005, P NATL ACAD SCI USA, V102, P7713, DOI 10.1073/pnas.0500542102
   Nakamura K, 2000, BRAIN, V123, P1903, DOI 10.1093/brain/123.9.1903
   O'Callaghan G, 2018, FRONT INTEGR NEUROSC, V12, DOI 10.3389/fnint.2018.00024
   OLDFIELD RC, 1971, NEUROPSYCHOLOGIA, V9, P97, DOI 10.1016/0028-3932(71)90067-4
   Oya H, 2002, J NEUROSCI, V22, P9502
   Papeo L, 2014, FRONT HUM NEUROSCI, V8, DOI 10.3389/fnhum.2014.00842
   Papeo L, 2009, PLOS ONE, V4, DOI 10.1371/journal.pone.0004508
   Parvizi J, 2018, NAT NEUROSCI, V21, P474, DOI 10.1038/s41593-018-0108-2
   Parvizi J, 2013, NEURON, V80, P1359, DOI 10.1016/j.neuron.2013.10.057
   Parvizi J, 2012, J NEUROSCI, V32, P14915, DOI 10.1523/JNEUROSCI.2609-12.2012
   Penny WD, 2008, J NEUROSCI METH, V174, P50, DOI 10.1016/j.jneumeth.2008.06.035
   Ponz A, 2014, SOC COGN AFFECT NEUR, V9, P619, DOI 10.1093/scan/nst034
   Pourtois G, 2010, COGN AFFECT BEHAV NE, V10, P83, DOI 10.3758/CABN.10.1.83
   PUCE A, 1995, J NEUROPHYSIOL, V74, P1192, DOI 10.1152/jn.1995.74.3.1192
   Pulvermüller F, 2018, PROG NEUROBIOL, V160, P1, DOI 10.1016/j.pneurobio.2017.07.001
   Pulvermüller F, 2013, BRAIN LANG, V127, P86, DOI 10.1016/j.bandl.2013.05.015
   Pulvermüller F, 2005, J COGNITIVE NEUROSCI, V17, P884, DOI 10.1162/0898929054021111
   Ralph MAL, 2017, NAT REV NEUROSCI, V18, P42, DOI 10.1038/nrn.2016.150
   Raposo A, 2009, NEUROPSYCHOLOGIA, V47, P388, DOI 10.1016/j.neuropsychologia.2008.09.017
   Reitan R.M., 1985, The Halstead-Reitan Neuropsychological Test Battery: Therapy and clinical interpretation
   Rodríguez-Ferreiro J, 2011, J COGNITIVE NEUROSCI, V23, P106, DOI 10.1162/jocn.2010.21414
   Rorden C, 2000, BEHAV NEUROL, V12, P191, DOI 10.1155/2000/421719
   Rosburg T, 2010, PSYCHOPHYSIOLOGY, V47, P147, DOI 10.1111/j.1469-8986.2009.00881.x
   Rossion B., 2012, The Oxford hand-book of event-related potential components, P115, DOI DOI 10.1093/OXFORDHB/9780195374148.013.0064
   Rossion B, 2014, TRENDS COGN SCI, V18, P310, DOI 10.1016/j.tics.2014.02.013
   Rousselet GA, 2007, NEUROIMAGE, V36, P843, DOI 10.1016/j.neuroimage.2007.02.052
   Salamone PC, 2018, HUM BRAIN MAPP, V39, P4743, DOI 10.1002/hbm.24319
   Sedley W, 2016, ELIFE, V5, DOI 10.7554/eLife.11476
   Segaert K, 2012, CEREB CORTEX, V22, P1662, DOI 10.1093/cercor/bhr249
   Seghier ML, 2013, NEUROSCIENTIST, V19, P43, DOI 10.1177/1073858412440596
   Shimotake A, 2015, CEREB CORTEX, V25, P3802, DOI 10.1093/cercor/bhu262
   Shtyrov Y, 2004, EUR J NEUROSCI, V19, P1083, DOI 10.1111/j.0953-816X.2004.03126.x
   Shtyrov Y, 2014, P NATL ACAD SCI USA, V111, pE1918, DOI 10.1073/pnas.1323158111
   Shtyrov Y, 2010, J NEUROSCI, V30, P16864, DOI 10.1523/JNEUROSCI.1376-10.2010
   Shtyrov YY, 2015, FRONT HUM NEUROSCI, V9, DOI 10.3389/fnhum.2015.00576
   Simmons WK, 2007, NEUROPSYCHOLOGIA, V45, P2802, DOI 10.1016/j.neuropsychologia.2007.05.002
   Sitt JD, 2014, BRAIN, V137, P2258, DOI 10.1093/brain/awu141
   Tanji K, 2005, J NEUROSCI, V25, P3287, DOI 10.1523/JNEUROSCI.4948-04.2005
   van Dam WO, 2012, HUM BRAIN MAPP, V33, P2322, DOI 10.1002/hbm.21365
   van Dam WO, 2010, NEUROIMAGE, V53, P1318, DOI 10.1016/j.neuroimage.2010.06.071
   van Elk M, 2010, NEUROIMAGE, V50, P665, DOI 10.1016/j.neuroimage.2009.12.123
   Vicario CM, 2012, NEUROSCI LETT, V518, P133, DOI 10.1016/j.neulet.2012.04.070
   Vilas MG, 2019, NEUROPSYCHOLOGIA, V124, P79, DOI 10.1016/j.neuropsychologia.2019.01.007
   Vukovic N, 2017, NEUROPSYCHOLOGIA, V96, P222, DOI 10.1016/j.neuropsychologia.2017.01.025
   Vukovic N, 2014, NEUROIMAGE, V102, P695, DOI 10.1016/j.neuroimage.2014.08.039
   Wang Y, 2013, PLOS ONE, V8, DOI 10.1371/journal.pone.0062789
   Weber K, 2016, J NEUROSCI, V36, P6872, DOI 10.1523/JNEUROSCI.3180-15.2016
   Wheatley T, 2005, J COGNITIVE NEUROSCI, V17, P1871, DOI 10.1162/089892905775008689
   Widmann A, 2015, J NEUROSCI METH, V250, P34, DOI 10.1016/j.jneumeth.2014.08.002
   Willems RM, 2011, PSYCHOL SCI, V22, P849, DOI 10.1177/0956797611412387
   Wilson SM, 2004, NAT NEUROSCI, V7, P701, DOI 10.1038/nn1263
   Zion-Golumbic E, 2010, J COGNITIVE NEUROSCI, V22, P263, DOI 10.1162/jocn.2009.21251
NR 168
TC 17
Z9 17
U1 3
U2 25
PU OXFORD UNIV PRESS INC
PI CARY
PA JOURNALS DEPT, 2001 EVANS RD, CARY, NC 27513 USA
SN 1047-3211
EI 1460-2199
J9 CEREB CORTEX
JI Cereb. Cortex
PD NOV
PY 2020
VL 30
IS 11
BP 6051
EP 6068
DI 10.1093/cercor/bhaa178
PG 18
WC Neurosciences
WE Science Citation Index Expanded (SCI-EXPANDED)
SC Neurosciences & Neurology
GA OH6NK
UT WOS:000582709400031
PM 32577713
OA Green Published, hybrid
DA 2024-04-10
ER

PT J
AU di Biase, L
   Ricci, L
   Caminiti, ML
   Pecoraro, PM
   Carbone, SP
   Di Lazzaro, V
AF di Biase, Lazzaro
   Ricci, Lorenzo
   Caminiti, Maria Letizia
   Pecoraro, Pasquale Maria
   Carbone, Simona Paola
   Di Lazzaro, Vincenzo
TI Quantitative High Density EEG Brain Connectivity Evaluation in
   Parkinson's Disease: The Phase Locking Value (PLV)
SO JOURNAL OF CLINICAL MEDICINE
LA English
DT Article
DE quantitative EEG analysis; high density EEG; brain connectivity; phase
   locking value (PLV); Parkinson's disease; biomarkers
ID RIGIDITY
AB Introduction: The present study explores brain connectivity in Parkinson's disease (PD) and in age matched healthy controls (HC), using quantitative EEG analysis, at rest and during a motor tasks. We also evaluated the diagnostic performance of the phase locking value (PLV), a measure of functional connectivity, in differentiating PD patients from HCs. Methods: High-density, 64-channels, EEG data from 26 PD patients and 13 HC were analyzed. EEG signals were recorded at rest and during a motor task. Phase locking value (PLV), as a measure of functional connectivity, was evaluated for each group in a resting state and during a motor task for the following frequency bands: (i) delta: 2-4 Hz; (ii) theta: 5-7 Hz; (iii) alpha: 8-12 Hz; beta: 13-29 Hz; and gamma: 30-60 Hz. The diagnostic performance in PD vs. HC discrimination was evaluated. Results: Results showed no significant differences in PLV connectivity between the two groups during the resting state, but a higher PLV connectivity in the delta band during the motor task, in HC compared to PD. Comparing the resting state versus the motor task for each group, only HCs showed a higher PLV connectivity in the delta band during motor task. A ROC curve analysis for HC vs. PD discrimination, showed an area under the ROC curve (AUC) of 0.75, a sensitivity of 100%, and a negative predictive value (NPV) of 100%. Conclusions: The present study evaluated the brain connectivity through quantitative EEG analysis in Parkinson's disease versus healthy controls, showing a higher PLV connectivity in the delta band during the motor task, in HC compared to PD. This neurophysiology biomarkers showed the potentiality to be explored in future studies as a potential screening biomarker for PD patients.
C1 [di Biase, Lazzaro; Ricci, Lorenzo; Caminiti, Maria Letizia; Pecoraro, Pasquale Maria; Carbone, Simona Paola; Di Lazzaro, Vincenzo] Univ Campus Biomed Roma, Dept Med & Surg, Unit Neurol Neurophysiol Neurobiol & Psichiatry, Via Alvaro Portillo 21, I-00128 Rome, Italy.
   [di Biase, Lazzaro; Ricci, Lorenzo; Caminiti, Maria Letizia; Pecoraro, Pasquale Maria; Carbone, Simona Paola; Di Lazzaro, Vincenzo] Univ Campus Biomed, Fdn Policlin, Neurol Unit, Via Alvaro Portillo 200, I-00128 Rome, Italy.
   [di Biase, Lazzaro] Univ Campus Biomed Roma, Brain Innovat Lab, Via Alvaro Portillo 21, I-00128 Rome, Italy.
C3 University Campus Bio-Medico - Rome Italy; University Campus Bio-Medico
   - Rome Italy; University Campus Bio-Medico - Rome Italy
RP di Biase, L (通讯作者)，Univ Campus Biomed Roma, Dept Med & Surg, Unit Neurol Neurophysiol Neurobiol & Psichiatry, Via Alvaro Portillo 21, I-00128 Rome, Italy.; di Biase, L (通讯作者)，Univ Campus Biomed, Fdn Policlin, Neurol Unit, Via Alvaro Portillo 200, I-00128 Rome, Italy.; di Biase, L (通讯作者)，Univ Campus Biomed Roma, Brain Innovat Lab, Via Alvaro Portillo 21, I-00128 Rome, Italy.
EM l.dibiase@policlinicocampus.it
RI Di Lazzaro, Vincenzo/L-3731-2018; Ricci, Lorenzo/ABJ-6290-2022; di
   Biase, Lazzaro/AAK-4842-2020
OI Di Lazzaro, Vincenzo/0000-0002-9113-5925; Ricci,
   Lorenzo/0000-0002-3668-469X; di Biase, Lazzaro/0000-0001-8753-757X;
   Pecoraro, Pasquale Maria/0000-0001-6186-8020
CR Alam MN, 2017, PLOS ONE, V12, DOI 10.1371/journal.pone.0175951
   Amano S, 2015, NEUROSCI LETT, V585, P82, DOI 10.1016/j.neulet.2014.10.007
[truncated: 4,204,810 more chars]
