# Supplementary material for: Bibliometric analysis of electroencephalogram research in Parkinson’s disease from 2004 to 2023
Source: Front Neurosci. 2024 Jul 19;18:1433583. doi: 10.3389/fnins.2024.1433583 (PMC11294212; doi:10.3389/fnins.2024.1433583)
Supplement: Supplementary file 1 [file Data_Sheet_1.ZIP › download_03.txt]

FN Clarivate Analytics Web of Science
VR 1.0
PT J
AU Massicotte-Marquez, J
   Carrier, J
   Décary, A
   Mathieu, A
   Vendette, M
   Petit, D
   Montplaisir, J
AF Massicotte-Marquez, J
   Carrier, J
   Décary, A
   Mathieu, A
   Vendette, M
   Petit, D
   Montplaisir, J
TI Slow-wave sleep and delta power in rapid eye movement sleep behavior
   disorder
SO ANNALS OF NEUROLOGY
LA English
DT Article
ID MULTIPLE SYSTEM ATROPHY; REM-SLEEP; PARKINSONS-DISEASE;
   SPECTRAL-ANALYSIS; BASAL FOREBRAIN; OLDER MEN; EEG; ADENOSINE; RATS;
   ASSOCIATION
AB Rapid eye movement (REM) sleep behavior disorder (RBD) is characterized by the loss of normal muscle atonia during REM sleep, leading to an increase of phasic muscle activity and complex motor behaviors during the night. There is some evidence that RBD patients have more of slow-wave sleep (SWS) than healthy elderly subjects. No study has looked at quantitative electroencephalogram analysis during non-R-EM sleep in either primary or secondary, RBD. The aim of this study was to assess the increase of SWS and to analyze different electroencephalographic frequency ranges during non-REM sleep in 28 idiopathic RBD patients compared with 28 age- and sex-matched healthy volunteers. Idiopathic RBD patients spent more time in SWS (men: 1.4%; women: 5.9%) than control subjects (men: 0.4%; women: 0.6%: p = 0.004). Spectral analyses demonstrated that idiopathic RBD patients had increased all-night delta power in comparison with control subjects (p = 002). This study shows an increase of SWS and power in the delta band during non-REM sleep in idiopathic RBD patients compared with control subjects. Results are discussed about the possible nigrostriatal dopaminergic impairment in RBD patients and the association between RBD and neurodegenerative disorders.
C1 Sacred Heart Hosp, Sleep Disorders Ctr, Montreal, PQ, Canada.
   Univ Montreal, Dept Psychiat, Montreal, PQ H3C 3J7, Canada.
   Univ Montreal, Dept Psychol, Montreal, PQ H3C 3J7, Canada.
C3 Universite de Montreal; Universite de Montreal; Universite de Montreal
RP Sacred Heart Hosp, Sleep Disorders Ctr, Montreal, PQ, Canada.
EM j-montplaisir@crhsc.umontreal.ca
OI Carrier, Julie/0000-0001-5311-2370
CR Achermann P., 1993, J Sleep Res, V2, P121
   Albin RL, 2000, NEUROLOGY, V55, P1410, DOI 10.1212/WNL.55.9.1410
   [Anonymous], 1994, Diagnostic and Statistical Manual of Mental Disorders, 4th Edition (DSM-IV), V4th
   [Anonymous], 1997, International classification of sleep disorders, revised, P177
   Basheer R, 1999, MOL BRAIN RES, V73, P1, DOI 10.1016/S0169-328X(99)00219-3
   BENINGTON JH, 1995, BRAIN RES, V692, P79, DOI 10.1016/0006-8993(95)00590-M
   Bernath O, 1999, NEUROLOGY, V52, P1924
   Boeve BF, 1998, NEUROLOGY, V51, P363, DOI 10.1212/WNL.51.2.363
   Boeve BF, 2001, MOVEMENT DISORD, V16, P622, DOI 10.1002/mds.1120
   BORBELY AA, 1981, ELECTROEN CLIN NEURO, V51, P483, DOI 10.1016/0013-4694(81)90225-X
   Brunner DP, 1996, J SLEEP RES, V5, P155, DOI 10.1046/j.1365-2869.1996.00009.x
   Carrier J, 2001, PSYCHOPHYSIOLOGY, V38, P232, DOI 10.1111/1469-8986.3820232
   Comella CL, 1998, NEUROLOGY, V51, P526, DOI 10.1212/WNL.51.2.526
   DIJK DJ, 1989, SLEEP, V12, P500, DOI 10.1093/sleep/12.6.500
   Eisensehr I, 2003, SLEEP, V26, P507, DOI 10.1093/sleep/26.5.507
   Fantini ML, 2002, NEUROLOGY, V59, P1889, DOI 10.1212/01.WNL.0000038348.94399.F6
   Fantini ML, 2003, ANN NEUROL, V53, P774, DOI 10.1002/ana.10547
   Fredholm Bertil B., 2003, Neurology, V61, pS5
   Gagnon JF, 2002, NEUROLOGY, V59, P585, DOI 10.1212/WNL.59.4.585
   Gagnon JF, 2002, REV NEUROL-FRANCE, V158, P135
   LAPIERRE O, 1992, NEUROLOGY, V42, P1371, DOI 10.1212/WNL.42.7.1371
   Mahowald M.W., 2000, Principles and practices of sleep medicine, P724
   MOURTAZAEV MS, 1995, SLEEP, V18, P557, DOI 10.1093/sleep/18.7.557
   Oksenberg A, 2002, ISRAEL J PSYCHIAT, V39, P28
   Olson EJ, 2000, BRAIN, V123, P331, DOI 10.1093/brain/123.2.331
   Plazzi G, 1997, NEUROLOGY, V48, P1094, DOI 10.1212/WNL.48.4.1094
   Porkka-Heiskanen T, 1997, SCIENCE, V276, P1265, DOI 10.1126/science.276.5316.1265
   RADULOVACKI M, 1982, BRAIN RES, V246, P178, DOI 10.1016/0006-8993(82)90161-5
   Rechtschaffen A., 1968, BRAIN INFORM SERVICE
   REYNOLDS CF, 1991, J GERONTOL, V46, pM39, DOI 10.1093/geronj/46.2.M39
   Rosin Diane L., 2003, Neurology, V61, pS12
   Rye D, 2004, SLEEP, V27, P306
   Rye DB, 1999, NEUROLOGY, V53, P1868, DOI 10.1212/WNL.53.8.1868
   SCHENCK CH, 1993, J SLEEP RES, V2, P224, DOI 10.1111/j.1365-2869.1993.tb00093.x
   Schenck CH, 1996, NEUROLOGY, V46, P388, DOI 10.1212/WNL.46.2.388
   Schenck CH, 2002, SLEEP, V25, P120, DOI 10.1093/sleep/25.2.120
   Schenck CH., 1997, Sleep Res, V26, P495
   Sforza E, 1997, Sleep Med Rev, V1, P57, DOI 10.1016/S1087-0792(97)90006-X
   Strecker RE, 2000, BEHAV BRAIN RES, V115, P183, DOI 10.1016/S0166-4328(00)00258-8
   TICHO SR, 1991, PHARMACOL BIOCHEM BE, V40, P33, DOI 10.1016/0091-3057(91)90317-U
   TISON F, 1995, J NEUROL NEUROSUR PS, V58, P379, DOI 10.1136/jnnp.58.3.379-a
   Turner RS, 2000, NEUROLOGY, V55, P1730, DOI 10.1212/WNL.55.11.1730
NR 42
TC 51
Z9 52
U1 0
U2 6
PU WILEY
PI HOBOKEN
PA 111 RIVER ST, HOBOKEN 07030-5774, NJ USA
SN 0364-5134
EI 1531-8249
J9 ANN NEUROL
JI Ann. Neurol.
PD FEB
PY 2005
VL 57
IS 2
BP 277
EP 282
DI 10.1002/ana.20373
PG 6
WC Clinical Neurology; Neurosciences
WE Science Citation Index Expanded (SCI-EXPANDED)
SC Neurosciences & Neurology
GA 892EW
UT WOS:000226633800016
PM 15668971
DA 2024-04-10
ER

PT J
AU Koch, G
   Motta, C
   Bonnì, S
   Pellicciari, MC
   Picazio, S
   Casula, EP
   Maiella, M
   Di Lorenzo, F
   Ponzo, V
   Ferrari, C
   Scaricamazza, E
   Caltagirone, C
   Martorana, A
AF Koch, Giacomo
   Motta, Caterina
   Bonni, Sonia
   Pellicciari, Maria Concetta
   Picazio, Silvia
   Casula, Elias Paolo
   Maiella, Michele
   Di Lorenzo, Francesco
   Ponzo, Viviana
   Ferrari, Clarissa
   Scaricamazza, Eugenia
   Caltagirone, Carlo
   Martorana, Alessandro
TI Effect of Rotigotine vs Placebo on Cognitive Functions Among Patients
   With Mild to Moderate Alzheimer Disease A Randomized Clinical Trial
SO JAMA NETWORK OPEN
LA English
DT Article
ID CORTICAL EXCITABILITY; MEMORY; DYSFUNCTION; IMPAIRMENT; PARKINSONS;
   PLASTICITY; INVENTORY; SYSTEMS
AB IMPORTANCE Impairment of dopaminergic transmission may contribute to cognitive dysfunction in Alzheimer disease (AD).
   OBJECTIVE To investigate whether therapy with dopaminergic agonists may affect cognitive functions in patients with AD.
   DESIGN, SETTING, AND PARTICIPANTS This phase 2, monocentric, randomized, double-blind, placebo-controlled trial was conducted in Italy. Patients with mild to moderate AD were enrolled between September 1, 2017, and December 31, 2018. Data were analyzed from July 1 to September 1, 2019.
   INTERVENTIONS A rotigotine 2 mg transdermal patch for 1 week followed by a 4 mg patch for 23 weeks (n = 47) or a placebo transdermal patch for 24 weeks (n = 47). Main Outcomes and Measures The primary end point was change from baseline on the Alzheimer Disease Assessment Scale-Cognitive Subscale. Secondary end points were changes in Frontal Assessment Battery, Alzheimer Disease Cooperative Study-Activities of Daily Living, and Neuropsychiatric Inventory scores. Prefrontal cortex activity was evaluated by transcranial magnetic stimulation combined with electroencephalography.
   RESULTS Among 94 patients randomized (mean [SD] age, 73.9 [5.6] years; 58 [62%] women), 78 (83%) completed the study. Rotigotine, as compared with placebo, had no significant effect on the primary end point: estimated mean change in Alzheimer Disease Assessment Scale-Cognitive Subscale score was 2.92 (95% CI, 2.51-3.33) for the rotigotine group and 2.66 (95% CI, 2.31-3.01) for the placebo group. For the secondary outcomes, there were significant estimated mean changes between groups for Alzheimer Disease Cooperative Study-Activities of Daily Living score (-3.32 [95% CI, -4.02 to -2.62] for rotigotine and -7.24 [95% CI, -7.84 to -6.64] for placebo) and Frontal Assessment Battery score (0.48 [95% CI, 0.31 to 0.65] for rotigotine and -0.66 [95% CI, -0.80 to -0.52] for placebo). There was no longitudinal change in Neuropsychiatric Inventory scores (1.64 [95% CI, 1.06-2.22] for rotigotine and 1.26 [95% CI, 0.77-1.75] for placebo group). Neurophysiological analysis of electroencephalography results indicated that prefrontal cortical activity increased in rotigotine but not in the placebo group. Adverse events were more common in the rotigotine group, with 11 patients dropping out compared with 5 in the placebo group. Conclusions and Relevance In this randomized clinical trial, rotigotine treatment did not significantly affect global cognition in patients with mild to moderate AD; however, improvement was observed in cognitive functions highly associated with the frontal lobe and in activities of daily living. These findings suggest that treatment with the dopaminergic agonist rotigotine may reduce symptoms associated with frontal lobe cognitive dysfunction and thus may delay the impairment of activities of daily living.
C1 [Koch, Giacomo; Motta, Caterina; Bonni, Sonia; Pellicciari, Maria Concetta; Picazio, Silvia; Casula, Elias Paolo; Maiella, Michele; Di Lorenzo, Francesco; Ponzo, Viviana; Caltagirone, Carlo; Martorana, Alessandro] Santa Lucia Fdn, Dept Behav & Clin Neurol, Ist Ric & Cura Carattere Sci IRCCS, Rome, Italy.
   [Koch, Giacomo] Univ Ferrara, Sect Human Physiol, Ferrara, Italy.
   [Di Lorenzo, Francesco; Ferrari, Clarissa] IRCCS, Unit Stat, Ist Ctr San Giovanni di Dio Fatebenefratelli, Brescia, Italy.
   [Scaricamazza, Eugenia; Martorana, Alessandro] Univ Roma Tor Vergata, Dept Syst Med, Rome, Italy.
C3 IRCCS Santa Lucia; University of Ferrara; IRCCS Fatebenefratelli;
   University of Rome Tor Vergata
RP Koch, G (通讯作者)，Fdn S Lucia, Dept Clin & Behav Neurol, IRCCS, Via Ardeatina 306, I-00179 Rome, Italy.; Martorana, A (通讯作者)，Univ Roma Tor Vergata, Dept Syst Med, Memory Clin, Viale Oxford 81, I-00133 Rome, Italy.
EM g.koch@hsantalucia.it; a.martorana@med.uniroma2.it
RI Scaricamazza, Eugenia/AAB-8976-2022; Picazio, Silvia/K-5764-2016; KOCH,
   Giacomo/IQS-0156-2023; Scaricamazza, Eugenia/AAC-1017-2022; Casula,
   Elias Paolo P/H-4396-2018; ferrari, clarissa/ABA-8927-2020; Martorana,
   Alessandro/AAS-8650-2021; Maiella, Michele/AAC-5005-2022; Martorana,
   A/L-3113-2018; Ferrari, Clarissa/HNJ-0222-2023
OI Scaricamazza, Eugenia/0000-0002-2767-7295; ferrari,
   clarissa/0000-0002-4101-6872; Martorana, Alessandro/0000-0002-2489-3304;
   Maiella, Michele/0000-0003-4017-3769; Martorana, A/0000-0001-8456-4169;
   KOch, Giacomo/0000-0001-6155-9439; Picazio, Silvia/0000-0002-1784-7537
FU Alzheimer's Drug Discovery Foundation [GC-2012464]
FX This work was supported by the Alzheimer's Drug Discovery Foundation,
   grant GC-2012464.
CR Alcolea D, 2015, NEUROLOGY, V85, P626, DOI 10.1212/WNL.0000000000001859
   Birks J, 2003, COCHRANE DB SYST REV, DOI [10.1002/14651858.CD000442, DOI 10.1002/14651858.CD000442]
   CUMMINGS JL, 1994, NEUROLOGY, V44, P2308, DOI 10.1212/WNL.44.12.2308
   De Marco M, 2018, J ALZHEIMERS DIS, V63, P167, DOI 10.3233/JAD-171018
   Doody RS, 2014, NEW ENGL J MED, V370, P311, DOI 10.1056/NEJMoa1312889
   Dubois B, 2000, NEUROLOGY, V55, P1621, DOI 10.1212/WNL.55.11.1621
   Dubois B, 2014, LANCET NEUROL, V13, P614, DOI 10.1016/S1474-4422(14)70090-0
   Duszkiewicz AJ, 2019, TRENDS NEUROSCI, V42, P102, DOI 10.1016/j.tins.2018.10.002
   Egan MF, 2018, NEW ENGL J MED, V378, P1691, DOI 10.1056/NEJMoa1706441
   Galasko D, 1997, ALZ DIS ASSOC DIS, V11, pS33
   Himeno E, 2011, ANN NEUROL, V69, P248, DOI 10.1002/ana.22319
   Howard R, 2012, NEW ENGL J MED, V366, P893, DOI 10.1056/NEJMoa1106668
   Itoh A, 1996, J NEUROCHEM, V66, P1113
   Joyce JN, 1997, MOVEMENT DISORD, V12, P885, DOI 10.1002/mds.870120609
   Kemppainen N, 2003, EUR J NEUROSCI, V18, P149, DOI 10.1046/j.1460-9568.2003.02716.x
   Koch G, 2019, JAMA NEUROL, V76, P170, DOI 10.1001/jamaneurol.2018.3639
   Koch G, 2014, NEUROPSYCHOPHARMACOL, V39, P2654, DOI 10.1038/npp.2014.119
   Kumar S, 2017, JAMA PSYCHIAT, V74, P1266, DOI 10.1001/jamapsychiatry.2017.3292
   Kumar U, 2007, BRAIN RES, V1131, P187, DOI 10.1016/j.brainres.2006.10.049
   LEWIS C, 1978, BRIT MED J, V1, P550, DOI 10.1136/bmj.1.6112.550
   LeWitt PA, 2007, NEUROLOGY, V68, P1262, DOI 10.1212/01.wnl.0000259516.61938.bb
   Lin J., 2016, J BIOM BIOSTAT, V7, P294, DOI [10.4172/2155-6180.1000287, DOI 10.4172/2155-6180.1000294]
   Liu-Seifert H, 2015, J ALZHEIMERS DIS, V47, P205, DOI 10.3233/JAD-142508
   Marshall GA, 2011, ALZHEIMERS DEMENT, V7, P300, DOI 10.1016/j.jalz.2010.04.005
   Martorana A, 2014, FRONT AGING NEUROSCI, V6, DOI 10.3389/fnagi.2014.00252
   Martorana A, 2013, NEUROPHARMACOLOGY, V64, P108, DOI 10.1016/j.neuropharm.2012.07.015
   Martorana A, 2009, NEUROPSYCHOPHARMACOL, V34, P2323, DOI 10.1038/npp.2009.60
   Mohs RC, 1997, ALZ DIS ASSOC DIS, V11, pS13
   Morales M, 2017, NAT REV NEUROSCI, V18, P73, DOI 10.1038/nrn.2016.165
   Moreno-Castilla P, 2016, NEUROBIOL AGING, V41, P187, DOI 10.1016/j.neurobiolaging.2016.02.021
   MORRIS JC, 1993, NEUROLOGY, V43, P2412, DOI 10.1212/WNL.43.11.2412-a
   Nobili A, 2017, NAT COMMUN, V8, DOI 10.1038/ncomms14727
   Ott T, 2019, TRENDS COGN SCI, V23, P213, DOI 10.1016/j.tics.2018.12.006
   Pan XF, 2019, FRONT AGING NEUROSCI, V11, DOI 10.3389/fnagi.2019.00175
   Park JH, 2016, AM J GERIAT PSYCHIAT, V24, P566, DOI 10.1016/j.jagp.2016.02.051
   Poewe WH, 2007, LANCET NEUROL, V6, P513, DOI 10.1016/S1474-4422(07)70108-4
   Rowe CC, 2007, NEUROLOGY, V68, P1718, DOI 10.1212/01.wnl.0000261919.22630.ea
   Salloway S, 2014, NEW ENGL J MED, V370, P322, DOI 10.1056/NEJMoa1304839
   Salmon E, 2005, J NEUROL, V252, P283, DOI 10.1007/s00415-005-0551-3
   Schroeter ML, 2012, BRAIN, V135, P201, DOI 10.1093/brain/awr311
   Takeuchi T, 2016, NATURE, V537, P357, DOI 10.1038/nature19325
   Trillo L, 2013, NEUROSCI BIOBEHAV R, V37, P1363, DOI 10.1016/j.neubiorev.2013.05.008
NR 42
TC 33
Z9 36
U1 0
U2 6
PU AMER MEDICAL ASSOC
PI CHICAGO
PA 330 N WABASH AVE, STE 39300, CHICAGO, IL 60611-5885 USA
SN 2574-3805
J9 JAMA NETW OPEN
JI JAMA Netw. Open
PD JUL 15
PY 2020
VL 3
IS 7
AR e2010372
DI 10.1001/jamanetworkopen.2020.10372
PG 12
WC Medicine, General & Internal
WE Science Citation Index Expanded (SCI-EXPANDED)
SC General & Internal Medicine
GA MP7KB
UT WOS:000552379200003
PM 32667654
OA Green Published, gold
DA 2024-04-10
ER

PT J
AU Kang, W
   Lee, J
   Kim, YR
   Chung, WR
   Na, DL
   Shon, YM
   Park, SM
AF Kang, Wonok
   Lee, Jiho
   Kim, Yu Ri
   Chung, Woo Ram
   Na, Duk L.
   Shon, Young-Min
   Park, Sung-Min
TI Analyzing the advantages of subcutaneous over transcutaneous electrical
   stimulation for activating brainwaves
SO SCIENTIFIC REPORTS
LA English
DT Article
ID DIELECTRIC-PROPERTIES; PARKINSONS-DISEASE; BIOLOGICAL TISSUES; SECTIONED
   IMAGES; MOTOR CORTEX; MODELS; SAFETY; OSCILLATIONS; EPILEPSY; SKULL
AB Transcranial electrical stimulation (TES) is a widely accepted neuromodulation modality for treating brain disorders. However, its clinical efficacy is fundamentally limited due to the current shunting effect of the scalp and safety issues. A newer electrical stimulation technique called subcutaneous electrical stimulation (SES) promises to overcome the limitations of TES by applying currents directly at the site of the disorder through the skull. While SES seems promising, the electrophysiological effect of SES compared to TES is still unknown, thus limiting its broader application. Here we comprehensively analyze the SES and TES to demonstrate the effectiveness and advantages of SES. Beagles were bilaterally implanted with subdural strips for intracranial electroencephalography and electric field recording. For the intracerebral electric field prediction, we designed a 3D electromagnetic simulation framework and simulated TES and SES. In the beagle model, SES induces three to four-fold larger cerebral electric fields compared to TES, and significant changes in power ratio of brainwaves were observed only in SES. Our prediction framework suggests that the field penetration of SES would be several-fold larger than TES in human brains. These results demonstrate that the SES would significantly enhance the neuromodulatory effects compared to conventional TES and overcome the TES limitations.
C1 [Kang, Wonok; Park, Sung-Min] Pohang Univ Sci & Technol, Sch Interdisciplinary Biosci & Bioengn, Pohang 37673, South Korea.
   [Lee, Jiho; Kim, Yu Ri; Park, Sung-Min] Pohang Univ Sci & Technol, Dept Creat IT Engn, Pohang 37673, South Korea.
   [Chung, Woo Ram; Na, Duk L.; Shon, Young-Min] Sungkyunkwan Univ, Dept Neurol, Samsung Med Ctr, Sch Med, Seoul 06351, South Korea.
C3 Pohang University of Science & Technology (POSTECH); Pohang University
   of Science & Technology (POSTECH); Sungkyunkwan University (SKKU);
   Samsung Medical Center
RP Park, SM (通讯作者)，Pohang Univ Sci & Technol, Sch Interdisciplinary Biosci & Bioengn, Pohang 37673, South Korea.; Park, SM (通讯作者)，Pohang Univ Sci & Technol, Dept Creat IT Engn, Pohang 37673, South Korea.; Shon, YM (通讯作者)，Sungkyunkwan Univ, Dept Neurol, Samsung Med Ctr, Sch Med, Seoul 06351, South Korea.
EM youngmin.shon@samsung.com; sungminpark@postech.ac.kr
RI Shon, Young-Min/GMX-1704-2022
OI Shon, Young-Min/0000-0001-5171-1695; Lee, Jiho/0000-0001-8092-3208;
   Kang, Wonok/0000-0001-8372-4140; Park, Sung-Min/0000-0002-8359-8110
FU MSIT (Ministry of Science and ICT), Korea, under the ICT Consilience
   Creative program [IITP-2019-2011-1-00783]; Basic Science Research
   Program through the National Research Foundation of Korea (NRF) -
   Ministry of Science and ICT [NRF-2017R1A5A1015596]; Technology
   Innovation Program (Industrial Strategic Technology Development Program)
   - Ministry of Trade, Industry & Energy (MOTIE, Korea) [20001841]
FX We thank J. Ahn and T. Kim for technical support for data acquisition
   and analysis. This research was supported by the MSIT (Ministry of
   Science and ICT), Korea, under the ICT Consilience Creative program
   (IITP-2019-2011-1-00783) supervised by the IITP (Institute for
   Information & communications Technology Promotion), Basic Science
   Research Program through the National Research Foundation of Korea (NRF)
   funded by the Ministry of Science and ICT (NRF-2017R1A5A1015596), and
   the Technology Innovation Program (or Industrial Strategic Technology
   Development Program) (20001841, Development of System for Intelligent
   ContextAware Wearable Service based on Machine Learning) funded by the
   Ministry of Trade, Industry & Energy (MOTIE, Korea).
CR Akeju O, 2016, PLOS ONE, V11, DOI 10.1371/journal.pone.0163431
   Akhtari M, 2002, BRAIN TOPOGR, V14, P151, DOI 10.1023/A:1014590923185
   Ali MM, 2013, J NEUROSCI, V33, P11262, DOI 10.1523/JNEUROSCI.5867-12.2013
   Antal A, 2017, CLIN NEUROPHYSIOL, V128, P1774, DOI 10.1016/j.clinph.2017.06.001
   Antal A, 2013, FRONT HUM NEUROSCI, V7, DOI 10.3389/fnhum.2013.00317
   Auvichayapat N, 2013, BRAIN STIMUL, V6, P696, DOI 10.1016/j.brs.2013.01.009
   Baker JM, 2010, STROKE, V41, P1229, DOI 10.1161/STROKEAHA.109.576785
   Berényi A, 2012, SCIENCE, V337, P735, DOI 10.1126/science.1223154
   Bikson M, 2016, BRAIN STIMUL, V9, P641, DOI 10.1016/j.brs.2016.06.004
   Bikson M, 2012, NEUROMODULATION, V15, P306, DOI 10.1111/j.1525-1403.2012.00481.x
   Brittain John-Stuart, 2018, Curr Behav Neurosci Rep, V5, P170, DOI 10.1007/s40473-018-0154-9
   Buzsáki G, 2002, NEURON, V33, P325, DOI 10.1016/S0896-6273(02)00586-X
   Capogrosso M, 2013, J NEUROSCI, V33, P19326, DOI 10.1523/JNEUROSCI.1688-13.2013
   Chhatbar PY, 2018, BRAIN STIMUL, V11, P727, DOI 10.1016/j.brs.2018.03.006
   Chung BS, 2019, J KOREAN MED SCI, V34, DOI 10.3346/jkms.2019.34.e86
   Datta A, 2013, NEUROIMAGE, V65, P280, DOI 10.1016/j.neuroimage.2012.09.062
   Datta Abhishek, 2012, Front Psychiatry, V3, P91, DOI 10.3389/fpsyt.2012.00091
   Datta A, 2010, NEUROIMAGE, V52, P1268, DOI 10.1016/j.neuroimage.2010.04.252
   Deans JK, 2007, J PHYSIOL-LONDON, V583, P555, DOI 10.1113/jphysiol.2007.137711
   Dmochowski JP, 2013, NEUROIMAGE, V75, P12, DOI 10.1016/j.neuroimage.2013.02.049
   Faria P, 2011, J NEURAL ENG, V8, DOI 10.1088/1741-2560/8/6/066017
   Fröhlich F, 2010, NEURON, V67, P129, DOI 10.1016/j.neuron.2010.06.005
   Gabriel C, 1996, PHYS MED BIOL, V41, P2231, DOI 10.1088/0031-9155/41/11/001
   Gabriel C., 1996, OCCUPATIONAL ENV HLT
   Gabriel S, 1996, PHYS MED BIOL, V41, P2251, DOI 10.1088/0031-9155/41/11/002
   Gabriel S, 1996, PHYS MED BIOL, V41, P2271, DOI 10.1088/0031-9155/41/11/003
   Grossman N, 2017, CELL, V169, P1029, DOI 10.1016/j.cell.2017.05.024
   Guarienti F, 2015, NEUROMODULATION, V18, P261, DOI 10.1111/ner.12230
   Herron JA, 2017, IEEE T NEUR SYS REH, V25, P2180, DOI 10.1109/TNSRE.2017.2705661
   Ho KA, 2015, J ECT, V31, P226, DOI 10.1097/YCT.0000000000000230
   Hoekema R, 2003, BRAIN TOPOGR, V16, P29, DOI 10.1023/A:1025606415858
   Huang Y, 2017, ELIFE, V6, DOI 10.7554/eLife.18834
   Joundi RA, 2012, CURR BIOL, V22, P403, DOI 10.1016/j.cub.2012.01.024
   Kuo HI, 2013, BRAIN STIMUL, V6, P644, DOI 10.1016/j.brs.2012.09.010
   Laakso I, 2013, J NEURAL ENG, V10, DOI 10.1088/1741-2560/10/4/046009
   Lafon B, 2017, NAT COMMUN, V8, DOI 10.1038/s41467-017-01045-x
   Lee DJ, 2018, NEURAL REGEN RES, V13, P1342, DOI 10.4103/1673-5374.235220
   Lee H, 2019, SCI REP-UK, V9, DOI 10.1038/s41598-019-47383-2
   Lefaucheur JP, 2009, EXPERT REV NEUROTHER, V9, P1755, DOI 10.1586/ERN.09.132
   Lustenberger C, 2016, CURR BIOL, V26, P2127, DOI 10.1016/j.cub.2016.06.044
   Luu P, 2016, FRONT HUM NEUROSCI, V10, DOI 10.3389/fnhum.2016.00377
   Matsumoto H, 2017, CLIN NEUROPHYS PRACT, V2, P19, DOI 10.1016/j.cnp.2016.12.003
   Navarrete R, 2016, VET ANAESTH ANALG, V43, P397, DOI 10.1111/vaa.12323
   Neuling Toralf, 2012, Front Psychiatry, V3, P83
   Nitsche MA, 2001, NEUROLOGY, V57, P1899, DOI 10.1212/WNL.57.10.1899
   Nitsche MA, 2000, J PHYSIOL-LONDON, V527, P633, DOI 10.1111/j.1469-7793.2000.t01-1-00633.x
   Nitsche MA, 2003, CLIN NEUROPHYSIOL, V114, P600, DOI 10.1016/S1388-2457(02)00412-1
   Nitsche MA, 2008, BRAIN STIMUL, V1, P206, DOI 10.1016/j.brs.2008.06.004
   Ozen S, 2010, J NEUROSCI, V30, P11476, DOI 10.1523/JNEUROSCI.5252-09.2010
   Pahn U, 2008, BRAIN STIMUL, V1, P386, DOI 10.1016/j.brs.2008.04.003
   Park HS, 2015, INT J MORPHOL, V33, P1323, DOI 10.4067/S0717-95022015000400022
   Park JS, 2005, IEEE T MED IMAGING, V24, P352, DOI 10.1109/TMI.2004.842454
   Purdon PL, 2015, ANESTHESIOLOGY, V123, P937, DOI 10.1097/ALN.0000000000000841
   Reato D, 2013, FRONT HUM NEUROSCI, V7, DOI 10.3389/fnhum.2013.00687
   Reato D, 2010, J NEUROSCI, V30, P15067, DOI 10.1523/JNEUROSCI.2059-10.2010
   Ruffini G, 2013, IEEE T NEUR SYS REH, V21, P333, DOI 10.1109/TNSRE.2012.2200046
   Shafi MM, 2012, EUR J NEUROSCI, V35, P805, DOI 10.1111/j.1460-9568.2012.08035.x
   Sleigh JW, 2018, ANESTH ANALG, V127, P951, DOI 10.1213/ANE.0000000000003590
   Spitoni GF, 2013, FRONT HUM NEUROSCI, V7, DOI 10.3389/fnhum.2013.00529
   Vöröslakos M, 2018, NAT COMMUN, V9, DOI 10.1038/s41467-018-02928-3
   YAMAMOTO T, 1976, MED BIOL ENG, V14, P151, DOI 10.1007/BF02478741
   Yavari F, 2017, FRONT HUM NEUROSCI, V11, DOI 10.3389/fnhum.2017.00159
   Zhao J, 2014, PAIN, V155, P1392, DOI 10.1016/j.pain.2014.04.019
NR 63
TC 6
Z9 6
U1 0
U2 2
PU NATURE PORTFOLIO
PI BERLIN
PA HEIDELBERGER PLATZ 3, BERLIN, 14197, GERMANY
SN 2045-2322
J9 SCI REP-UK
JI Sci Rep
PD APR 30
PY 2020
VL 10
IS 1
AR 7360
DI 10.1038/s41598-020-64378-6
PG 14
WC Multidisciplinary Sciences
WE Science Citation Index Expanded (SCI-EXPANDED)
SC Science & Technology - Other Topics
GA NA6UY
UT WOS:000559954900037
PM 32355172
OA Green Published, Green Submitted, gold
DA 2024-04-10
ER

PT J
AU Krishnan, A
   Bai, VT
AF Krishnan, Aswinseshadri
   Bai, Vijayan Thulasi
TI Investigation of brain computer interface for rich multimedia
   environment
SO INTERNATIONAL JOURNAL OF COMMUNICATION SYSTEMS
LA English
DT Article
DE Adaboost classifier; brain computer interface (BCI); cloud computing;
   electrocorticography (ECoG); genetic algorithm (GA)
AB The brain computer interface (BCI) can provide a direct channel of communication between an external device and the brain without including any type of muscular activity. Various applications of BCI have been stated in literature, and one of the most exciting areas which have not been extensively investigated is the field of multimedia. BCI can find huge potential in the area of command and control of video games. Video games have found huge potential for improving the gait and balance of people struggling with Parkinson's disease. Such systems make use of the brain signals which are captured through electrodes on scalp as electroencephalogram (EEG) or through implanted electrodes as electrocorticography (ECoG). The signals are then used as input commands to get desired output in an external device. To address the memory management issue arising due to the huge volume of ECoG data and to achieve distributed computation for improving the efficiency of BCI, the computations are implemented in Cloud. In this work, ECoG signals are pre-processed, and all features are extracted by using the wavelet packet transform (WPT), common spatial patterns (CSPs), Laplacian filter, and the Kalman filter. The Adaboost classifier was employed for ECoG signal classification.
C1 [Krishnan, Aswinseshadri] Satyabhama Inst Sci & Technol, ECE Dept, Chennai, Tamil Nadu, India.
   [Bai, Vijayan Thulasi] KCG Coll Technol, ECE Dept, Chennai, Tamil Nadu, India.
C3 Sathyabama Institute of Science & Technology
RP Krishnan, A (通讯作者)，Satyabhama Inst Sci & Technol, Chennai, Tamil Nadu, India.
EM aswinseshadri@gmail.com
RI Vijayan, Bai/P-7792-2014
OI Vijayan, Bai/0000-0002-8554-6656
CR Abiyev R, 2020, APPL SCI, V10, P1
   Abiyev R, 2020, APPL SCI-BASEL, V10, DOI 10.3390/app10124089
   Aggarwal Swati, 2019, ARRAY, V1-2, P1
   Aznan Nik Khadijah Nik, 2013, 2013 International Conference on ICT Convergence (ICTC), P688, DOI 10.1109/ICTC.2013.6675451
   Chouaib H., 2008, 2008 20 INT C INDIUM, P1
   Corralejo R, 2011, IEEE ENG MED BIO, P7703, DOI 10.1109/IEMBS.2011.6091898
   Grewal M.S., 2020, KALMAN FILTERING
   Johansson R., 2020, NSGA 2 DESIGN FEATUR, P1
   Kee CY, 2017, NEURAL COMPUT APPL, V28, P2051, DOI 10.1007/s00521-016-2178-y
   Kim JH, 2018, J INTELL FUZZY SYST, V35, P63, DOI 10.3233/JIFS-169567
   Koprinska Irena, 2009, New Frontiers in Applied Data Mining. PAKDD 2009. International Workshops. Revised Selected Papers, P106
   Kwon C, 2018, DESIGN SECURE EEG CO
   Netzer E, 2020, ENG APPL ARTIF INTEL, V89, DOI 10.1016/j.engappai.2019.103455
   Padfield N, 2019, SENSORS-BASEL, V19, DOI 10.3390/s19061423
   Said D, 2019, FRAT INTEGRITA STRUT, P291, DOI 10.3221/IGF-ESIS.49.29
   Schalk Gerwin, 2011, IEEE Rev Biomed Eng, V4, P140, DOI 10.1109/RBME.2011.2172408
   Syam S. H. F., 2017, MATEC WEB C, P140
   Tan P, 2020, SWARM EVOL COMPUT, V52, DOI 10.1016/j.swevo.2019.100597
   Zhang L, 2020, J NEURAL ENG, V17, DOI 10.1088/1741-2552/ab7264
NR 19
TC 0
Z9 0
U1 1
U2 10
PU WILEY
PI HOBOKEN
PA 111 RIVER ST, HOBOKEN 07030-5774, NJ USA
SN 1074-5351
EI 1099-1131
J9 INT J COMMUN SYST
JI Int. J. Commun. Syst.
PD APR
PY 2021
VL 34
IS 6
SI SI
AR e4584
DI 10.1002/dac.4584
EA AUG 2020
PG 10
WC Engineering, Electrical & Electronic; Telecommunications
WE Science Citation Index Expanded (SCI-EXPANDED)
SC Engineering; Telecommunications
GA QU5CY
UT WOS:000560944000001
DA 2024-04-10
ER

PT J
AU Tang, XJ
   Lan, XP
   Song, XZ
   Xu, WH
   Zhang, YF
   Zhang, H
   Wu, SN
AF Tang, Xiaojun
   Lan, Xiaoping
   Song, Xiaozhen
   Xu, Wuhen
   Zhang, Yuanfeng
   Zhang, Hong
   Wu, Shengnan
TI De novo variants in <i>WDR45</i> underlie beta-propeller
   protein-associated neurodegeneration in five independent families
SO MOLECULAR GENETICS & GENOMIC MEDICINE
LA English
DT Article
DE beta-propeller protein-associated neurodegeneration; exome sequencing;
   variants; WDR45
ID MESSENGER-RNA
AB Background: Beta-propeller protein-associated neurodegeneration (BPAN) is a rare, X-linked dominant neurodegenerative disease mainly characterized by developmental delay, intellectual disability, epilepsy in childhood and dystonia, parkinsonism, dementia in adulthood. BPAN is caused by variants inWD repeat domain 45 (WDR45), which is characterized by iron accumulation in the basal ganglia, however, it may be atypical in early brain MRI.
   Methods: Whole exome sequencing was performed for five parents-offspring trios and phenotype-driven data analyses were conducted. All candidate variants were confirmed by Sanger sequencing.
   Results: Here, we report five independent children presented variable degree of developmental delay, intellectual disability, and/or epilepsy. Five de novo variants of WDR45 including four novel truncating variants (one splicing variant, two nonsense variants, and one frameshift variant) were identified. Although their early brain MRI showed no obvious iron accumulation, multifocal spikes, or polyspikes in electroencephalograms (EEG) were observed in four patients.
   Conclusion: Our study reports four patients with new variants in WDR45, which expands the mutation spectrum of WDR45. In addition, our findings provide an early and precise diagnosis basis of BPAN, which is helpful for accurate genetic counseling and prenatal diagnosis.
C1 [Tang, Xiaojun; Lan, Xiaoping; Song, Xiaozhen; Xu, Wuhen; Wu, Shengnan] Shanghai Jiao Tong Univ, Mol Diagnost Lab, Shanghai Childrens Hosp, 355 Luding Rd, Shanghai 200062, Peoples R China.
   [Zhang, Yuanfeng] Shanghai Jiao Tong Univ, Shanghai Childrens Hosp, Dept Neurol, 355 Luding Rd, Shanghai 200062, Peoples R China.
   [Zhang, Hong] Shanghai Jiao Tong Univ, Shanghai Childrens Hosp, Dept Clin Lab, 355 Luding Rd, Shanghai 200062, Peoples R China.
C3 Shanghai Jiao Tong University; Shanghai Jiao Tong University; Shanghai
   Jiao Tong University
RP Wu, SN (通讯作者)，Shanghai Jiao Tong Univ, Mol Diagnost Lab, Shanghai Childrens Hosp, 355 Luding Rd, Shanghai 200062, Peoples R China.; Zhang, YF (通讯作者)，Shanghai Jiao Tong Univ, Shanghai Childrens Hosp, Dept Neurol, 355 Luding Rd, Shanghai 200062, Peoples R China.; Zhang, H (通讯作者)，Shanghai Jiao Tong Univ, Shanghai Childrens Hosp, Dept Clin Lab, 355 Luding Rd, Shanghai 200062, Peoples R China.
EM zhangyf1@shchildren.com.cn; zhangh@shchildren.com.cn;
   wushengnan@shchildren.com.cn
RI Lan, Xiaoping/IUO-2555-2023; Zhang, Yihao/JGM-3514-2023; LI,
   SHA/JNR-9956-2023; Li, Yan/JUU-5189-2023; xin, li/JCO-3925-2023
OI Tang, Xiaojun/0000-0003-0560-7314; wu, shengnan/0000-0002-2245-2273
FU Shanghai Jiao Tong University "Star of Jiao Tong University"
   Medical-Engineering cross Research Fund [YG2019QNB01]; Shanghai
   Children's Hospital [2016YMS001]; Joint Research Initiative Shanghai
   Jiaotong University School of Medicine; Shanghai Municipal Science and
   Technology Committee [19411965000, 18XD1403200]
FX Shanghai Jiao Tong University "Star of Jiao Tong University"
   Medical-Engineering cross Research Fund, Grant/Award Number:
   YG2019QNB01; Shanghai Children's Hospital Funding, Grant/Award Number:
   2016YMS001; Joint Research Initiative Shanghai Jiaotong University
   School of Medicine, the Shanghai Municipal Science and Technology
   Committee, Grant/Award Number: 19411965000 and 18XD1403200
CR Alfares A, 2018, GENET MED, V20, P1328, DOI 10.1038/gim.2018.41
   Doorn JM, 2013, CURR NEUROL NEUROSCI, V13, DOI 10.1007/s11910-013-0413-9
   Feng JC, 2020, MOL GENET GENOM MED, V8, DOI 10.1002/mgg3.1096
   Gregory A, 1993, GENEREVIEWS R
   Haack TB, 2013, INT REV NEUROBIOL, V110, P85, DOI 10.1016/B978-0-12-410502-7.00005-3
   Haack TB, 2012, AM J HUM GENET, V91, P1144, DOI 10.1016/j.ajhg.2012.10.019
   Hayflick SJ, 2013, BRAIN, V136, P1708, DOI 10.1093/brain/awt095
   Kruer MC, 2012, AM J NEURORADIOL, V33, P407, DOI 10.3174/ajnr.A2677
   Li D, 2001, CELL MOL LIFE SCI, V58, P2085, DOI 10.1007/PL00000838
   Richards S, 2015, GENET MED, V17, P405, DOI 10.1038/gim.2015.30
   Russo C, 2019, MOV DISORD CLIN PRAC, V6, P51, DOI 10.1002/mdc3.12693
   Tsuyuki S, 2014, AUTOPHAGY, V10, P497, DOI 10.4161/auto.27419
   Willoughby J, 2018, AM J MED GENET A, V176, P1049, DOI 10.1002/ajmg.a.38656
   Zarate YA, 2016, EUR J HUM GENET, V24, P1095, DOI 10.1038/ejhg.2015.274
   Zhao YG, 2015, AUTOPHAGY, V11, P881, DOI 10.1080/15548627.2015.1047127
NR 15
TC 2
Z9 2
U1 4
U2 8
PU WILEY
PI HOBOKEN
PA 111 RIVER ST, HOBOKEN 07030-5774, NJ USA
SN 2324-9269
J9 MOL GENET GENOM MED
JI Mol. Genet. Genom. Med.
PD NOV
PY 2020
VL 8
IS 11
AR e1499
DI 10.1002/mgg3.1499
EA OCT 2020
PG 8
WC Genetics & Heredity
WE Science Citation Index Expanded (SCI-EXPANDED)
SC Genetics & Heredity
GA PV2IX
UT WOS:000578842200001
PM 33037762
OA gold, Green Published
DA 2024-04-10
ER

PT J
AU Oswal, A
   Brown, P
   Litvak, V
AF Oswal, Ashwini
   Brown, Peter
   Litvak, Vladimir
TI Synchronized neural oscillations and the pathophysiology of Parkinson's
   disease
SO CURRENT OPINION IN NEUROLOGY
LA English
DT Review
DE coherence; electroencephalography; local field potentials;
   magnetoencephalography; spectral analysis; subthalamic nucleus
ID HUMAN SUBTHALAMIC NUCLEUS; MOVEMENT-RELATED CHANGES; BASAL GANGLIA;
   PATHOLOGICAL SYNCHRONIZATION; FUNCTIONAL CONNECTIVITY; DOPAMINERGIC
   THERAPY; GAMMA OSCILLATIONS; GLOBUS-PALLIDUS; CEREBRAL-CORTEX; BETA
AB Purpose of the review Developments in functional neurosurgery for movement disorders and recent advances in electrophysiological techniques have allowed important insights into the role of oscillations in corticobasal ganglia circuits, both in health and in neurological disease states. Here we review recent developments in our understanding of how abnormally synchronized oscillatory activity within the corticobasal ganglia loop may play a key role in the pathophysiology of cognitive and motor phenotypes in Parkinson's disease.
   Recent findings Recent developments highlight the motor and non-motor roles of , and oscillations in the context of Parkinson's disease. They also emphasize the importance of oscillatory coupling between basal ganglia and cortex and draw attention to the importance of interactions between different frequency bands.
   Summary Oscillatory activities across multiple frequency bands and their cross-frequency interactions within spatially segregated loops of the basal ganglia-thalamo-cortical system may relate to distinct components of clinical impairment, both motor and non-motor. It is hoped that this characterization will lead to improved interventions like deep brain stimulation, tailored to specific components of clinical impairment and their associated spatial and spectral signatures.
C1 [Oswal, Ashwini; Brown, Peter; Litvak, Vladimir] John Radcliffe Hosp, Dept Clin Neurol, Oxford OX3 9DU, England.
   [Oswal, Ashwini; Litvak, Vladimir] Inst Neurol, Wellcome Trust Ctr Neuroimaging, London WC1N 3BG, England.
C3 University of Oxford; University of London; University College London
RP Litvak, V (通讯作者)，Inst Neurol, Wellcome Trust Ctr Neuroimaging, 12 Queen Sq, London WC1N 3BG, England.
EM v.litvak@ucl.ac.uk
RI Litvak, Vladimir/C-1533-2008; Brown, Peter/J-4307-2016
OI Litvak, Vladimir/0000-0001-8535-7452; Brown, Peter/0000-0002-5201-3044;
   Oswal, Ashwini/0000-0002-0152-9294
FU Medical Research Council; Wellcome Trust; Rosetrees Trust; National
   Institute of Health Oxford Biomedical Research Centre; MRC [G0901503]
   Funding Source: UKRI; Medical Research Council [G0901503] Funding
   Source: researchfish
FX This work was supported by the Medical Research Council, the Wellcome
   Trust, the Rosetrees Trust and National Institute of Health Oxford
   Biomedical Research Centre.
CR Alegre M, 2005, EUR J NEUROSCI, V22, P2315, DOI 10.1111/j.1460-9568.2005.04409.x
   Androulidakis AG, 2007, BRAIN, V130, P457, DOI 10.1093/brain/awl358
   Anzak A, 2013, NEUROIMAGE, V64, P284, DOI 10.1016/j.neuroimage.2012.08.068
   Anzak A, 2012, BRAIN, V135, P2766, DOI 10.1093/brain/aws183
   Anzak A, 2011, EXP NEUROL, V232, P136, DOI 10.1016/j.expneurol.2011.07.010
   Ben-Pazi H, 2001, J NEURAL TRANSM, V108, P287, DOI 10.1007/s007020170074
   BERGMAN H, 1994, J NEUROPHYSIOL, V72, P507, DOI 10.1152/jn.1994.72.2.507
   Bosboom JLW, 2006, CLIN NEUROPHYSIOL, V117, P2521, DOI 10.1016/j.clinph.2006.06.720
   Bosboom JLW, 2009, CLIN NEUROPHYSIOL, V120, P910, DOI 10.1016/j.clinph.2009.03.004
   Brittain JS, 2013, CURR BIOL, V23, P436, DOI 10.1016/j.cub.2013.01.068
   Brown P, 2001, J NEUROSCI, V21, P1033, DOI 10.1523/JNEUROSCI.21-03-01033.2001
   Brücke C, 2007, EUR J NEUROSCI, V26, P767, DOI 10.1111/j.1460-9568.2007.05683.x
   Brücke C, 2012, J NEUROSCI, V32, P1008, DOI 10.1523/JNEUROSCI.3860-11.2012
   Canolty RT, 2006, SCIENCE, V313, P1626, DOI 10.1126/science.1128115
   Canolty RT, 2010, TRENDS COGN SCI, V14, P506, DOI 10.1016/j.tics.2010.09.001
   Cassidy M, 2002, BRAIN, V125, P1235, DOI 10.1093/brain/awf135
   Chen CC, 2007, EXP NEUROL, V205, P214, DOI 10.1016/j.expneurol.2007.01.027
   Chen CC, 2010, EXP NEUROL, V224, P234, DOI 10.1016/j.expneurol.2010.03.015
   Chen CC, 2010, J NEUROSCI, V30, P8393, DOI 10.1523/JNEUROSCI.1194-09.2010
   de Hemptinne C, 2013, P NATL ACAD SCI USA, V110, P4780, DOI 10.1073/pnas.1214546110
   Demiralp T, 2007, INT J PSYCHOPHYSIOL, V64, P24, DOI 10.1016/j.ijpsycho.2006.07.005
   Eusebio A, 2008, EXP NEUROL, V209, P125, DOI 10.1016/j.expneurol.2007.09.007
   Florin E, 2013, NEUROSCIENCE, V237, P42, DOI 10.1016/j.neuroscience.2013.01.051
   Fogelson N, 2006, CEREB CORTEX, V16, P64, DOI 10.1093/cercor/bhi084
   Fogelson N, 2005, NEUROSCI LETT, V382, P5, DOI 10.1016/j.neulet.2005.02.050
   Gradinaru V, 2009, SCIENCE, V324, P354, DOI 10.1126/science.1167093
   Hammond C, 2007, TRENDS NEUROSCI, V30, P357, DOI 10.1016/j.tins.2007.05.004
   Hirschmann J, 2013, NEUROIMAGE, V68, P203, DOI 10.1016/j.neuroimage.2012.11.036
   Hirschmann J, 2011, NEUROIMAGE, V55, P1159, DOI 10.1016/j.neuroimage.2010.11.063
   Huebl J, 2011, MOVEMENT DISORD, V26, P477, DOI 10.1002/mds.23515
   JANKOVIC J, 1990, NEUROLOGY, V40, P1529, DOI 10.1212/WNL.40.10.1529
   Jenkinson N, 2013, EXP NEUROL, V245, P72, DOI 10.1016/j.expneurol.2012.07.005
   Jenkinson N, 2011, TRENDS NEUROSCI, V34, P611, DOI 10.1016/j.tins.2011.09.003
   Joundi RA, 2012, CURR BIOL, V22, P403, DOI 10.1016/j.cub.2012.01.024
   Klimesch W, 2012, TRENDS COGN SCI, V16, P606, DOI 10.1016/j.tics.2012.10.007
   Kühn AA, 2009, EXP NEUROL, V215, P380, DOI 10.1016/j.expneurol.2008.11.008
   Kühn AA, 2006, EUR J NEUROSCI, V23, P1956, DOI 10.1111/j.1460-9568.2006.04717.x
   Kühn AA, 2005, NEUROLOGY, V65, P707, DOI 10.1212/01.wnl.0000174438.78399.bc
   Kühn AA, 2005, EXP NEUROL, V194, P212, DOI 10.1016/j.expneurol.2005.02.010
   Kühn AA, 2004, BRAIN, V127, P735, DOI 10.1093/brain/awh106
   Lalo E, 2008, J NEUROSCI, V28, P3008, DOI 10.1523/JNEUROSCI.5295-07.2008
   LENZ FA, 1988, J NEUROSCI, V8, P754
   Levy R, 2001, J NEUROPHYSIOL, V86, P249, DOI 10.1152/jn.2001.86.1.249
   Little S, 2012, EXP NEUROL, V236, P383, DOI 10.1016/j.expneurol.2012.04.024
   Litvak V, 2012, J NEUROSCI, V32, P10541, DOI 10.1523/JNEUROSCI.0767-12.2012
   Litvak V, 2011, BRAIN, V134, P359, DOI 10.1093/brain/awq332
   López-Azcárate J, 2010, J NEUROSCI, V30, P6667, DOI 10.1523/JNEUROSCI.5459-09.2010
   Manning JR, 2009, J NEUROSCI, V29, P13613, DOI 10.1523/JNEUROSCI.2041-09.2009
   Marceglia S, 2006, J PHYSIOL-LONDON, V571, P579, DOI 10.1113/jphysiol.2005.100271
   Marsden JF, 2000, BRAIN, V123, P1459, DOI 10.1093/brain/123.7.1459
   Miller KJ, 2009, PLOS COMPUT BIOL, V5, DOI 10.1371/journal.pcbi.1000609
   Mormann F, 2005, HIPPOCAMPUS, V15, P890, DOI 10.1002/hipo.20117
   Nambu A, 2008, CURR OPIN NEUROBIOL, V18, P595, DOI 10.1016/j.conb.2008.11.001
   Oswal A, 2013, NEUROIMAGE, V70, P132, DOI 10.1016/j.neuroimage.2012.12.041
   Oswal A, 2012, J NEUROSCI, V32, P9909, DOI 10.1523/JNEUROSCI.0275-12.2012
   Pedrosa DJ, 2012, EXP NEUROL, V237, P435, DOI 10.1016/j.expneurol.2012.07.002
   Pogosyan A, 2009, CURR BIOL, V19, P1637, DOI 10.1016/j.cub.2009.07.074
   Pollok B, 2012, J PHYSIOL-LONDON, V590, P3203, DOI 10.1113/jphysiol.2012.231316
   Priori A, 2004, EXP NEUROL, V189, P369, DOI 10.1016/j.expneurol.2004.06.001
   Raethjen J, 2000, MOVEMENT DISORD, V15, P84, DOI 10.1002/1531-8257(200001)15:1<84::AID-MDS1014>3.0.CO;2-K
   Ray NJ, 2008, EXP NEUROL, V213, P108, DOI 10.1016/j.expneurol.2008.05.008
   Ray S, 2010, NEURON, V67, P885, DOI 10.1016/j.neuron.2010.08.004
   Reck C, 2009, EUR J NEUROSCI, V29, P599, DOI 10.1111/j.1460-9568.2008.06597.x
   Rivlin-Etzion M, 2006, CURR OPIN NEUROBIOL, V16, P629, DOI 10.1016/j.conb.2006.10.002
   Rodriguez-Oroz MC, 2011, BRAIN, V134, P36, DOI 10.1093/brain/awq301
   Rosin B, 2011, NEURON, V72, P370, DOI 10.1016/j.neuron.2011.08.023
   Sochurkova D, 2003, EXP BRAIN RES, V149, P401, DOI 10.1007/s00221-003-1371-2
   Stam CJ, 2010, J NEUROL SCI, V289, P128, DOI 10.1016/j.jns.2009.08.028
   Stoffers D, 2008, NEUROIMAGE, V41, P212, DOI 10.1016/j.neuroimage.2008.02.027
   Stoffers D, 2007, BRAIN, V130, P1847, DOI 10.1093/brain/awm034
   Tan HL, 2013, EXP NEUROL, V240, P122, DOI 10.1016/j.expneurol.2012.11.011
   Tessitore A, 2012, PARKINSONISM RELAT D, V18, P781, DOI 10.1016/j.parkreldis.2012.03.018
   Timmermann L, 2003, BRAIN, V126, P199, DOI 10.1093/brain/awg022
   Tort ABL, 2009, P NATL ACAD SCI USA, V106, P20942, DOI 10.1073/pnas.0911331106
   Tsang EW, 2012, J NEUROL NEUROSUR PS, V83, P91, DOI 10.1136/jnnp.2011.243857
   Williams D, 2002, BRAIN, V125, P1558, DOI 10.1093/brain/awf156
   Williams D, 2005, EUR J NEUROSCI, V21, P249, DOI 10.1111/j.1460-9568.2004.03817.x
   Yarnall A, 2011, MOVEMENT DISORD, V26, P2496, DOI 10.1002/mds.23932
NR 78
TC 184
Z9 193
U1 0
U2 51
PU LIPPINCOTT WILLIAMS & WILKINS
PI PHILADELPHIA
PA TWO COMMERCE SQ, 2001 MARKET ST, PHILADELPHIA, PA 19103 USA
SN 1350-7540
EI 1473-6551
J9 CURR OPIN NEUROL
JI Curr. Opin. Neurol.
PD DEC
PY 2013
VL 26
IS 6
BP 662
EP 670
DI 10.1097/WCO.0000000000000034
PG 9
WC Clinical Neurology; Neurosciences
WE Science Citation Index Expanded (SCI-EXPANDED)
SC Neurosciences & Neurology
GA 259VL
UT WOS:000327554300011
PM 24150222
DA 2024-04-10
ER

PT S
AU Heilman, KM
   Acosta, LM
AF Heilman, Kenneth M.
   Acosta, Lealani Mae
BE Finger, S
   Zaidel, DW
   Boller, F
   Bogousslavsky, J
TI Visual artistic creativity and the brain
SO FINE ARTS, NEUROLOGY, AND NEUROSCIENCE NEW DISCOVERIES AND CHANGING
   LANDSCAPES
SE Progress in Brain Research
LA English
DT Review; Book Chapter
DE artistic creativity; hemispheric functions; visuospatial skills;
   creative innovation; divergent thinking; imagery; global and focal
   attention
ID AESTHETIC PREFERENCE; PARKINSONS-DISEASE; MENTAL-IMAGERY; FRONTOTEMPORAL
   DEMENTIA; EMOTIONAL EXPRESSION; LATERAL ORGANIZATION; FACIAL
   RECOGNITION; HEMISPHERE LESIONS; FACE RECOGNITION; DAMAGED PATIENTS
AB Creativity is the development of a new or novel understanding-insight that leads to the expression of orderly relationships (e.g., finding and revealing the thread that unites). Visual artistic creativity plays an important role in the quality of human lives, and the goal of this chapter is to describe some of the brain mechanisms that may be important in visual artistic creativity. The initial major means of learning how the brain mediates any activity is to understand the anatomy and physiology that may support these processes. A further understanding of specific cognitive activities and behaviors may be gained by studying patients who have diseases of the brain and how these diseases influence these functions. Physiological recording such as electroencephalography and brain imaging techniques such as PET and fMRI have also allowed us to gain a better understanding of the brain mechanisms important in visual creativity. In this chapter, we discuss anatomic and physiological studies, as well as neuropsychological studies of healthy artists and patients with neurological disease that have helped us gain some insight into the brain mechanisms that mediate artistic creativity.
C1 [Heilman, Kenneth M.; Acosta, Lealani Mae] Univ Florida, Coll Med, Dept Neurol, Ctr Neuropsychol Res,Malcom Randall Vet Affairs H, Gainesville, FL 32611 USA.
C3 State University System of Florida; University of Florida
RP Heilman, KM (通讯作者)，Univ Florida, Coll Med, Dept Neurol, Ctr Neuropsychol Res,Malcom Randall Vet Affairs H, Gainesville, FL 32611 USA.
EM heilman@neurology.ufl.edu
OI Acosta, Lealani Mae/0000-0002-3704-124X
CR Acosta LMY, 2013, RELIG BRAIN BEHAV, V3, P210, DOI 10.1080/2153599X.2012.739738
   ALAJOUANINE T, 1948, BRAIN, V71, P229, DOI 10.1093/brain/71.3.229
   [Anonymous], 2012, CLIN NEUROPSYCHOLOGY
   Asari T, 2008, NEUROIMAGE, V41, P145, DOI 10.1016/j.neuroimage.2008.01.059
   Balint R., 1909, PSYCHIATR NEUROL, V25, P71
   BANICH MT, 1989, CORTEX, V25, P187, DOI 10.1016/S0010-9452(89)80036-X
   Benton A.L., 1968, Cortex, V4, P344, DOI [DOI 10.1016/S0010-9452(68)80018-8, https://doi.org/10.1016/S0010-9452(68)80018-8]
   Benton A.L., 1993, INT J CLIN NEUROPSYC, V3rd, DOI DOI 10.1016/50028-3932(02)00090-8.17470218.2011.575948
   BENTON AL, 1984, ANN DYSLEXIA, V34, P69, DOI 10.1007/BF02663614
   Berg EA, 1948, J GEN PSYCHOL, V39, P15, DOI 10.1080/00221309.1948.9918159
   BLONDER LX, 1993, BRAIN COGNITION, V21, P44, DOI 10.1006/brcg.1993.1003
   BOGEN JE, 1988, PSYCHIAT CLIN N AM, V11, P293
   BOWERS D, 1980, NEUROPSYCHOLOGIA, V18, P491, DOI 10.1016/0028-3932(80)90151-7
   BOWERS D, 1991, BRAIN, V114, P2593, DOI 10.1093/brain/114.6.2593
   BOWERS D, 1985, BRAIN COGNITION, V4, P258, DOI 10.1016/0278-2626(85)90020-X
   BRAINE LG, 1968, NEUROPSYCHOLOGIA, V6, P73, DOI 10.1016/0028-3932(68)90041-9
   Bronowski J., 1972, Science and Human Values
   BROWN JS, 1948, AM J PSYCHOL, V61, P167, DOI 10.2307/1416963
   BUCK R, 1980, CORTEX, V16, P351, DOI 10.1016/S0010-9452(80)80037-2
   Carlsson I, 2000, NEUROPSYCHOLOGIA, V38, P873, DOI 10.1016/S0028-3932(99)00128-1
   Chatterjee A, 1995, NEUROLOGY, V45, P2189, DOI 10.1212/WNL.45.12.2189
   CHATTERJEE A, 1995, BRAIN LANG, V49, P125, DOI 10.1006/brln.1995.1024
   CHATTERJEE A, 1995, NEUROPSYCHOLOGIA, V33, P643, DOI 10.1016/0028-3932(94)00134-B
   Chatterjee A., 2002, Empirical Studies of the Arts, V20, P33, DOI [DOI 10.2190/3WLF-AGTV-0AW7-R2CN, 10.2190/3wlf-agtv-0aw7-r2cn, 10.2190/3WLF-AGTV-0AW7-R2CN]
   Chatterjee A, 2006, BEHAV NEUROL, V17, P105, DOI 10.1155/2006/901832
   Cohn R., 1997, NEUROL NEUROCIR PSIQ, V18, P65
   DAMASIO AR, 1990, ANNU REV NEUROSCI, V13, P89, DOI 10.1146/annurev.neuro.13.1.89
   DAVIDSON RJ, 1982, SCIENCE, V218, P1235, DOI 10.1126/science.7146906
   DAVIDSON RJ, 1990, J PERS SOC PSYCHOL, V58, P330, DOI 10.1037/0022-3514.58.2.330
   DEKOSKY ST, 1980, BRAIN LANG, V9, P206, DOI 10.1016/0093-934X(80)90141-8
   DELIS DC, 1988, J CLIN EXP NEUROPSYC, V10, P421, DOI 10.1080/01688638808408250
   DELIS DC, 1986, NEUROPSYCHOLOGIA, V24, P205, DOI 10.1016/0028-3932(86)90053-9
   DENNY-BROWN D, 1958, Res Publ Assoc Res Nerv Ment Dis, V36, P35
   DERENZI E, 1966, NEUROLOGY, V16, P145, DOI 10.1212/WNL.16.2_Part_1.145
   Dijksterhuis A, 2006, SCIENCE, V311, P1005, DOI 10.1126/science.1121629
   DITUNNO PL, 1990, CORTEX, V26, P177, DOI 10.1016/S0010-9452(13)80349-8
   Drago V, 2009, J NEUROL SCI, V281, P116, DOI 10.1016/j.jns.2009.03.001
   Drago V., 2012, CLIN NEUROPSYCHOLOGY, P637
   Ebersbach G, 1996, BRAIN, V119, P79, DOI 10.1093/brain/119.1.79
   FARAH MJ, 1989, TRENDS NEUROSCI, V12, P395, DOI 10.1016/0166-2236(89)90079-9
   FEINBERG TE, 1986, NEUROLOGY, V36, P864, DOI 10.1212/WNL.36.6.864
   Fink GR, 1996, NATURE, V382, P626, DOI 10.1038/382626a0
   Finney GR, 2007, COGN BEHAV NEUROL, V20, P7, DOI 10.1097/WNN.0b013e31802b6c1f
   FOUNDAS AL, 1994, NEUROPSYCHOLOGIA, V32, P1225, DOI 10.1016/0028-3932(94)90104-X
   FREIMUTH M, 1979, BRIT J PSYCHOL, V70, P211, DOI 10.1111/j.2044-8295.1979.tb01678.x
   GALABURDA AM, 1985, ANN NEUROL, V18, P222, DOI 10.1002/ana.410180210
   Gansier DA, 2011, NEUROPSYCHOLOGIA, V49, P2527, DOI 10.1016/j.neuropsychologia.2011.05.001
   George N, 1999, NAT NEUROSCI, V2, P574, DOI 10.1038/9230
   GESCHWIND N, 1968, SCIENCE, V161, P186, DOI 10.1126/science.161.3837.186
   Ghacibeh GA, 2013, J NEUROL SCI, V324, P45, DOI 10.1016/j.jns.2012.09.029
   GUILFORD JP, 1967, J CREATIVE BEHAV, V1, P3, DOI 10.1002/j.2162-6057.1967.tb00002.x
   HAMSHER K, 1992, CORTEX, V28, P493, DOI 10.1016/S0010-9452(13)80157-8
   HAMSHER KD, 1979, ARCH NEUROL-CHICAGO, V36, P837, DOI 10.1001/archneur.1979.00500490051008
   Harciarek M, 2009, J CLIN EXP NEUROPSYC, V31, P322, DOI 10.1080/13803390802119930
   Heilman K.M., 2005, Creativity and the brain
   Heilman KM, 2003, NEUROCASE, V9, P369, DOI 10.1076/neur.9.5.369.16553
   HEILMAN KM, 1980, J NEUROL NEUROSUR PS, V43, P774, DOI 10.1136/jnnp.43.9.774
   Helmholtz H, 1826, VORTRAGE REDEN BRUNS, P308
   Hooper S.R., 1989, LEARNING DISABILITY
   Hsiao JHW, 2008, PSYCHOL SCI, V19, P998, DOI 10.1111/j.1467-9280.2008.02191.x
   James W., 1890, PRINCIPLES PSYCHOL V
   JOHNSTON JR, 1983, J SPEECH HEAR RES, V26, P397, DOI 10.1044/jshr.2603.397
   JONESGOTMAN M, 1977, NEUROPSYCHOLOGIA, V15, P653, DOI 10.1016/0028-3932(77)90070-7
   Kapur N, 1996, BRAIN, V119, P1775, DOI 10.1093/brain/119.5.1775
   Kosslyn SM, 1998, PSYCHOBIOLOGY, V26, P333
   LANTHONY P, 1995, REV NEUROL, V151, P165
   Lee SH, 2012, NEUROIMAGE, V59, P4064, DOI 10.1016/j.neuroimage.2011.10.055
   LEVINE DN, 1985, NEUROLOGY, V35, P1010, DOI 10.1212/WNL.35.7.1010
   LEVY J, 1976, NEUROPSYCHOLOGIA, V14, P431, DOI 10.1016/0028-3932(76)90072-5
   Lewis R.T., 1979, Clinical Neuropsychologist, V1, P29
   Lezak M., 2004, NEUROPSYCHOLOGICAL A
   Liepmann H., 1920, APRXIA ERGEBN GES ME, V1, P516
   Linkersdörfer J, 2012, PLOS ONE, V7, DOI 10.1371/journal.pone.0043122
   Lissauer H., 1890, ARCHIV PSYCHIATRIE, V21, P270
   MASURE MC, 1983, NEUROPSYCHOLOGIA, V21, P179, DOI 10.1016/0028-3932(83)90086-6
   McCourt ME, 1999, NEUROPSYCHOLOGIA, V37, P843, DOI 10.1016/S0028-3932(98)00140-7
   MCMANUS IC, 1973, NATURE, V243, P271, DOI 10.1038/243271a0
   McManus IC, 2004, BRAIN COGNITION, V55, P262, DOI 10.1016/j.bandc.2004.02.042
   Mellet E, 2000, J COGNITIVE NEUROSCI, V12, P98, DOI 10.1162/08989290051137620
   Miller BL, 2000, BRIT J PSYCHIAT, V176, P458, DOI 10.1192/bjp.176.5.458
   Miller BL, 1998, NEUROLOGY, V51, P978, DOI 10.1212/WNL.51.4.978
   MILNER B, 1984, TRENDS NEUROSCI, V7, P403, DOI 10.1016/S0166-2236(84)80143-5
   MISHKIN M, 1982, BEHAV BRAIN RES, V6, P57, DOI 10.1016/0166-4328(82)90081-X
   Moore DW, 2009, BRAIN COGNITION, V70, P267, DOI 10.1016/j.bandc.2009.02.011
   Morgan W P, 1896, Br Med J, V2, P1378
   Morris R. D., 1998, J EDUC PSYCHOL, V90, P1
   Nicholls MER, 1999, P ROY SOC B-BIOL SCI, V266, P1517, DOI 10.1098/rspb.1999.0809
   Orton ST, 1925, ARCH NEURO PSYCHIATR, V14, P581, DOI 10.1001/archneurpsyc.1925.02200170002001
   PETERSON JM, 1979, PERCEPT MOTOR SKILL, V48, P961, DOI 10.2466/pms.1979.48.3.961
   Powell WR, 2011, COGNITION EMOTION, V25, P868, DOI 10.1080/02699931.2010.515709
   Richlan F, 2012, FRONT HUM NEUROSCI, V6, DOI 10.3389/fnhum.2012.00120
   ROBERTSON LC, 1988, J NEUROSCI, V8, P3757
   Robinson R G, 1990, J Neuropsychiatry Clin Neurosci, V2, P1
   Rosstad Anna, 2002, Tidsskr Nor Laegeforen, V122, P2887
   Rourke B.P. ., 1985, NEUROPSYCHOLOGY LEAR
   ROURKE BP, 1978, J ABNORM CHILD PSYCH, V6, P121, DOI 10.1007/BF00915788
   RUGEL RP, 1974, J LEARN DISABIL, V7, P48, DOI 10.1177/002221947400700109
   SACKEIM HA, 1978, NEUROPSYCHOLOGIA, V16, P473, DOI 10.1016/0028-3932(78)90070-2
   Schaer K, 2012, BEHAV BRAIN RES, V233, P209, DOI 10.1016/j.bbr.2012.05.009
   SCHNIDER A, 1993, NEUROPSY NEUROPSY BE, V6, P249
   Schott GD, 2004, ARCH NEUROL-CHICAGO, V61, P1849, DOI 10.1001/archneur.61.12.1849
   Seeley WW, 2008, BRAIN, V131, P39, DOI 10.1093/brain/awm270
   SERGENT J, 1992, BRAIN, V115, P15, DOI 10.1093/brain/115.1.15
   Shimura H, 2012, J NEUROL, V259, P879, DOI 10.1007/s00415-011-6271-y
   SINATRA R, 1988, Reading Psychology, V9, P33, DOI 10.1080/0270271880090104
   STARKSTEIN SE, 1990, SEMIN NEUROL, V10, P247, DOI 10.1055/s-2008-1041275
   SWANSON HL, 1984, J EXP CHILD PSYCHOL, V37, P124, DOI 10.1016/0022-0965(84)90062-6
   SWARTZ P, 1970, PERCEPT MOTOR SKILL, V30, P991, DOI 10.2466/pms.1970.30.3.991
   TANKLE RS, 1983, BRAIN LANG, V19, P115, DOI 10.1016/0093-934X(83)90058-5
   Tuncer MC, 2005, SURG RADIOL ANAT, V27, P254, DOI 10.1007/s00276-004-0308-1
   von Károlyi C, 2003, BRAIN LANG, V85, P427, DOI 10.1016/S0093-934X(03)00052-X
   Wallas G., 1926, The art of thought
   Warrington E.K., 1967, CORTEX, V3, P317, DOI DOI 10.1016/S0010-9452(67)80020-0
   WARRINGTON EK, 1988, CORTEX, V24, P13, DOI 10.1016/S0010-9452(88)80014-5
   WEINBERGER DR, 1986, ARCH GEN PSYCHIAT, V43, P114
   Wolff Ulrika, 2002, Dyslexia, V8, P34, DOI 10.1002/dys.211
NR 116
TC 9
Z9 9
U1 8
U2 38
PU ELSEVIER SCIENCE BV
PI AMSTERDAM
PA SARA BURGERHARTSTRAAT 25, PO BOX 211, 1000 AE AMSTERDAM, NETHERLANDS
SN 0079-6123
BN 978-0-444-63287-6
J9 PROG BRAIN RES
JI Prog. Brain Res.
PY 2013
VL 204
BP 19
EP 43
DI 10.1016/B978-0-444-63287-6.00002-6
PG 25
WC Neurosciences
WE Book Citation Index– Science (BKCI-S); Science Citation Index Expanded (SCI-EXPANDED)
SC Neurosciences & Neurology
GA BC0PW
UT WOS:000349326100003
PM 24041317
DA 2024-04-10
ER

PT J
AU Schmiedt-Fehr, C
   Schwendemann, G
   Herrmann, M
   Basar-Eroglu, C
AF Schmiedt-Fehr, Christina
   Schwendemann, Guenter
   Herrmann, Manfred
   Basar-Eroglu, Canan
TI Parkinson's disease and age-related alterations in brain oscillations
   during a Simon task
SO NEUROREPORT
LA English
DT Article
DE aging; event-related oscillations; Parkinson's disease; Simon effect
ID BASAL GANGLIA; ERP; POTENTIALS; RESPONSES; EEG; PE
AB This study investigated event-related oscillations associated with a Simon task in II Parkinson's disease patients, II age-matched, and II young participants. During this task, participants respond faster when the relative spatial positions of stimulus and response match (no response conflict exists) than when they do not match (response conflict exists). An increased response conflict (increase in reaction times known as Simon effect) was found in elderly control and Parkinson's patients compared with young participants. Group and condition differences were found in the 6 and 0 frequency range, which may reflect that Parkinson's patients and matched controls use different cognitive strategies for stimulus-response processing than young controls and neurophysiological correlates of such strategy are deficient in patients compared with age-matched controls.
C1 Univ Bremen, Inst Psychol & Cognit Res, D-28359 Bremen, Germany.
   Univ Bremen, Dept Neuropsychol & Behav Neurobiol, Inst Cognit Neurosci, D-28359 Bremen, Germany.
   Univ Bremen, Ctr Adv Imaging, D-28359 Bremen, Germany.
   Gen Hosp Bremen E, Neurol Clin, Bremen, Germany.
C3 University of Bremen; University of Bremen; University of Bremen
RP Basar-Eroglu, C (通讯作者)，Univ Bremen, Inst Psychol & Cognit Res, Grazer Str 4, D-28359 Bremen, Germany.
EM cbasar@uni-bremen.de
RI Herrmann, Manfred/H-3931-2011
OI Herrmann, Manfred/0000-0003-1872-8406
CR Basar E, 2006, INT J PSYCHOPHYSIOL, V60, P133, DOI 10.1016/j.ijpsycho.2005.12.007
   Basar-Eroglu C, 2001, INT J PSYCHOPHYSIOL, V39, P167, DOI 10.1016/S0167-8760(00)00140-9
   Basar-Eroglu C, 2001, INT J PSYCHOPHYSIOL, V39, P213, DOI 10.1016/S0167-8760(00)00142-2
   Busch NA, 2004, CLIN NEUROPHYSIOL, V115, P1810, DOI 10.1016/j.clinph.2004.03.015
   Cools R, 2003, NEUROPSYCHOLOGIA, V41, P1431, DOI 10.1016/S0028-3932(03)00117-9
   Curran T, 2001, NEUROPSYCHOLOGIA, V39, P288, DOI 10.1016/S0028-3932(00)00112-3
   DONCHIN E, 1988, BEHAV BRAIN SCI, V11, P357, DOI 10.1017/S0140525X00058027
   Fahn S., 1987, Recent developments in Parkinson's disease, P153, DOI DOI 10.2490/JJRMC.47.791
   Falkenstein M, 2005, J PSYCHOPHYSIOL, V19, P305, DOI 10.1027/0269-8803.19.4.305
   Falkenstein M, 2001, NEUROREPORT, V12, P157, DOI 10.1097/00001756-200101220-00039
   Knowlton BJ, 1996, SCIENCE, V273, P1399, DOI 10.1126/science.273.5280.1399
   Kolev V, 2005, J PSYCHOPHYSIOL, V19, P289, DOI 10.1027/0269-8803.19.4.289
   Kolev V, 2002, CLIN NEUROPHYSIOL, V113, P901, DOI 10.1016/S1388-2457(02)00106-2
   Kornblum S, 2002, ATTENTION PERFORM, V19, P9
   Leuthold H, 1999, CLIN NEUROPHYSIOL, V110, P342, DOI 10.1016/S1388-2457(98)00058-3
   Overbeek TJM, 2005, J PSYCHOPHYSIOL, V19, P319, DOI 10.1027/0269-8803.19.4.319
   PICTON TW, 1992, J CLIN NEUROPHYSIOL, V9, P456, DOI 10.1097/00004691-199210000-00002
   Polich J, 1997, EVOKED POTENTIAL, V104, P244, DOI 10.1016/S0168-5597(97)96139-6
   Polich J, 1996, PSYCHOPHYSIOLOGY, V33, P334, DOI 10.1111/j.1469-8986.1996.tb01058.x
   Praamstra P, 1998, BRAIN, V121, P167, DOI 10.1093/brain/121.1.167
   Praamstra P, 1999, NEUROREPORT, V10, P3671, DOI 10.1097/00001756-199911260-00038
   Seiss E, 2004, BRAIN, V127, P330, DOI 10.1093/brain/awh043
   Van der Lubbe RHJ, 2002, PSYCHOPHYSIOLOGY, V39, P100, DOI 10.1017/S0048577202001221
   West R, 2005, CORTEX, V41, P570, DOI 10.1016/S0010-9452(08)70197-7
   Yordanova J, 2004, BRAIN, V127, P351, DOI 10.1093/brain/awh042
NR 25
TC 20
Z9 21
U1 0
U2 9
PU LIPPINCOTT WILLIAMS & WILKINS
PI PHILADELPHIA
PA TWO COMMERCE SQ, 2001 MARKET ST, PHILADELPHIA, PA 19103 USA
SN 0959-4965
EI 1473-558X
J9 NEUROREPORT
JI Neuroreport
PD FEB 12
PY 2007
VL 18
IS 3
BP 277
EP 281
DI 10.1097/WNR.0b013e32801421e3
PG 5
WC Neurosciences
WE Science Citation Index Expanded (SCI-EXPANDED)
SC Neurosciences & Neurology
GA 147OX
UT WOS:000245013400016
PM 17314671
DA 2024-04-10
ER

PT J
AU Kaper, TJ
   Kramer, MA
   Rotstein, HG
AF Kaper, Tasso J.
   Kramer, Mark A.
   Rotstein, Horacio G.
TI Introduction to Focus Issue: Rhythms and Dynamic Transitions in
   Neurological Disease: Modeling, Computation, and Experiment
SO CHAOS
LA English
DT Article
ID LOCAL-FIELD POTENTIALS; PARKINSONS-DISEASE; ALZHEIMERS-DISEASE;
   GAMMA-OSCILLATIONS; NEURAL SYNCHRONY; IN-VIVO; BRAIN; EEG; PATTERNS;
   CORTEX
AB Rhythmic neuronal oscillations across a broad range of frequencies, as well as spatiotemporal phenomena, such as waves and bumps, have been observed in various areas of the brain and proposed as critical to brain function. While there is a long and distinguished history of studying rhythms in nerve cells and neuronal networks in healthy organisms, the association and analysis of rhythms to diseases are more recent developments. Indeed, it is now thought that certain aspects of diseases of the nervous system, such as epilepsy, schizophrenia, Parkinson's, and sleep disorders, are associated with transitions or disruptions of neurological rhythms. This focus issue brings together articles presenting modeling, computational, analytical, and experimental perspectives about rhythms and dynamic transitions between them that are associated to various diseases. (C) 2013 AIP Publishing LLC.
C1 [Kaper, Tasso J.; Kramer, Mark A.] Boston Univ, Dept Math & Stat, Boston, MA 02215 USA.
   [Rotstein, Horacio G.] New Jersey Inst Technol, Dept Math Sci, Newark, NJ 07102 USA.
C3 Boston University; New Jersey Institute of Technology
RP Kaper, TJ (通讯作者)，Boston Univ, Dept Math & Stat, Boston, MA 02215 USA.
EM tasso@bu.edu; mak@bu.edu; horacio@njit.edu
RI Kramer, Mark A/A-1291-2014
OI Kramer, Mark A/0000-0002-9979-7202; Rotstein,
   Horacio/0000-0002-4387-5160
FU NINDS [R01NS072023]; NSF [DMS-0817241, DMS-1313861, DMS-1109587];
   Burroughs Wellcome Fund; Division Of Mathematical Sciences; Direct For
   Mathematical & Physical Scien [1313861] Funding Source: National Science
   Foundation
FX This work was partially supported by NINDS R01NS072023 (MAK), NSF
   DMS-0817241 (HGR), NSF DMS-1313861 (HGR), and NSF DMS-1109587 (TJK).
   M.A.K. holds a Career Award at the Scientific Interface from the
   Burroughs Wellcome Fund.
CR ALARCON G, 1995, ELECTROEN CLIN NEURO, V94, P326, DOI 10.1016/0013-4694(94)00286-T
   Best J, 2007, J BIOL RHYTHM, V22, P220, DOI 10.1177/0748730407301239
   Bevan MD, 2002, TRENDS NEUROSCI, V25, P525, DOI 10.1016/S0166-2236(02)02235-X
   Bosboom JLW, 2006, CLIN NEUROPHYSIOL, V117, P2521, DOI 10.1016/j.clinph.2006.06.720
   Brown EN, 2004, NAT NEUROSCI, V7, P456, DOI 10.1038/nn1228
   Buzaki G., 2006, Rhythms of the Brain
   Buzsáki G, 2004, SCIENCE, V304, P1926, DOI 10.1126/science.1099745
   Cabral J, 2013, CHAOS, V23, DOI 10.1063/1.4851117
   Coombes S, 2005, BIOL CYBERN, V93, P91, DOI 10.1007/s00422-005-0574-y
   Courtemanche R, 2003, J NEUROSCI, V23, P11741
   da Silva FL, 2003, EPILEPSIA, V44, P72, DOI 10.1111/j.0013-9580.2003.12005.x
   Dagan Y, 2002, SLEEP MED REV, V6, P45, DOI 10.1053/smrv.2001.0190
   Dahlem MA, 2013, CHAOS, V23, DOI 10.1063/1.4813815
   Dauwels J, 2010, NEUROIMAGE, V49, P668, DOI 10.1016/j.neuroimage.2009.06.056
   Deng XY, 2013, CHAOS, V23, DOI 10.1063/1.4818546
   Desroches M, 2013, CHAOS, V23, DOI 10.1063/1.4827026
   Engel AK, 2001, NAT REV NEUROSCI, V2, P704, DOI 10.1038/35094565
   ERMENTROUT GB, 1979, BIOL CYBERN, V34, P137, DOI 10.1007/BF00336965
   Ermentrout GB, 2001, NEURON, V29, P33, DOI 10.1016/S0896-6273(01)00178-7
   Fisher RS, 2000, EPILEPSY BEHAV, V1, P52, DOI 10.1006/ebeh.2000.0023
   FISHER RS, 1992, J CLIN NEUROPHYSIOL, V9, P441
   Gibbs FA, 2002, EPILEPSY BEHAV, V3, P395, DOI 10.1016/S1525-5050(02)00050-1
   Golomb D, 1997, J NEUROPHYSIOL, V78, P1199, DOI 10.1152/jn.1997.78.3.1199
   Hadjikhani N, 2001, P NATL ACAD SCI USA, V98, P4687, DOI 10.1073/pnas.071582498
   Herrmann CS, 2005, CLIN NEUROPHYSIOL, V116, P2719, DOI 10.1016/j.clinph.2005.07.007
   Jalil S, 2013, CHAOS, V23, DOI 10.1063/1.4825389
   Jeong JS, 2004, CLIN NEUROPHYSIOL, V115, P1490, DOI 10.1016/j.clinph.2004.01.001
   Kodandaramaiah SB, 2012, NAT METHODS, V9, P585, DOI [10.1038/NMETH.1993, 10.1038/nmeth.1993]
   Kramer MA, 2012, P NATL ACAD SCI USA, V109, P21116, DOI 10.1073/pnas.1210047110
   Lashley KS, 1941, ARCH NEURO PSYCHIATR, V46, P331, DOI 10.1001/archneurpsyc.1941.02280200137007
   Leao AAP, 1944, J NEUROPHYSIOL, V7, P359, DOI 10.1152/jn.1944.7.6.359
   Lim J., 2007, SCHOLARPEDIA J, V2, P2433
   Lozano AM, 2013, NEURON, V77, P406, DOI 10.1016/j.neuron.2013.01.020
   McCarthy MM, 2011, P NATL ACAD SCI USA, V108, P11620, DOI 10.1073/pnas.1107748108
   McCarthy MM, 2012, CURR OPIN NEUROBIOL, V22, P693, DOI 10.1016/j.conb.2012.02.009
   McCarthy Michelle M, 2008, J Neurosci, V28, P13488, DOI 10.1523/JNEUROSCI.3536-08.2008
   Miura RM, 2013, CHAOS, V23, DOI 10.1063/1.4821955
   Moran RJ, 2011, PLOS COMPUT BIOL, V7, DOI 10.1371/journal.pcbi.1002124
   Morin C. M., 2008, SCHOLARPEDIA J, V3, P3314
   Murthy VN, 1996, J NEUROPHYSIOL, V76, P3949, DOI 10.1152/jn.1996.76.6.3949
   Nishino S., 2007, SCHOLARPEDIA J, V2, P2425
   OKEEFE J, 1993, HIPPOCAMPUS, V3, P317, DOI 10.1002/hipo.450030307
   Osinga HM, 2013, CHAOS, V23, DOI 10.1063/1.4826655
   Priori A, 2004, EXP NEUROL, V189, P369, DOI 10.1016/j.expneurol.2004.06.001
   Proddutur A, 2013, CHAOS, V23, DOI 10.1063/1.4830138
   Raghavachari S, 2001, J NEUROSCI, V21, P3175, DOI 10.1523/JNEUROSCI.21-09-03175.2001
   Reimann MW, 2013, NEURON, V79, P375, DOI 10.1016/j.neuron.2013.05.023
   Roopun AK, 2008, FRONT CELL NEUROSCI, V2, DOI 10.3389/neuro.03.001.2008
   Rossini PM, 2006, NEUROSCIENCE, V143, P793, DOI 10.1016/j.neuroscience.2006.08.049
   Rotstein HG, 2013, CHAOS, V23, DOI 10.1063/1.4824320
   SANES JN, 1993, P NATL ACAD SCI USA, V90, P4470, DOI 10.1073/pnas.90.10.4470
   Schiff SJ, 2000, CLIN NEUROPHYSIOL, V111, P953, DOI 10.1016/S1388-2457(00)00259-5
   Schindler K, 2007, CLIN NEUROPHYSIOL, V118, P1955, DOI 10.1016/j.clinph.2007.06.006
   Schnitzler A, 2005, NAT REV NEUROSCI, V6, P285, DOI 10.1038/nrn1650
   SINGER W, 1995, ANNU REV NEUROSCI, V18, P555, DOI 10.1146/annurev.ne.18.030195.003011
   Skinner FK, 2013, CHAOS, V23, DOI 10.1063/1.4829620
   Spencer KM, 2004, P NATL ACAD SCI USA, V101, P17288, DOI 10.1073/pnas.0406074101
   Spencer KM, 2003, J NEUROSCI, V23, P7407
   STERIADE M, 1993, SCIENCE, V262, P679, DOI 10.1126/science.8235588
   Terman D, 2002, J NEUROSCI, V22, P2963, DOI 10.1523/JNEUROSCI.22-07-02963.2002
   Terman D, 2013, CHAOS, V23, DOI 10.1063/1.4831752
   Topolnik L, 2003, CEREB CORTEX, V13, P883, DOI 10.1093/cercor/13.8.883
   Traub RD, 1995, J COMPUT NEUROSCI, V2, P291, DOI 10.1007/BF00961441
   Traub RD, 2005, J NEUROPHYSIOL, V93, P2194, DOI 10.1152/jn.00983.2004
   Traub RD., 1999, FAST OSCILLATIONS CO
   Traub Roger D., 2003, Epilepsy Curr, V3, P77, DOI 10.1046/j.1535-7597.2003.03301.x
   Traub RogerD., 2010, CORTICAL OSCILLATION
   Urrestarazu E, 2007, BRAIN, V130, P2354, DOI 10.1093/brain/awm149
   Vierling-Claassen D, 2008, J NEUROPHYSIOL, V99, P2656, DOI 10.1152/jn.00870.2007
   Viventi J, 2011, NAT NEUROSCI, V14, P1599, DOI 10.1038/nn.2973
   Wang XJ, 2010, PHYSIOL REV, V90, P1195, DOI 10.1152/physrev.00035.2008
   Yizhar O, 2011, NEURON, V71, P9, DOI 10.1016/j.neuron.2011.06.004
   Zamft BM, 2012, PLOS ONE, V7, DOI 10.1371/journal.pone.0043876
NR 73
TC 9
Z9 12
U1 0
U2 9
PU AMER INST PHYSICS
PI MELVILLE
PA CIRCULATION & FULFILLMENT DIV, 2 HUNTINGTON QUADRANGLE, STE 1 N O 1,
   MELVILLE, NY 11747-4501 USA
SN 1054-1500
EI 1089-7682
J9 CHAOS
JI Chaos
PD DEC
PY 2013
VL 23
IS 4
AR 046001
DI 10.1063/1.4856276
PG 4
WC Mathematics, Applied; Physics, Mathematical
WE Science Citation Index Expanded (SCI-EXPANDED)
SC Mathematics; Physics
GA 282LK
UT WOS:000329172700041
PM 24387579
OA Green Published, Bronze
DA 2024-04-10
ER

PT J
AU Legaz, A
   Abrevaya, S
   Dottori, M
   Campo, CG
   Birba, A
   Caro, MM
   Aguirre, J
   Slachevsky, A
   Aranguiz, R
   Serrano, C
   Gillan, CM
   Leroi, I
   Garcia, AM
   Fittipaldi, S
   Ibanez, A
AF Legaz, Agustina
   Abrevaya, Sofia
   Dottori, Martin
   Gonzalez Campo, Cecilia
   Birba, Agustina
   Martorell Caro, Miguel
   Aguirre, Julieta
   Slachevsky, Andrea
   Aranguiz, Rafael
   Serrano, Cecilia
   Gillan, Claire M.
   Leroi, Iracema
   Garcia, Adolfo M.
   Fittipaldi, Sol
   Ibanez, Agustin
TI Multimodal mechanisms of human socially reinforced learning across
   neurodegenerative diseases
SO BRAIN
LA English
DT Article
DE learning; social reinforcement; behavioural variant frontotemporal
   dementia; Alzheimer's disease; Parkinson's disease
ID VARIANT FRONTOTEMPORAL DEMENTIA; VOXEL-BASED MORPHOMETRY;
   BEHAVIORAL-VARIANT; ALZHEIMERS-DISEASE; PARKINSONS-DISEASE; EMOTION
   RECOGNITION; POTENTIALS ERPS; EPISODIC MEMORY; FEEDBACK; REWARD
AB Social feedback can selectively enhance learning in diverse domains. Relevant neurocognitive mechanisms have been studied mainly in healthy persons, yielding correlational findings. Neurodegenerative lesion models, coupled with multimodal brain measures, can complement standard approaches by revealing direct multidimensional correlates of the phenomenon. To this end, we assessed socially reinforced and non-socially reinforced learning in 40 healthy participants as well as persons with behavioural variant frontotemporal dementia (n = 21), Parkinson's disease (n = 31) and Alzheimer's disease (n = 20). These conditions are typified by predominant deficits in social cognition, feedback-based learning and associative learning, respectively, although all three domains may be partly compromised in the other conditions. We combined a validated behavioural task with ongoing EEG signatures of implicit learning (medial frontal negativity) and offline MRI measures (voxel-based morphometry). In healthy participants, learning was facilitated by social feedback relative to non-social feedback. In comparison with controls, this effect was specifically impaired in behavioural variant frontotemporal dementia and Parkinson's disease, while unspecific learning deficits (across social and non-social conditions) were observed in Alzheimer's disease. EEG results showed increased medial frontal negativity in healthy controls during social feedback and learning. Such a modulation was selectively disrupted in behavioural variant frontotemporal dementia. Neuroanatomical results revealed extended temporo-parietal and fronto-limbic correlates of socially reinforced learning, with specific temporo-parietal associations in behavioural variant frontotemporal dementia and predominantly fronto-limbic regions in Alzheimer's disease. In contrast, non-socially reinforced learning was consistently linked to medial temporal/hippocampal regions. No associations with cortical volume were found in Parkinson's disease. Results are consistent with core social deficits in behavioural variant frontotemporal dementia, subtle disruptions in ongoing feedback-mechanisms and social processes in Parkinson's disease and generalized learning alterations in Alzheimer's disease. This multimodal approach highlights the impact of different neurodegenerative profiles on learning and social feedback. Our findings inform a promising theoretical and clinical agenda in the fields of social learning, socially reinforced learning and neurodegeneration.
C1 [Legaz, Agustina; Dottori, Martin; Gonzalez Campo, Cecilia; Birba, Agustina; Garcia, Adolfo M.; Fittipaldi, Sol; Ibanez, Agustin] Univ San Andres, Cognit Neurosci Ctr, C1011ACC, Buenos Aires, DF, Argentina.
   [Legaz, Agustina; Abrevaya, Sofia; Gonzalez Campo, Cecilia; Birba, Agustina; Martorell Caro, Miguel; Garcia, Adolfo M.; Fittipaldi, Sol; Ibanez, Agustin] Natl Sci & Tech Res Council CONICET, C1425FQB, Buenos Aires, DF, Argentina.
   [Legaz, Agustina; Fittipaldi, Sol] Univ Nacl Cordoba, Fac Psicol, CU320, Cordoba, Argentina.
   [Abrevaya, Sofia; Martorell Caro, Miguel] Favaloro Univ, CONICET, INECO Fdn, Inst Cognit & Translat Neurosci, C1021, Buenos Aires, DF, Argentina.
   [Aguirre, Julieta] Univ Nacl Cordoba, CONICET, Inst Invest Psicol IIPsi, CB5000, Cordoba, Argentina.
   [Slachevsky, Andrea] Univ Chile, Memory & Neuropsychiat Clin CMYN, Neurol Dept, Hosp Salvador,SSMO, Santiago, Chile.
   [Slachevsky, Andrea] Univ Chile, Fac Med, Santiago, Chile.
   [Slachevsky, Andrea] Gerosci Ctr Brain Hlth & Metab GERO, Neurol Dept, Santiago, Chile.
   [Slachevsky, Andrea] Univ Chile, Fac Med, Neurosci Dept, ICBM,Physiopathol Dept,Neuropsychol & Clin Neuros, Santiago, Chile.
   [Slachevsky, Andrea] Univ Desarrollo, Dept Med, Serv Neurol, Clin Alemana, Concepcion, Biobio, Chile.
   [Aranguiz, Rafael] Inst Nacl Geriatria, Unidad Neuropsicogenatna, Santiago, Chile.
   [Serrano, Cecilia] Hosp Cesar Milstein, Unidad Neurol Cognit, C1221, Buenos Aires, DF, Argentina.
   [Gillan, Claire M.; Leroi, Iracema; Garcia, Adolfo M.; Ibanez, Agustin] Univ Calif San Francisco, Global Brain Hlth Inst, San Francisco, CA 94158 USA.
   [Gillan, Claire M.] Trinity Coll Dublin, Dept Psychol, Dublin, Ireland.
   [Gillan, Claire M.] Trinity Coll Dublin, Trinity Coll Inst Neurosci, Dublin, Ireland.
   [Gillan, Claire M.; Leroi, Iracema; Garcia, Adolfo M.; Ibanez, Agustin] Trinity Coll Dublin, Global Brain Hlth Inst, Dublin 2, Ireland.
   [Garcia, Adolfo M.] Natl Univ Cuyo, Fac Educ, M5502JMA, Mendoza, Argentina.
   [Garcia, Adolfo M.] Univ Santiago Chile, Fac Humanidades, Dept Linguist & Literatura, Santiago, Chile.
   [Ibanez, Agustin] Univ Adolfo Ibanez, Latin Amer Brain Hlth Inst BrainLat, Santiago, Chile.
C3 Universidad de San Andres Argentina; Consejo Nacional de Investigaciones
   Cientificas y Tecnicas (CONICET); Centro Nacional Patagonico (CENPAT);
   National University of Cordoba; Consejo Nacional de Investigaciones
   Cientificas y Tecnicas (CONICET); National University of Cordoba;
   Consejo Nacional de Investigaciones Cientificas y Tecnicas (CONICET);
   Universidad de Chile; Universidad de Chile; Universidad de Chile;
   Universidad del Desarrollo; Clinica Alemana; University of California
   System; University of California San Francisco; University College
   Dublin; Trinity College Dublin; Trinity College Dublin; Trinity College
   Dublin; University Nacional Cuyo Mendoza; Universidad de Santiago de
   Chile; Universidad Adolfo Ibanez
RP Ibanez, A (通讯作者)，Univ San Andres, Cognit Neurosci Ctr, C1011ACC, Buenos Aires, DF, Argentina.; Ibanez, A (通讯作者)，Natl Sci & Tech Res Council CONICET, C1425FQB, Buenos Aires, DF, Argentina.; Ibanez, A (通讯作者)，Univ Calif San Francisco, Global Brain Hlth Inst, San Francisco, CA 94158 USA.; Ibanez, A (通讯作者)，Trinity Coll Dublin, Global Brain Hlth Inst, Dublin 2, Ireland.; Ibanez, A (通讯作者)，Univ Adolfo Ibanez, Latin Amer Brain Hlth Inst BrainLat, Santiago, Chile.; Fittipaldi, S (通讯作者)，Ctr Neurociencias Cognit, Vito Dumas 284 B1644BID, Victoria, Buenos Aires, Argentina.; Fittipaldi, S (通讯作者)，Consejo Nacl Invest Cient & Tecn, Vito Dumas 284 B1644BID, Victoria, Buenos Aires, Argentina.
EM fittipaldisol@gmail.com; agustin.ibanez@gbhi.org
RI Gillan, Claire/AAA-7348-2020; García, Adolfo/E-7150-2017; Ibanez,
   Agustin/H-7976-2015
OI Gillan, Claire/0000-0001-9065-403X; García, Adolfo/0000-0002-6936-0114;
   Ibanez, Agustin/0000-0001-6758-5101; Abrevaya,
   Sofia/0000-0003-4091-9962; Aguirre, Maria Julieta/0000-0001-8310-1402;
   Birba, Agustina/0000-0001-5998-6634
FU Takeda [CW2680521]; CONICET; ANID/FONDECYT Regular [1210195, 1210176];
   FONCYT-PICT [2017-1820]; Sistema General de Regalias
   [BPIN2018000100059]; Universidad del Valle [CI 5316]; Programa
   Interdisciplinario de Investigacion Experimental en Comunicacion y
   Cognicio n (PIIECC), Facultad de Humanidades, USACH; Alzheimer's
   Association [GBHI ALZ UK-20639295]; MULTI-PARTNER CONSORTIUM TO EXPAND
   DEMENTIA RESEARCH IN LATIN AMERICA [ReDLat - National Institutes of
   Health, National Institutes of Aging] [R01 AG057234]; MULTI-PARTNER
   CONSORTIUM TO EXPAND DEMENTIA RESEARCH IN LATIN AMERICA [Alzheimer's
   Association] [SG-20-725707]; MULTI-PARTNER CONSORTIUM TO EXPAND DEMENTIA
   RESEARCH IN LATIN AMERICA [Rainwater Charitable foundation-Tau
   Consortium]; MULTI-PARTNER CONSORTIUM TO EXPAND DEMENTIA RESEARCH IN
   LATIN AMERICA [Global Brain Health Institute];  [ANID/FONDAP/15150012]
FX This work is partially supported by grants from Takeda CW2680521;
   CONICET; ANID/FONDECYT Regular (1210195 and 1210176); FONCYT-PICT
   2017-1820; ANID/FONDAP/15150012; Sistema General de Regalias
   (BPIN2018000100059), Universidad del Valle (CI 5316); Programa
   Interdisciplinario de Investigacion Experimental en Comunicacion y
   Cognicio n (PIIECC), Facultad de Humanidades, USACH; Alzheimer's
   Association GBHI ALZ UK-20639295; and the MULTI-PARTNER CONSORTIUM TO
   EXPAND DEMENTIA RESEARCH IN LATIN AMERICA [ReDLat, supported by National
   Institutes of Health, National Institutes of Aging (R01 AG057234),
   Alzheimer's Association (SG-20-725707), Rainwater Charitable
   foundation-Tau Consortium, and Global Brain Health Institute)]. The
   contents of this publication are solely the responsibility of the
   authors and do not represent the official views of these Institutions.
CR Apps MAJ, 2016, NEURON, V90, P692, DOI 10.1016/j.neuron.2016.04.018
   Argaud S, 2018, MOVEMENT DISORD, V33, P554, DOI 10.1002/mds.27305
   Ashburner J, 2000, NEUROIMAGE, V11, P805, DOI 10.1006/nimg.2000.0582
   Ashburner J, 2007, NEUROIMAGE, V38, P95, DOI 10.1016/j.neuroimage.2007.07.007
   Baez S, 2020, FRONT AGING NEUROSCI, V12, DOI 10.3389/fnagi.2020.586233
   Baez S, 2017, CURR TOP BEHAV NEURO, V30, P379, DOI 10.1007/7854_2016_443
   Baez S, 2014, FRONT AGING NEUROSCI, V6, DOI 10.3389/fnagi.2014.00262
   Baez S, 2014, JAMA NEUROL, V71, P1172, DOI 10.1001/jamaneurol.2014.347
   Baker E, 2020, BRAIN SCI, V10, DOI 10.3390/brainsci10060402
   Barnett JH, 2016, CURR TOP BEHAV NEURO, V28, P449, DOI 10.1007/7854_2015_5001
   Bertoux M, 2020, BRAIN, V143, P3850, DOI 10.1093/brain/awaa313
   Bertoux M, 2018, J ALZHEIMERS DIS, V62, P1887, DOI 10.3233/JAD-170771
   Bertoux M, 2016, J ALZHEIMERS DIS, V49, P1065, DOI 10.3233/JAD-150686
   Bertoux M, 2012, J NEUROL NEUROSUR PS, V83, P411, DOI 10.1136/jnnp-2011-301849
   Beston PJ, 2018, COGN AFFECT BEHAV NE, V18, P1248, DOI 10.3758/s13415-018-0635-z
   Billeke P, 2015, BIOL PSYCHIAT, V78, P421, DOI 10.1016/j.biopsych.2015.02.012
   Boudewyn MA, 2018, PSYCHOPHYSIOLOGY, V55, DOI 10.1111/psyp.13049
   Bullmore ET, 1999, IEEE T MED IMAGING, V18, P32, DOI 10.1109/42.750253
   Burdakov D, 2020, PHYSIOL BEHAV, V223, DOI 10.1016/j.physbeh.2020.112988
   Burton EJ, 2004, BRAIN, V127, P791, DOI 10.1093/brain/awh088
   Carter RM, 2013, TRENDS COGN SCI, V17, P328, DOI 10.1016/j.tics.2013.05.007
   Chan RCK, 2008, ARCH CLIN NEUROPSYCH, V23, P201, DOI 10.1016/j.acn.2007.08.010
   Chennu S, 2013, J NEUROSCI, V33, P11194, DOI 10.1523/JNEUROSCI.0114-13.2013
   Chiong W, 2016, BRAIN, V139, P578, DOI 10.1093/brain/awv344
   Chung J, 2017, NEUROIMAGE, V159, P224, DOI 10.1016/j.neuroimage.2017.07.053
   Clayson PE, 2013, PSYCHOPHYSIOLOGY, V50, P174, DOI 10.1111/psyp.12001
   Colombo M, 2014, FRONT PSYCHOL, V5, DOI 10.3389/fpsyg.2014.01154
   Crawford JR, 2010, COGN NEUROPSYCHOL, V27, P245, DOI 10.1080/02643294.2010.513967
   de Bruijn ERA, 2020, EUR J NEUROSCI, V51, P881, DOI 10.1111/ejn.14566
   Decety J, 2007, NEUROSCIENTIST, V13, P580, DOI 10.1177/1073858407304654
   Depue BE, 2013, J COGNITIVE NEUROSCI, V25, P1624, DOI 10.1162/jocn_a_00418
   Dermody N, 2016, J ALZHEIMERS DIS, V53, P801, DOI 10.3233/JAD-160175
   Dirlich G, 1997, ELECTROEN CLIN NEURO, V102, P307, DOI 10.1016/S0013-4694(96)96506-2
   Donnelly-Kehoe PA, 2019, ALZH DEMENT-DADM, V11, P588, DOI 10.1016/j.dadm.2019.06.002
   Du AT, 2007, BRAIN, V130, P1159, DOI 10.1093/brain/awm016
   Dubois B, 2007, LANCET NEUROL, V6, P734, DOI 10.1016/S1474-4422(07)70178-3
   Duff MC, 2013, J COMP NEUROL, V521, P4356, DOI 10.1002/cne.23433
   Evans S, 2011, J COGNITIVE NEUROSCI, V23, P2197, DOI 10.1162/jocn.2010.21584
   Fareri DS, 2014, NEUROSCIENTIST, V20, P387, DOI 10.1177/1073858414521869
   Ferdinand NK, 2020, PLOS ONE, V15, DOI 10.1371/journal.pone.0231964
   Fernández-Cabello S, 2020, BRAIN, V143, P993, DOI 10.1093/brain/awaa012
   Garcia-Cordero I, 2021, CORTEX, V137, P93, DOI 10.1016/j.cortex.2020.12.023
   Garcia-Cordero I, 2019, SCI REP-UK, V9, DOI 10.1038/s41598-019-50599-x
   García-Cordero I, 2017, FRONT NEUROSCI-SWITZ, V11, DOI 10.3389/fnins.2017.00411
   García-Cordero I, 2016, PHILOS T R SOC B, V371, DOI 10.1098/rstb.2016.0006
   García-Cordero I, 2015, STROKE, V46, P2673, DOI 10.1161/STROKEAHA.115.009598
   García-García I, 2017, CURR NEUROL NEUROSCI, V17, DOI 10.1007/s11910-017-0755-9
   Gariépy JF, 2014, FRONT NEUROSCI-SWITZ, V8, DOI 10.3389/fnins.2014.00058
   Campo CG, 2020, MULT SCLER J, V26, P1845, DOI 10.1177/1352458519888881
   Gratwicke J, 2015, BRAIN, V138, P1454, DOI 10.1093/brain/awv104
   Han H, 2019, BRAIN SCI, V9, DOI 10.3390/brainsci9080198
   Heerey EA, 2014, J EXP PSYCHOL GEN, V143, P332, DOI 10.1037/a0031511
   Hinojosa JA, 2015, NEUROSCI BIOBEHAV R, V55, P498, DOI 10.1016/j.neubiorev.2015.06.002
   Ho MWR, 2020, SCI REP-UK, V10, DOI 10.1038/s41598-020-61310-w
   Hornberger M, 2012, BRAIN, V135, P678, DOI 10.1093/brain/aws011
   Hu JH, 2015, HUM BRAIN MAPP, V36, P2132, DOI 10.1002/hbm.22760
   HUBER SJ, 1989, J NEUROL NEUROSUR PS, V52, P1221, DOI 10.1136/jnnp.52.11.1221
   HUGHES AJ, 1992, J NEUROL NEUROSUR PS, V55, P181, DOI 10.1136/jnnp.55.3.181
   Hughes LE, 2011, BRAIN, V134, P2513, DOI 10.1093/brain/awr196
   Hurlemann R, 2010, J NEUROSCI, V30, P4999, DOI 10.1523/JNEUROSCI.5538-09.2010
   Ibanez A., 2018, Contextual cognition: the sensus communis of a situated mind
   Ibañez A, 2021, J ALZHEIMERS DIS, V83, P227, DOI 10.3233/JAD-210163
   Ibáñez A, 2021, LANCET HEALTH LONGEV, V2, pE222, DOI 10.1016/s2666-7568(21)00031-3
   Ibanez A, 2021, FRONT NEUROL, V12, DOI 10.3389/fneur.2021.631722
   Ibanez A, 2020, BRAIN, V143, P3523, DOI 10.1093/brain/awaa392
   Ibáñez A, 2019, CORTEX, V115, P341, DOI 10.1016/j.cortex.2019.01.024
   Ibáñez A, 2018, BRAIN, V141, DOI 10.1093/brain/awy233
   Ibáñez A, 2017, BRAIN, V140, DOI 10.1093/brain/aww316
   Ibanez A, 2012, SOC NEUROSCI-UK, V7, P632, DOI 10.1080/17470919.2012.691078
   Ibañez A, 2012, NEUROLOGY, V78, P1354, DOI 10.1212/WNL.0b013e3182518375
   Irish M, 2014, HUM BRAIN MAPP, V35, P1422, DOI 10.1002/hbm.22263
   Irish M, 2012, BRAIN, V135, P2178, DOI 10.1093/brain/aws119
   Jack CR, 1997, NEUROLOGY, V49, P786, DOI 10.1212/WNL.49.3.786
   Joiner J, 2017, NPJ SCI LEARN, V2, DOI 10.1038/s41539-017-0009-2
   Kéri S, 2014, CORTEX, V54, P200, DOI 10.1016/j.cortex.2014.02.018
   Kim D, 2012, BEHAV RES METHODS, V44, P1239, DOI 10.3758/s13428-012-0193-1
   Kruppa JA, 2019, NEUROPSYCHOPHARMACOL, V44, P749, DOI 10.1038/s41386-018-0258-7
   Kumfor F, 2018, BRAIN, V141, DOI 10.1093/brain/awy002
   Kumfor F, 2015, NEUROPSYCHOLOGIA, V71, P101, DOI 10.1016/j.neuropsychologia.2015.03.020
   Kumfor F, 2013, BRAIN, V136, P2992, DOI 10.1093/brain/awt185
   Kumfor F, 2013, PLOS ONE, V8, DOI 10.1371/journal.pone.0067457
   La Joie R, 2012, J NEUROSCI, V32, P16265, DOI 10.1523/JNEUROSCI.2170-12.2012
   LaBar KS, 2006, NAT REV NEUROSCI, V7, P54, DOI 10.1038/nrn1825
   Landin-Romero R, 2017, NEUROIMAGE, V151, P72, DOI 10.1016/j.neuroimage.2016.03.032
   Langella S, 2021, TRANSL PSYCHIAT, V11, DOI 10.1038/s41398-020-01166-w
   Lee J, 2016, TRENDS NEUROSCI, V39, P587, DOI 10.1016/j.tins.2016.06.005
   Legaz A, 1170010 ANIDFONDECYT
   Lenhard W., 2016, Calculation of effect sizes, DOI [10.13140/RG.2.2.17823.92329, DOI 10.13140/RG.2.1.3478.4245, DOI 10.13140/RG.2.2.17823.92329]
   Lin A, 2012, FRONT NEUROSCI-SWITZ, V6, DOI 10.3389/fnins.2012.00143
   Lin A, 2012, SOC COGN AFFECT NEUR, V7, P274, DOI 10.1093/scan/nsr006
   Lockwood PL, 2021, SOC COGN AFFECT NEUR, V16, P761, DOI 10.1093/scan/nsaa040
   Luft CD, 2014, BEHAV BRAIN RES, V261, P356, DOI 10.1016/j.bbr.2013.12.043
   Luria R, 2010, J COGNITIVE NEUROSCI, V22, P496, DOI 10.1162/jocn.2009.21214
   Maass A, 2019, BRAIN, V142, P2492, DOI 10.1093/brain/awz154
   Manly BFJ, 2007, RANDOMIZATION BOOTST, DOI DOI 10.1201/9781315273075
   Maris E, 2007, J NEUROSCI METH, V164, P177, DOI 10.1016/j.jneumeth.2007.03.024
   Martin J, 2017, TRENDS COGN SCI, V21, P864, DOI 10.1016/j.tics.2017.08.007
   McKhann GM, 2011, ALZHEIMERS DEMENT, V7, P263, DOI 10.1016/j.jalz.2011.03.005
   Meissner SN, 2016, BEHAV BRAIN RES, V313, P88, DOI 10.1016/j.bbr.2016.06.062
   Melloni M, 2016, BRAIN, V139, P3022, DOI 10.1093/brain/aww231
   Mihov Y, 2010, NEUROPSYCHOLOGIA, V48, P3168, DOI 10.1016/j.neuropsychologia.2010.04.035
   Moguilner S, 2021, NEUROIMAGE, V225, DOI 10.1016/j.neuroimage.2020.117522
   Moretti L, 2009, J COGNITIVE NEUROSCI, V21, P128, DOI 10.1162/jocn.2009.21011
   Nasreddine ZS, 2005, J AM GERIATR SOC, V53, P695, DOI 10.1111/j.1532-5415.2005.53221.x
   Nichols TE, 2017, NAT NEUROSCI, V20, P299, DOI 10.1038/nn.4500
   Nichols TE, 2012, NEUROIMAGE, V62, P811, DOI 10.1016/j.neuroimage.2012.04.014
   O'Callaghan C, 2016, BRAIN, V139, P204, DOI 10.1093/brain/awv315
   Olsson A, 2007, NAT NEUROSCI, V10, P1095, DOI 10.1038/nn1968
   Olsson A, 2020, NAT REV NEUROSCI, V21, P197, DOI 10.1038/s41583-020-0276-4
   Onur OA, 2010, BIOL PSYCHIAT, V67, P1205, DOI 10.1016/j.biopsych.2010.01.022
   Ossenkoppele R, 2015, BRAIN, V138, P2732, DOI 10.1093/brain/awv191
   Perry DC, 2015, ALZ DIS ASSOC DIS, V29, P161, DOI 10.1097/WAD.0000000000000012
   Pfabigan DM, 2019, COGN AFFECT BEHAV NE, V19, P1170, DOI 10.3758/s13415-019-00737-9
   Pfabigan DM, 2019, SOC NEUROSCI-UK, V14, P26, DOI 10.1080/17470919.2017.1395765
   Piguet O, 2011, LANCET NEUROL, V10, P162, DOI 10.1016/S1474-4422(10)70299-4
   Pini L, 2016, AGEING RES REV, V30, P25, DOI 10.1016/j.arr.2016.01.002
   Poldrack RA, 2017, NAT REV NEUROSCI, V18, P115, DOI 10.1038/nrn.2016.167
   Pollatos O, 2004, PSYCHOPHYSIOLOGY, V41, P476, DOI 10.1111/1469-8986.2004.00170.x
   Poulsen C, 2005, COGNITIVE BRAIN RES, V24, P133, DOI 10.1016/j.cogbrainres.2005.01.008
   Price S, 2004, NEUROIMAGE, V23, P663, DOI 10.1016/j.neuroimage.2004.06.013
   Ramanan S, 2017, J INT NEUROPSYCH SOC, V23, P34, DOI 10.1017/S1355617716000837
   Rascovsky K, 2011, BRAIN, V134, P2456, DOI 10.1093/brain/awr179
   Rolls ET, 2019, BRAIN STRUCT FUNCT, V224, P3001, DOI 10.1007/s00429-019-01945-2
   Rolls ET, 2015, CORTEX, V62, P119, DOI 10.1016/j.cortex.2013.12.005
   Rorden C, 2004, NAT REV NEUROSCI, V5, P813, DOI 10.1038/nrn1521
   Rudebeck PH, 2018, CURR BIOL, V28, pR1083, DOI 10.1016/j.cub.2018.07.018
   Salamone PC, 2021, J NEUROSCI, V41, P4276, DOI 10.1523/JNEUROSCI.2578-20.2021
   Salamone PC, 2018, HUM BRAIN MAPP, V39, P4743, DOI 10.1002/hbm.24319
   Sankar A, 2019, FRONT BEHAV NEUROSCI, V13, DOI 10.3389/fnbeh.2019.00149
   Santamaría-García H, 2017, BRAIN, V140, P3357, DOI 10.1093/brain/awx269
   Schandry R, 1996, BIOL PSYCHOL, V42, P75, DOI 10.1016/0301-0511(95)05147-3
   Schmitt-Eliassen J, 2007, BRAIN RES, V1142, P178, DOI 10.1016/j.brainres.2007.01.042
   Schulz JB, 1999, ANN NEUROL, V45, P65, DOI 10.1002/1531-8249(199901)45:1<65::AID-ART12>3.3.CO;2-T
   Sedeño L, 2017, HUM BRAIN MAPP, V38, P3804, DOI 10.1002/hbm.23627
   Seeley WW, 2007, ALZ DIS ASSOC DIS, V21, pS50, DOI 10.1097/WAD.0b013e31815c0f14
   Shany-Ur T, 2014, BRAIN, V137, P2368, DOI 10.1093/brain/awu161
   Shany-Ur T, 2011, CURR OPIN NEUROL, V24, P550, DOI 10.1097/WCO.0b013e32834cd42a
   Shen Q, 2021, FRONT NEUROSCI-SWITZ, V14, DOI 10.3389/fnins.2020.579702
   Shohamy D, 2004, BRAIN, V127, P851, DOI 10.1093/brain/awh100
   Simon JR, 2012, J COGNITIVE NEUROSCI, V24, P451, DOI 10.1162/jocn_a_00116
   Sollberger M, 2009, NEUROPSYCHOLOGIA, V47, P2812, DOI 10.1016/j.neuropsychologia.2009.06.006
   Spurny B, 2020, NEUROIMAGE, V204, DOI 10.1016/j.neuroimage.2019.116244
   Strikwerda-Brown C, 2019, NEUROPSYCH DIS TREAT, V15, P557, DOI 10.2147/NDT.S158996
   Subramaniam K, 2016, FRONT HUM NEUROSCI, V10, DOI 10.3389/fnhum.2016.00581
   Terhaar J, 2012, CLIN NEUROPHYSIOL, V123, P1950, DOI 10.1016/j.clinph.2012.02.086
   Tyng CM, 2017, FRONT PSYCHOL, V8, DOI 10.3389/fpsyg.2017.01454
   Tzourio-Mazoyer N, 2002, NEUROIMAGE, V15, P273, DOI 10.1006/nimg.2001.0978
   van der Helden J, 2012, PSYCHOPHYSIOLOGY, V49, P1109, DOI 10.1111/j.1469-8986.2012.01388.x
   van Loenhoud AC, 2017, HUM BRAIN MAPP, V38, P4703, DOI 10.1002/hbm.23695
   Van Noordt SJR, 2016, PSYCHOPHYSIOLOGY, V53, P1317, DOI 10.1111/psyp.12689
   Vernetti A, 2017, P ROY SOC B-BIOL SCI, V284, DOI 10.1098/rspb.2016.2747
   Voegler R, 2019, SCI REP-UK, V9, DOI 10.1038/s41598-019-41268-0
   Whitwell JL, 2009, BRAIN, V132, P2932, DOI 10.1093/brain/awp232
   Wikenheiser AM, 2017, NEURON, V95, P1197, DOI 10.1016/j.neuron.2017.08.003
   Wong S, 2017, NEUROPSYCHOLOGIA, V104, P157, DOI 10.1016/j.neuropsychologia.2017.08.016
   Yeung N, 2004, J NEUROSCI, V24, P6258, DOI 10.1523/JNEUROSCI.4537-03.2004
   Yoris A, 2017, PSYCHOL MED, V47, P1957, DOI 10.1017/S0033291717000368
   Yoris A, 2018, HUM BRAIN MAPP, V39, P1563, DOI 10.1002/hbm.23933
   Zaki J, 2016, J COGNITIVE NEUROSCI, V28, P1270, DOI 10.1162/jocn_a_00978
   Zamorano F, 2017, SCI REP-UK, V7, DOI 10.1038/s41598-017-07681-z
   Zamorano F, 2014, PLOS ONE, V9, DOI 10.1371/journal.pone.0087232
   Zich C, 2015, NEUROIMAGE, V114, P438, DOI 10.1016/j.neuroimage.2015.04.020
   Zimmerman DW, 1995, J EXP EDUC, V64, P71, DOI 10.1080/00220973.1995.9943796
NR 163
TC 26
Z9 25
U1 7
U2 40
PU OXFORD UNIV PRESS
PI OXFORD
PA GREAT CLARENDON ST, OXFORD OX2 6DP, ENGLAND
SN 0006-8950
EI 1460-2156
J9 BRAIN
JI Brain
PD APR 29
PY 2022
VL 145
IS 3
BP 1052
EP 1068
DI 10.1093/brain/awab345
EA MAR 2022
PG 17
WC Clinical Neurology; Neurosciences
WE Science Citation Index Expanded (SCI-EXPANDED); Social Science Citation Index (SSCI)
SC Neurosciences & Neurology
GA 0W0JZ
UT WOS:000768342100001
PM 34529034
OA hybrid, Green Published
DA 2024-04-10
ER

PT J
AU Wang, BA
   Viswanathan, S
   Abdollahi, RO
   Rosjat, N
   Popovych, S
   Daun, S
   Grefkes, C
   Fink, GR
AF Wang, Bin A.
   Viswanathan, Shivakumar
   Abdollahi, Rouhollah O.
   Rosjat, Nils
   Popovych, Svitlana
   Daun, Silvia
   Grefkes, Christian
   Fink, Gereon R.
TI Frequency-specific modulation of connectivity in the ipsilateral
   sensorimotor cortex by different forms of movement initiation
SO NEUROIMAGE
LA English
DT Article
DE Event-related spectral perturbation (ERSP); Coherence; Ipsilateral
   activity; Self-initiated; Visually-cued
ID SEQUENTIAL FINGER MOVEMENTS; BETA-BAND OSCILLATIONS; PRIMARY MOTOR
   CORTEX; PARKINSONS-DISEASE; INTERHEMISPHERIC INTERACTIONS; HAND
   MOVEMENTS; DIFFERENT COMPLEXITIES; ALPHA-BAND; EEG; STIMULATION
AB A consistent finding in motor EEG research is a bilateral attenuation of oscillatory activity over sensorimotor regions close to the onset of an upcoming unilateral hand movement. In contrast, little is known about how movement initiation affects oscillatory activity, especially in the hemisphere ipsilateral to the moving hand. We here investigated the neural mechanisms modulating oscillatory activity in the ipsilateral motor cortex prior to movement onset under the control of two different initiating networks, namely, Self-initiated and Visually-cued actions. During motor preparation, a contralateral preponderance of power over sensorimotor cortex (SM) was observed in a and beta bands during Visually-cued movements, whereas power changes were more bilateral during Self-initiated movements. Coherence between ipsilateral SM (iSM) and contralateral SM (cSM) in the a-band was significantly increased compared to the respective baseline values, independent of the context of movement initiation. However, this context-independent cSM-iSM coherence modulated the power changes in iSM in a context-dependent manner, that is, a stronger cSM-iSM coherence correlated with a larger decrease in high-beta power over iSM in the Self-initiated condition, in contrast to a smaller decrease in a power in the Visually-cued condition. In addition, the context-dependent coherence between SMA and iSM in the alpha-band and delta-theta-band for the Self-initiated and Visually-cued condition, respectively, exhibited a similar context-dependent modulation for power changes. Our findings suggest that the initiation of regional oscillations over iSM reflects changes in the information flow with the contralateral sensorimotor and premotor areas dependent upon the context of movement initiation. Importantly, the interaction between regional oscillations and network-like oscillatory couplings indicates different frequency-specific inhibitory mechanisms that modulate the activity in the ipsilateral sensorimotor cortex dependent upon how the movement is initiated.
C1 [Wang, Bin A.; Viswanathan, Shivakumar; Abdollahi, Rouhollah O.; Rosjat, Nils; Popovych, Svitlana; Daun, Silvia; Grefkes, Christian; Fink, Gereon R.] Res Ctr Julich, Inst Neurosci & Med INM 3, Cognit Neurosci, D-52425 Julich, Germany.
   [Viswanathan, Shivakumar; Grefkes, Christian; Fink, Gereon R.] Univ Hosp Cologne, Dept Neurol, D-50924 Cologne, Germany.
   [Rosjat, Nils; Popovych, Svitlana; Daun, Silvia] Univ Cologne, Inst Zool, Heisenberg Res Grp Computat Neurosci, Modeling Neural Network Funct,Dept Anim Physiol, D-50674 Cologne, Germany.
C3 Helmholtz Association; Research Center Julich; University of Cologne;
   University of Cologne
RP Fink, GR (通讯作者)，Res Ctr Julich, Inst Neurosci & Med INM 3, Cognit Neurosci, D-52425 Julich, Germany.
EM g.r.fink@fz-juelich.de
RI Daun, Silvia/J-7304-2017; Wang, Bin/AAX-2956-2020; Rosjat,
   Nils/H-8676-2017; Viswanathan, Shivakumar/AAB-9426-2020; Fink, Gereon
   R./AFW-9377-2022; Grefkes, Christian/H-3972-2013
OI Daun, Silvia/0000-0001-7342-1015; Wang, Bin/0000-0001-9388-6119;
   Viswanathan, Shivakumar/0000-0002-7513-3778; Fink, Gereon
   R./0000-0002-8230-1856; Grefkes, Christian/0000-0002-1656-720X; Rosjat,
   Nils/0000-0002-1977-4642
FU University of Cologne Emerging Groups Initiative (CONNECT group); German
   Excellence Initiative; German Research Foundation [GR3690/2-1, DA
   1953/5-2]; Marga and Walter Boll Foundation
FX This work was funded by the University of Cologne Emerging Groups
   Initiative (CONNECT group) implemented into the Institutional Strategy
   of the University of Cologne and the German Excellence Initiative. SD
   gratefully acknowledges additional support from the German Research
   Foundation (GR3690/2-1, DA 1953/5-2). GRF gratefully acknowledges
   additional support from the Marga and Walter Boll Foundation. We are
   grateful to E. Niessen, I. Weber, P. Loehren, L. Liu for their valuable
   technical assistance. We particularly thank the two anonymous reviewers
   for their constructive comments, which helped to improve our manuscript.
CR Babiloni C, 2006, CLIN NEUROPHYSIOL, V117, P1000, DOI 10.1016/j.clinph.2005.12.028
   Bai O, 2005, CLIN NEUROPHYSIOL, V116, P1213, DOI 10.1016/j.clinph.2005.01.006
   Baker SN, 2007, CURR OPIN NEUROBIOL, V17, P649, DOI 10.1016/j.conb.2008.01.007
   Boenstrup M, 2014, EUR J NEUROSCI, V40, P2888, DOI 10.1111/ejn.12657
   Boudrias MH, 2012, NEUROIMAGE, V59, P3398, DOI 10.1016/j.neuroimage.2011.11.025
   Brinkman L, 2014, J NEUROSCI, V34, P14783, DOI 10.1523/JNEUROSCI.2039-14.2014
   Bronte-Stewart H, 2009, EXP NEUROL, V215, P20, DOI 10.1016/j.expneurol.2008.09.008
   Brown P, 2007, CURR OPIN NEUROBIOL, V17, P656, DOI 10.1016/j.conb.2007.12.001
   Canolty RT, 2006, SCIENCE, V313, P1626, DOI 10.1126/science.1128115
   Cavanagh JF, 2014, TRENDS COGN SCI, V18, P414, DOI 10.1016/j.tics.2014.04.012
   Chen R, 1997, ANN NEUROL, V41, P247, DOI 10.1002/ana.410410216
   Cincotta M, 2004, NEUROSCI LETT, V367, P189, DOI 10.1016/j.neulet.2004.06.003
   Cohen MX, 2013, J NEUROPHYSIOL, V110, P2752, DOI 10.1152/jn.00479.2013
   Cohen MX, 2014, ISS CLIN COGN NEUROP, P1
   Delorme A, 2004, J NEUROSCI METH, V134, P9, DOI 10.1016/j.jneumeth.2003.10.009
   Desmurget M, 2009, TRENDS COGN SCI, V13, P411, DOI 10.1016/j.tics.2009.08.001
   Eagleman DM, 2004, SCIENCE, V303, P1144, DOI 10.1126/science.1095331
   Engel AK, 2010, CURR OPIN NEUROBIOL, V20, P156, DOI 10.1016/j.conb.2010.02.015
   Gerloff C, 1998, BRAIN, V121, P1513, DOI 10.1093/brain/121.8.1513
   Grefkes C, 2008, NEUROIMAGE, V41, P1382, DOI 10.1016/j.neuroimage.2008.03.048
   Grefkes C, 2008, ANN NEUROL, V63, P236, DOI 10.1002/ana.21228
   Grefkes C, 2011, BRAIN, V134, P1264, DOI 10.1093/brain/awr033
   Haggard P, 2008, NAT REV NEUROSCI, V9, P934, DOI 10.1038/nrn2497
   Herwig A, 2007, Q J EXP PSYCHOL, V60, P1540, DOI 10.1080/17470210601119134
   Hsieh JC, 2002, ANN NEUROL, V51, P381, DOI 10.1002/ana.10149
   Hummel F, 2003, CLIN NEUROPHYSIOL, V114, P605, DOI 10.1016/S1388-2457(02)00417-0
   Jackson A, 2002, J PHYSIOL-LONDON, V541, P685, DOI 10.1113/jphysiol.2001.015099
   Jahanshahi M., 1995, INVESTIGATION USING, P913
   Jenkinson N, 2011, TRENDS NEUROSCI, V34, P611, DOI 10.1016/j.tins.2011.09.003
   Kayser J, 2006, CLIN NEUROPHYSIOL, V117, P369, DOI 10.1016/j.clinph.2005.08.033
   Keil A, 1999, J PSYCHOPHYSIOL, V13, P77, DOI 10.1027//0269-8803.13.2.77
   Klimesch W, 2007, BRAIN RES REV, V53, P63, DOI 10.1016/j.brainresrev.2006.06.003
   Klostermann F, 2007, EUR J NEUROSCI, V25, P1604, DOI 10.1111/j.1460-9568.2007.05417.x
   Kobayashi M, 2003, NEUROIMAGE, V20, P2259, DOI 10.1016/S1053-8119(03)00220-9
   Krieghoff V, 2011, NEUROPSYCHOLOGIA, V49, P767, DOI 10.1016/j.neuropsychologia.2011.01.025
   Kühn AA, 2008, J NEUROSCI, V28, P6165, DOI 10.1523/JNEUROSCI.0282-08.2008
   Lachaux JP, 1999, HUM BRAIN MAPP, V8, P194, DOI 10.1002/(SICI)1097-0193(1999)8:4<194::AID-HBM4>3.0.CO;2-C
   Leocani L, 1997, EVOKED POTENTIAL, V104, P199, DOI 10.1016/S0168-5597(96)96051-7
   MAKEIG S, 1993, ELECTROEN CLIN NEURO, V86, P283, DOI 10.1016/0013-4694(93)90110-H
   Manganotti P, 1998, ELECTROMYOGR MOTOR C, V109, P50, DOI 10.1016/S0924-980X(97)00074-X
   Meirovitch Y, 2015, J NEUROSCI, V35, P1627, DOI 10.1523/JNEUROSCI.5371-13.2015
   Michely J., 2015, BRAIN, V1-15
   Michely J, 2012, NEUROPSYCHOLOGIA, V50, P2506, DOI 10.1016/j.neuropsychologia.2012.06.023
   Mognon A, 2011, PSYCHOPHYSIOLOGY, V48, P229, DOI 10.1111/j.1469-8986.2010.01061.x
   Mormann F, 2005, HIPPOCAMPUS, V15, P890, DOI 10.1002/hipo.20117
   Mueller VA, 2007, NEUROIMAGE, V37, P1354, DOI 10.1016/j.neuroimage.2007.06.018
   Murase N, 2004, ANN NEUROL, V55, P400, DOI 10.1002/ana.10848
   Notturno F, 2014, HUM BRAIN MAPP, V35, P2220, DOI 10.1002/hbm.22322
   Obhi SS, 2004, EXP BRAIN RES, V156, P518, DOI 10.1007/s00221-004-1911-4
   OLDFIELD RC, 1971, NEUROPSYCHOLOGIA, V9, P97, DOI 10.1016/0028-3932(71)90067-4
   Oshino S, 2008, STROKE, V39, P2769, DOI 10.1161/STROKEAHA.108.518027
   Osipova D, 2008, PLOS ONE, V3, DOI 10.1371/journal.pone.0003990
   Paradiso G, 2004, BRAIN, V127, P2717, DOI 10.1093/brain/awh288
   Perez MA, 2008, J NEUROSCI, V28, P5631, DOI 10.1523/JNEUROSCI.0093-08.2008
   PERRIN F, 1989, ELECTROEN CLIN NEURO, V72, P184, DOI 10.1016/0013-4694(89)90180-6
   Pfurtscheller G, 2006, NEUROIMAGE, V31, P153, DOI 10.1016/j.neuroimage.2005.12.003
   Pfurtscheller G, 1999, CLIN NEUROPHYSIOL, V110, P1842, DOI 10.1016/S1388-2457(99)00141-8
   PFURTSCHELLER G, 1981, ELECTROEN CLIN NEURO, V51, P253, DOI 10.1016/0013-4694(81)90139-5
   Pfurtscheller G., 1989, J CLIN NEUROPHYSIOL
   Popovych S, 2016, NEUROIMAGE, V139, P439, DOI 10.1016/j.neuroimage.2016.06.052
   Rappelsberger P., 1994, Brain Topography, V7, P121, DOI 10.1007/BF01186770
   Rigoni D, 2013, EXP BRAIN RES, V229, P347, DOI 10.1007/s00221-013-3400-0
   Rossiter HE, 2014, NEUROIMAGE, V91, P360, DOI 10.1016/j.neuroimage.2014.01.012
   SALTZBERG B, 1986, INT J BIOMED COMPUT, V18, P77, DOI 10.1016/0020-7101(86)90050-4
   Shimizu T, 2002, BRAIN, V125, P1896, DOI 10.1093/brain/awf183
   STEINMETZ H, 1989, ELECTROEN CLIN NEURO, V72, P499, DOI 10.1016/0013-4694(89)90227-7
   Stepien M, 2011, NEUROSCI LETT, V488, P17, DOI 10.1016/j.neulet.2010.10.072
   Storti S. F., 2015, CLIN EEG NEUROSCI
   Szurhaj W, 2001, EPILEPTIC DISORD, V3, ps59
   Tangwiriyasakul C, 2014, CLIN NEUROPHYSIOL, V125, P1112, DOI 10.1016/j.clinph.2013.10.047
   Tenke CE, 2011, BIOL PSYCHIAT, V70, P388, DOI 10.1016/j.biopsych.2011.02.016
   Tinazzi M, 1998, NEUROSCI LETT, V244, P121, DOI 10.1016/S0304-3940(98)00150-5
   Toni I, 2001, EXP BRAIN RES, V141, P359, DOI 10.1007/s002210100877
   van Wijk BCM, 2012, EUR J NEUROSCI, V36, P2088, DOI 10.1111/j.1460-9568.2012.08122.x
   Verleger R, 2003, CLIN NEUROPHYSIOL, V114, P1468, DOI 10.1016/S1388-2457(03)00125-1
   von Stein A, 2000, INT J PSYCHOPHYSIOL, V38, P301, DOI 10.1016/S0167-8760(00)00172-0
   Vukelic M, 2014, NEUROIMAGE, V87, P147, DOI 10.1016/j.neuroimage.2013.10.003
   Ward NS, 2008, NEUROBIOL AGING, V29, P1434, DOI 10.1016/j.neurobiolaging.2007.04.017
   Waszak F, 2005, EXP BRAIN RES, V162, P346, DOI 10.1007/s00221-004-2183-8
   Wingeier B, 2006, EXP NEUROL, V197, P244, DOI 10.1016/j.expneurol.2005.09.016
   Ziemann U, 2001, CLIN NEUROPHYSIOL, V112, P107, DOI 10.1016/S1388-2457(00)00502-2
   Zimerman M, 2014, CEREB CORTEX, V24, P1030, DOI 10.1093/cercor/bhs385
NR 82
TC 21
Z9 22
U1 0
U2 12
PU ACADEMIC PRESS INC ELSEVIER SCIENCE
PI SAN DIEGO
PA 525 B ST, STE 1900, SAN DIEGO, CA 92101-4495 USA
SN 1053-8119
EI 1095-9572
J9 NEUROIMAGE
JI Neuroimage
PD OCT 1
PY 2017
VL 159
BP 248
EP 260
DI 10.1016/j.neuroimage.2017.07.054
PG 13
WC Neurosciences; Neuroimaging; Radiology, Nuclear Medicine & Medical
   Imaging
WE Science Citation Index Expanded (SCI-EXPANDED); Social Science Citation Index (SSCI)
SC Neurosciences & Neurology; Radiology, Nuclear Medicine & Medical Imaging
GA FL2TR
UT WOS:000414073100022
PM 28756240
DA 2024-04-10
ER

PT J
AU Babiloni, C
   Del Percio, C
   Lizio, R
   Noce, G
   Cordone, S
   Lopez, S
   Soricelli, A
   Ferri, R
   Pascarelli, MT
   Nobili, F
   Arnaldi, D
   Aarsland, D
   Orzi, F
   Buttinelli, C
   Giubilei, F
   Onofrj, M
   Stocchi, F
   Stirpe, P
   Fuhr, P
   Gschwandtner, U
   Ransmayr, G
   Caravias, G
   Garn, H
   Sorpresi, F
   Pievani, M
   Frisoni, GB
   D'Antonio, F
   De Lena, C
   Güntekin, B
   Hanoglu, L
   Basar, E
   Yener, G
   Emek-Savas, DD
   Triggiani, AI
   Franciotti, R
   De Pandis, MF
   Bonanni, L
AF Babiloni, Claudio
   Del Percio, Claudio
   Lizio, Roberta
   Noce, Giuseppe
   Cordone, Susanna
   Lopez, Susanna
   Soricelli, Andrea
   Ferri, Raffaele
   Pascarelli, Maria Teresa
   Nobili, Flavio
   Arnaldi, Dario
   Aarsland, Dag
   Orzi, Francesco
   Buttinelli, Carla
   Giubilei, Franco
   Onofrj, Marco
   Stocchi, Fabrizio
   Stirpe, Paola
   Fuhr, Peter
   Gschwandtner, Ute
   Ransmayr, Gerhard
   Caravias, Georg
   Garn, Heinrich
   Sorpresi, Fabiola
   Pievani, Michela
   Frisoni, Giovanni B.
   D'Antonio, Fabrizia
   De Lena, Carlo
   Guntekin, Bahar
   Hanoglu, Lutfu
   Basar, Erol
   Yener, Gorsev
   Emek-Savas, Derya Durusu
   Triggiani, Antonio Ivano
   Franciotti, Raffaella
   De Pandis, Maria Francesca
   Bonanni, Laura
TI Abnormalities of cortical neural synchronization mechanisms in patients
   with dementia due to Alzheimer's and Lewy body diseases: an EEG study
SO NEUROBIOLOGY OF AGING
LA English
DT Article
DE Resting state electroencephalographic (rsEEG) rhythms; Alzheimer's
   disease dementia (ADD); Parkinson's disease dementia (PDD); Dementia
   with Lewy body (DLB); Exact low-resolution brain electromagnetic source
   tomography (eLORETA)
ID MILD COGNITIVE IMPAIRMENT; STATE FUNCTIONAL CONNECTIVITY;
   CEREBRAL-BLOOD-FLOW; PARKINSONS-DISEASE; QUANTITATIVE EEG;
   DIAGNOSTIC-CRITERIA; SPECTRAL-ANALYSIS; ALPHA-RHYTHMS; ELECTROMAGNETIC
   TOMOGRAPHY; ELECTRICAL-ACTIVITY
AB The aim of this retrospective exploratory study was that resting state eyes-closed electroencephalographic (rsEEG) rhythms might reflect brain arousal in patients with dementia due to Alzheimer's disease dementia (ADD), Parkinson's disease dementia (PDD), and dementia with Lewy body (DLB). Clinical and rsEEG data of 42 ADD, 42 PDD, 34 DLB, and 40 healthy elderly (Nold) subjects were available in an international archive. Demography, education, and Mini-Mental State Evaluation score were not different between the patient groups. Individual alpha frequency peak (IAF) determined the delta, theta, alpha 1, alpha 2, and alpha 3 frequency bands. Fixed beta 1, beta 2, and gamma bands were also considered. rsEEG cortical sources were estimated by means of the exact low-resolution brain electromagnetic source tomography and were then classified across individuals, on the basis of the receiver operating characteristic curves. Compared to Nold, IAF showed marked slowing in PDD and DLB and moderate slowing in ADD. Furthermore, all patient groups showed lower posterior alpha 2 source activities. This effect was dramatic in ADD, marked in DLB, and moderate in PDD. These groups also showed higher occipital delta source activities, but this effect was dramatic in PDD, marked in DLB, and moderate in ADD. The posterior delta and alpha sources allowed good classification accuracy (approximately 0.85-0.90) between the Nold subjects and patients, and between ADD and PDD patients. In quiet wakefulness, delta and alpha sources unveiled different spatial and frequency features of the cortical neural synchronization underpinning brain arousal in ADD, PDD, and DLB patients. Future prospective cross-validation studies should test these rsEEG markers for clinical applications and drug discovery. (C) 2017 Elsevier Inc. All rights reserved.
C1 [Babiloni, Claudio; Lizio, Roberta; Cordone, Susanna; Lopez, Susanna] Univ Roma La Sapienza, Dept Physiol & Pharmacol Vittorio Erspamer, Rome, Italy.
   [Babiloni, Claudio; Lizio, Roberta; Stocchi, Fabrizio; Stirpe, Paola] IRCCS San Raffaele Pisana, Inst Res & Med Care, Rome, Italy.
   [Del Percio, Claudio; Noce, Giuseppe; Soricelli, Andrea] IRCCS SDN, Dept Integrated Imaging, Naples, Italy.
   [Soricelli, Andrea] Univ Naples Parthenope, Dept Motor Sci & Healthiness, Naples, Italy.
   [Ferri, Raffaele; Pascarelli, Maria Teresa] IRCCS Oasi Inst Res Mental Retardat & Brain Aging, Dept Neurol, Troina, Italy.
   [Nobili, Flavio; Arnaldi, Dario] Univ Genoa, Clin Neurol, Dept Neurosci DiNOGMI, Genoa, Italy.
   [Nobili, Flavio; Arnaldi, Dario] IRCCS AOU S Martino IST, Genoa, Italy.
   [Aarsland, Dag] Kings Coll Univ, Dept Old Age Psychiat, London, England.
   [Orzi, Francesco; Buttinelli, Carla; Giubilei, Franco] Univ Roma La Sapienza, Mental Hlth & Sensory Organs, Dept Neurosci, Rome, Italy.
   [Onofrj, Marco] Univ G dAnnunzio, Dept Neurosci Imaging & Clin Sci, Chieti, Italy.
   [Onofrj, Marco; Franciotti, Raffaella; Bonanni, Laura] Univ G dAnnunzio, CESI, Chieti, Italy.
   [Fuhr, Peter; Gschwandtner, Ute] Univ Spital Basel, Abt Neurophysiol, Basel, Switzerland.
   [Ransmayr, Gerhard; Caravias, Georg] Johannes Kepler Univ Linz, Dept Neurol & Psychiat, Linz, Austria.
   [Ransmayr, Gerhard; Caravias, Georg] Johannes Kepler Univ Linz, Gen Hosp City Linz, Fac Med, Linz, Austria.
   [Garn, Heinrich] AIT Austrian Inst Technol GmbH, Vienna, Austria.
   [Sorpresi, Fabiola; De Pandis, Maria Francesca] Hosp San Raffaele Cassino, Cassino, Italy.
   [Pievani, Michela; Frisoni, Giovanni B.] IRCCS Ist Ctr San Giovanni Dio Fatebenefratelli, Lab Alzheimers Neuroimaging & Epidemiol, Brescia, Italy.
   [Frisoni, Giovanni B.] Univ Hosp, Memory Clin, Geneva, Switzerland.
   [Frisoni, Giovanni B.] Univ Hosp, LANVIE Lab Neuroimaging Aging, Geneva, Switzerland.
   [Frisoni, Giovanni B.] Univ Geneva, Geneva, Switzerland.
   [D'Antonio, Fabrizia; De Lena, Carlo] Univ Rome, Sapienza, Dept Neurol & Psychiat, Rome, Italy.
   [Guntekin, Bahar] Istanbul Medipol Univ, Dept Biophys, Istanbul, Turkey.
   [Hanoglu, Lutfu] Univ Istanbul Medipol, Dept Neurol, Istanbul, Turkey.
   [Basar, Erol] Dokuz Eylul Univ, Dept Neurosci, Med Sch, Izmir, Turkey.
   [Basar, Erol] Dokuz Eylul Univ, Dept Neurol, Med Sch, Izmir, Turkey.
   [Yener, Gorsev; Emek-Savas, Derya Durusu] Dokuz Eylul Univ, Dept Psychol, Izmir, Turkey.
   [Yener, Gorsev; Emek-Savas, Derya Durusu] Dokuz Eylul Univ, Dept Neurosci, Izmir, Turkey.
   [Triggiani, Antonio Ivano] Univ Foggia, Dept Clin & Expt Med, Foggia, Italy.
C3 Sapienza University Rome; IRCCS San Raffaele Pisana; IRCCS Istituto di
   Ricerca Diagnostica e Nucleare (SDN); Parthenope University Naples;
   IRCCS Oasi Maria SS; University of Genoa; Sapienza University Rome; G
   d'Annunzio University of Chieti-Pescara; G d'Annunzio University of
   Chieti-Pescara; University of Basel; Johannes Kepler University Linz;
   Kepler University Hospital; Johannes Kepler University Linz; Austrian
   Institute of Technology (AIT); Vita-Salute San Raffaele University;
   IRCCS Ospedale San Raffaele; IRCCS Fatebenefratelli; University of
   Geneva; University of Geneva; University of Geneva; Sapienza University
   Rome; Istanbul Medipol University; Istanbul Medipol University; Dokuz
   Eylul University; Dokuz Eylul University; Dokuz Eylul University; Dokuz
   Eylul University; University of Foggia
RP Babiloni, C (通讯作者)，Univ Roma La Sapienza, Dept Physiol & Pharmacol V Erspamer, Ple A Moro 5, I-00185 Rome, Italy.
EM claudio.babiloni@uniroma1.it
RI D'Antonio, Fabrizia/AAC-2267-2022; Noce, Giuseppe/AAB-9875-2019; Nobili,
   Flavio/K-1136-2018; Franciotti, Raffaella/AAC-2664-2022; Frisoni,
   Giovanni B./K-1360-2016; Cordone, Susanna/AAA-2313-2020; Güntekin,
   Bahar/A-4974-2018; triggiani, antonio ivano/Q-4701-2019; Lizio,
   Roberta/K-3114-2016; D'Antonio, Fabrizia/I-6293-2017; Emek Savas, Derya
   Durusu/AAS-4966-2020; Triggiani, Antonio Ivano/M-6252-2015; Messina,
   Antonietta/AHH-2383-2022; Lopez, Susanna/AAD-2365-2020; Arnaldi,
   Dario/F-8217-2013; Lopez, Susanna/AAB-9716-2019; Babiloni,
   Claudio/AAC-5324-2022; stocchi, fabrizio/K-5089-2016; Pascarelli, Maria
   Teresa/AAF-5963-2019; Ferri, Raffaele/B-5439-2013; Yener,
   Gorsev/AAE-4527-2020; Yener, Gorsev/B-5142-2018; De Pandis, Maria
   Francesca/GPC-8167-2022; Bonanni, Laura/K-3868-2016; Soricelli,
   Andrea/C-1133-2009; Pievani, Michela/C-6021-2011
OI D'Antonio, Fabrizia/0000-0002-0898-5938; Noce,
   Giuseppe/0000-0003-4324-0293; Nobili, Flavio/0000-0001-9811-0897;
   Frisoni, Giovanni B./0000-0002-6419-1753; Güntekin,
   Bahar/0000-0002-0860-0524; triggiani, antonio ivano/0000-0003-3291-9452;
   D'Antonio, Fabrizia/0000-0002-0898-5938; Emek Savas, Derya
   Durusu/0000-0001-7042-697X; Messina, Antonietta/0000-0001-8343-432X;
   Lopez, Susanna/0000-0002-3568-2668; Arnaldi, Dario/0000-0001-6823-6069;
   Babiloni, Claudio/0000-0002-5245-9839; stocchi,
   fabrizio/0000-0002-5763-0033; Pascarelli, Maria
   Teresa/0000-0002-7082-975X; Ferri, Raffaele/0000-0001-6937-3065; Yener,
   Gorsev/0000-0002-7756-4387; Soricelli, Andrea/0000-0001-7011-7667;
   Aarsland, Dag/0000-0001-6314-216X; Pievani, Michela/0000-0002-1794-8987;
   Lizio, Roberta/0000-0003-1262-3689
FU project "GRIDCORE" (Italian Ministry of Health, Finalized Research
   program) [RF-2010-2319113]
FX The present study was developed based on the data of the informal
   European Consortium PDWAVES. The members and institutional affiliations
   of the Consortium are reported in the cover page of this manuscript. The
   activities for this study of Dr. Claudio Babiloni, Claudio Del Percio,
   and Roberta Lizio performed in the framework of the project "GRIDCORE"
   (Italian Ministry of Health, Finalized Research program, prot.
   RF-2010-2319113).
CR Aarsland D, 2003, J NEUROL NEUROSUR PS, V74, P1215, DOI 10.1136/jnnp.74.9.1215
   Adler G, 2003, J NEURAL TRANSM, V110, P1051, DOI 10.1007/s00702-003-0024-8
   Agosta F, 2014, HUM BRAIN MAPP, V35, P1921, DOI 10.1002/hbm.22302
   Agosta F, 2013, HUM BRAIN MAPP, V34, P2798, DOI 10.1002/hbm.22101
   American Academy of Sleep Medicine, 2014, INT CLASSIFICATION S
   American Psychiatric Association, 2000, DIAGN STAT MAN MENT, DOI [10.1176/dsm10.1176/appi.books.9780890420249.dsm-iv-tr, DOI 10.1176/DSM10.1176/APPI.BOOKS.9780890420249.DSM-IV-TR]
   American Psychiatric Association, 2013, DIAGN STAT MAN MENT
   Andersson M, 2008, DEMENT GERIATR COGN, V26, P284, DOI 10.1159/000160962
   [Anonymous], 1987, Ital J Neurol Sci, VSuppl 8, P1
   Babiloni C, 2006, CLIN NEUROPHYSIOL, V117, P252, DOI 10.1016/j.clinph.2005.09.019
   Babiloni C, 2006, ANN NEUROL, V59, P323, DOI 10.1002/ana.20724
   Babiloni C, 2004, NEUROIMAGE, V22, P57, DOI 10.1016/j.neuroimage.2003.09.028
   Babiloni C, 2007, CLIN NEUROPHYSIOL, V118, P1244, DOI 10.1016/j.clinph.2007.03.016
   Babiloni C, 2006, NEUROIMAGE, V31, P1650, DOI 10.1016/j.neuroimage.2006.02.015
   Babiloni C, 2016, FRONT NEUROSCI-SWITZ, V10, DOI 10.3389/fnins.2016.00047
   Babiloni C, 2016, INT J PSYCHOPHYSIOL, V103, P88, DOI 10.1016/j.ijpsycho.2015.02.008
   Babiloni C, 2015, NEUROBIOL AGING, V36, P556, DOI 10.1016/j.neurobiolaging.2014.09.011
   Babiloni C, 2013, HUM BRAIN MAPP, V34, P1427, DOI 10.1002/hbm.22005
   Babiloni C, 2011, CLIN NEUROPHYSIOL, V122, P2355, DOI 10.1016/j.clinph.2011.03.029
   Babiloni C, 2010, J ALZHEIMERS DIS, V19, P859, DOI 10.3233/JAD-2010-1290
   Babiloni C, 2009, NEUROIMAGE, V44, P123, DOI 10.1016/j.neuroimage.2008.08.005
   Barker RA, 2016, NEUROPATH APPL NEURO, V42, P6, DOI 10.1111/nan.12303
   Bennys K, 2001, NEUROPHYSIOL CLIN, V31, P153, DOI 10.1016/S0987-7053(01)00254-4
   Berendse HW, 2007, PARKINSONISM RELAT D, V13, pS440, DOI 10.1016/S1353-8020(08)70046-4
   Bhat S, 2015, EUR NEUROL, V74, P202, DOI 10.1159/000441447
   Bonanni L, 2008, BRAIN, V131, P690, DOI 10.1093/brain/awm322
   Bonanni L, 2016, J ALZHEIMERS DIS, V54, P1649, DOI 10.3233/JAD-160435
   Bonanni L, 2015, NEUROBIOL AGING, V36, P434, DOI 10.1016/j.neurobiolaging.2014.07.009
   Bosboom JLW, 2006, CLIN NEUROPHYSIOL, V117, P2521, DOI 10.1016/j.clinph.2006.06.720
   Bosboom JLW, 2009, J NEURAL TRANSM, V116, P193, DOI 10.1007/s00702-008-0132-6
   Bras J, 2014, HUM MOL GENET, V23, P6139, DOI 10.1093/hmg/ddu334
   Brassen S, 2004, DEMENT GERIATR COGN, V18, P271, DOI 10.1159/000080028
   Brassen S, 2003, PHARMACOPSYCHIATRY, V36, P304
   BRENNER RP, 1986, ELECTROEN CLIN NEURO, V64, P483, DOI 10.1016/0013-4694(86)90184-7
   BRESLAU J, 1989, ELECTROEN CLIN NEURO, V72, P281, DOI 10.1016/0013-4694(89)90063-1
   Briel RCG, 1999, J NEUROL NEUROSUR PS, V66, P401, DOI 10.1136/jnnp.66.3.401
   BRUN A, 1994, J NEUROL NEUROSUR PS, V57, P416
   Buscema M, 2007, ARTIF INTELL MED, V40, P127, DOI 10.1016/j.artmed.2007.02.006
   Buter TC, 2008, NEUROLOGY, V70, P1017, DOI 10.1212/01.wnl.0000306632.43729.24
   Canuet L, 2011, PLOS ONE, V6, DOI 10.1371/journal.pone.0027863
   Caso F, 2012, NEUROBIOL AGING, V33, P2343, DOI 10.1016/j.neurobiolaging.2011.12.011
   Caviness JN, 2016, MOVEMENT DISORD, V31, P1012, DOI 10.1002/mds.26621
   Claus JJ, 1999, CLIN NEUROPHYSIOL, V110, P825, DOI 10.1016/S1388-2457(98)00076-5
   Colloby SJ, 2016, J PSYCHIATR RES, V78, P48, DOI 10.1016/j.jpsychires.2016.03.010
   Cozac VV, 2016, PARKINSONS DIS-US, V2016, DOI 10.1155/2016/9060649
   CUMMINGS JL, 1994, NEUROLOGY, V44, P2308, DOI 10.1212/WNL.44.12.2308
   Dauwan M, 2016, NEUROBIOL AGING, V41, P122, DOI 10.1016/j.neurobiolaging.2016.02.017
   Delli Pizzi S, 2015, FRONT AGING NEUROSCI, V7, DOI 10.3389/fnagi.2015.00208
   Delli Pizzi S, 2016, NEUROBIOL AGING, V40, P103, DOI 10.1016/j.neurobiolaging.2016.01.010
   DELONG ER, 1988, BIOMETRICS, V44, P837, DOI 10.2307/2531595
   DIERKS T, 1993, PSYCHIAT RES-NEUROIM, V50, P151, DOI 10.1016/0165-1781(93)80010-3
   Dierks T, 2000, CLIN NEUROPHYSIOL, V111, P1817, DOI 10.1016/S1388-2457(00)00427-2
   DOSSI RC, 1992, J PHYSIOL-LONDON, V447, P215, DOI 10.1113/jphysiol.1992.sp018999
   Dubois B, 2000, NEUROLOGY, V55, P1621, DOI 10.1212/WNL.55.11.1621
   Dubois B, 1997, J NEUROL, V244, P2, DOI 10.1007/pl00007725
   Dubois B, 2014, LANCET NEUROL, V13, P614, DOI 10.1016/S1474-4422(14)70090-0
   Emre M, 2007, MOVEMENT DISORD, V22, P1689, DOI 10.1002/mds.21507
   Engedal K, 2015, DEMENT GERIATR COGN, V40, P1, DOI 10.1159/000381016
   Fahn S., 1987, Recent developments in Parkinson's disease, P153, DOI DOI 10.2490/JJRMC.47.791
   Fernández A, 2003, AM J NEURORADIOL, V24, P481
   Filoteo JV, 2009, J CLIN EXP NEUROPSYC, V31, P823, DOI 10.1080/13803390802572401
   FOLSTEIN MF, 1975, J PSYCHIAT RES, V12, P189, DOI 10.1016/0022-3956(75)90026-6
   Franciotti R, 2015, MOVEMENT DISORD, V30, P1237, DOI 10.1002/mds.26285
   Fuchs M, 2002, CLIN NEUROPHYSIOL, V113, P702, DOI 10.1016/S1388-2457(02)00030-5
   Funfgeld EW, 1995, J NEURAL TRANSM-SUPP, P351
   Gelb DJ, 1999, ARCH NEUROL-CHICAGO, V56, P33, DOI 10.1001/archneur.56.1.33
   GIAQUINTO S, 1986, ELECTROEN CLIN NEURO, V63, P540, DOI 10.1016/0013-4694(86)90141-0
   Gomperts Stephen N, 2016, Continuum (Minneap Minn), V22, P435, DOI 10.1212/CON.0000000000000309
   Graff-Radford J, 2016, MOVEMENT DISORD, V31, P989, DOI 10.1002/mds.26666
   Hall H, 2014, BRAIN, V137, P2493, DOI 10.1093/brain/awu193
   Helkala EL, 1996, BEHAV NEUROSCI, V110, P1235, DOI 10.1037/0735-7044.110.6.1235
   Hepp DH, 2016, J NEUROPATH EXP NEUR, V75, P936, DOI 10.1093/jnen/nlw070
   HOEHN MM, 1967, NEUROLOGY, V17, P427, DOI 10.1212/WNL.17.5.427
   Holschneider DP, 1999, EXP BRAIN RES, V126, P270, DOI 10.1007/s002210050736
   Huang C, 2000, CLIN NEUROPHYSIOL, V111, P1961, DOI 10.1016/S1388-2457(00)00454-5
   HUBER SJ, 1989, ARCH NEUROL-CHICAGO, V46, P1287, DOI 10.1001/archneur.1989.00520480029015
   HUGHES CP, 1982, BRIT J PSYCHIAT, V140, P566, DOI 10.1192/bjp.140.6.566
   Hughes SW, 2005, NEUROSCIENTIST, V11, P357, DOI 10.1177/1073858405277450
   Hughes TA, 2000, NEUROLOGY, V54, P1596, DOI 10.1212/WNL.54.8.1596
   Jelic V, 2000, NEUROBIOL AGING, V21, P533, DOI 10.1016/S0197-4580(00)00153-6
   Jeong DH, 2016, ENTROPY-SWITZ, V18, DOI 10.3390/e18010008
   Jeong JS, 2004, CLIN NEUROPHYSIOL, V115, P1490, DOI 10.1016/j.clinph.2004.01.001
   Jurcak V, 2007, NEUROIMAGE, V34, P1600, DOI 10.1016/j.neuroimage.2006.09.024
   Jurica P.J., 2001, DEMENTIA RATING SCAL
   Kai T, 2005, J NEUROL SCI, V237, P89, DOI 10.1016/j.jns.2005.05.017
   Kamei S, 2010, J CLIN NEUROPHYSIOL, V27, P193, DOI 10.1097/WNP.0b013e3181dd4fdb
   Karantzoulis S, 2013, CURR GERIATR REP, V2, P196, DOI 10.1007/s13670-013-0053-6
   KILLIANY RJ, 1993, ARCH NEUROL-CHICAGO, V50, P949, DOI 10.1001/archneur.1993.00540090052010
   Klimesch W, 1996, INT J PSYCHOPHYSIOL, V24, P61, DOI 10.1016/S0167-8760(96)00057-8
   Klimesch W, 1998, NEUROSCI LETT, V244, P73, DOI 10.1016/S0304-3940(98)00122-0
   Klimesch W, 1999, BRAIN RES REV, V29, P169, DOI 10.1016/S0165-0173(98)00056-3
   Knyazeva MG, 2010, NEUROBIOL AGING, V31, P1132, DOI 10.1016/j.neurobiolaging.2008.07.019
   Kobayashi Y, 2002, NEURAL NETWORKS, V15, P731, DOI 10.1016/S0893-6080(02)00059-X
   Kogan EA, 2001, J NEURAL TRANSM, V108, P1167, DOI 10.1007/s007020170006
   KWA VIH, 1993, BIOL PSYCHIAT, V33, P100, DOI 10.1016/0006-3223(93)90308-Z
   LAWTON MP, 1969, GERONTOLOGIST, V9, P179, DOI 10.1093/geront/9.3_Part_1.179
   Lee H, 2015, CLIN NEUROPHYSIOL, V126, P1735, DOI 10.1016/j.clinph.2014.11.021
   Lehmann C, 2007, J NEUROSCI METH, V161, P342, DOI 10.1016/j.jneumeth.2006.10.023
   LEUCHTER AF, 1993, ELECTROEN CLIN NEURO, V87, P385, DOI 10.1016/0013-4694(93)90152-L
   Levy G, 2000, NEUROLOGY, V55, P539, DOI 10.1212/WNL.55.4.539
   Lizio R, 2016, J ALZHEIMERS DIS, V49, P159, DOI 10.3233/JAD-143042
   Lörincz ML, 2009, NEURON, V63, P683, DOI 10.1016/j.neuron.2009.08.012
   Lörincz ML, 2008, J NEUROSCI, V28, P660, DOI 10.1523/JNEUROSCI.4468-07.2008
   MAZZIOTTA JC, 1995, NEUROIMAGE, V2, P89, DOI 10.1006/nimg.1995.1012
   McKeith IG, 2005, NEUROLOGY, V65, P1863, DOI 10.1212/01.wnl.0000187889.17253.b1
   McKeith IG, 1996, NEUROLOGY, V47, P1113, DOI 10.1212/WNL.47.5.1113
   MCKHANN G, 1984, NEUROLOGY, V34, P939, DOI 10.1212/WNL.34.7.939
   McKhann GM, 2011, ALZHEIMERS DEMENT, V7, P263, DOI 10.1016/j.jalz.2011.03.005
   Meeus B, 2012, ARCH NEUROL-CHICAGO, V69, P1113, DOI 10.1001/archneurol.2011.3678
   Melgari JM, 2014, FRONT AGING NEUROSCI, V6, DOI 10.3389/fnagi.2014.00302
   Mesulam M, 2004, ANN NEUROL, V55, P815, DOI 10.1002/ana.20100
   Missonnier P, 2006, DEMENT GERIATR COGN, V22, P250, DOI 10.1159/000094974
   Moretti DV, 2004, CLIN NEUROPHYSIOL, V115, P299, DOI 10.1016/S1388-2457(03)00345-6
   Moretti DV, 2003, INT J PSYCHOPHYSIOL, V47, P199, DOI 10.1016/S0167-8760(02)00153-8
   NEUFELD MY, 1994, DEMENTIA, V5, P23, DOI 10.1159/000106690
   NEUFELD MY, 1988, ACTA NEUROL SCAND, V78, P1, DOI 10.1111/j.1600-0404.1988.tb03609.x
   Niedermeyer E, 1997, CLIN ELECTROENCEPHAL, V28, P36, DOI 10.1177/155005949702800107
   Nishida K, 2011, CLIN NEUROPHYSIOL, V122, P1718, DOI 10.1016/j.clinph.2011.02.011
   NOVELLI G, 1986, Archivio di Psicologia Neurologia e Psichiatria, V47, P477
   Nunez Paul L., 1995, P534
   Nuwer M, 1997, NEUROLOGY, V49, P277, DOI 10.1212/WNL.49.1.277
   Onofrj M, 2003, CLIN NEUROPHARMACOL, V26, P239, DOI 10.1097/00002826-200309000-00008
   Park KW, 2011, J CLIN NEUROL, V7, P19, DOI 10.3988/jcn.2011.7.1.19
   Pascual-Marqui R., 2007, INSTANTANEOUS LAGGED
   Pascual-Marqui RD, 2002, METHOD FIND EXP CLIN, V24, P91
   PASCUALMARQUI RD, 1994, INT J PSYCHOPHYSIOL, V18, P49, DOI 10.1016/0167-8760(84)90014-X
   PASSERO S, 1995, DEMENTIA, V6, P148, DOI 10.1159/000106938
   Peavy GM, 2016, PARKINSONISM RELAT D, V31, P72, DOI 10.1016/j.parkreldis.2016.07.008
   Pezard L, 2001, CLIN NEUROPHYSIOL, V112, P38, DOI 10.1016/S1388-2457(00)00512-5
   Pfurtscheller G, 1999, CLIN NEUROPHYSIOL, V110, P1842, DOI 10.1016/S1388-2457(99)00141-8
   Pijnenburg YAL, 2008, CLIN NEUROPHYSIOL, V119, P1732, DOI 10.1016/j.clinph.2008.02.024
   Pizzi C, 2014, PLOS ONE, V9, DOI 10.1371/journal.pone.0090291
   Ponomareva NV, 2003, NEUROPSYCHOBIOLOGY, V48, P152, DOI 10.1159/000073633
   PRIMAVERA A, 1992, NEUROPSYCHOBIOLOGY, V25, P102, DOI 10.1159/000118817
   Pugnetti L, 2010, INT J NEUROSCI, V120, P88, DOI 10.3109/00207450903436346
   RAEGRANT A, 1987, ARCH NEUROL-CHICAGO, V44, P50, DOI 10.1001/archneur.1987.00520130042015
   Reeves RR, 2002, CLIN ELECTROENCEPHAL, V33, P93, DOI 10.1177/155005940203300209
   REITAN R. M., 1958, PERCEPT MOT SKILLS, V8, P271
   Rey A., 1968, REATTIVO FIGURA COMP
   Ricceri L, 2004, EXP NEUROL, V189, P162, DOI 10.1016/j.expneurol.2004.05.025
   Rodriguez G, 1999, CLIN NEUROPHYSIOL, V110, P1831, DOI 10.1016/S1388-2457(99)00123-6
   Rodriguez G, 2002, NEUROPSYCHOBIOLOGY, V46, P49, DOI 10.1159/000063576
   Roks G, 2008, J NEUROL NEUROSUR PS, V79, P377, DOI 10.1136/jnnp.2007.125385
   ROMAN GC, 1993, NEUROLOGY, V43, P250, DOI 10.1212/WNL.43.2.250
   ROSEN WG, 1980, ANN NEUROL, V7, P486, DOI 10.1002/ana.410070516
   Sarter M, 1997, BRAIN RES REV, V23, P28, DOI 10.1016/S0165-0173(96)00009-4
   Sarter M, 1998, BRAIN COGNITION, V38, P297, DOI 10.1006/brcg.1998.1035
   Scharre DW, 2016, J ALZHEIMERS DIS, V54, P995, DOI 10.3233/JAD-160384
   Serizawa K, 2008, J CLIN NEUROPHYSIOL, V25, P361, DOI 10.1097/WNP.0b013e31818f50de
   Snaedal J, 2012, DEMENT GERIATR COGN, V34, P51, DOI 10.1159/000339996
   SOIKKELI R, 1991, ELECTROEN CLIN NEURO, V79, P159, DOI 10.1016/0013-4694(91)90134-P
   Stam CJ, 2006, NEUROIMAGE, V32, P1335, DOI 10.1016/j.neuroimage.2006.05.033
   Stam CJ, 2010, J NEUROL SCI, V289, P128, DOI 10.1016/j.jns.2009.08.028
   STERIADE M, 1994, J PSYCHIATR NEUROSCI, V19, P354
   STERIADE M, 1988, PHYSIOL REV, V68, P649, DOI 10.1152/physrev.1988.68.3.649
   STIGSBY B, 1981, ELECTROEN CLIN NEURO, V51, P537, DOI 10.1016/0013-4694(81)90230-3
   Stoffers D, 2007, BRAIN, V130, P1847, DOI 10.1093/brain/awm034
   Tanaka H, 2000, DEMENT GERIATR COGN, V11, P39, DOI 10.1159/000017212
   Teipel SJ, 2005, BRAIN, V128, P2626, DOI 10.1093/brain/awh589
   VALLADARESNETO DC, 1995, NEUROPSYCHOBIOLOGY, V31, P173, DOI 10.1159/000119189
   Walker MP, 2000, NEUROLOGY, V54, P1616, DOI 10.1212/WNL.54.8.1616
   Walker MP, 2000, BRIT J PSYCHIAT, V177, P252, DOI 10.1192/bjp.177.3.252
   Walker Z, 2015, LANCET, V386, P1683, DOI 10.1016/S0140-6736(15)00462-6
   Wolters E.C., 2001, Journal of Neurology, V248, pIII22, DOI 10.1007/PL00007822
   YESAVAGE JA, 1983, J PSYCHIATR RES, V17, P37, DOI 10.1016/0022-3956(82)90033-4
NR 165
TC 66
Z9 66
U1 2
U2 30
PU ELSEVIER SCIENCE INC
PI NEW YORK
PA STE 800, 230 PARK AVE, NEW YORK, NY 10169 USA
SN 0197-4580
EI 1558-1497
J9 NEUROBIOL AGING
JI Neurobiol. Aging
PD JUL
PY 2017
VL 55
BP 143
EP 158
DI 10.1016/j.neurobiolaging.2017.03.030
PG 16
WC Geriatrics & Gerontology; Neurosciences
WE Science Citation Index Expanded (SCI-EXPANDED)
SC Geriatrics & Gerontology; Neurosciences & Neurology
GA EZ9RS
UT WOS:000405068100016
PM 28454845
DA 2024-04-10
ER

PT J
AU Babiloni, C
   Arendt-Nielsen, L
   Brancucci, A
   Babiloni, F
   Capotosto, P
   Carducci, F
   Cincotti, F
   Romano, L
   Chen, ACN
   Rossini, PM
AF Babiloni, C
   Arendt-Nielsen, L
   Brancucci, A
   Babiloni, F
   Capotosto, P
   Carducci, F
   Cincotti, F
   Romano, L
   Chen, ACN
   Rossini, PM
TI Alpha event-related desynchronization preceding a Go/No-Go task: A
   high-resolution EEG study
SO NEUROPSYCHOLOGY
LA English
DT Article
ID FUNCTIONAL MAGNETIC-RESONANCE; MOVEMENT-RELATED POTENTIALS;
   PARKINSONS-DISEASE; REACTION-TIME; RESPONSE-INHIBITION; VOLUNTARY
   MOVEMENT; LAPLACIAN ESTIMATE; MEMORY PROCESSES; L-DOPA; BRAIN
AB The authors delineated the time evolution of alpha event-related desynchronization over human frontal, parietal, and primary sensorimotor areas during the expectancy of a go/no-go task. The main issue under investigation was whether anticipatory processes impinged upon cortical areas in sequential or parallel mode. Compared with the control condition, in the experimental condition there was an Alpha 1 desynchronization over the central midline, an Alpha 2 desynchronization increasing over primary sensorimotor areas, and an Alpha 3 desynchronization increasing in parallel over bilateral primary sensorimotor areas. These processes had different temporal features. Results disclose an anticipatory activity of central midline areas and primary sensorimotor areas in both parallel and sequential modes. This reflects an adaptive, energy-consuming strategy rather than an economic waiting for the go stimulus.
C1 Univ Roma La Sapienza, Dipartimento Fisiol Umana & Farmacol, Sez EEG & Alta Risoluz, I-00185 Rome, Italy.
   Aalborg Univ, Aalborg, Denmark.
C3 Sapienza University Rome; Aalborg University
RP Univ Roma La Sapienza, Dipartimento Fisiol Umana & Farmacol, Sez EEG & Alta Risoluz, Piazzale Aldo Moro 5, I-00185 Rome, Italy.
EM Claudio.Babiloni@uniroma1.it
RI Babiloni, Claudio/AAC-5324-2022; Arendt-Nielsen, Lars/T-4885-2018;
   capotosto, paolo/A-6771-2015; Rossini, Paolo M./D-4994-2013; Cincotti,
   Febo/C-3664-2008; Babiloni, Fabio/E-5169-2015
OI Babiloni, Claudio/0000-0002-5245-9839; Cincotti,
   Febo/0000-0003-1898-6480; Arendt-Nielsen, Lars/0000-0003-0892-1579;
   carducci, filippo/0000-0003-4795-0970; Babiloni,
   Fabio/0000-0002-4962-176X
CR Babiloni C, 1999, NEUROIMAGE, V10, P658, DOI 10.1006/nimg.1999.0504
   Babiloni C, 2002, NEUROIMAGE, V17, P559, DOI 10.1006/nimg.2002.1192
   Babiloni C, 2001, HUM BRAIN MAPP, V12, P168, DOI 10.1002/1097-0193(200103)12:3<168::AID-HBM1013>3.0.CO;2-O
   Babiloni F, 1998, ELECTROEN CLIN NEURO, V106, P336, DOI 10.1016/S0013-4694(97)00124-7
   Babiloni F, 2000, METHOD INFORM MED, V39, P179
   Babiloni F, 1996, ELECTROEN CLIN NEURO, V98, P363, DOI 10.1016/0013-4694(96)00284-2
   Babiloni F, 2001, CLIN NEUROPHYSIOL, V112, P724, DOI 10.1016/S1388-2457(01)00494-1
   Babiloni Fabio, 1995, Brain Topography, V8, P35, DOI 10.1007/BF01187668
   Bokura H, 2001, CLIN NEUROPHYSIOL, V112, P2224, DOI 10.1016/S1388-2457(01)00691-5
   BROMM B, 1989, ELECTROEN CLIN NEURO, V73, P188, DOI 10.1016/0013-4694(89)90119-3
   BUCHSBAUM MS, 1990, BRIT J PSYCHIAT, V156, P216, DOI 10.1192/bjp.156.2.216
   Chen R, 1999, EXP BRAIN RES, V129, P77, DOI 10.1007/s002210050938
   Defebvre L, 1998, ELECTROMYOGR MOTOR C, V109, P161, DOI 10.1016/S0924-980X(97)00085-4
   Defebvre LJP, 1999, MOVEMENT DISORD, V14, P634, DOI 10.1002/1531-8257(199907)14:4<634::AID-MDS1013>3.0.CO;2-Q
   EIMER M, 1993, BIOL PSYCHOL, V35, P123, DOI 10.1016/0301-0511(93)90009-W
   Falkenstein M, 1999, ACTA PSYCHOL, V101, P267, DOI 10.1016/S0001-6918(99)00008-6
   Fallgatter AJ, 1997, NEUROSCI LETT, V223, P89, DOI 10.1016/S0304-3940(97)13416-4
   Filipovic SR, 2001, CLIN NEUROPHYSIOL, V112, P1307, DOI 10.1016/S1388-2457(01)00558-2
   Filipovic SR, 1999, NEUROREPORT, V10, P3583, DOI 10.1097/00001756-199911260-00022
   Garavan H, 2002, NEUROIMAGE, V17, P1820, DOI 10.1006/nimg.2002.1326
   JODO E, 1992, ELECTROEN CLIN NEURO, V82, P477, DOI 10.1016/0013-4694(92)90054-L
   Kawashima R, 1996, BRAIN RES, V728, P79, DOI 10.1016/0006-8993(96)00389-7
   Klimesch W, 1996, INT J PSYCHOPHYSIOL, V24, P61, DOI 10.1016/S0167-8760(96)00057-8
   Klimesch W, 1997, INT J PSYCHOPHYSIOL, V26, P319, DOI 10.1016/S0167-8760(97)00773-3
   Klimesch W, 1996, J CLIN NEUROPHYSIOL, V13, P511, DOI 10.1097/00004691-199611000-00006
   KLIMESCH W, 1999, HANDB EL CL, V6, P161
   Konishi S, 1998, EUR J NEUROSCI, V10, P1209, DOI 10.1046/j.1460-9568.1998.00167.x
   Kopp B, 1996, ELECTROEN CLIN NEURO, V99, P19, DOI 10.1016/0921-884X(96)95617-9
   Leocani L, 2001, CLIN NEUROPHYSIOL, V112, P923, DOI 10.1016/S1388-2457(01)00530-2
   Magnani G, 2002, NEUROL SCI, V23, P91, DOI 10.1007/s100720200033
   Nunez P. L., 1995, NEOCORTICAL DYNAMICS
   Nunez PL, 1996, EEG CL N SU, P37
   PFURTSCHELLER G, 1990, Brain Topography, V3, P85, DOI 10.1007/BF01128865
   Pfurtscheller G, 1997, INT J PSYCHOPHYSIOL, V26, P121, DOI 10.1016/S0167-8760(97)00760-5
   Pfurtscheller G, 1999, CLIN NEUROPHYSIOL, V110, P1842, DOI 10.1016/S1388-2457(99)00141-8
   Pfurtscheller G., 1999, HANDB EL CL, V6, P245
   Ploghaus A, 1999, SCIENCE, V284, P1979, DOI 10.1126/science.284.5422.1979
   Sohn YH, 2002, J NEUROPHYSIOL, V88, P333, DOI 10.1152/jn.2002.88.1.333
   Sommer M, 2001, J NEUROPHYSIOL, V86, P1195, DOI 10.1152/jn.2001.86.3.1195
   SUTTON S, 1967, SCIENCE, V155, P1436, DOI 10.1126/science.155.3768.1436
   Waldvogel D, 2000, NATURE, V406, P995, DOI 10.1038/35023171
   World Medical Association, 1991, LAW MED HLTH CARE, V19, P264
   Yamanaka K, 2002, EXP BRAIN RES, V142, P301, DOI 10.1007/s00221-001-0943-2
NR 43
TC 39
Z9 42
U1 0
U2 13
PU AMER PSYCHOLOGICAL ASSOC
PI WASHINGTON
PA 750 FIRST ST NE, WASHINGTON, DC 20002-4242 USA
SN 0894-4105
EI 1931-1559
J9 NEUROPSYCHOLOGY
JI Neuropsychology
PD OCT
PY 2004
VL 18
IS 4
BP 719
EP 728
DI 10.1037/0894-4105.18.4.719
PG 10
WC Psychology, Clinical; Neurosciences; Psychology
WE Science Citation Index Expanded (SCI-EXPANDED); Social Science Citation Index (SSCI)
SC Psychology; Neurosciences & Neurology
GA 862SC
UT WOS:000224510200014
PM 15506840
DA 2024-04-10
ER

PT J
AU Tisch, S
   Limousin, P
AF Tisch, Stephen
   Limousin, Patricia
TI Neurophysiological insights in dystonia and its response to deep brain
   stimulation treatment
SO EXPERIMENTAL BRAIN RESEARCH
LA English
DT Article
DE Dystonia; Neurophysiology; Gpi DBS
ID GLOBUS-PALLIDUS INTERNUS; MOTOR CORTEX EXCITABILITY; FIELD POTENTIAL
   ACTIVITY; TRANSCRANIAL MAGNETIC STIMULATION; REFLEX RECOVERY CYCLE;
   RECIPROCAL INHIBITION; NEURONAL-ACTIVITY; BLINK REFLEX;
   PARKINSONS-DISEASE; BASAL GANGLIA
AB Dystonia is a movement disorder characterised by involuntary muscle contractions resulting in abnormal movements, postures and tremor. The pathophysiology of dystonia is not fully understood but loss of neuronal inhibition, excessive sensorimotor plasticity and defective sensory processing are thought to contribute to network dysfunction underlying the disorder. Neurophysiology studies have been important in furthering our understanding of dystonia and have provided insights into the mechanism of effective dystonia treatment with pallidal deep brain stimulation. In this article we review neurophysiology studies in dystonia and its treatment with Deep Brain Stimulation, including Transcranial magnetic stimulation studies, studies of reflexes and sensory processing, and oscillatory activity recordings including local field potentials, micro-recordings, EEG and evoked potentials.
C1 [Tisch, Stephen] Univ New South Wales, Sch Med, Sydney, NSW, Australia.
   [Tisch, Stephen] St Vincents Hosp, Dept Neurol, Sydney, NSW, Australia.
   [Limousin, Patricia] UCL Queen Sq Inst Neurol, Dept Clin & Movement Neurosci, 33 Queen Sq,2nd Floor,Box 146, London WC1N 3BG, England.
C3 University of New South Wales Sydney; NSW Health; St Vincents Hospital
   Sydney; University of London; University College London
RP Limousin, P (通讯作者)，UCL Queen Sq Inst Neurol, Dept Clin & Movement Neurosci, 33 Queen Sq,2nd Floor,Box 146, London WC1N 3BG, England.
EM stisch@stvincents.com.au; p.limousin@ucl.ac.uk
OI Tisch, Stephen/0000-0002-2483-1816
CR Alam M, 2016, J NEURAL TRANSM, V123, P231, DOI 10.1007/s00702-015-1484-3
   Albanese A, 2013, MOVEMENT DISORD, V28, P863, DOI 10.1002/mds.25475
   Antelmi E, 2017, MOVEMENT DISORD, V32, P141, DOI 10.1002/mds.26804
   Avanzino L, 2008, MOVEMENT DISORD, V23, P646, DOI 10.1002/mds.21801
   Bäumer T, 2007, MOVEMENT DISORD, V22, P81, DOI 10.1002/mds.21219
   Bara-Jimenez W, 2000, NEUROLOGY, V55, P1869, DOI 10.1212/WNL.55.12.1869
   Bara-Jimenez W, 2000, ANN NEUROL, V47, P377, DOI 10.1002/1531-8249(200003)47:3<377::AID-ANA16>3.0.CO;2-2
   BARKER AT, 1985, LANCET, V1, P1106
   Barow E, 2014, BRAIN, V137, P3012, DOI 10.1093/brain/awu258
   BERARDELLI A, 1985, BRAIN, V108, P593, DOI 10.1093/brain/108.3.593
   BERARDELLI A, 1983, J NEUROL NEUROSUR PS, V46, P837, DOI 10.1136/jnnp.46.9.837
   Beudel M, 2017, MOVEMENT DISORD, V32, P174, DOI 10.1002/mds.26860
   Bhanpuri NH, 2014, BRAIN STIMUL, V7, P718, DOI 10.1016/j.brs.2014.06.003
   Brown P, 2001, J NEUROSCI, V21, P1033, DOI 10.1523/JNEUROSCI.21-03-01033.2001
   Brücke C, 2008, EUR J NEUROSCI, V27, P2322, DOI 10.1111/j.1460-9568.2008.06203.x
   Brücke C, 2012, J NEUROSCI, V32, P1008, DOI 10.1523/JNEUROSCI.3860-11.2012
   Chen CC, 2006, NEUROLOGY, V66, P418, DOI 10.1212/01.wnl.0000196470.00165.7d
   Chen CC, 2006, EXP NEUROL, V202, P480, DOI 10.1016/j.expneurol.2006.07.011
   Chen R, 1997, NEUROLOGY, V49, P1054, DOI 10.1212/WNL.49.4.1054
   Chen R, 1997, NEUROLOGY, V48, P1398, DOI 10.1212/WNL.48.5.1398
   CHEN RS, 1995, MOVEMENT DISORD, V10, P556, DOI 10.1002/mds.870100505
   Chung M, 2016, ACTA NEUROCHIR, V158, P171, DOI 10.1007/s00701-015-2646-7
   Conte A, 2017, FRONT NEUROL, V8, DOI 10.3389/fneur.2017.00625
   Coubes P, 2000, LANCET, V355, P2220, DOI 10.1016/S0140-6736(00)02410-7
   Detante O, 2004, BRAIN, V127, P1899, DOI 10.1093/brain/awh213
   DEUSCHL G, 1992, J NEUROL SCI, V113, P85, DOI 10.1016/0022-510X(92)90269-Q
   Devetiarov D, 2017, CLIN NEUROPHYSIOL, V128, P2482, DOI 10.1016/j.clinph.2017.09.110
   Doldersum E, 2019, CLIN NEUROPHYSIOL, V130, P1351, DOI 10.1016/j.clinph.2019.04.717
   Edwards MJ, 2006, MOVEMENT DISORD, V21, P2181, DOI 10.1002/mds.21160
   Erro R, 2018, MOVEMENT DISORD, V33, P1902, DOI 10.1002/mds.27470
   Espay AJ, 2006, ANN NEUROL, V59, P825, DOI 10.1002/ana.20837
   Fahn S, 1988, Adv Neurol, V50, P1
   Farmer SF, 1998, BRAIN, V121, P801, DOI 10.1093/brain/121.5.801
   Fiorio M, 2003, ANN NEUROL, V53, P630, DOI 10.1002/ana.10525
   Fiorio M, 2007, BRAIN, V130, P134, DOI 10.1093/brain/awl283
   Foncke EMJ, 2007, MOVEMENT DISORD, V22, P369, DOI 10.1002/mds.21284
   Fong PY, 2016, NEUROREPORT, V27, P1046, DOI 10.1097/WNR.0000000000000653
   Geng XY, 2017, NEUROBIOL DIS, V98, P100, DOI 10.1016/j.nbd.2016.12.006
   GHIKA J, 1993, J NEUROL SCI, V116, P142, DOI 10.1016/0022-510X(93)90318-S
   Giladi N, 1997, J NEUROL SCI, V152, P132, DOI 10.1016/S0022-510X(97)00151-2
   Gilio F, 2003, BRAIN, V126, P1745, DOI 10.1093/brain/awg188
   Gillies MJ, 2017, EXP BRAIN RES, V235, P1455, DOI 10.1007/s00221-017-4905-8
   Hallett Mark, 2004, Adv Neurol, V94, P1
   Huang YZ, 2005, NEURON, V45, P201, DOI 10.1016/j.neuron.2004.12.033
   Hubsch C, 2013, BRAIN, V136, P2050, DOI 10.1093/brain/awt147
   Hutchison WD, 2003, ANN NEUROL, V53, P480, DOI 10.1002/ana.10474
   JANKOVIC J, 1988, J NEUROL NEUROSUR PS, V51, P1512, DOI 10.1136/jnnp.51.12.1512
   JEDYNAK CP, 1991, MOVEMENT DISORD, V6, P230, DOI 10.1002/mds.870060307
   Kägi G, 2013, MOVEMENT DISORD, V28, P356, DOI 10.1002/mds.25305
   KAJI R, 1995, ANN NEUROL, V38, P155, DOI 10.1002/ana.410380206
   Khedr EM, 2007, CLIN NEUROPHYSIOL, V118, P140, DOI 10.1016/j.clinph.2006.09.006
   Kimmich O, 2011, BRAIN, V134, P2656, DOI 10.1093/brain/awr194
   KIMURA J, 1976, J NEUROL, V213, P189, DOI 10.1007/BF00312869
   Kosutzka Z, 2020, BRAIN, V143, DOI 10.1093/brain/awz356
   Krauss JK, 1999, LANCET, V354, P837, DOI 10.1016/S0140-6736(99)80022-1
   Kühn AA, 2003, NEUROLOGY, V60, P768, DOI 10.1212/01.WNL.0000044396.64752.4C
   Kumar R, 1999, NEUROLOGY, V53, P871, DOI 10.1212/WNL.53.4.871
   Kupsch A, 2006, NEW ENGL J MED, V355, P1978, DOI 10.1056/NEJMoa063618
   Lee JR, 2014, J NEUROL NEUROSUR PS, V85, P306, DOI 10.1136/jnnp-2013-305476
   Lehéricy S, 2001, NEUROLOGY, V57, P1055, DOI 10.1212/WNL.57.6.1055
   LEIS AA, 1992, J NEUROL SCI, V110, P79
   Lenz FA, 1999, J NEUROPHYSIOL, V82, P2372
   Li JY, 2008, MOVEMENT DISORD, V23, P2055, DOI 10.1002/mds.22273
   Liu XG, 2008, BRAIN, V131, P1562, DOI 10.1093/brain/awn083
   Maguire F, 2020, MOVEMENT DISORD, V35, P800, DOI 10.1002/mds.27984
   Mahlknecht P, 2018, BRAIN, V141, P3023, DOI 10.1093/brain/awy217
   McClelland VM, 2018, CLIN NEUROPHYSIOL, V129, P473, DOI 10.1016/j.clinph.2017.11.017
   Meunier S, 2001, ANN NEUROL, V50, P521, DOI 10.1002/ana.1234
   Mink JW, 1996, PROG NEUROBIOL, V50, P381, DOI 10.1016/S0301-0082(96)00042-1
   Miocinovic S, 2018, CLIN NEUROPHYSIOL, V129, P368, DOI 10.1016/j.clinph.2017.11.011
   Miocinovic S, 2015, JAMA NEUROL, V72, P1244, DOI 10.1001/jamaneurol.2015.2561
   Moll CKE, 2014, FRONT SYST NEUROSCI, V8, DOI 10.3389/fnsys.2014.00015
   Molloy FM, 2003, BRAIN, V126, P2175, DOI 10.1093/brain/awg219
   Morgante F, 2011, NEUROLOGY, V77, P1191, DOI 10.1212/WNL.0b013e31822f0449
   Murase N, 2005, BRAIN, V128, P104, DOI 10.1093/brain/awh315
   NAKASHIMA K, 1989, BRAIN, V112, P681, DOI 10.1093/brain/112.3.681
   NAKASHIMA K, 1990, ARCH NEUROL-CHICAGO, V47, P413, DOI 10.1001/archneur.1990.00530040055019
   Neumann WJ, 2017, ANN NEUROL, V82, P912, DOI 10.1002/ana.25095
   Neumann WJ, 2015, BRAIN, V138, P1894, DOI 10.1093/brain/awv109
   Neumann WJ, 2012, MOVEMENT DISORD, V27, P1063, DOI 10.1002/mds.25078
   Ni Z, 2018, ANN NEUROL, V83, P352, DOI 10.1002/ana.25156
   Nitsche MA, 2007, J NEUROSCI, V27, P3807, DOI 10.1523/JNEUROSCI.5348-06.2007
   OBESO JA, 1983, NEUROLOGY, V33, P825, DOI 10.1212/WNL.33.7.825
   PANIZZA M, 1990, NEUROLOGY, V40, P824, DOI 10.1212/WNL.40.5.824
   PANIZZA ME, 1989, NEUROLOGY, V39, P85, DOI 10.1212/WNL.39.1.85
   Peinemann A, 2004, CLIN NEUROPHYSIOL, V115, P1519, DOI 10.1016/j.clinph.2004.02.005
   Piña-Fuentes D, 2019, NEUROBIOL DIS, V121, P47, DOI 10.1016/j.nbd.2018.09.014
   PRIORI A, 1995, BRAIN, V118, P801, DOI 10.1093/brain/118.3.801
   Quartarone A, 2003, BRAIN, V126, P2586, DOI 10.1093/brain/awg273
   Quartarone A, 2009, BRAIN, V132, P2871, DOI 10.1093/brain/awp213
   Richardson SP, 2014, MOVEMENT DISORD, V29, P797, DOI 10.1002/mds.25878
   RIDDING MC, 1995, J NEUROL NEUROSUR PS, V59, P493, DOI 10.1136/jnnp.59.5.493
   Rona S, 1998, MOVEMENT DISORD, V13, P118, DOI 10.1002/mds.870130123
   Rosales RL, 2010, EUR J NEUROL, V17, P71, DOI 10.1111/j.1468-1331.2010.03056.x
   Rosenkranz K, 2005, BRAIN, V128, P918, DOI 10.1093/brain/awh402
   Rothwell J C, 1983, Adv Neurol, V39, P851
   ROTHWELL JC, 1991, ELECTROEN CLIN NEURO, P29
   Ruge D, 2011, MOVEMENT DISORD, V26, P1913, DOI 10.1002/mds.23731
   Ruge D, 2011, BRAIN, V134, P2106, DOI 10.1093/brain/awr122
   Sadnicka A, 2013, MOVEMENT DISORD, V28, P1874, DOI 10.1002/mds.25581
   Sanghera MK, 2003, NEUROSURGERY, V52, P1358, DOI 10.1227/01.NEU.0000064805.91249.F5
   Sani S, 2009, EXP NEUROL, V216, P295, DOI 10.1016/j.expneurol.2008.12.006
   Scheller U, 2019, MOVEMENT DISORD, V34, P1734, DOI 10.1002/mds.27838
   Schrock LE, 2009, J NEUROPHYSIOL, V102, P3740, DOI 10.1152/jn.00544.2009
   Schwingenschuh P, 2011, NEUROLOGY, V76, P610, DOI 10.1212/WNL.0b013e31820c3074
   Scontrini A, 2011, MOVEMENT DISORD, V26, P742, DOI 10.1002/mds.23447
   Sedov A, 2019, PROG BRAIN RES, V249, P261, DOI 10.1016/bs.pbr.2019.03.030
   Sedov A, 2019, NEUROBIOL DIS, V125, P45, DOI 10.1016/j.nbd.2019.01.011
   Sharott A, 2008, BRAIN, V131, P473, DOI 10.1093/brain/awm324
   Siebner HR, 2003, BRAIN, V126, P2710, DOI 10.1093/brain/awg282
   Silberstein P, 2003, BRAIN, V126, P2597, DOI 10.1093/brain/awg267
   Singh A, 2011, EXP NEUROL, V232, P162, DOI 10.1016/j.expneurol.2011.08.019
   Stamelou M, 2012, BRAIN, V135, P1668, DOI 10.1093/brain/awr224
   Starr PA, 2006, J NEUROSURG, V104, P488, DOI 10.3171/jns.2006.104.4.488
   Starr PA, 2005, J NEUROPHYSIOL, V93, P3165, DOI 10.1152/jn.00971.2004
   Stefan K, 2002, J PHYSIOL-LONDON, V543, P699, DOI 10.1113/jphysiol.2002.023317
   Stefan K, 2000, BRAIN, V123, P572, DOI 10.1093/brain/123.3.572
   Steigerwald F, 2005, NEUROSCI LETT, V386, P156, DOI 10.1016/j.neulet.2005.06.012
   Stinear CM, 2004, CEREB CORTEX, V14, P555, DOI 10.1093/cercor/bhh017
   Tang JKH, 2007, J NEUROPHYSIOL, V98, P720, DOI 10.1152/jn.01107.2006
   Tang JKH, 2007, EXP NEUROL, V204, P845, DOI 10.1016/j.expneurol.2007.01.010
   Tinazzi M, 2000, BRAIN, V123, P42, DOI 10.1093/brain/123.1.42
   Tisch S, 2007, J NEUROL NEUROSUR PS, V78, P1314, DOI 10.1136/jnnp.2006.109694
   Tisch S, 2006, NEUROLOGY, V66, P1091, DOI 10.1212/01.wnl.0000204649.36458.8f
   Tisch S, 2008, MOVEMENT DISORD, V23, P265, DOI 10.1002/mds.21835
   Tisch S, 2007, EXP NEUROL, V206, P80, DOI 10.1016/j.expneurol.2007.03.027
   Tisch S, 2007, IEEE T NEUR SYS REH, V15, P166, DOI 10.1109/TNSRE.2007.896994
   Tisch S, 2006, MOVEMENT DISORD, V21, P1650, DOI 10.1002/mds.20899
   Tisch Stephen, 2018, F1000Res, V7, DOI 10.12688/f1000research.13823.1
   TOLOSA E, 1988, MOVEMENT DISORD, V3, P61, DOI 10.1002/mds.870030108
   Touge T, 2001, CLIN NEUROPHYSIOL, V112, P2138, DOI 10.1016/S1388-2457(01)00651-4
   Tsang EW, 2012, J NEUROL NEUROSUR PS, V83, P91, DOI 10.1136/jnnp.2011.243857
   van Wijk BCM, 2017, NEUROIMAGE, V159, P1, DOI 10.1016/j.neuroimage.2017.07.024
   VANDERKAMP W, 1989, J NEUROL NEUROSUR PS, V52, P1043, DOI 10.1136/jnnp.52.9.1043
   Vidailhet M, 2005, NEW ENGL J MED, V352, P459, DOI 10.1056/NEJMoa042187
   Vitek JL, 1999, ANN NEUROL, V46, P22, DOI 10.1002/1531-8249(199907)46:1<22::AID-ANA6>3.0.CO;2-Z
   Volkmann J, 2014, LANCET NEUROL, V13, P875, DOI 10.1016/S1474-4422(14)70143-7
   Volkmann J, 2012, LANCET NEUROL, V11, P1029, DOI 10.1016/S1474-4422(12)70257-0
   Wang DD, 2016, NEUROBIOL DIS, V89, P213, DOI 10.1016/j.nbd.2016.02.015
   Weise D, 2006, BRAIN, V129, P2709, DOI 10.1093/brain/awl221
   Wolters A, 2003, J NEUROPHYSIOL, V89, P2339, DOI 10.1152/jn.00900.2002
   Yianni J, 2003, EUR J NEUROL, V10, P239, DOI 10.1046/j.1468-1331.2003.00592.x
   Yokochi F, 2018, FRONT NEUROL, V9, DOI 10.3389/fneur.2018.00375
   Zhu GY, 2018, FRONT NEUROL, V9, DOI 10.3389/fneur.2018.00934
   Zhuang P, 2004, CLIN NEUROPHYSIOL, V115, P2542, DOI 10.1016/j.clinph.2004.06.006
NR 145
TC 9
Z9 10
U1 1
U2 10
PU SPRINGER
PI NEW YORK
PA ONE NEW YORK PLAZA, SUITE 4600, NEW YORK, NY, UNITED STATES
SN 0014-4819
EI 1432-1106
J9 EXP BRAIN RES
JI Exp. Brain Res.
PD AUG
PY 2020
VL 238
IS 7-8
SI SI
BP 1645
EP 1657
DI 10.1007/s00221-020-05833-8
EA JUL 2020
PG 13
WC Neurosciences
WE Science Citation Index Expanded (SCI-EXPANDED)
SC Neurosciences & Neurology
GA MW4DM
UT WOS:000546305300001
PM 32638036
OA hybrid, Green Published
DA 2024-04-10
ER

PT J
AU Enshaeifar, S
   Took, CC
   Park, C
   Mandic, DP
AF Enshaeifar, S.
   Took, C. Cheong
   Park, C.
   Mandic, D. P.
TI Quaternion Common Spatial Patterns
SO IEEE TRANSACTIONS ON NEURAL SYSTEMS AND REHABILITATION ENGINEERING
LA English
DT Article
DE Augmented statistics; common spatial pattern; quaternion domain
ID MOTOR IMAGERY; CLASSIFICATION; FILTERS; MU
AB A novel quaternion-valued common spatial patterns (QCSP) algorithm is introduced to model co-channel coupling of multi-dimensional processes. To cater for the generality of quaternion-valuednon-circular data, we propose a generalized QCSP (G-QCSP) which incorporates the information on power difference between the real and imaginary parts of data channels. As an application, we demonstrate how G-QCSP can be used to provide high classification rates, even at a signal-to-noise ratio (SNR) as low as -10 dB. To illustrate the usefulness of our method in EEG analysis, we employ G-QCSP to extract features for discriminating between imagery left and right hand movements. The classification accuracy using these features is 70%. Furthermore, the proposed method is used to distinguish between Parkinson's disease (PD) patients and healthy control subjects, providing an accuracy of 87%.
C1 [Enshaeifar, S.; Took, C. Cheong] Univ Surrey, Fac Engn & Phys Sci, Guildford GU2 7XH, Surrey, England.
   [Park, C.] Kwangwoon Univ, Dept Comp Engn, Seoul 01897, South Korea.
   [Mandic, D. P.] Imperial Coll London, Dept Elect & Elect Engn, London SW7 2AZ, England.
C3 University of Surrey; Kwangwoon University; Imperial College London
RP Enshaeifar, S (通讯作者)，Univ Surrey, Fac Engn & Phys Sci, Guildford GU2 7XH, Surrey, England.
RI Enshaeifar, Shirin/M-7783-2016
OI Enshaeifar, Shirin/0000-0001-6216-0622
CR Blankertz B, 2008, IEEE SIGNAL PROC MAG, V25, P41, DOI 10.1109/MSP.2008.4408441
   Enshaeifar S, 2016, IEEE T NEUR SYS REH, V24, P57, DOI 10.1109/TNSRE.2015.2465177
   Falzon O, 2012, IEEE T BIO-MED ENG, V59, P2486, DOI 10.1109/TBME.2012.2205246
   Goldberger AL, 2000, CIRCULATION, V101, pE215, DOI 10.1161/01.CIR.101.23.e215
   Javidi S, 2011, IEEE T NEURAL NETWOR, V22, P1967, DOI 10.1109/TNN.2011.2171362
   Koles ZJ, 1998, ELECTROEN CLIN NEURO, V107, P343, DOI 10.1016/S0013-4694(98)00084-4
   Lee SH, 2012, EXPERT SYST APPL, V39, P7338, DOI 10.1016/j.eswa.2012.01.084
   Lotte F, 2011, IEEE T BIO-MED ENG, V58, P355, DOI 10.1109/TBME.2010.2082539
   Mandic Danilo P, 2009, COMPLEX VALUED NONLI, DOI 10.1002/9780470742624
   McFarland DJ, 2000, BRAIN TOPOGR, V12, P177, DOI 10.1023/A:1023437823106
   Navarro-Moreno J, 2012, IEEE SIGNAL PROC LET, V19, P868, DOI 10.1109/LSP.2012.2221700
   Park C, 2014, IEEE T NEUR SYS REH, V22, P1, DOI 10.1109/TNSRE.2013.2294903
   Pfurtscheller G, 2006, NEUROIMAGE, V31, P153, DOI 10.1016/j.neuroimage.2005.12.003
   Sanei S, 2013, ADAPTIVE PROCESSING OF BRAIN SIGNALS, P1, DOI 10.1002/9781118622162
   Schalk G, 2004, IEEE T BIO-MED ENG, V51, P1034, DOI 10.1109/TBME.2004.827072
   Solodkin A, 2004, CEREB CORTEX, V14, P1246, DOI 10.1093/cercor/bhh086
   Took CC, 2011, APPL MATH LETT, V24, P1806, DOI 10.1016/j.aml.2011.04.038
   Took CC, 2011, SIGNAL PROCESS, V91, P214, DOI 10.1016/j.sigpro.2010.06.024
   Zhang R, 2013, COMPUT MATH METHOD M, V2013, DOI 10.1155/2013/591216
NR 19
TC 4
Z9 5
U1 0
U2 9
PU IEEE-INST ELECTRICAL ELECTRONICS ENGINEERS INC
PI PISCATAWAY
PA 445 HOES LANE, PISCATAWAY, NJ 08855-4141 USA
SN 1534-4320
EI 1558-0210
J9 IEEE T NEUR SYS REH
JI IEEE Trans. Neural Syst. Rehabil. Eng.
PD AUG
PY 2017
VL 25
IS 8
BP 1278
EP 1286
DI 10.1109/TNSRE.2016.2625039
PG 9
WC Engineering, Biomedical; Rehabilitation
WE Science Citation Index Expanded (SCI-EXPANDED)
SC Engineering; Rehabilitation
GA FD4CD
UT WOS:000407478000021
PM 27834647
OA Green Submitted
DA 2024-04-10
ER

PT J
AU Sommerauer, M
   Fedorova, TD
   Hansen, AK
   Knudsen, K
   Otto, M
   Jeppesen, J
   Frederiksen, Y
   Blicher, JU
   Geday, J
   Nahimi, A
   Damholdt, MF
   Brooks, DJ
   Borghammer, P
AF Sommerauer, Michael
   Fedorova, Tatyana D.
   Hansen, Allan K.
   Knudsen, Karoline
   Otto, Marit
   Jeppesen, Jesper
   Frederiksen, Yoon
   Blicher, Jakob U.
   Geday, Jacob
   Nahimi, Adjmal
   Damholdt, Malene F.
   Brooks, David J.
   Borghammer, Per
TI Evaluation of the noradrenergic system in Parkinson's disease: an
   <SUP>11</SUP>C-MeNER PET and neuromelanin MRI study
SO BRAIN
LA English
DT Article
DE Parkinson's disease; REM sleep behaviour disorder; positron emission
   tomography; noradrenaline
ID SLEEP BEHAVIOR DISORDER; NOREPINEPHRINE; ATOMOXETINE; PROGRESSION;
   VALIDATION; DEMENTIA; NUCLEUS
AB Pathological involvement of the noradrenergic locus coeruleus occurs early in Parkinson's disease, and widespread noradrenaline reductions are found at post-mortem. Rapid eye movement sleep behaviour disorder (RBD) accompanies Parkinson's disease and its presence predicts an unfavourable disease course with a higher propensity to cognitive impairment and orthostatic hypotension. MRI can detect neuromelanin in the locus coeruleus while C-11-MeNER PET is a marker of noradrenaline transporter availability. Here, we use both imaging modalities to study the association of RBD, cognition and autonomic dysfunction in Parkinson's disease with loss of noradrenergic function. Thirty non-demented Parkinson's disease patients [16 patients with RBD and 14 without RBD, comparable across age (66.6 +/- 6.7 years), sex (22 males), and disease stage (Hoehn and Yahr, 2.3 +/- 0.5)], had imaging of the locus coeruleus with neuromelanin sensitive MRI and brain noradrenaline transporter availability with C-11-MeNER PET. RBD was confirmed with polysomnography; cognitive function was assessed with a neuropsychological test battery, and blood pressure changes on tilting were documented; results were compared to 12 matched control subjects. We found that Parkinson's disease patients with RBD showed decreased locus coeruleus neuromelanin signal on MRI (P < 0.001) and widespread reduced binding of C-11-MeNER (P < 0.001), which correlated with amount of REM sleep without atonia. Parkinson's disease with RBD was also associated with a higher incidence of cognitive impairment, slowed EEG activity, and orthostatic hypotension. Reduced C-11-MeNER binding correlated with EEG slowing, cognitive performance, and orthostatic hypotension. In conclusion, reduced noradrenergic function in Parkinson's disease was linked to the presence of RBD and associated with cognitive deterioration and orthostatic hypotension. Noradrenergic impairment may contribute to the high prevalence of these non-motor symptoms in Parkinson's disease, and may be of relevance when treating these conditions in Parkinson's disease.
C1 [Sommerauer, Michael; Fedorova, Tatyana D.; Hansen, Allan K.; Knudsen, Karoline; Nahimi, Adjmal; Brooks, David J.; Borghammer, Per] Aarhus Univ Hosp, Dept Nucl Med, Norrebrogade 44,Bldg 10G, DK-8000 Aarhus C, Denmark.
   [Sommerauer, Michael; Fedorova, Tatyana D.; Hansen, Allan K.; Knudsen, Karoline; Nahimi, Adjmal; Brooks, David J.; Borghammer, Per] PET Ctr, Aarhus, Denmark.
   [Sommerauer, Michael] Univ Hosp Cologne, Dept Neurol, Cologne, Germany.
   [Otto, Marit; Jeppesen, Jesper] Aarhus Univ Hosp, Dept Clin Neurophysiol, Aarhus, Denmark.
   [Frederiksen, Yoon; Damholdt, Malene F.] Aarhus Univ, Dept Clin Med, Aarhus, Denmark.
   [Frederiksen, Yoon; Damholdt, Malene F.] Dept Psychol, Aarhus, Denmark.
   [Blicher, Jakob U.] Aarhus Univ, Ctr Functionally Integrat Neurosci, Aarhus, Denmark.
   [Geday, Jacob] Aarhus Univ Hosp, Dept Neurol, Aarhus, Denmark.
   [Brooks, David J.] Imperial Coll London, Dept Med, Div Neurosci, London, England.
   [Brooks, David J.] Newcastle Univ, Div Neurosci, Newcastle, Tyne & Wear, England.
C3 Aarhus University; Aarhus University; University of Cologne; Aarhus
   University; Aarhus University; Aarhus University; Aarhus University;
   Aarhus University; Imperial College London; Newcastle University - UK
RP Borghammer, P (通讯作者)，Aarhus Univ Hosp, Dept Nucl Med, Norrebrogade 44,Bldg 10G, DK-8000 Aarhus C, Denmark.; Borghammer, P (通讯作者)，Aarhus Univ Hosp, PET Ctr, Norrebrogade 44,Bldg 10G, DK-8000 Aarhus C, Denmark.
EM perborgh@rm.dk
RI Frederiksen, Yoon/AAM-7265-2021; Damholdt, Malene
   Flensborg/AGJ-3992-2022; Blicher, Jakob U/E-3037-2010; Borghammer,
   Per/N-2407-2017
OI Frederiksen, Yoon/0000-0001-9318-5689; Damholdt, Malene
   Flensborg/0000-0001-9352-6703; Hansen, Allan
   Kjeldsen/0000-0002-3618-1558; Blicher, Jakob/0000-0003-3443-4790;
   Jeppesen, Jesper/0000-0002-3095-2040; Brooks, David/0000-0003-2602-2518;
   Borghammer, Per/0000-0001-6391-8052
FU Swiss National Science Foundation; Lundbeck Foundation; Lundbeck
   Foundation [R190-2014-4183] Funding Source: researchfish
FX M.S. reports grants from Swiss National Science Foundation, during the
   conduct of the study; A.K.H. reports grants from Lundbeck Foundation,
   during the conduct of the study; D.J.B. reports grants from Lundbeck
   Foundation, grants from Danish Council for Independent Research, grants
   from Danish Parkinson's Society, outside the submitted work; P.B.
   reports grants from Lundbeck Foundation, during the conduct of the
   study; all other authors have nothing to disclose.
CR Bari A, 2013, NEUROPHARMACOLOGY, V64, P53, DOI 10.1016/j.neuropharm.2012.07.020
   Boeve BF, 2007, BRAIN, V130, P2770, DOI 10.1093/brain/awm056
   Bohnen NI, 2015, JAMA NEUROL, V72, P194, DOI 10.1001/jamaneurol.2014.2757
   Braak E, 2001, ACTA NEUROPATHOL, V101, P195
   Cheng HC, 2010, ANN NEUROL, V67, P715, DOI 10.1002/ana.21995
   Fereshtehnejad SM, 2015, JAMA NEUROL, V72, P863, DOI 10.1001/jamaneurol.2015.0703
   Garcia SV, 2017, BRAIN, V140, P414, DOI 10.1093/brain/aww310
   García-Lorenzo D, 2013, BRAIN, V136, P2120, DOI 10.1093/brain/awt152
   Jozwiak N, 2017, SLEEP, V40, DOI 10.1093/sleep/zsx101
   Karimi M, 2013, ANN NEUROL, V73, P390, DOI 10.1002/ana.23798
   Kaufmann Horacio, 2014, Neurology, V83, P328, DOI 10.1212/WNL.0000000000000615
   Kebschull JM, 2016, NEURON, V91, P975, DOI 10.1016/j.neuron.2016.07.036
   Keren NI, 2015, NEUROIMAGE, V113, P235, DOI 10.1016/j.neuroimage.2015.03.020
   Keren NI, 2009, NEUROIMAGE, V47, P1261, DOI 10.1016/j.neuroimage.2009.06.012
   KISH SJ, 1984, ARCH NEUROL-CHICAGO, V41, P612, DOI 10.1001/archneur.1984.04210080020007
   Klassen BT, 2011, NEUROLOGY, V77, P118, DOI 10.1212/WNL.0b013e318224af8d
   Koster DP, 2015, APPL NEUROPSYCH-ADUL, V22, P287, DOI 10.1080/23279095.2014.925902
   Kraemmer J, 2014, MOVEMENT DISORD, V29, P1767, DOI 10.1002/mds.25975
   Kranz GS, 2012, P NATL ACAD SCI USA, V109, pE2000, DOI 10.1073/pnas.1206247109
   Latreille V, 2016, BRAIN, V139, P1189, DOI 10.1093/brain/aww018
   Litvan I, 2011, MOVEMENT DISORD, V26, P1814, DOI 10.1002/mds.23823
   Lu J, 2006, NATURE, V441, P589, DOI 10.1038/nature04767
   McCarter SJ, 2014, SLEEP, V37, P1649, DOI 10.5665/sleep.4074
   Nahimi A, 2018, J NUCL MED, V59, P659, DOI 10.2967/jnumed.117.190975
   Postuma RB, 2008, MOVEMENT DISORD, V23, P1665, DOI 10.1002/mds.22099
   Postuma RB, 2015, MOVEMENT DISORD, V30, P1591, DOI 10.1002/mds.26424
   Rodovalho GV, 2006, NEUROCHEM RES, V31, P259, DOI 10.1007/s11064-005-9015-5
   Schatz IJ, 1996, NEUROLOGY, V46, P1470, DOI 10.1212/wnl.46.5.1470
   Schou M, 2003, NUCL MED BIOL, V30, P707, DOI 10.1016/S0969-8051(03)00079-9
   Schwarz LA, 2015, CURR BIOL, V25, pR1051, DOI 10.1016/j.cub.2015.09.039
   Tomlinson CL, 2010, MOVEMENT DISORD, V25, P2649, DOI 10.1002/mds.23429
   Udow SJ, 2016, J NEUROL NEUROSUR PS, V87, P1311, DOI 10.1136/jnnp-2016-314123
   Vazey EM, 2012, FRONT BEHAV NEUROSCI, V6, DOI 10.3389/fnbeh.2012.00048
   Weintraub D, 2010, NEUROLOGY, V75, P448, DOI 10.1212/WNL.0b013e3181ebdd79
   Yang N, 2014, NEUROSCI LETT, V559, P61, DOI 10.1016/j.neulet.2013.11.037
NR 35
TC 116
Z9 123
U1 1
U2 44
PU OXFORD UNIV PRESS
PI OXFORD
PA GREAT CLARENDON ST, OXFORD OX2 6DP, ENGLAND
SN 0006-8950
EI 1460-2156
J9 BRAIN
JI Brain
PD FEB
PY 2018
VL 141
BP 496
EP 504
DI 10.1093/brain/awx348
PN 2
PG 9
WC Clinical Neurology; Neurosciences
WE Science Citation Index Expanded (SCI-EXPANDED)
SC Neurosciences & Neurology
GA FV0AI
UT WOS:000424217900023
PM 29272343
OA Green Submitted, Bronze
DA 2024-04-10
ER

PT J
AU Whitmer, D
   de Solages, C
   Hill, B
   Yu, H
   Henderson, JM
   Bronte-Stewart, H
AF Whitmer, Diane
   de Solages, Camille
   Hill, Bruce
   Yu, Hong
   Henderson, Jaimie M.
   Bronte-Stewart, Helen
TI High frequency deep brain stimulation attenuates subthalamic and
   cortical rhythms in Parkinson's disease
SO FRONTIERS IN HUMAN NEUROSCIENCE
LA English
DT Article
DE Parkinson's disease; deep brain stimulation (DBS); intracranial EEG;
   subthalamic nucleus; motor cortex; electrocorticography (ECoG); beta
   rhythm; synchrony
ID FIELD POTENTIAL ACTIVITY; PRIMARY MOTOR CORTEX; BASAL GANGLIA;
   CEREBRAL-CORTEX; FUNCTIONAL-ANATOMY; BETA OSCILLATIONS;
   ELECTRICAL-STIMULATION; NUCLEUS; SYNCHRONIZATION; LOCALIZATION
AB Parkinson's disease (PD) is marked by excessive synchronous activity in the beta (8-35 Hz) band throughout the cortico-basal ganglia network. The optimal location of high frequency deep brain stimulation (HF DBS) within the subthalamic nucleus (STN) region and the location of maximal beta hypersynchrony are currently matters of debate. Additionally, the effect of STN HF DBS on neural synchrony in functionally connected regions of motor cortex is unknown and is of great interest.. Scalp EEG studies demonstrated that stimulation of the STN can activate motor cortex antidromically, but the spatial specificity of this effect has not been examined. The present study examined the effect of STN HF DBS on neural synchrony within the cortico-basal ganglia network in patients with PD. We measured local field potentials dorsal to and within the STN of PD patients, and additionally in the motor cortex in a subset of these patients. We used diffusion tensor imaging (DTI) to guide the placement of subdural cortical surface electrodes over the DTI identified origin of the hyper direct pathway (HDP) between motor cortex and the STN. The results demonstrated that local beta power was attenuated during HF DBS both dorsal to and within the STN. The degree of attenuation was monotonic with increased DBS voltages in both locations, but this voltage-dependent effect was greater in the central STN than dorsal to the STN (p<0.05). Cortical signals over the estimated origin of the HDP also demonstrated attenuation of beta hypersynchrony during DBS dorsal to or within STN, whereas signals from non-specific regions of motor cortex were not attenuated. The spatially-specific suppression of beta synchrony in the motor cortex support the hypothesis that DBS may treat Parkinsonism by reducing excessive synchrony in the functionally connected sensorimotor network.
C1 [Bronte-Stewart, Helen] Stanford Univ, Sch Med, Dept Neurol & Neurol Sci, Stanford, CA 94305 USA.
   [Yu, Hong; Henderson, Jaimie M.; Bronte-Stewart, Helen] Stanford Univ, Dept Neurosurg, Stanford, CA 94305 USA.
C3 Stanford University; Stanford University
RP Bronte-Stewart, H (通讯作者)，Stanford Univ, Sch Med, Dept Neurol & Neurol Sci, Rm A343,300 Pasteur Dr, Stanford, CA 94305 USA.
EM hbs@stanford.edu
OI Henderson, Jaimie/0000-0002-3276-2267
FU Robert and Ruth Halperin Foundation; John A. Blume Foundation; Helen M.
   Cahill Award for Research in Parkinson's Disease
FX Support for this study was provided by the Robert and Ruth Halperin
   Foundation, John A. Blume Foundation and Helen M. Cahill Award for
   Research in Parkinson's Disease.
CR ALBIN RL, 1989, TRENDS NEUROSCI, V12, P366, DOI 10.1016/0166-2236(89)90074-X
   ALEXANDER GE, 1986, ANNU REV NEUROSCI, V9, P357, DOI 10.1146/annurev.ne.09.030186.002041
   Ashby P, 2001, CLIN NEUROPHYSIOL, V112, P431, DOI 10.1016/S1388-2457(00)00532-0
   Baker KB, 2002, MOVEMENT DISORD, V17, P969, DOI 10.1002/mds.10206
   Bergman H, 1998, TRENDS NEUROSCI, V21, P32, DOI 10.1016/S0166-2236(97)01151-X
   Bikson M, 2001, J PHYSIOL-LONDON, V531, P181, DOI 10.1111/j.1469-7793.2001.0181j.x
   Brontë-Stewart H, 2010, NEUROSURGERY, V67, P1088, DOI 10.1227/NEU.0b013e3181ecc887
   Bronte-Stewart H, 2009, EXP NEUROL, V215, P20, DOI 10.1016/j.expneurol.2008.09.008
   Brown P, 2001, J NEUROSCI, V21, P1033, DOI 10.1523/JNEUROSCI.21-03-01033.2001
   Butson CR, 2007, NEUROIMAGE, V34, P661, DOI 10.1016/j.neuroimage.2006.09.034
   Butson CR, 2011, NEUROIMAGE, V54, P2096, DOI 10.1016/j.neuroimage.2010.10.059
   CARPENTER MB, 1981, BRAIN RES, V224, P1, DOI 10.1016/0006-8993(81)91113-6
   Cassidy M, 2002, BRAIN, V125, P1235, DOI 10.1093/brain/awf135
   Chen CC, 2006, EXP NEUROL, V198, P214, DOI 10.1016/j.expneurol.2005.11.019
   Courtemanche R, 2003, J NEUROSCI, V23, P11741
   De Solages C, 2011, J NEUROL NEUROSUR PS, V82, P1387, DOI 10.1136/jnnp.2010.223107
   de Solages C, 2010, EXP NEUROL, V221, P260, DOI 10.1016/j.expneurol.2009.11.012
   Deuschl G, 2006, NEW ENGL J MED, V355, P896, DOI 10.1056/NEJMoa060281
   Douglas RJ, 2004, ANNU REV NEUROSCI, V27, P419, DOI 10.1146/annurev.neuro.27.070203.144152
   Elwassif MM, 2006, J NEURAL ENG, V3, P306, DOI 10.1088/1741-2560/3/4/008
   Eusebio A, 2011, J NEUROL NEUROSUR PS, V82, P569, DOI 10.1136/jnnp.2010.217489
   Fogelson N, 2006, CEREB CORTEX, V16, P64, DOI 10.1093/cercor/bhi084
   FREEMAN WJ, 1975, MASS ACTION NERVOUS
   Giannicola G, 2010, EXP NEUROL, V226, P120, DOI 10.1016/j.expneurol.2010.08.011
   Gradinaru V, 2009, SCIENCE, V324, P354, DOI 10.1126/science.1167093
   GROENEWEGEN HJ, 1990, J COMP NEUROL, V294, P607, DOI 10.1002/cne.902940408
   Haider B, 2006, J NEUROSCI, V26, P4535, DOI 10.1523/JNEUROSCI.5297-05.2006
   Hamel W, 2003, J NEUROL NEUROSUR PS, V74, P1036, DOI 10.1136/jnnp.74.8.1036
   Henderson JM, 2008, STEREOT FUNCT NEUROS, V86, P271, DOI 10.1159/000147635
   Herzog J, 2004, MOVEMENT DISORD, V19, P1050, DOI 10.1002/mds.20056
   Hilliard JD, 2011, STEREOT FUNCT NEUROS, V89, P357, DOI 10.1159/000331269
   Hirschmann J, 2011, NEUROIMAGE, V55, P1159, DOI 10.1016/j.neuroimage.2010.11.063
   Holdefer RN, 2010, MOVEMENT DISORD, V25, P2067, DOI 10.1002/mds.23232
   Holloway KL, 2005, J NEUROSURG, V103, P404, DOI 10.3171/jns.2005.103.3.0404
   Ince NF, 2010, NEUROSURGERY, V67, P390, DOI 10.1227/01.NEU.0000372091.64824.63
   KITAI ST, 1981, BRAIN RES, V214, P411, DOI 10.1016/0006-8993(81)91204-X
   Kühn AA, 2008, J NEUROSCI, V28, P6165, DOI 10.1523/JNEUROSCI.0282-08.2008
   Kühn AA, 2009, EXP NEUROL, V215, P380, DOI 10.1016/j.expneurol.2008.11.008
   Kühn AA, 2006, EUR J NEUROSCI, V23, P1956, DOI 10.1111/j.1460-9568.2006.04717.x
   Kühn AA, 2005, EXP NEUROL, V194, P212, DOI 10.1016/j.expneurol.2005.02.010
   Lalo E, 2008, J NEUROSCI, V28, P3008, DOI 10.1523/JNEUROSCI.5295-07.2008
   Lee MS, 2000, YONSEI MED J, V41, P167, DOI 10.3349/ymj.2000.41.2.167
   Li S, 2007, J NEUROPHYSIOL, V98, P3525, DOI 10.1152/jn.00808.2007
   Litvak V, 2011, BRAIN, V134, P359, DOI 10.1093/brain/awq332
   MacKinnon CD, 2005, EUR J NEUROSCI, V21, P1394, DOI 10.1111/j.1460-9568.2005.03952.x
   Magill PJ, 2006, J PHYSIOL-LONDON, V574, P929, DOI 10.1113/jphysiol.2006.110379
   Maks CB, 2009, J NEUROL NEUROSUR PS, V80, P659, DOI 10.1136/jnnp.2007.126219
   Marsden JF, 2001, BRAIN, V124, P378, DOI 10.1093/brain/124.2.378
   Maurice N, 1998, SYNAPSE, V29, P363, DOI 10.1002/(SICI)1098-2396(199808)29:4<363::AID-SYN8>3.0.CO;2-3
   Mera T, 2011, J NEUROSCI METH, V198, P280, DOI 10.1016/j.jneumeth.2011.03.019
   Merrill DR, 2005, J NEUROSCI METH, V141, P171, DOI 10.1016/j.jneumeth.2004.10.020
   Mitra P., 2007, Observed Brain Dynamics, V1st
   Monakow K H, 1978, Exp Brain Res, V33, P395
   Nambu A, 1997, NEUROSCI LETT, V239, P13, DOI 10.1016/S0304-3940(97)00877-X
   Nambu A, 1996, J NEUROSCI, V16, P2671
   NINI A, 1995, J NEUROPHYSIOL, V74, P1800, DOI 10.1152/jn.1995.74.4.1800
   Paek SH, 2011, J KOREAN MED SCI, V26, P1344, DOI 10.3346/jkms.2011.26.10.1344
   PARENT A, 1995, BRAIN RES REV, V20, P91, DOI 10.1016/0165-0173(94)00007-C
   PARENT A, 1995, BRAIN RES REV, V20, P128, DOI 10.1016/0165-0173(94)00008-D
   Plaha P, 2006, BRAIN, V129, P1732, DOI 10.1093/brain/awl127
   RANCK JB, 1975, BRAIN RES, V98, P417, DOI 10.1016/0006-8993(75)90364-9
   Ray NJ, 2008, EXP NEUROL, V213, P108, DOI 10.1016/j.expneurol.2008.05.008
   Raz A, 2000, J NEUROSCI, V20, P8559, DOI 10.1523/JNEUROSCI.20-22-08559.2000
   Raz A, 2001, J NEUROSCI, V21, DOI 10.1523/JNEUROSCI.21-03-j0006.2001
   Reck C, 2009, CLIN NEUROPHYSIOL, V120, P1601, DOI 10.1016/j.clinph.2009.05.018
   RICARDO JA, 1981, BRAIN RES, V214, P43, DOI 10.1016/0006-8993(81)90437-6
   Rizzone M, 2001, J NEUROL NEUROSUR PS, V71, P215, DOI 10.1136/jnnp.71.2.215
   Romanelli P, 2004, STEREOT FUNCT NEUROS, V82, P222, DOI 10.1159/000082778
   ROMANSKY KV, 1979, BRAIN RES, V163, P319, DOI 10.1016/0006-8993(79)90359-7
   Rosa M, 2011, NEUROSIGNALS, V19, P151, DOI 10.1159/000328508
   Rossi L, 2008, BRAIN RES BULL, V76, P512, DOI 10.1016/j.brainresbull.2008.01.023
   Saint-Cyr JA, 2002, J NEUROSURG, V97, P1152, DOI 10.3171/jns.2002.97.5.1152
   SEVERIN CM, 1976, J COMP NEUROL, V166, P491, DOI 10.1002/cne.901660409
   Sharott A, 2005, J PHYSIOL-LONDON, V562, P951, DOI 10.1113/jphysiol.2004.073189
   Trottenberg T, 2007, EXP NEUROL, V205, P287, DOI 10.1016/j.expneurol.2007.01.028
   Voges J, 2002, J NEUROSURG, V96, P269, DOI 10.3171/jns.2002.96.2.0269
   Walden D. B., 1998, SPECTRAL ANAL PHYS A
   Weinberger M, 2006, J NEUROPHYSIOL, V96, P3248, DOI 10.1152/jn.00697.2006
   WELCH PD, 1967, IEEE T ACOUST SPEECH, VAU15, P70, DOI 10.1109/TAU.1967.1161901
   Williams A, 2010, LANCET NEUROL, V9, P581, DOI 10.1016/S1474-4422(10)70093-4
   Williams D, 2002, BRAIN, V125, P1558, DOI 10.1093/brain/awf156
   Wingeier B, 2006, EXP NEUROL, V197, P244, DOI 10.1016/j.expneurol.2005.09.016
   Yelnik J, 2003, J NEUROSURG, V99, P89, DOI 10.3171/jns.2003.99.1.0089
   Yoshida F, 2010, J NEUROL NEUROSUR PS, V81, P885, DOI 10.1136/jnnp.2009.190918
   Zaidel A, 2010, BRAIN, V133, P2007, DOI 10.1093/brain/awq144
NR 85
TC 184
Z9 210
U1 3
U2 53
PU FRONTIERS MEDIA SA
PI LAUSANNE
PA AVENUE DU TRIBUNAL FEDERAL 34, LAUSANNE, CH-1015, SWITZERLAND
SN 1662-5161
J9 FRONT HUM NEUROSCI
JI Front. Hum. Neurosci.
PD JUN 4
PY 2012
VL 6
AR 155
DI 10.3389/fnhum.2012.00155
PG 18
WC Neurosciences; Psychology
WE Science Citation Index Expanded (SCI-EXPANDED)
SC Neurosciences & Neurology; Psychology
GA 953JG
UT WOS:000304862500001
PM 22675296
OA Green Published, gold
DA 2024-04-10
ER

PT J
AU Niccolai, V
   van Dijk, H
   Franzkowiak, S
   Finis, J
   Südmeyer, M
   Jonas, M
   Thomalla, G
   Siebner, HR
   Müller-Vahl, K
   Münchau, A
   Schnitzler, A
   Biermann-Ruben, K
AF Niccolai, Valentina
   van Dijk, Hanneke
   Franzkowiak, Stephanie
   Finis, Jennifer
   Suedmeyer, Martin
   Jonas, Melanie
   Thomalla, Goetz
   Siebner, Hartwig Roman
   Mueller-Vahl, Kirsten
   Muenchau, Alexander
   Schnitzler, Alfons
   Biermann-Ruben, Katja
TI Increased beta rhythm as an indicator of inhibitory mechanisms in
   tourette syndrome
SO MOVEMENT DISORDERS
LA English
DT Article
DE Tourette syndrome; oscillations; beta; inhibition; attention
ID MOTOR CORTEX; CORTICOSPINAL SYSTEM; MOVEMENT PREPARATION; OSCILLATORY
   ACTIVITY; VOLUNTARY MOVEMENTS; TIC SEVERITY; EXCITABILITY; EEG; TASK;
   SCALE
AB BackgroundInhibitory oscillatory mechanisms subserving tic compensation have been put forward in Tourette syndrome. Modulation of the beta rhythm (15-25Hz) as the well-established oscillatory movement execution-inhibition indicator was tested during a cognitive-motor task in patients with Tourette syndrome.
   MethodsPerforming a Go/NoGo task, 12 patients with Tourette syndrome and 12 matched controls were recorded using whole-head magnetoencephalography.
   ResultsCompared to healthy participants, patients showed less beta suppression in the sensorimotor area and enhanced beta power in parieto-occipital brain regions contralaterally to the response hand. Average beta power and power gain correlated negatively with tic severity.
   ConclusionsIncreased motor inhibitory as well as visuomotor attentional processes are likely to subserve tic compensation. Correlational results suggest that stronger inhibitory compensation accompanies less tic severity. (c) 2016 International Parkinson and Movement Disorder Society
C1 [Niccolai, Valentina; van Dijk, Hanneke; Franzkowiak, Stephanie; Finis, Jennifer; Suedmeyer, Martin; Schnitzler, Alfons; Biermann-Ruben, Katja] Univ Dusseldorf, Inst Clin Neurosci & Med Psychol, Fac Med, D-40225 Dusseldorf, Germany.
   [Jonas, Melanie] Univ Hamburg, Dept Psychol, Hamburg, Germany.
   [Thomalla, Goetz] Univ Med Ctr Hamburg Eppendorf UKE, Dept Neurol, Hamburg, Germany.
   [Siebner, Hartwig Roman] Copenhagen Univ Hosp, Danish Res Ctr Magnet Resonance, Copenhagen, Denmark.
   [Siebner, Hartwig Roman] Univ Copenhagen, Bispebjerg Hosp, Dept Neurol, DK-1168 Copenhagen, Denmark.
   [Mueller-Vahl, Kirsten] Hannover Med Sch, Clin Psychiat Social Psychiat & Psychotherapy, Hannover, Germany.
   [Muenchau, Alexander] Univ Lubeck, Dept Pediat & Adult Movement Disorders & Neuropsy, Lubeck, Germany.
C3 Heinrich Heine University Dusseldorf; University of Hamburg; University
   of Hamburg; University Medical Center Hamburg-Eppendorf; University of
   Copenhagen; University of Copenhagen; Bispebjerg Hospital; Hannover
   Medical School; University of Lubeck
RP Niccolai, V (通讯作者)，Univ Dusseldorf, Inst Klin Neurowissensch & Med Psychol, Gebaude 23-02-03-47,Univ Str 1, D-40225 Dusseldorf, Germany.
EM Valentina.Niccolai@hhu.de
RI Biermann-Ruben, Katja/ITV-1598-2023; Siebner, Hartwig
   Roman/ISS-8209-2023; Thomalla, Götz/HPB-8558-2023; Schnitzler,
   Alfons/AAT-1054-2021; Schnitzler, Alfons/Q-5520-2019
OI Siebner, Hartwig Roman/0000-0002-3756-9431; Thomalla,
   Götz/0000-0002-4785-1449; Schnitzler, Alfons/0000-0002-6414-7939;
   Schnitzler, Alfons/0000-0002-6414-7939; Muller-Vahl,
   Kirsten/0000-0002-7181-7419
FU Deutsche Forschungsgemeinschaft (DFG) [MU 1692/2-1, SCHN 592/1-2, SFB
   991/B03]
FX The study was funded by the Deutsche Forschungsgemeinschaft (DFG; MU
   1692/2-1, SCHN 592/1-2, and SFB 991/B03).
CR Androulidakis AG, 2007, EUR J NEUROSCI, V25, P3758, DOI 10.1111/j.1460-9568.2007.05620.x
   [Anonymous], 2013, DIAGNOSTIC STAT MANU
   [Anonymous], 2009, DIAGN STAT MAN MENT, V4th
   Baker SN, 1997, J PHYSIOL-LONDON, V501, P225, DOI 10.1111/j.1469-7793.1997.225bo.x
   Bastos AM, 2015, NEURON, V85, P390, DOI 10.1016/j.neuron.2014.12.018
   Bauer M, 2012, CURR BIOL, V22, P397, DOI 10.1016/j.cub.2012.01.022
   Biermann-Ruben K, 2012, NEUROIMAGE, V63, P119, DOI 10.1016/j.neuroimage.2012.06.059
   Brovelli A, 2004, P NATL ACAD SCI USA, V101, P9849, DOI 10.1073/pnas.0308538101
   Draper A, 2015, J NEUROPSYCHOL, V9, P33, DOI 10.1111/jnp.12033
   Draper A, 2014, CURR BIOL, V24, P2343, DOI 10.1016/j.cub.2014.08.038
   Engel AK, 2010, CURR OPIN NEUROBIOL, V20, P156, DOI 10.1016/j.conb.2010.02.015
   Formaggio E, 2010, MAGN RESON IMAGING, V28, P1403, DOI 10.1016/j.mri.2010.06.030
   Formaggio E, 2008, BRAIN TOPOGR, V21, P100, DOI 10.1007/s10548-008-0058-1
   Franzkowiak S, 2010, MOVEMENT DISORD, V25, P1960, DOI 10.1002/mds.23186
   Ganos C, 2014, MOVEMENT DISORD, V29, P1532, DOI 10.1002/mds.25944
   Ganos C, 2013, NEUROSCI BIOBEHAV R, V37, P1050, DOI 10.1016/j.neubiorev.2012.11.004
   Goetz CG, 1999, MOVEMENT DISORD, V14, P502, DOI 10.1002/1531-8257(199905)14:3<502::AID-MDS1020>3.0.CO;2-G
   Heise KF, 2010, BRAIN, V133, P580, DOI 10.1093/brain/awp299
   Hong HJ, 2013, J CHILD NEUROL, V28, P615, DOI 10.1177/0883073812450317
   Jackson SR, 2013, J NEUROPSYCHOL, V7, P29, DOI 10.1111/j.1748-6653.2012.02033.x
   Jackson SR, 2011, CURR BIOL, V21, P580, DOI 10.1016/j.cub.2011.02.047
   Johannes S, 2001, ACTA NEUROL SCAND, V104, P36, DOI 10.1034/j.1600-0404.2001.00308.x
   Joundi RA, 2012, CURR BIOL, V22, P403, DOI 10.1016/j.cub.2012.01.024
   Jung J, 2013, NEUROSCI BIOBEHAV R, V37, P1016, DOI 10.1016/j.neubiorev.2012.08.009
   Jung TP, 2000, PSYCHOPHYSIOLOGY, V37, P163, DOI 10.1017/S0048577200980259
   Kilavik BE, 2013, EXP NEUROL, V245, P15, DOI 10.1016/j.expneurol.2012.09.014
   Koelewijn T, 2008, NEUROIMAGE, V40, P767, DOI 10.1016/j.neuroimage.2007.12.018
   LECKMAN JF, 1989, J AM ACAD CHILD PSY, V28, P566, DOI 10.1097/00004583-198907000-00015
   Maris E, 2007, J NEUROSCI METH, V164, P177, DOI 10.1016/j.jneumeth.2007.03.024
   MCMANUS IC, 1987, PSYCHOL MED, V17, P523, DOI 10.1017/S0033291700025125
   Nakata H, 2013, CLIN NEUROPHYSIOL, V124, P273, DOI 10.1016/j.clinph.2012.06.019
   OLDFIELD RC, 1971, NEUROPSYCHOLOGIA, V9, P97, DOI 10.1016/0028-3932(71)90067-4
   Oostenveld R, 2011, COMPUT INTEL NEUROSC, V2011, DOI 10.1155/2011/156869
   Orth M, 2005, BRAIN, V128, P1292, DOI 10.1093/brain/awh473
   Orth M, 2008, BIOL PSYCHIAT, V64, P248, DOI 10.1016/j.biopsych.2007.12.009
   Pfurtscheller G, 1999, CLIN NEUROPHYSIOL, V110, P1842, DOI 10.1016/S1388-2457(99)00141-8
   Retz-Junginger P, 2002, NERVENARZT, V73, P830, DOI 10.1007/s00115-001-1215-x
   Robertson MM, 1999, NEUROLOGY, V53, P2108, DOI 10.1212/WNL.53.9.2108
   Salmelin R, 1995, NEUROIMAGE, V2, P237, DOI 10.1006/nimg.1995.1031
   Serrien DJ, 2005, BRAIN, V128, P116, DOI 10.1093/brain/awh318
   Shprecher DR, 2014, TREMOR OTHER HYPERK, V4, DOI 10.7916/D8HD7SV6
   Singh KD, 2002, NEUROIMAGE, V16, P103, DOI 10.1006/nimg.2001.1050
   Solis-Escalante T, 2012, CLIN NEUROPHYSIOL, V123, P1182, DOI 10.1016/j.clinph.2012.01.013
   Spinks RL, 2008, J NEUROSCI, V28, P10961, DOI 10.1523/JNEUROSCI.1956-08.2008
   Swann N, 2009, J NEUROSCI, V29, P12675, DOI 10.1523/JNEUROSCI.3359-09.2009
   Thomalla G, 2014, BRAIN, V137, P122, DOI 10.1093/brain/awt288
   Tinaz S, 2014, HUM BRAIN MAPP, V35, P5834, DOI 10.1002/hbm.22588
   Tzourio-Mazoyer N, 2002, NEUROIMAGE, V15, P273, DOI 10.1006/nimg.2001.0978
   Werner CJ, 2011, HUM BRAIN MAPP, V32, P2014, DOI 10.1002/hbm.21175
   Yael D, 2015, MOVEMENT DISORD, V30, P1171, DOI 10.1002/mds.26304
   Zavala B, 2015, MOVEMENT DISORD, V30, P328, DOI 10.1002/mds.26072
   Zhang Y, 2008, NEUROSCIENCE, V156, P238, DOI 10.1016/j.neuroscience.2008.06.061
NR 52
TC 13
Z9 13
U1 0
U2 9
PU WILEY
PI HOBOKEN
PA 111 RIVER ST, HOBOKEN 07030-5774, NJ USA
SN 0885-3185
EI 1531-8257
J9 MOVEMENT DISORD
JI Mov. Disord.
PD MAR
PY 2016
VL 31
IS 3
BP 384
EP 392
DI 10.1002/mds.26454
PG 9
WC Clinical Neurology
WE Science Citation Index Expanded (SCI-EXPANDED)
SC Neurosciences & Neurology
GA DG7SR
UT WOS:000372284500021
PM 26649991
DA 2024-04-10
ER

PT J
AU Desmurget, M
   Sirigu, A
AF Desmurget, Michel
   Sirigu, Angela
TI A parietal-premotor network for movement intention and motor awareness
SO TRENDS IN COGNITIVE SCIENCES
LA English
DT Review
ID HIGH-RESOLUTION EEG; EVENT-RELATED FMRI; VOLUNTARY MOVEMENTS;
   SUPPLEMENTARY-MOTOR; PARKINSONS-DISEASE; REACHING MOVEMENTS;
   ELECTRICAL-STIMULATION; HUMAN VOLITION; CORTEX; ADAPTATION
AB It is commonly assumed that we are conscious of our movements mainly because we can sense ourselves moving as ongoing peripheral information coming from our muscles and retina reaches the brain. Recent evidence, however, suggests that, contrary to common beliefs, conscious intention to move is independent of movement execution per se. We propose that during movement execution it is our initial intentions that we are mainly aware of. Furthermore, the experience of moving as a conscious act is associated with increased activity in a specific brain region: the posterior parietal cortex. We speculate that movement intention and awareness are generated and monitored in this region. We put forward a general framework of the cognitive and neural processes involved in movement intention and motor awareness.
C1 [Desmurget, Michel; Sirigu, Angela] CNRS, UMR 5229, Ctr Neurosci Cognit, Bron, France.
   [Desmurget, Michel; Sirigu, Angela] Univ Lyon 1, F-69365 Lyon, France.
C3 Centre National de la Recherche Scientifique (CNRS); CNRS - National
   Institute for Biology (INSB); Universite Claude Bernard Lyon 1;
   Universite Claude Bernard Lyon 1
RP Sirigu, A (通讯作者)，CNRS, UMR 5229, Ctr Neurosci Cognit, Bron, France.
EM sirigu@isc.cnrs.fr
RI Sirigu, Angela/L-4683-2017; Desmurget, Michel/L-2401-2017
CR Albert F, 2006, EXP BRAIN RES, V172, P163, DOI 10.1007/s00221-005-0325-2
   [Anonymous], [No title captured]
   Appelros P, 2007, EUR J NEUROL, V14, P54, DOI 10.1111/j.1468-1331.2006.01544.x
   Assal F, 2007, ANN NEUROL, V62, P301, DOI 10.1002/ana.21173
   Ball T, 1999, NEUROIMAGE, V10, P682, DOI 10.1006/nimg.1999.0507
   Ballanger B, 2006, MOVEMENT DISORD, V21, P1490, DOI 10.1002/mds.20987
   Berti A, 2005, SCIENCE, V309, P488, DOI 10.1126/science.1110625
   Berti A., 2007, SENSORIMOTOR FDN HIG, P163
   Bisiach E., 1991, AWARENESS DEFICIT BR, P17
   Blakemore SJ, 2003, CURR OPIN NEUROBIOL, V13, P219, DOI 10.1016/S0959-4388(03)00043-6
   Brass M, 2008, NEUROSCIENTIST, V14, P319, DOI 10.1177/1073858408317417
   CAROTA F, 2009, CONSCIOUS W IN PRESS
   Christensen MS, 2007, NAT NEUROSCI, V10, P417, DOI 10.1038/nn1873
   Crapse TB, 2008, NAT REV NEUROSCI, V9, P587, DOI 10.1038/nrn2457
   Desmurget M, 2000, TRENDS COGN SCI, V4, P423, DOI 10.1016/S1364-6613(00)01537-0
   Desmurget M, 2005, J EXP PSYCHOL HUMAN, V31, P1510, DOI 10.1037/0096-1523.31.6.1510
   Desmurget M, 2004, EUR J NEUROSCI, V19, P2871, DOI 10.1111/j.0953-816X.2004.03395.x
   Desmurget M, 1999, NAT NEUROSCI, V2, P563, DOI 10.1038/9219
   DESMURGET M, 2003, COGNITIVE NEUROSCIEN, P289
   Desmurget M, 2009, SCIENCE, V324, P811, DOI 10.1126/science.1169896
   Duffau H, 2005, LANCET NEUROL, V4, P476, DOI 10.1016/S1474-4422(05)70140-X
   Duffau H, 2005, BRAIN, V128, P797, DOI 10.1093/brain/awh423
   Eimer M, 1998, BEHAV RES METH INS C, V30, P146, DOI 10.3758/BF03209424
   Fogassi L, 1999, EXP BRAIN RES, V128, P194, DOI 10.1007/s002210050835
   Fotopoulou A, 2008, BRAIN, V131, P3432, DOI 10.1093/brain/awn225
   Fourneret P, 1998, NEUROPSYCHOLOGIA, V36, P1133, DOI 10.1016/S0028-3932(98)00006-2
   FRIED I, 1991, J NEUROSCI, V11, P3656
   Frith CD, 2000, PHILOS T R SOC B, V355, P1771, DOI 10.1098/rstb.2000.0734
   Giraux P, 2003, NEUROIMAGE, V20, pS107, DOI 10.1016/j.neuroimage.2003.09.024
   Goffart L, 2003, ANN NY ACAD SCI, V1004, P220, DOI 10.1196/annals.1303.019
   GOLDBERG G, 1981, ARCH NEUROL-CHICAGO, V38, P683, DOI 10.1001/archneur.1981.00510110043004
   Graziano M, 2006, ANNU REV NEUROSCI, V29, P105, DOI 10.1146/annurev.neuro.29.051605.112924
   Guigon E, 2008, EUR J NEUROSCI, V27, P1003, DOI 10.1111/j.1460-9568.2008.06028.x
   Guigon E, 2007, J NEUROPHYSIOL, V97, P331, DOI 10.1152/jn.00290.2006
   Haggard P, 2002, NAT NEUROSCI, V5, P382, DOI 10.1038/nn827
   Haggard P, 1999, EXP BRAIN RES, V126, P128, DOI 10.1007/s002210050722
   Haggard P, 1999, EXP BRAIN RES, V127, P102, DOI 10.1007/s002210050778
   Haggard P, 2009, SCIENCE, V324, P731, DOI 10.1126/science.1173827
   Haggard P, 2008, NAT REV NEUROSCI, V9, P934, DOI 10.1038/nrn2497
   HAGLUND MM, 1993, J NEUROSURG, V78, P785, DOI 10.3171/jns.1993.78.5.0785
   HUMMELSHEIM H, 1988, EXP BRAIN RES, V69, P289
   IKEDA A, 1992, BRAIN, V115, P1017, DOI 10.1093/brain/115.4.1017
   JAHANSHAHI M, 1995, BRAIN, V118, P913, DOI 10.1093/brain/118.4.913
   JANKOWSKA E, 1975, J PHYSIOL-LONDON, V249, P617, DOI 10.1113/jphysiol.1975.sp011034
   KLOCKGETHER T, 1995, MOVEMENT DISORD, V10, P460, DOI 10.1002/mds.870100410
   Kringelbach ML, 2005, NAT REV NEUROSCI, V6, P691, DOI 10.1038/nrn1747
   Kristeva R, 2006, NEUROIMAGE, V31, P677, DOI 10.1016/j.neuroimage.2005.12.053
   Lafargue G, 2003, EUR J NEUROSCI, V17, P2741, DOI 10.1046/j.1460-9568.2003.02700.x
   Lau HC, 2004, SCIENCE, V303, P1208, DOI 10.1126/science.1090973
   LIBET B, 1983, BRAIN, V106, P623, DOI 10.1093/brain/106.3.623
   Malfait N, 2004, J NEUROSCI, V24, P8084, DOI 10.1523/JNEUROSCI.1742-04.2004
   Michel C, 2007, J COGNITIVE NEUROSCI, V19, P341, DOI 10.1162/jocn.2007.19.2.341
   Ogawa K, 2007, CORTEX, V43, P289, DOI 10.1016/S0010-9452(08)70455-6
   Orfei MD, 2007, BRAIN, V130, P3075, DOI 10.1093/brain/awm106
   Pellijeff A, 2006, NEUROPSYCHOLOGIA, V44, P2685, DOI 10.1016/j.neuropsychologia.2006.01.009
   Penfield W, 1937, BRAIN, V60, P389, DOI 10.1093/brain/60.4.389
   Richter H, 2002, EXP BRAIN RES, V144, P445, DOI 10.1007/s00221-002-1097-6
   Sarlegna FR, 2006, BRAIN RES BULL, V69, P404, DOI 10.1016/j.brainresbull.2006.02.005
   Scepkowski Lisa A, 2003, Behav Cogn Neurosci Rev, V2, P261, DOI 10.1177/1534582303260119
   Searle JR, 2000, ANNU REV NEUROSCI, V23, P557, DOI 10.1146/annurev.neuro.23.1.557
   Sekiyama K, 2000, NATURE, V407, P374, DOI 10.1038/35030096
   SELEMON LD, 1988, J NEUROSCI, V8, P4049
   Singer W, 2001, ANN NY ACAD SCI, V929, P123
   SIRIGU A, 1995, CORTEX, V31, P41, DOI 10.1016/S0010-9452(13)80104-9
   Sirigu A, 1996, SCIENCE, V273, P1564, DOI 10.1126/science.273.5281.1564
   Sirigu A, 1999, BRAIN, V122, P1867, DOI 10.1093/brain/122.10.1867
   Sirigu A, 2004, NAT NEUROSCI, V7, P80, DOI 10.1038/nn1160
   Soon CS, 2008, NAT NEUROSCI, V11, P543, DOI 10.1038/nn.2112
   Stark E, 2007, J NEUROPHYSIOL, V97, P3351, DOI 10.1152/jn.01328.2006
   STRATTON G, 1897, PSYCHOL REV, V341, P463
   Thobois S, 2007, NEUROIMAGE, V37, P243, DOI 10.1016/j.neuroimage.2007.04.049
   Todorov E, 2004, NAT NEUROSCI, V7, P907, DOI 10.1038/nn1309
   Tolias AS, 2005, NEURON, V48, P901, DOI 10.1016/j.neuron.2005.11.034
   Turner RS, 2005, J NEUROSCI, V25, P2965, DOI 10.1523/JNEUROSCI.4036-04.2005
   Wolpert DM, 2001, CURR BIOL, V11, pR729, DOI 10.1016/S0960-9822(01)00432-8
   WOLPERT DM, 1995, SCIENCE, V269, P1880, DOI 10.1126/science.7569931
   Wolpert DM, 1998, NAT NEUROSCI, V1, P529, DOI 10.1038/2245
NR 77
TC 272
Z9 289
U1 3
U2 59
PU ELSEVIER SCIENCE LONDON
PI LONDON
PA 84 THEOBALDS RD, LONDON WC1X 8RR, ENGLAND
SN 1364-6613
EI 1879-307X
J9 TRENDS COGN SCI
JI TRENDS COGN. SCI.
PD OCT
PY 2009
VL 13
IS 10
BP 411
EP 419
DI 10.1016/j.tics.2009.08.001
PG 9
WC Behavioral Sciences; Neurosciences; Psychology, Experimental
WE Science Citation Index Expanded (SCI-EXPANDED); Social Science Citation Index (SSCI)
SC Behavioral Sciences; Neurosciences & Neurology; Psychology
GA 504ZF
UT WOS:000270656300001
PM 19748304
DA 2024-04-10
ER

PT J
AU Verleger, R
   Hagenah, J
   Weiss, M
   Ewers, T
   Heberlein, I
   Pramstaller, PP
   Siebner, HR
   Klein, C
AF Verleger, Rolf
   Hagenah, Johann
   Weiss, Manuel
   Ewers, Thomas
   Heberlein, Ilse
   Pramstaller, Peter P.
   Siebner, Hartwig R.
   Klein, Christine
TI Responsiveness to distracting stimuli, though increased in Parkinson's
   disease, is decreased in asymptomatic PINK1 and Parkin mutation carriers
SO NEUROPSYCHOLOGIA
LA English
DT Article
DE Parkinson's disease; PINK1 mutation; Parkin mutation; Flankers task;
   LRP; ERP
ID AGE-RELATED DIFFERENCES; BASAL GANGLIA; PSYCHOPHYSIOLOGICAL ANALYSES;
   SUBLIMINAL INFORMATION; SELECTIVE ATTENTION; COGNITIVE FUNCTION;
   STRATEGIC CONTROL; ACTIVATION; POTENTIALS; RESPONSES
AB Patients with Parkinson's disease (PD) are more sensitive than healthy controls to response-triggering by irrelevant flanking stimuli in speeded choice-response tasks. This increased responsiveness may either indicate a lack of executive control or reflect compensatory efforts to cope with the reduced internal motor drive. Of interest in this context is whether responsiveness is already enhanced in the presymptomatic stage of PD. To address these questions, we studied a group of non-manifesting carriers of heterozygous Parkin and PINK1 mutations while they performed a choice-response task with response-compatible or incompatible flankers. These mutation carriers may be considered a model for pre-clinical PD because the mutant allele leads to a latent nigrostriatal dysfunction and may increase the risk for PD. For comparison, we studied groups of medicated patients with idiopathic PD and of healthy persons age-matched to the mutation carriers and to the patients.
   Measurements of reaction time, error rate, and the lateralized readiness potential of the EEG provided converging evidence that the mutation carriers were less responsive to distracting flankers than their healthy control group. In contrast, PD patients were more distractible by flankers than their control group, which replicated previous results. Mutation carriers also showed a smaller N2 component of the event-related EEG potential in trials with incompatible flankers relative to their control group, which might indicate reduced inhibitory control.
   We hypothesize that faulty executive control is the primary deficit, reflected by the reduced N2 component in the mutation carriers. To compensate for this deficit, mutation carriers change their strategy of speed-accuracy trade-off, in order to dampen the excitability of their lateral motor system. Disease progression might prevent symptomatic PD patients from using this compensatory mechanism, leading to increased disinhibition of their lateral motor system. (C) 2009 Elsevier Ltd. All rights reserved.
C1 [Verleger, Rolf; Hagenah, Johann; Weiss, Manuel; Ewers, Thomas; Klein, Christine] Univ Lubeck, Neurol Klin, D-23538 Lubeck, Germany.
   [Heberlein, Ilse] Univ Lubeck, Inst Social Med, D-23538 Lubeck, Germany.
   [Pramstaller, Peter P.] European Acad Bozen, Inst Med Genet, Bolzano, Italy.
   [Siebner, Hartwig R.] Hvidovre Univ Hosp, Danish Res Ctr Magnet Resonance, Copenhagen, Denmark.
C3 University of Lubeck; University of Lubeck; European Academy of
   Bozen-Bolzano; University of Copenhagen
RP Verleger, R (通讯作者)，Univ Lubeck, Neurol Klin, D-23538 Lubeck, Germany.
EM rolf.verleger@neuro.uni-luebeck.de
RI Pramstaller, Peter P/C-2357-2008; Klein, Christine/AGK-8003-2022;
   Siebner, Hartwig Roman/ISS-8209-2023
OI Siebner, Hartwig Roman/0000-0002-3756-9431; Pramstaller, Peter
   P/0000-0002-9831-8302; Klein, Christine/0000-0003-2102-3431
FU Volkswagen Foundation; Hermann and Lilly Schilling Foundation; European
   Union; German Federal Ministry for Education and Research; center
   NeuroImage Nord
FX This research was supported by the Volkswagen Foundation providing a
   Lichtenberg Grant to Christine Klein, by the Hermann and Lilly Schilling
   Foundation, the European Union ("GenePark: Genomic biomarkers for
   Parkinson's disease"), and by the German Federal Ministry for Education
   and Research funding Hartwig Siebner as part of its support for the
   center NeuroImage Nord. We are grateful to Stefani Gorgen for her help
   in EEG recording, to Kathrin Reetz for setting the organizational
   framework of the family studies, to Andreas Sprenger for help in data
   analysis, and to all participants for their time.
CR Binkofski F, 2007, NEUROLOGY, V69, P842, DOI 10.1212/01.wnl.0000267844.72421.6c
   BROWN RG, 1990, TRENDS NEUROSCI, V13, P21, DOI 10.1016/0166-2236(90)90058-I
   Buhmann C, 2005, BRAIN, V128, P2281, DOI 10.1093/brain/awh572
   COLES MGH, 1985, J EXP PSYCHOL HUMAN, V11, P529, DOI 10.1037/0096-1523.11.5.529
   Cools R, 2001, BRAIN, V124, P2503, DOI 10.1093/brain/124.12.2503
   COOPER JA, 1992, BRAIN, V115, P1701, DOI 10.1093/brain/115.6.1701
   Dubois B, 1997, J NEUROL, V244, P2, DOI 10.1007/pl00007725
   Falkenstein M, 2001, NEUROREPORT, V12, P157, DOI 10.1097/00001756-200101220-00039
   Folstein JR, 2008, PSYCHOPHYSIOLOGY, V45, P152, DOI 10.1111/j.1469-8986.2007.00602.x
   Franz EA, 2002, BRAIN, V125, P1733, DOI 10.1093/brain/awf192
   GOTHAM AM, 1988, BRAIN, V111, P299, DOI 10.1093/brain/111.2.299
   GRATTON G, 1992, J EXP PSYCHOL GEN, V121, P480, DOI 10.1037/0096-3445.121.4.480
   Hagenah JM, 2007, J NEUROL, V254, P1407, DOI 10.1007/s00415-007-0567-y
   Hedrich K, 2006, ARCH NEUROL-CHICAGO, V63, P833, DOI 10.1001/archneur.63.6.833
   Helmstaedter C., 2001, VLMT VERBALER LERN U
   Hilker R, 2001, ANN NEUROL, V49, P367, DOI 10.1002/ana.74
   Jaskowski P, 2003, J COGNITIVE NEUROSCI, V15, P911, DOI 10.1162/089892903322370825
   Khan NL, 2002, BRAIN, V125, P2248, DOI 10.1093/brain/awf237
   Klein C, 2007, CURR OPIN NEUROL, V20, P453, DOI 10.1097/WCO.0b013e3281e6692b
   Klein C, 2007, LANCET NEUROL, V6, P652, DOI 10.1016/S1474-4422(07)70174-6
   Maddox WT, 2005, J COGNITIVE NEUROSCI, V17, P707, DOI 10.1162/0898929053747630
   Marí-Beffa P, 2005, NEUROPSYCHOLOGIA, V43, P638, DOI 10.1016/j.neuropsychologia.2004.07.006
   Mattler U, 2003, EXP BRAIN RES, V151, P272, DOI 10.1007/s00221-003-1486-5
   Mcnab F, 2008, NAT NEUROSCI, V11, P103, DOI 10.1038/nn2024
   MILLER J, 1991, PERCEPT PSYCHOPHYS, V49, P270, DOI 10.3758/BF03214311
   Mortimer J A, 1990, Alzheimer Dis Assoc Disord, V4, P129
   O'Brien C. F., 1993, COGNITIVE DISORDERS, P253
   OLDFIELD RC, 1971, NEUROPSYCHOLOGIA, V9, P97, DOI 10.1016/0028-3932(71)90067-4
   PILLON B, 1989, NEUROLOGY, V39, P762, DOI 10.1212/WNL.39.6.762
   Praamstra P, 1998, BRAIN, V121, P167, DOI 10.1093/brain/121.1.167
   Praamstra P, 1999, MOVEMENT DISORD, V14, P790, DOI 10.1002/1531-8257(199909)14:5<790::AID-MDS1011>3.0.CO;2-A
   Praamstra P, 2001, J COGNITIVE NEUROSCI, V13, P31, DOI 10.1162/089892901564153
   Pramstaller PP, 2005, ANN NEUROL, V58, P411, DOI 10.1002/ana.20587
   ROBERTSON C, 1990, J NEUROL NEUROSUR PS, V53, P583, DOI 10.1136/jnnp.53.7.583
   Samuel M, 1997, BRAIN, V120, P963, DOI 10.1093/brain/120.6.963
   Seiss E, 2006, NEUROPSYCHOLOGIA, V44, P869, DOI 10.1016/j.neuropsychologia.2005.09.001
   Seiss E, 2004, BRAIN, V127, P330, DOI 10.1093/brain/awh043
   STAM CJ, 1993, BRAIN, V116, P1139, DOI 10.1093/brain/116.5.1139
   Stemmer B, 2007, CLIN NEUROPHYSIOL, V118, P1223, DOI 10.1016/j.clinph.2007.02.019
   Sun M, 2006, ARCH NEUROL-CHICAGO, V63, P826, DOI 10.1001/archneur.63.6.826
   Tombaugh TN, 2004, ARCH CLIN NEUROPSYCH, V19, P203, DOI 10.1016/S0887-6177(03)00039-8
   VIEREGGE P, 1994, COGNITIVE BRAIN RES, V2, P117, DOI 10.1016/0926-6410(94)90008-6
   VRIEZEN ER, 1990, NEUROPSYCHOLOGIA, V28, P1283, DOI 10.1016/0028-3932(90)90044-O
   Walter U, 2004, MOVEMENT DISORD, V19, P1445, DOI 10.1002/mds.20232
   Wascher E, 1999, J COGNITIVE NEUROSCI, V11, P214, DOI 10.1162/089892999563346
   Wascher E, 1997, BRAIN, V120, P1355, DOI 10.1093/brain/120.8.1355
   Wild-Wall N, 2008, BRAIN RES, V1211, P72, DOI 10.1016/j.brainres.2008.03.025
   Willemssen R, 2004, PSYCHOPHYSIOLOGY, V41, P762, DOI 10.1111/j.1469-8986.2004.00201.x
   Wolbers T, 2006, CEREB CORTEX, V16, P857, DOI 10.1093/cercor/bhj029
   Wylie SA, 2009, NEUROPSYCHOLOGIA, V47, P145, DOI 10.1016/j.neuropsychologia.2008.08.001
   Wylie SA, 2005, NEUROPSYCHOLOGIA, V43, P1033, DOI 10.1016/j.neuropsychologia.2004.10.008
   ZEEF EJ, 1993, PSYCHOPHYSIOLOGY, V30, P138, DOI 10.1111/j.1469-8986.1993.tb01727.x
   Zeef EJ, 1996, PSYCHOPHYSIOLOGY, V33, P555, DOI 10.1111/j.1469-8986.1996.tb02432.x
NR 53
TC 18
Z9 21
U1 0
U2 8
PU PERGAMON-ELSEVIER SCIENCE LTD
PI OXFORD
PA THE BOULEVARD, LANGFORD LANE, KIDLINGTON, OXFORD OX5 1GB, ENGLAND
SN 0028-3932
J9 NEUROPSYCHOLOGIA
JI Neuropsychologia
PD JAN
PY 2010
VL 48
IS 2
BP 467
EP 476
DI 10.1016/j.neuropsychologia.2009.10.004
PG 10
WC Behavioral Sciences; Neurosciences; Psychology, Experimental
WE Science Citation Index Expanded (SCI-EXPANDED); Social Science Citation Index (SSCI)
SC Behavioral Sciences; Neurosciences & Neurology; Psychology
GA 553MR
UT WOS:000274371700013
PM 19822161
DA 2024-04-10
ER

PT J
AU van de Beek, M
   van Steenoven, I
   van der Zande, JJ
   Porcelijn, I
   Barkhof, F
   Stam, CJ
   Raijmakers, PGHM
   Scheltens, P
   Teunissen, CE
   van der Flier, WM
   Lemstra, AW
AF van de Beek, M.
   van Steenoven, I
   van der Zande, J. J.
   Porcelijn, I
   Barkhof, F.
   Stam, C. J.
   Raijmakers, P. G. H. M.
   Scheltens, P.
   Teunissen, C. E.
   van der Flier, W. M.
   Lemstra, A. W.
TI Characterization of symptoms and determinants of disease burden in
   dementia with Lewy bodies: DEvELOP design and baseline results
SO ALZHEIMERS RESEARCH & THERAPY
LA English
DT Article
DE Dementia with Lewy bodies; Clinical manifestation; Disease burden;
   Dementia; Quality of life; Caregiver burden; IADL
ID QUALITY-OF-LIFE; MILD COGNITIVE IMPAIRMENT; ALZHEIMERS-DISEASE; BODY
   DEMENTIA; DIAGNOSIS; ASSOCIATION; ATROPHY; ABNORMALITIES; PREVALENCE;
   DEPRESSION
AB Background The DEmEntia with LEwy bOdies Project (DEvELOP) aims to phenotype patients with dementia with Lewy bodies (DLB) and study the symptoms and biomarkers over time. Here, we describe the design and baseline results of DEvELOP. We investigated the associations between core and suggestive DLB symptoms and different aspects of disease burden, i.e., instrumental activities of daily living (IADL) functioning, quality of life (QoL), and caregiver burden. Methods We included 100 DLB patients (69 +/- 6 years, 10%F, MMSE 25 +/- 3) in the prospective DEvELOP cohort. Patients underwent extensive assessment including MRI, EEG/MEG, (FP)-F-123-CIT SPECT, and CSF and blood collection, with annual follow-up. Core (hallucinations, parkinsonism, fluctuations, RBD) and suggestive (autonomous dysfunction, neuropsychiatric symptoms) symptoms were assessed using standardized questionnaires. We used multivariate regression analyses, adjusted for age, sex, and MMSE, to evaluate how symptoms related to the Functional Activities Questionnaire, QoL-AD questionnaire, and Zarit Caregiver Burden Interview. Results In our cohort, RBD was the most frequently reported core feature (75%), while visual hallucinations were least frequently reported (39%) and caused minimal distress. Suggestive clinical features were commonly present, of which orthostatic hypotension was most frequently reported (64%). Ninety-five percent of patients showed EEG/MEG abnormalities, 88% of (FP)-F-123-CIT SPECT scans were abnormal, and 53% had a CSF Alzheimer's disease profile. Presence of fluctuations, lower MMSE, parkinsonism, and apathy were associated with higher IADL dependency. Depression, constipation, and lower IADL were associated with lower QoL-AD. Apathy and higher IADL dependency predisposed for higher caregiver burden. Conclusion Baseline data of our prospective DLB cohort show clinically relevant associations between symptomatology and disease burden. Cognitive and motor symptoms are related to IADL functioning, while negative neuropsychiatric symptoms and functional dependency are important determinants of QoL and caregiver burden. Follow-up is currently ongoing to address specific gaps in DLB research.
C1 [van de Beek, M.; van Steenoven, I; van der Zande, J. J.; Porcelijn, I; Scheltens, P.; van der Flier, W. M.; Lemstra, A. W.] Vrije Univ Amsterdam, Alzheimer Ctr Amsterdam, Dept Neurol, Amsterdam Neurosci,Amsterdam UMC, Amsterdam, Netherlands.
   [Barkhof, F.; Raijmakers, P. G. H. M.] Amsterdam UMC, Amsterdam Neurosci, Dept Radiol & Nucl Med, Amsterdam, Netherlands.
   [Barkhof, F.] UCL, Inst Neurol, London, England.
   [Barkhof, F.] UCL, Inst Healthcare Engn, London, England.
   [Stam, C. J.] Vrije Univ Amsterdam, Amsterdam UMC, Dept Clin Neurophysiol, Amsterdam, Netherlands.
   [Stam, C. J.] Vrije Univ Amsterdam, Amsterdam UMC, MEG Ctr, Amsterdam, Netherlands.
   [Teunissen, C. E.] Vrije Univ Amsterdam, Amsterdam UMC, Amsterdam Neurosci, Neurochem,Dept Clin Chem, Amsterdam, Netherlands.
   [van der Flier, W. M.] Vrije Univ Amsterdam, Amsterdam UMC, Dept Epidemiol & Data Sci, Amsterdam, Netherlands.
C3 Vrije Universiteit Amsterdam; University of Amsterdam; University of
   Amsterdam; Vrije Universiteit Amsterdam; University of London;
   University College London; University of London; University College
   London; University of Amsterdam; Vrije Universiteit Amsterdam;
   University of Amsterdam; Vrije Universiteit Amsterdam; University of
   Amsterdam; Vrije Universiteit Amsterdam; Vrije Universiteit Amsterdam;
   University of Amsterdam
RP van de Beek, M (通讯作者)，Vrije Univ Amsterdam, Alzheimer Ctr Amsterdam, Dept Neurol, Amsterdam Neurosci,Amsterdam UMC, Amsterdam, Netherlands.
EM m.vandebeek2@amsterdamumc.nl
RI Scheltens, Philip/AAL-9631-2020; Barkhof, Frederik/AAJ-6226-2020
OI Scheltens, Philip/0000-0002-1046-6408; Barkhof,
   Frederik/0000-0003-3543-3706; Stam, Cornelis/0000-0001-9163-7274;
   Lemstra, Afina Willemina/0000-0002-8933-3260; van de Beek,
   Marleen/0000-0002-1619-073X; Teunissen, Charlotte/0000-0002-4061-0837
FU Alzheimer Nederland; Stichting Dioraphte; ZonMW Memorabel [733050509];
   Stichting VUMC funds
FX Research of the Alzheimer Center Amsterdam is part of the
   neurodegeneration research program of the Neuroscience Campus Amsterdam.
   The Alzheimer Center Amsterdam is supported by Alzheimer Nederland and
   Stichting VUMC funds. AL has received funding from Stichting Dioraphte
   and ZonMW Memorabel (project #733050509).
CR Albert MS, 2011, ALZHEIMERS DEMENT, V7, P270, DOI 10.1016/j.jalz.2011.03.008
   Ballard C, 2001, ARCH NEUROL-CHICAGO, V58, P977, DOI 10.1001/archneur.58.6.977
   Ballard C, 2013, DRUG AGING, V30, P603, DOI 10.1007/s40266-013-0092-x
   Boeve BF, 2011, SLEEP MED, V12, P445, DOI 10.1016/j.sleep.2010.12.009
   Boström F, 2007, ALZ DIS ASSOC DIS, V21, P150, DOI 10.1097/WAD.0b013e318065c4a9
   Cagnin A, 2017, J ALZHEIMERS DIS, V55, P1529, DOI 10.3233/JAD-160385
   Chaudhuri KR, 2007, MOVEMENT DISORD, V22, P1901, DOI 10.1002/mds.21596
   Connors MH, 2018, PSYCHOL MED, V48, P1749, DOI 10.1017/S0033291717003257
   Cordonnier C, 2006, NEUROLOGY, V66, P1356, DOI 10.1212/01.wnl.0000210535.20297.ae
   Cummings JL, 1997, NEUROLOGY, V48, pS10, DOI 10.1212/WNL.48.5_Suppl_6.10S
   Donaghy PC, 2022, PSYCHOL MED, V52, P1147, DOI 10.1017/S0033291720002901
   Donaghy PC, 2018, PSYCHOL MED, V48, P2384, DOI 10.1017/S0033291717003956
   Dubois B, 2000, NEUROLOGY, V55, P1621, DOI 10.1212/WNL.55.11.1621
   Dugger BN, 2014, PARKINSONISM RELAT D, V20, P525, DOI 10.1016/j.parkreldis.2014.02.012
   Enache D, 2011, CURR OPIN PSYCHIATR, V24, P461, DOI 10.1097/YCO.0b013e32834bb9d4
   Eversfield CL, 2019, PSYCHOL MED, V49, P2342, DOI 10.1017/S0033291718003161
   FAZEKAS F, 1987, AM J ROENTGENOL, V149, P351, DOI 10.2214/ajr.149.2.351
   Fereshtehnejad SM, 2013, NEUROPSYCH DIS TREAT, V9, P927, DOI 10.2147/NDT.S45840
   Ferman TJ, 2011, NEUROLOGY, V77, P875, DOI 10.1212/WNL.0b013e31822c9148
   Goetz CG, 2008, MOVEMENT DISORD, V23, P2129, DOI 10.1002/mds.22340
   Hamilton JM, 2014, ALZHEIMERS DEMENT, V10, P171, DOI 10.1016/j.jalz.2013.04.003
   HOEHN MM, 1967, NEUROLOGY, V17, P427, DOI 10.1212/WNL.17.5.427
   Jones SAV, 2014, PSYCHOL MED, V44, P673, DOI 10.1017/S0033291713000494
   Kane JPM, 2018, ALZHEIMERS RES THER, V10, DOI 10.1186/s13195-018-0350-6
   Kleipool EEF, 2019, J ALZHEIMERS DIS, V71, P317, DOI 10.3233/JAD-190402
   Koedam ELGE, 2011, EUR RADIOL, V21, P2618, DOI 10.1007/s00330-011-2205-4
   Lee DR, 2013, INT J GERIATR PSYCH, V28, P135, DOI 10.1002/gps.3799
   Leggett AN, 2011, GERONTOLOGIST, V51, P76, DOI 10.1093/geront/gnq055
   Lemstra AW, 2017, J NEUROL NEUROSUR PS, V88, P113, DOI 10.1136/jnnp-2016-313775
   Liedorp M, 2009, DEMENT GERIATR COGN, V27, P18, DOI 10.1159/000182422
   Lindeboom J, 2002, J NEUROL NEUROSUR PS, V73, P126, DOI 10.1136/jnnp.73.2.126
   Lindeboom J, 1994, Tijdschr Gerontol Geriatr, V25, P63
   Liu J, 2019, PARKINSONISM RELAT D, V60, P14, DOI 10.1016/j.parkreldis.2018.11.002
   Liu S, 2018, INT PSYCHOGERIATR, V30, P1131, DOI 10.1017/S1041610217002630
   Logsdon R., 1999, J MENTAL HLTH AGING, V5, P21
   McKeith IG, 2020, NEUROLOGY, V94, P743, DOI 10.1212/WNL.0000000000009323
   McKeith IG, 2017, NEUROLOGY, V89, P88, DOI 10.1212/WNL.0000000000004058
   McKeith IG, 2005, NEUROLOGY, V65, P1863, DOI 10.1212/01.wnl.0000187889.17253.b1
   Merdes AR, 2003, NEUROLOGY, V60, P1586, DOI 10.1212/01.WNL.0000065889.42856.F2
   Mosimann UP, 2006, AM J GERIAT PSYCHIAT, V14, P153, DOI 10.1097/01.JGP.0000192480.89813.80
   Mueller Christoph, 2018, Alzheimers Dement (Amst), V10, P143, DOI 10.1016/j.dadm.2017.12.001
   Mueller C, 2017, LANCET NEUROL, V16, P390, DOI 10.1016/S1474-4422(17)30074-1
   Nedelska Z, 2015, NEUROBIOL AGING, V36, P452, DOI 10.1016/j.neurobiolaging.2014.07.005
   Orgeta V, 2015, BRIT J PSYCHIAT, V207, P293, DOI 10.1192/bjp.bp.114.148130
   Perri R, 2014, J ALZHEIMERS DIS, V39, P669, DOI 10.3233/JAD-131337
   PFEFFER RI, 1982, J GERONTOL, V37, P323, DOI 10.1093/geronj/37.3.323
   REITAN R. M., 1958, PERCEPT MOT SKILLS, V8, P271
   Ricci Monica, 2009, Arch Gerontol Geriatr, V49, pe101, DOI 10.1016/j.archger.2008.10.001
   Rosenberg PB, 2013, J CLIN PSYCHIAT, V74, P810, DOI 10.4088/JCP.12m08099
   Rossell SL, 2019, SCHIZOPHRENIA BULL, V45, pS78, DOI 10.1093/schbul/sby148
   Saan R., 1986, De 15-woordentest A en B (een voorlopige handleiding)
   SCHELTENS P, 1992, J NEUROL NEUROSUR PS, V55, P967, DOI 10.1136/jnnp.55.10.967
   Scheltens P, 1997, EUR NEUROL, V37, P95, DOI 10.1159/000117417
   SHEIKH J I, 1986, Clinical Gerontologist, V5, P165
   Stam CJ, 2009, BRAIN, V132, P213, DOI 10.1093/brain/awn262
   STROOP JR, 1992, J EXP PSYCHOL GEN, V121, P15
   Sun M, 2018, INT J GERIATR PSYCH, V33, pE280, DOI 10.1002/gps.4788
   Svendsboe E, 2016, INT J GERIATR PSYCH, V31, P1075, DOI 10.1002/gps.4433
   Taylor JP, 2020, LANCET NEUROL, V19, P157, DOI 10.1016/S1474-4422(19)30153-X
   Team. RC. R Core Team, 2020, R LANG ENV STAT COMP, V4.0.2
   Teunissen CE, 2009, NEUROLOGY, V73, P1914, DOI 10.1212/WNL.0b013e3181c47cc2
   Trigg R, 2011, INT J GERIATR PSYCH, V26, P83, DOI 10.1002/gps.2494
   van Berckel BN, 2017, CLIN CHEM
   van de Beek M, 2020, ALZHEIMERS RES THER, V12, DOI 10.1186/s13195-020-00610-9
   van de Beek M, 2020, MOVEMENT DISORD, V35, P859, DOI 10.1002/mds.27997
   van de Beek M, 2019, J ALZHEIMERS DIS, V70, P387, DOI 10.3233/JAD-190041
   Van der Elst W, 2006, J INT NEUROPSYCH SOC, V12, P80, DOI 10.1017/S1355617706060115
   van der Flier WM, 2018, J ALZHEIMERS DIS, V62, P1091, DOI 10.3233/JAD-170850
   Van Steenoven I, 2016, J ALZHEIMERS DIS, V54, P287, DOI 10.3233/JAD-160322
   Vriend C, 2014, J NEUROL NEUROSUR PS, V85, P159, DOI 10.1136/jnnp-2012-304811
   Walker MP, 2000, BRIT J PSYCHIAT, V177, P252, DOI 10.1192/bjp.177.3.252
   Walker Z, 2015, LANCET, V386, P1683, DOI 10.1016/S0140-6736(15)00462-6
   Warrington E. K., 1991, Visual object and space perception battery
   Willemse EA, 2020, ALZHEIMERS DEMENT, V16
   ZARIT SH, 1980, GERONTOLOGIST, V20, P649, DOI 10.1093/geront/20.6.649
   Zweig YR, 2014, ALZHEIMERS RES THER, V6, DOI 10.1186/alzrt251
NR 76
TC 18
Z9 19
U1 1
U2 8
PU BMC
PI LONDON
PA CAMPUS, 4 CRINAN ST, LONDON N1 9XW, ENGLAND
EI 1758-9193
J9 ALZHEIMERS RES THER
JI Alzheimers Res. Ther.
PD FEB 26
PY 2021
VL 13
IS 1
AR 53
DI 10.1186/s13195-021-00792-w
PG 13
WC Clinical Neurology; Neurosciences
WE Science Citation Index Expanded (SCI-EXPANDED); Social Science Citation Index (SSCI)
SC Neurosciences & Neurology
GA QN2UR
UT WOS:000622321800001
PM 33637117
OA Green Published, gold
DA 2024-04-10
ER

PT J
AU Hell, F
   Taylor, PCJ
   Mehrkens, JH
   Bötzel, K
AF Hell, Franz
   Taylor, Paul C. J.
   Mehrkens, Jan H.
   Boetzel, Kai
TI Subthalamic stimulation, oscillatory activity and connectivity reveal
   functional role of STN and network mechanisms during decision making
   under conflict
SO NEUROIMAGE
LA English
DT Article
DE Conflict; Inhibition; Deep brain stimulation; Oscillations; Connectivity
ID DEEP BRAIN-STIMULATION; SUPPLEMENTARY MOTOR AREA; INCREASES THETA
   ENERGY; HIGHER RESPONSE-TIME; BETA-BAND ACTIVITY; PARKINSONS-DISEASE;
   BASAL GANGLIA; ANTERIOR CINGULATE; INHIBITORY CONTROL; NUCLEUS
AB Inhibitory control is an important executive function that is necessary to suppress premature actions and to block interference from irrelevant stimuli. Current experimental studies and models highlight proactive and reactive mechanisms and claim several cortical and subcortical structures to be involved in response inhibition. However, the involved structures, network mechanisms and the behavioral relevance of the underlying neural activity remain debated. We report cortical EEG and invasive subthalamic local field potential recordings from a fully implanted sensing neurostimulator in Parkinson's patients during a stimulus- and response conflict task with and without deep brain stimulation (DBS). DBS made reaction times faster overall while leaving the effects of conflict intact: this lack of any effect on conflict may have been inherent to our task encouraging a high level of proactive inhibition. Drift diffusion modelling hints that DBS influences decision thresholds and drift rates are modulated by stimulus conflict. Both cortical EEG and subthalamic (STN) LFP oscillations reflected reaction times (RT). With these results, we provide a different interpretation of previously conflict-related oscillations in the STN and suggest that the STN implements a general task-specific decision threshold. The timecourse and topography of subthalamic-cortical oscillatory connectivity suggest the involvement of motor, frontal midline and posterior regions in a larger network with complementary functionality, oscillatory mechanisms and structures. While beta oscillations are functionally associated with motor cortical-subthalamic connectivity, low frequency oscillations reveal a subthalamic-frontal-posterior network. With our results, we suggest that proactive as well as reactive mechanisms and structures are involved in implementing a task-related dynamic inhibitory signal. We propose that motor and executive control networks with complementary oscillatory mechanisms are tonically active, react to stimuli and release inhibition at the response when uncertainty is resolved and return to their default state afterwards.
C1 [Hell, Franz; Taylor, Paul C. J.; Boetzel, Kai] Ludwig Maximilians Univ Munchen, Dept Neurol, Marchioninistr 15, D-81377 Munich, Germany.
   [Mehrkens, Jan H.] Ludwig Maximilians Univ Munchen, Dept Neurosurg, Marchioninistr 15, D-81377 Munich, Germany.
   [Hell, Franz; Taylor, Paul C. J.; Boetzel, Kai] Ludwig Maximilians Univ Munchen, Grad Sch Syst Neurosci, GSN, Grosshadernerstr 2, D-82152 Martinsried, Germany.
   [Taylor, Paul C. J.] Ludwig Maximilians Univ Munchen, German Ctr Vertigo & Balance Disorders, Marchioninistr 15, D-81377 Munich, Germany.
C3 University of Munich; University of Munich; University of Munich;
   University of Munich
RP Hell, F (通讯作者)，Ludwig Maximilians Univ Munchen, Dept Neurol, Marchioninistr 15, D-81377 Munich, Germany.
EM Franz.Hell@med.uni-muenchen.de
RI Taylor, Paul/M-7007-2019
OI Taylor, Paul/0000-0002-0250-2915
FU Luneburg heritage; DFG [TA 857/2-1]; BMBF [801210010-20]
FX We thank the patients for participating in this study. We also thank Ms.
   S. Irving and Ms. Ayse Bovet for their help in carefully proofreading
   the manuscript. F.H. was supported by the Luneburg heritage, and P.T. by
   the DFG (TA 857/2-1), and BMBF (801210010-20).
CR Accolla EA, 2016, BRAIN, V139, P2503, DOI 10.1093/brain/aww182
   Accolla EA, 2014, HUM BRAIN MAPP, V35, P5083, DOI 10.1002/hbm.22533
   Alegre M, 2013, EXP NEUROL, V239, P1, DOI 10.1016/j.expneurol.2012.08.027
   ALEXANDER GE, 1986, ANNU REV NEUROSCI, V9, P357, DOI 10.1146/annurev.ne.09.030186.002041
   [Anonymous], 2011, Computational Intelligence and Neuroscience
   Antonelli F, 2011, J NEUROL SCI, V310, P202, DOI 10.1016/j.jns.2011.06.006
   Arnulfo G, 2015, NEUROIMAGE, V112, P114, DOI 10.1016/j.neuroimage.2015.02.031
   Aron A. R., 2007, J NEUROSCI, V27, DOI [10.1016/j.tics.2004.10.003, DOI 10.1016/J.TICS.2004.10.003]
   Avants BB, 2008, MED IMAGE ANAL, V12, P26, DOI 10.1016/j.media.2007.06.004
   Ballanger B, 2009, ANN NEUROL, V66, P817, DOI 10.1002/ana.21795
   Bastin J, 2014, TRANSL PSYCHIAT, V4, DOI 10.1038/tp.2014.73
   Benis D, 2014, NEUROIMAGE, V91, P273, DOI 10.1016/j.neuroimage.2013.10.070
   Benjamini Y, 2005, J AM STAT ASSOC, V100, P71, DOI 10.1198/016214504000001907
   Bogacz R, 2007, NEURAL COMPUT, V19, P442, DOI 10.1162/neco.2007.19.2.442
   Booth JR, 2005, J CHILD PSYCHOL PSYC, V46, P94, DOI 10.1111/j.1469-7610.2004.00337.x
   Botvinick MM, 2004, TRENDS COGN SCI, V8, P539, DOI 10.1016/j.tics.2004.10.003
   Boulinguez P, 2009, CLIN NEUROPHYSIOL, V120, P730, DOI 10.1016/j.clinph.2009.02.167
   Brittain JS, 2012, J NEUROSCI, V32, P13396, DOI 10.1523/JNEUROSCI.2259-12.2012
   Cavanagh JF, 2014, TRENDS COGN SCI, V18, P414, DOI 10.1016/j.tics.2014.04.012
   Cavanagh JF, 2011, NAT NEUROSCI, V14, P1462, DOI 10.1038/nn.2925
   Chung JW, 2017, NEUROIMAGE, V144, P164, DOI 10.1016/j.neuroimage.2016.10.008
   Cohen MX, 2014, NEUROIMAGE, V85, P702, DOI 10.1016/j.neuroimage.2013.08.010
   Cohen MX, 2013, CLIN NEUROPHYSIOL, V124, P1479, DOI 10.1016/j.clinph.2013.03.013
   Cohen MX, 2013, PLOS ONE, V8, DOI 10.1371/journal.pone.0057293
   Delorme A, 2004, J NEUROSCI METH, V134, P9, DOI 10.1016/j.jneumeth.2003.10.009
   Delorme A, 2012, PLOS ONE, V7, DOI 10.1371/journal.pone.0030135
   Espenhahn S, 2017, NEUROIMAGE, V147, P175, DOI 10.1016/j.neuroimage.2016.12.025
   Foffani G, 2005, J PHYSIOL-LONDON, V568, P699, DOI 10.1113/jphysiol.2005.089722
   Fonov V, 2011, NEUROIMAGE, V54, P313, DOI 10.1016/j.neuroimage.2010.07.033
   Forstmann BU, 2010, P NATL ACAD SCI USA, V107, P15916, DOI 10.1073/pnas.1004932107
   Frank MJ, 2007, SCIENCE, V318, P1309, DOI 10.1126/science.1146157
   Frank MJ, 2006, NEURAL NETWORKS, V19, P1120, DOI 10.1016/j.neunet.2006.03.006
   Fransson P, 2008, NEUROIMAGE, V42, P1178, DOI 10.1016/j.neuroimage.2008.05.059
   Groppe DM, 2011, PSYCHOPHYSIOLOGY, V48, P1711, DOI 10.1111/j.1469-8986.2011.01273.x
   Gross J, 2005, NEUROIMAGE, V26, P91, DOI 10.1016/j.neuroimage.2005.01.025
   Hammond C, 2007, TRENDS NEUROSCI, V30, P357, DOI 10.1016/j.tins.2007.05.004
   Hanrahan SJ, 2016, BRAIN SCI, V6, DOI 10.3390/brainsci6040057
   Herz DM, 2017, ELIFE, V6, DOI 10.7554/eLife.21481
   Horn A, 2015, NEUROIMAGE, V107, P127, DOI 10.1016/j.neuroimage.2014.12.002
   Jaffard M, 2008, NEUROIMAGE, V42, P1196, DOI 10.1016/j.neuroimage.2008.05.041
   Jahanshahi M, 2015, NAT REV NEUROSCI, V16, P719, DOI 10.1038/nrn4038
   Jahanshahi M, 2013, FRONT SYST NEUROSCI, V7, DOI 10.3389/fnsys.2013.00118
   Jahfari S, 2011, J NEUROSCI, V31, P6891, DOI 10.1523/JNEUROSCI.5253-10.2011
   Joundi RA, 2013, CLIN NEUROPHYSIOL, V124, P565, DOI 10.1016/j.clinph.2012.07.029
   Krypotos AM, 2015, COGNITION EMOTION, V29, P1424, DOI 10.1080/02699931.2014.985635
   Kühn AA, 2004, BRAIN, V127, P735, DOI 10.1093/brain/awh106
   Lambert C, 2012, NEUROIMAGE, V60, P83, DOI 10.1016/j.neuroimage.2011.11.082
   Lanciego JL, 2012, CSH PERSPECT MED, V2, DOI 10.1101/cshperspect.a009621
   Lavelle CF, 2014, FRONT HUM NEUROSCI, V8, DOI 10.3389/fnhum.2014.00994
   Leventhal DK, 2012, NEURON, V73, P523, DOI 10.1016/j.neuron.2011.11.032
   Lipszyc J, 2010, J INT NEUROPSYCH SOC, V16, P1064, DOI 10.1017/S1355617710000895
   Liston C, 2006, NEURON, V50, P643, DOI 10.1016/j.neuron.2006.04.015
   Maris E, 2007, J NEUROSCI METH, V164, P177, DOI 10.1016/j.jneumeth.2007.03.024
   Maris E, 2007, J NEUROSCI METH, V163, P161, DOI 10.1016/j.jneumeth.2007.02.011
   Martínez-Selva JM, 2006, REV NEUROLOGIA, V42, P411, DOI 10.33588/rn.4207.2006161
   Mattingley JB, 1998, NATURE, V392, P179, DOI 10.1038/32413
   Meirovitch Y, 2015, J NEUROSCI, V35, P1627, DOI 10.1523/JNEUROSCI.5371-13.2015
   Menon V, 2001, HUM BRAIN MAPP, V12, P131, DOI 10.1002/1097-0193(200103)12:3<131::AID-HBM1010>3.0.CO;2-C
   Monakow K H, 1978, Exp Brain Res, V33, P395
   Nachev P, 2007, NEUROIMAGE, V36, pT155, DOI 10.1016/j.neuroimage.2007.03.034
   Oostenveld R, 2002, HUM BRAIN MAPP, V17, P179, DOI 10.1002/hbm.10061
   Oswal A, 2016, J NEUROSCI METH, V261, P29, DOI 10.1016/j.jneumeth.2015.11.029
   Palmer JA, 2006, LECT NOTES COMPUT SC, V3889, P854
   Peirce JW, 2007, J NEUROSCI METH, V162, P8, DOI 10.1016/j.jneumeth.2006.11.017
   Pfurtscheller G, 1996, ELECTROEN CLIN NEURO, V98, P281, DOI 10.1016/0013-4694(95)00258-8
   Pote I, 2016, EXP BRAIN RES, V234, P1837, DOI 10.1007/s00221-016-4577-9
   Ray NJ, 2008, EXP NEUROL, V213, P108, DOI 10.1016/j.expneurol.2008.05.008
   Ray NJ, 2012, NEUROIMAGE, V60, P271, DOI 10.1016/j.neuroimage.2011.12.035
   Richardson T. H., 2008, RES J HUM SCI, V7
   Scherbaum S, 2013, CLIN NEUROPHYSIOL, V124, P1477, DOI 10.1016/j.clinph.2012.12.007
   Scherberger H, 2005, NEURON, V46, P347, DOI 10.1016/j.neuron.2005.03.004
   Soutschek A, 2013, J NEUROSCI, V33, P5647, DOI 10.1523/JNEUROSCI.4768-12.2013
   Swann NC, 2012, NEUROIMAGE, V59, P2860, DOI 10.1016/j.neuroimage.2011.09.049
   Tan HL, 2014, J NEUROSCI, V34, P5678, DOI 10.1523/JNEUROSCI.4739-13.2014
   Töllner T, 2017, J NEUROSCI, V37, P2504, DOI 10.1523/JNEUROSCI.1752-16.2017
   van Veen V, 2005, NEUROIMAGE, V27, P497, DOI 10.1016/j.neuroimage.2005.04.042
   Volkmann J, 2010, NAT REV NEUROL, V6, P487, DOI 10.1038/nrneurol.2010.111
   Williams D, 2005, EUR J NEUROSCI, V21, P249, DOI 10.1111/j.1460-9568.2004.03817.x
   Yeung N, 2011, NEUROIMAGE, V57, P316, DOI 10.1016/j.neuroimage.2011.04.029
   Zaghloul KA, 2012, J NEUROSCI, V32, P2453, DOI 10.1523/JNEUROSCI.5815-11.2012
   Zamboni G, 2008, NEUROLOGY, V71, P736, DOI 10.1212/01.wnl.0000324920.96835.95
   Zavala B, 2016, NEUROIMAGE, V137, P178, DOI 10.1016/j.neuroimage.2016.05.031
   Zavala B, 2017, CEREB CORTEX, V27, P496, DOI 10.1093/cercor/bhv244
   Zavala B, 2015, MOVEMENT DISORD, V30, P328, DOI 10.1002/mds.26072
   Zavala B, 2013, J NEUROSCI, V33, P14758, DOI 10.1523/JNEUROSCI.1036-13.2013
   Zavala BA, 2014, J NEUROSCI, V34, P7322, DOI 10.1523/JNEUROSCI.1169-14.2014
NR 86
TC 19
Z9 22
U1 1
U2 25
PU ACADEMIC PRESS INC ELSEVIER SCIENCE
PI SAN DIEGO
PA 525 B ST, STE 1900, SAN DIEGO, CA 92101-4495 USA
SN 1053-8119
EI 1095-9572
J9 NEUROIMAGE
JI Neuroimage
PD MAY 1
PY 2018
VL 171
BP 222
EP 233
DI 10.1016/j.neuroimage.2018.01.001
PG 12
WC Neurosciences; Neuroimaging; Radiology, Nuclear Medicine & Medical
   Imaging
WE Science Citation Index Expanded (SCI-EXPANDED); Social Science Citation Index (SSCI)
SC Neurosciences & Neurology; Radiology, Nuclear Medicine & Medical Imaging
GA FZ5OJ
UT WOS:000427643700020
PM 29307607
DA 2024-04-10
ER

PT J
AU Basili, LM
   Morano, A
   Fattouch, J
   Fanella, M
   Albini, M
   Avorio, F
   Irelli, EC
   Manfredi, M
   Urani, C
   Strano, S
   Giallonardo, AT
   Di Bonaventura, C
AF Basili, Luca M.
   Morano, Alessandra
   Fattouch, Jinane
   Fanella, Martina
   Albini, Mariarita
   Avorio, Federica
   Irelli, Emanuele Cerulli
   Manfredi, Mario
   Urani, Claudia
   Strano, Stefano
   Giallonardo, Anna T.
   Di Bonaventura, Carlo
TI Ictal atrial fibrillation during focal seizures: a case report and
   literature review
SO EPILEPTIC DISORDERS
LA English
DT Review
DE atrial fibrillation; epileptic seizure; central autonomic network;
   epilepsy; SUDEP
ID SUDDEN UNEXPECTED DEATH; PARKINSON-WHITE-SYNDROME; EPILEPSY; MECHANISMS;
   EEG; ECG
AB Cardiac arrhythmias are a common but often overlooked symptom that occur during or after epileptic seizures. The characterization of seizure-related heart rhythm disorders could shed light on the functional organization of the so-called central autonomic network and possibly on the pathophysiology of sudden death of epilepsy patients (SUDEP). Indeed, epileptic discharges may affect the heart through the involvement of cortical regions selectively driving autonomic functions. Ictal atrial fibrillation is an exceedingly rare phenomenon, usually associated with generalized tonic-clonic seizures. Here, we report a case of paroxysmal atrial fibrillation as a core presenting feature of a focal non-motor seizure in a 68-year-old man, at first misdiagnosed and treated for a typical cardiogenic arrhythmia. A brief literature review is included.
C1 [Basili, Luca M.; Morano, Alessandra; Fattouch, Jinane; Fanella, Martina; Albini, Mariarita; Avorio, Federica; Irelli, Emanuele Cerulli; Manfredi, Mario; Giallonardo, Anna T.; Di Bonaventura, Carlo] Univ Roma La Sapienza, Dept Human Neurosci, Rome, Italy.
   [Urani, Claudia; Strano, Stefano] Univ Roma La Sapienza, Dept Cardiol Sci, Rome, Italy.
C3 Sapienza University Rome; Sapienza University Rome
RP Di Bonaventura, C (通讯作者)，Sapienza Univ Rome, Dept Neurosci Mental Hlth, Viale Univ 30, I-00185 Rome, Italy.
EM c_dibonaventura@yahoo.it
RI Di+Bonaventura, Carlo/AAM-7075-2020; Morano, Alessandra/AHE-2646-2022;
   Basili, Luca Manfredi/AAC-2643-2022
OI avorio, federica/0000-0003-3369-3627; Cerulli Irelli,
   Emanuele/0000-0003-3906-555X; d'elia, alessandro/0000-0002-2070-8335;
   Morano, Alessandra/0000-0003-3649-8990; Basili, luca
   manfredi/0000-0002-5056-1821
CR Chyou JY, 2016, EPILEPSIA, V57, pE135, DOI 10.1111/epi.13411
   Devinsky O, 2016, LANCET NEUROL, V15, P1075, DOI 10.1016/S1474-4422(16)30158-2
   Herskovitz M, 2012, ARCH NEUROL-CHICAGO, V69, P1197, DOI 10.1001/archneurol.2011.3647
   Jeppesen J, 2014, EPILEPSIA, V55, pE67, DOI 10.1111/epi.12614
   Moseley B, 2013, EPILEPSY BEHAV, V26, P375, DOI 10.1016/j.yebeh.2012.08.020
   Natelson BH, 1998, ARCH NEUROL-CHICAGO, V55, P857, DOI 10.1001/archneur.55.6.857
   Nei M, 2004, EPILEPSIA, V45, P338, DOI 10.1111/j.0013-9580.2004.05503.x
   Nei M, 2000, EPILEPSIA, V41, P542, DOI 10.1111/j.1528-1157.2000.tb00207.x
   Oppenheimer S, 2016, COMPR PHYSIOL, V6, P1081, DOI 10.1002/cphy.c140076
   Palma JA, 2014, NEUROLOGY, V83, P261, DOI 10.1212/WNL.0000000000000605
   Panduranga P, 2012, PEDIATR EMERG CARE, V28, P1227, DOI 10.1097/PEC.0b013e31827208c5
   Ryvlin P, 2013, LANCET NEUROL, V12, P966, DOI 10.1016/S1474-4422(13)70214-X
   Sánchez-Borque P, 2015, SEIZURE-EUR J EPILEP, V32, P1, DOI 10.1016/j.seizure.2015.08.002
   Sanchez-Larsen A, 2017, EPILEPSY BEHAV CASE, V8, P40, DOI 10.1016/j.ebcr.2017.06.005
   Sevcencu C, 2010, EPILEPSIA, V51, P725, DOI 10.1111/j.1528-1167.2009.02479.x
   Singh Dangol Gulshan Man, 2017, J Atr Fibrillation, V10, P1643, DOI 10.4022/jafib.1643
   Singh D, 2014, PEDIATRICS, V133, pE443, DOI 10.1542/peds.2013-1831
   Surges R, 2012, SEIZURE-EUR J EPILEP, V21, P643, DOI 10.1016/j.seizure.2012.05.012
   Tigaran Simona, 1998, Epilepsia, V39, P118
   van der Lende M, 2016, J NEUROL NEUROSUR PS, V87, P69, DOI 10.1136/jnnp-2015-310559
   Vedovello M, 2012, EPILEPSY BEHAV, V23, P377, DOI 10.1016/j.yebeh.2012.01.005
   Vilella L, 2019, NEUROLOGY, V92, pE171, DOI 10.1212/WNL.0000000000006785
NR 22
TC 4
Z9 4
U1 0
U2 1
PU JOHN LIBBEY EUROTEXT LTD
PI MONTROUGE
PA 127 AVE DE LA REPUBLIQUE, 92120 MONTROUGE, FRANCE
SN 1294-9361
EI 1950-6945
J9 EPILEPTIC DISORD
JI Epileptic Disord.
PD JUN
PY 2019
VL 21
IS 3
BP 295
EP 301
DI 10.1684/epd.2019.1070
PG 7
WC Clinical Neurology
WE Science Citation Index Expanded (SCI-EXPANDED)
SC Neurosciences & Neurology
GA IJ2QQ
UT WOS:000475750400010
PM 31225804
DA 2024-04-10
ER

PT J
AU Shan, BN
   Wang, J
   Deng, B
   Wei, XL
   Yu, HT
   Li, HY
AF Shan, Bonan
   Wang, Jiang
   Deng, Bin
   Wei, Xile
   Yu, Haitao
   Li, Huiyan
TI UKF-based closed loop iterative learning control of epileptiform wave in
   a neural mass model
SO COGNITIVE NEURODYNAMICS
LA English
DT Article
DE UKF; Iterative learning control; Epilepsy; Neural mass model
ID DEEP BRAIN-STIMULATION; ELECTRICAL-STIMULATION; INTRACTABLE EPILEPSY;
   PARKINSONS-DISEASE; OLFACTORY SYSTEM; ANTERIOR NUCLEUS; EEG; DYNAMICS;
   THALAMUS; SIMULATION
AB A novel closed loop control framework is proposed to inhibit epileptiform wave in a neural mass model by external electric field, where the unscented Kalman filter method is used to reconstruct dynamics and estimate unmeasurable parameters of the model. Specifically speaking, the iterative learning control algorithm is introduced into the framework to optimize the control signal. In the proposed method, the control effect can be significantly improved based on the observation of the past attempts. Accordingly, the proposed method can effectively suppress the epileptiform wave as well as showing robustness to noises and uncertainties. Lastly, the simulation is carried out to illustrate the feasibility of the proposed method. Besides, this work shows potential value to design model-based feedback controllers for epilepsy treatment.
C1 [Shan, Bonan; Wang, Jiang; Deng, Bin; Wei, Xile; Yu, Haitao] Tianjin Univ, Sch Elect Engn & Automat, Tianjin 300072, Peoples R China.
   [Li, Huiyan] Tianjin Univ Technol & Educ, Sch Automat & Elect Engn, Tianjin 300222, Peoples R China.
C3 Tianjin University; Tianjin University of Technology & Education
RP Deng, B (通讯作者)，Tianjin Univ, Sch Elect Engn & Automat, Tianjin 300072, Peoples R China.
EM dengbin@tju.edu.cn
FU National Natural Science Foundation of China [61374182, 61172009]
FX This work is supported by National Natural Science Foundation of China
   (Grant Nos. 61374182 and 61172009).
CR Ahn HS, 2007, IEEE T SYST MAN CY C, V37, P1099, DOI 10.1109/TSMCC.2007.905759
   [Anonymous], KYBERNETIK, DOI DOI 10.1007/BF00270757
   ARIMOTO S, 1990, PROCEEDINGS OF THE 29TH IEEE CONFERENCE ON DECISION AND CONTROL, VOLS 1-6, P2640, DOI 10.1109/CDC.1990.203457
   Berényi A, 2012, SCIENCE, V337, P735, DOI 10.1126/science.1223154
   Bristow DA, 2006, IEEE CONTR SYST MAG, V26, P96, DOI 10.1109/MCS.2006.1636313
   Chakravarthy N, 2009, J COMB OPTIM, V17, P98, DOI 10.1007/s10878-008-9182-9
   Chakravarthy N, 2009, ANN BIOMED ENG, V37, P565, DOI 10.1007/s10439-008-9625-6
   Chien CJ, 1996, INT J CONTROL, V64, P319, DOI 10.1080/00207179608921630
   Chong M, 2012, J NEURAL ENG, V9, DOI 10.1088/1741-2560/9/2/026001
   Cona F, 2011, NEUROIMAGE, V57, P1045, DOI 10.1016/j.neuroimage.2011.05.007
   David O, 2003, NEUROIMAGE, V20, P1743, DOI 10.1016/j.neuroimage.2003.07.015
   EECKMAN FH, 1991, BRAIN RES, V557, P13, DOI 10.1016/0006-8993(91)90110-H
   Fisher R, 2010, EPILEPSIA, V51, P899, DOI 10.1111/j.1528-1167.2010.02536.x
   Freeman W, 1977, ELECTROENCEPHALOGR S, V34, P9
   FREEMAN WJ, 1987, BIOL CYBERN, V56, P139, DOI 10.1007/BF00317988
   Galka A, 2008, COGN NEURODYNAMICS, V2, P101, DOI 10.1007/s11571-008-9049-x
   Halpern CH, 2008, NEUROTHERAPEUTICS, V5, P59, DOI 10.1016/j.nurt.2007.10.065
   Han CX, 2013, COGN NEURODYNAMICS, V7, P351, DOI 10.1007/s11571-013-9247-z
   Hodaie M, 2002, EPILEPSIA, V43, P603, DOI 10.1046/j.1528-1157.2002.26001.x
   Iasemidis L, 2009, UNDERST COMPLEX SYST, P185, DOI 10.1007/978-1-4020-9143-8_12
   JANSEN BH, 1993, BIOL CYBERN, V68, P275, DOI 10.1007/BF00224863
   Jobst BC, 2010, EPILEPSIA, V51, P88, DOI 10.1111/j.1528-1167.2010.02618.x
   Julier S, 2000, IEEE T AUTOMAT CONTR, V45, P477, DOI 10.1109/9.847726
   Kerrigan JF, 2004, EPILEPSIA, V45, P346, DOI 10.1111/j.0013-9580.2004.01304.x
   Kiebel SJ, 2008, COGN NEURODYNAMICS, V2, P121, DOI 10.1007/s11571-008-9038-0
   Li Z, 2009, PLOS ONE, V4, DOI 10.1371/journal.pone.0006243
   Little S, 2012, ANN NY ACAD SCI, V1265, P9, DOI 10.1111/j.1749-6632.2012.06650.x
   Liu X, 2013, PHYS REV E, V88, DOI 10.1103/PhysRevE.88.042905
   Lopes da Silva F H, 1976, Prog Brain Res, V45, P281
   Ma YL, 2010, 2010 8TH WORLD CONGRESS ON INTELLIGENT CONTROL AND AUTOMATION (WCICA), P5830, DOI 10.1109/WCICA.2010.5554585
   MOORE KL, 1992, J ROBOTIC SYST, V9, P563, DOI 10.1002/rob.4620090502
   Moore KL, 2001, PROCEEDINGS OF THE 2001 IEEE INTERNATIONAL SYMPOSIUM ON INTELLIGENT CONTROL (ISIC'01), P45, DOI 10.1109/ISIC.2001.971482
   Morrell MJ, 2011, NEUROLOGY, V77, P1295, DOI 10.1212/WNL.0b013e3182302056
   Nevado-Holgado AJ, 2012, NEUROIMAGE, V59, P2374, DOI 10.1016/j.neuroimage.2011.08.111
   Nguyen DP, 2009, J NEUROSCI METH, V184, P365, DOI 10.1016/j.jneumeth.2009.08.012
   Rummel C, 2013, EUR PHYS J-SPEC TOP, V222, P569, DOI 10.1140/epjst/e2013-01860-9
   SAAB SS, 1994, IEEE T AUTOMAT CONTR, V39, P2298, DOI 10.1109/9.333780
   Santaniello S, 2011, IEEE T NEUR SYS REH, V19, P15, DOI 10.1109/TNSRE.2010.2081377
   Schiff SJ, 2012, COMPUT NEUROSCI-MIT, P1
   Schiff SJ, 2008, BMC NEUROSCI, V9, pO1
   Schütt M, 2012, COGN NEURODYNAMICS, V6, P343, DOI 10.1007/s11571-012-9199-8
   Sen Bhattacharya B, 2011, NEURAL NETWORKS, V24, P631, DOI 10.1016/j.neunet.2011.02.009
   Tan Y, 2012, AUTOMATICA, V48, P3173, DOI 10.1016/j.automatica.2012.08.038
   Touboul J, 2011, NEURAL COMPUT, V23, P3232, DOI 10.1162/NECO_a_00206
   Ullah G, 2010, PLOS COMPUT BIOL, V6, DOI 10.1371/journal.pcbi.1000776
   Ullah G, 2009, PHYS REV E, V79, DOI 10.1103/PhysRevE.79.040901
   VANROTTERDAM A, 1982, B MATH BIOL, V44, P283, DOI 10.1016/S0092-8240(82)80070-0
   Voss HU, 2004, INT J BIFURCAT CHAOS, V14, P1905, DOI 10.1142/S0218127404010345
   Wang CM, 2010, COGN NEURODYNAMICS, V4, P233, DOI 10.1007/s11571-010-9120-2
   Wendling F, 2002, EUR J NEUROSCI, V15, P1499, DOI 10.1046/j.1460-9568.2002.01985.x
   Wendling F, 2000, BIOL CYBERN, V83, P367, DOI 10.1007/s004220000160
   Xiong K, 2006, AUTOMATICA, V42, P261, DOI 10.1016/j.automatica.2005.10.004
NR 52
TC 15
Z9 17
U1 3
U2 41
PU SPRINGER
PI DORDRECHT
PA VAN GODEWIJCKSTRAAT 30, 3311 GZ DORDRECHT, NETHERLANDS
SN 1871-4080
EI 1871-4099
J9 COGN NEURODYNAMICS
JI Cogn. Neurodynamics
PD FEB
PY 2015
VL 9
IS 1
BP 31
EP 40
DI 10.1007/s11571-014-9306-0
PG 10
WC Neurosciences
WE Science Citation Index Expanded (SCI-EXPANDED)
SC Neurosciences & Neurology
GA AZ7BR
UT WOS:000348373800003
PM 26052360
OA Green Published
DA 2024-04-10
ER

PT J
AU Berendse, HW
   Stam, CJ
AF Berendse, Henk W.
   Stam, Cornelis J.
TI Stage-dependent patterns of disturbed neural synchrony in Parkinson's
   disease
SO PARKINSONISM & RELATED DISORDERS
LA English
DT Article; Proceedings Paper
CT 17th World Congress on Parkinsons Disease and Related Disorders
CY DEC 09-13, 2007
CL Amsterdam, NETHERLANDS
SP World Federat Neurol
DE magnetoencephalography; resting-state; oscillations; functional
   connectivity
ID GRAPH-THEORETICAL ANALYSIS; FUNCTIONAL CONNECTIVITY; ALZHEIMERS-DISEASE;
   BRAIN; NETWORKS; DEMENTIA; DYNAMICS
AB Synchronization of neuronal activity within and across distributed brain regions is a fundamental property of cortical and subcortical networks and serves a variety of functions including motor and cognitive processes. Data will be reviewed here from cross-sectional EEG and MEG studies to suggest that Parkinson's disease is characterized by changing patterns of disturbed neural synchrony that appear to be dependent on the stage of disease. Some of these alterations in neural synchrony may directly account for a number of disease-related impairments in motor and cognitive functions. Future longitudinal studies are required to fully understand the disturbances of functional brain networks in Parkinson's disease and how they evolve throughout the course of the disease. (c) 2007 Elsevier B.V. All rights reserved.
C1 [Berendse, Henk W.] Vrije Univ Amsterdam Med Ctr, Dept Neurol, NL-1007 MB Amsterdam, Netherlands.
   [Berendse, Henk W.; Stam, Cornelis J.] Vrije Univ Amsterdam Med Ctr, Dept Clin Neurophysiol, NL-1007 MB Amsterdam, Netherlands.
   [Berendse, Henk W.; Stam, Cornelis J.] Vrije Univ Amsterdam Med Ctr, MEG, NL-1007 MB Amsterdam, Netherlands.
C3 Vrije Universiteit Amsterdam; VU UNIVERSITY MEDICAL CENTER; Vrije
   Universiteit Amsterdam; VU UNIVERSITY MEDICAL CENTER; Vrije Universiteit
   Amsterdam; VU UNIVERSITY MEDICAL CENTER
RP Berendse, HW (通讯作者)，Vrije Univ Amsterdam Med Ctr, Dept Neurol, POB 7057, NL-1007 MB Amsterdam, Netherlands.
EM h.berendse@vumc.nl
OI Berendse, Henk/0000-0002-9189-3662; Stam, Cornelis/0000-0001-9163-7274
CR Aarsland D, 2005, ANN NEUROL, V58, P773, DOI 10.1002/ana.20635
   Bartolomei F, 2006, ANN NEUROL, V59, P128, DOI 10.1002/ana.20710
   Berendse HW, 2000, CLIN NEUROPHYSIOL, V111, P604, DOI 10.1016/S1388-2457(99)00309-0
   Bosboom JLW, 2006, CLIN NEUROPHYSIOL, V117, P2521, DOI 10.1016/j.clinph.2006.06.720
   Braak H, 2003, NEUROBIOL AGING, V24, P197, DOI 10.1016/S0197-4580(02)00065-9
   Buckner RL, 2007, NEUROIMAGE, V37, P1091, DOI 10.1016/j.neuroimage.2007.01.010
   Friston KJ, 2000, PHILOS T R SOC B, V355, P215, DOI 10.1098/rstb.2000.0560
   Gusnard DA, 2001, NAT REV NEUROSCI, V2, P685, DOI 10.1038/35094500
   Hammond C, 2007, TRENDS NEUROSCI, V30, P357, DOI 10.1016/j.tins.2007.05.004
   Jeong JS, 2004, CLIN NEUROPHYSIOL, V115, P1490, DOI 10.1016/j.clinph.2004.01.001
   Montez T, 2006, NEUROIMAGE, V33, P1117, DOI 10.1016/j.neuroimage.2006.06.066
   Pereda E, 2005, PROG NEUROBIOL, V77, P1, DOI 10.1016/j.pneurobio.2005.10.003
   Reijneveld JC, 2007, CLIN NEUROPHYSIOL, V118, P2317, DOI 10.1016/j.clinph.2007.08.010
   Sarnthein J, 2007, J NEUROSCI, V27, P124, DOI 10.1523/JNEUROSCI.2411-06.2007
   Schnitzler A, 2005, NAT REV NEUROSCI, V6, P285, DOI 10.1038/nrn1650
   Silberstein P, 2005, BRAIN, V128, P1277, DOI 10.1093/brain/awh480
   Singer W, 1999, NEURON, V24, P49, DOI 10.1016/S0896-6273(00)80821-1
   Stam CJ, 2007, CEREB CORTEX, V17, P92, DOI 10.1093/cercor/bhj127
   Stam CJ, 2006, NEUROIMAGE, V32, P1335, DOI 10.1016/j.neuroimage.2006.05.033
   STAM CJ, 2006, MENTAL DYSFUNCTION P, V3, P335
   Stoffers D, 2007, PARKINSONISM RELAT D, V13, pS149, DOI 10.1016/S1353-8020(08)70800-9
   Stoffers D, 2007, PARKINSONISM RELAT D, V13, pS35, DOI 10.1016/S1353-8020(08)70377-8
   Stoffers D, 2007, BRAIN, V130, P1847, DOI 10.1093/brain/awm034
   Timmermann L, 2003, BRAIN, V126, P199, DOI 10.1093/brain/awg022
   Uhhaas PJ, 2006, NEURON, V52, P155, DOI 10.1016/j.neuron.2006.09.020
NR 25
TC 34
Z9 37
U1 0
U2 6
PU ELSEVIER SCI LTD
PI OXFORD
PA THE BOULEVARD, LANGFORD LANE, KIDLINGTON, OXFORD OX5 1GB, OXON, ENGLAND
SN 1353-8020
EI 1873-5126
J9 PARKINSONISM RELAT D
JI Parkinsonism Relat. Disord.
PY 2007
VL 13
SU 3
BP S440
EP S445
DI 10.1016/S1353-8020(08)70046-4
PG 6
WC Clinical Neurology
WE Science Citation Index Expanded (SCI-EXPANDED); Conference Proceedings Citation Index - Science (CPCI-S)
SC Neurosciences & Neurology
GA 333ER
UT WOS:000258136100046
PM 18267280
DA 2024-04-10
ER

PT J
AU Latorre, A
   Rocchi, L
   Sadnicka, A
AF Latorre, Anna
   Rocchi, Lorenzo
   Sadnicka, Anna
TI The Expanding Horizon of Neural Stimulation for Hyperkinetic Movement
   Disorders
SO FRONTIERS IN NEUROLOGY
LA English
DT Review
DE Parkinson&apos; s disease; tremor; dystonia; Gilles de la Tourette
   syndrome; deep brain stimulation; non-invasive brain stimulation;
   peripheral stimulation; machine learning
ID DEEP BRAIN-STIMULATION; ESSENTIAL TREMOR; MAGNETIC STIMULATION;
   PARKINSONS-DISEASE; COORDINATED RESET; PHASE; OSCILLATIONS; EEG;
   NEUROMODULATION; PATHOPHYSIOLOGY
AB Novel methods of neural stimulation are transforming the management of hyperkinetic movement disorders. In this review the diversity of approach available is showcased. We first describe the most commonly used features that can be extracted from oscillatory activity of the central nervous system, and how these can be combined with an expanding range of non-invasive and invasive brain stimulation techniques. We then shift our focus to the periphery using tremor and Tourette's syndrome to illustrate the utility of peripheral biomarkers and interventions. Finally, we discuss current innovations which are changing the landscape of stimulation strategy by integrating technological advances and the use of machine learning to drive optimization.
C1 [Latorre, Anna; Rocchi, Lorenzo; Sadnicka, Anna] UCL, Dept Clin & Movement Neurosci, London, England.
   [Rocchi, Lorenzo] Univ Cagliari, Dept Med Sci & Publ Hlth, Cagliari, Italy.
   [Sadnicka, Anna] St Georges Univ London, Motor Control & Neuromodulat Grp, London, England.
C3 University of London; University College London; University of Cagliari;
   St Georges University London
RP Sadnicka, A (通讯作者)，UCL, Dept Clin & Movement Neurosci, London, England.; Sadnicka, A (通讯作者)，St Georges Univ London, Motor Control & Neuromodulat Grp, London, England.
EM asadnick@sgul.ac.uk
RI Latorre, Anna/AAV-5888-2020
OI Latorre, Anna/0000-0001-7103-5209
CR Adamchic I, 2014, MOVEMENT DISORD, V29, P1679, DOI 10.1002/mds.25923
   Afshar P, 2013, FRONT NEURAL CIRCUIT, V6, DOI 10.3389/fncir.2012.00117
   Antal A, 2008, BRAIN STIMUL, V1, P97, DOI 10.1016/j.brs.2007.10.001
   Arlotti M, 2018, NEUROLOGY, V90, pE971, DOI 10.1212/WNL.0000000000005121
   BARKER AT, 1985, LANCET, V1, P1106
   Baur D, 2020, BRAIN STIMUL, V13, P1580, DOI 10.1016/j.brs.2020.09.005
   Brittain JS, 2013, CURR BIOL, V23, P436, DOI 10.1016/j.cub.2013.01.068
   Buzsáki G, 2004, SCIENCE, V304, P1926, DOI 10.1126/science.1099745
   Buzsáki G, 2012, NAT REV NEUROSCI, V13, P407, DOI 10.1038/nrn3241
   Cagnan H, 2017, BRAIN, V140, P132, DOI 10.1093/brain/aww286
   Cagnan H, 2014, BRAIN, V137, P3223, DOI 10.1093/brain/awu250
   Cagnan H, 2013, BRAIN, V136, P3062, DOI 10.1093/brain/awt239
   Cagnan H, 2009, EUR J NEUROSCI, V30, P1306, DOI 10.1111/j.1460-9568.2009.06922.x
   Cohen SC, 2013, NEUROSCI BIOBEHAV R, V37, P997, DOI 10.1016/j.neubiorev.2012.11.013
   Deffains M, 2018, MOVEMENT DISORD, V33, P1609, DOI 10.1002/mds.27418
   Desideri D, 2019, J PHYSIOL-LONDON, V597, P5671, DOI 10.1113/JP278638
   Deuschl G, 2001, MUSCLE NERVE, V24, P716, DOI 10.1002/mus.1063
   di Biase L, 2016, EXPERT REV NEUROTHER, V16, P1067, DOI 10.1080/14737175.2016.1196139
   Hannah R, 2016, FRONT NEURAL CIRCUIT, V10, DOI 10.3389/fncir.2016.00097
   He SH, 2021, MOVEMENT DISORD, V36, P863, DOI 10.1002/mds.28513
   Helmich RC, 2018, MOVEMENT DISORD, V33, P219, DOI 10.1002/mds.27224
   Helmich RC, 2013, CURR NEUROL NEUROSCI, V13, DOI 10.1007/s11910-013-0378-8
   Horn A, 2019, NEUROIMAGE, V184, P293, DOI 10.1016/j.neuroimage.2018.08.068
   Hua SE, 2005, J NEUROPHYSIOL, V93, P117, DOI 10.1152/jn.00527.2004
   Iglesias AH, 2020, CURR NEUROL NEUROSCI, V20, DOI 10.1007/s11910-020-1021-0
   Kim J, 2020, IEEE J TRANSL ENG HE, V8, DOI 10.1109/JTEHM.2020.2985058
   Krauss JK, 2021, NAT REV NEUROL, V17, P75, DOI 10.1038/s41582-020-00426-z
   Kühn AA, 2006, EUR J NEUROSCI, V23, P1956, DOI 10.1111/j.1460-9568.2006.04717.x
   Latorre A, 2019, EUR J NEUROL, V26, P394, DOI 10.1111/ene.13743
   Latorre A, 2019, MOVEMENT DISORD, V34, P769, DOI 10.1002/mds.27705
   Lefaucheur JP, 2014, CLIN NEUROPHYSIOL, V125, P2150, DOI 10.1016/j.clinph.2014.05.021
   Lin PT, 2018, MOVEMENT DISORD, V33, P1182, DOI 10.1002/mds.27350
   Little S, 2020, MOVEMENT DISORD, V35, P555, DOI 10.1002/mds.27996
   Little S, 2016, J NEUROL NEUROSUR PS, V87, P717, DOI 10.1136/jnnp-2015-310972
   Lozano AM, 2019, NAT REV NEUROL, V15, P148, DOI 10.1038/s41582-018-0128-2
   Madsen KH, 2019, BRAIN STIMUL, V12, P1261, DOI 10.1016/j.brs.2019.05.005
   Maiquez BM, 2020, CURR BIOL, V30, P2334, DOI 10.1016/j.cub.2020.04.044
   Neudorfer C, 2020, BRAIN STIMUL, V13, P1668, DOI 10.1016/j.brs.2020.09.016
   Nitsche MA, 2000, J PHYSIOL-LONDON, V527, P633, DOI 10.1111/j.1469-7793.2000.t01-1-00633.x
   Obeso I, 2016, FRONT NEUROSCI-SWITZ, V9, DOI 10.3389/fnins.2015.00486
   OBESO JA, 1981, J NEUROL NEUROSUR PS, V44, P735, DOI 10.1136/jnnp.44.8.735
   Özkurt TE, 2011, EXP NEUROL, V229, P324, DOI 10.1016/j.expneurol.2011.02.015
   Piña-Fuentes D, 2019, BMJ OPEN, V9, DOI 10.1136/bmjopen-2019-029652
   Putzke JD, 2004, CAN J NEUROL SCI, V31, P333, DOI 10.1017/S0317167100003413
   Rosin B, 2011, NEURON, V72, P370, DOI 10.1016/j.neuron.2011.08.023
   Schreglmann SR, 2021, NAT COMMUN, V12, DOI 10.1038/s41467-020-20581-7
   Schreglmann SR, 2018, J NEUROL NEUROSUR PS, V89, P727, DOI 10.1136/jnnp-2017-316301
   Shah SA, 2020, FRONT NEUROL, V11, DOI 10.3389/fneur.2020.00825
   Srivanitchapoom P, 2014, PARKINSONISM RELAT D, V20, P1109, DOI [10.1016/j.parkreldis.2014.08.013, 10.1016/S1353-8020(13)70029-4]
   Tan HL, 2019, BRAIN STIMUL, V12, P858, DOI 10.1016/j.brs.2019.02.011
   Tass PA, 2012, ANN NEUROL, V72, P816, DOI 10.1002/ana.23663
   Thies M, 2018, BRAIN STIMUL, V11, P1119, DOI 10.1016/j.brs.2018.06.006
   Thut G, 2017, CLIN NEUROPHYSIOL, V128, P843, DOI 10.1016/j.clinph.2017.01.003
   Thut G, 2011, CURR BIOL, V21, P1176, DOI 10.1016/j.cub.2011.05.049
   Tinkhauser G, 2018, MOVEMENT DISORD, V33, P159, DOI 10.1002/mds.27215
   Wagner T, 2007, ANNU REV BIOMED ENG, V9, P527, DOI 10.1146/annurev.bioeng.9.061206.133100
   Womelsdorf T, 2007, SCIENCE, V316, P1609, DOI [10.1126/science.1139597, 10.1126/science.1139178]
   Yang HF, 2020, FRONT NEUROSCI-SWITZ, V14, DOI 10.3389/fnins.2020.00445
   Zrenner B, 2020, BRAIN STIMUL, V13, P197, DOI 10.1016/j.brs.2019.10.007
   Zrenner C, 2020, NEUROIMAGE, V214, DOI 10.1016/j.neuroimage.2020.116761
   Zrenner C, 2018, BRAIN STIMUL, V11, P374, DOI 10.1016/j.brs.2017.11.016
NR 61
TC 1
Z9 1
U1 0
U2 5
PU FRONTIERS MEDIA SA
PI LAUSANNE
PA AVENUE DU TRIBUNAL FEDERAL 34, LAUSANNE, CH-1015, SWITZERLAND
SN 1664-2295
J9 FRONT NEUROL
JI Front. Neurol.
PD MAY 14
PY 2021
VL 12
AR 669690
DI 10.3389/fneur.2021.669690
PG 8
WC Clinical Neurology; Neurosciences
WE Science Citation Index Expanded (SCI-EXPANDED)
SC Neurosciences & Neurology
GA SJ3SC
UT WOS:000655451500001
PM 34054710
OA Green Published, Green Accepted, gold
DA 2024-04-10
ER

PT J
AU Kahya, M
   Moon, S
   Ranchet, M
   Vukas, RR
   Lyons, KE
   Pahwa, R
   Akinwuntan, A
   Devos, H
AF Kahya, Melike
   Moon, Sanghee
   Ranchet, Maud
   Vukas, Rachel R.
   Lyons, Kelly E.
   Pahwa, Rajesh
   Akinwuntan, Abiodun
   Devos, Hannes
TI Brain activity during dual task gait and balance in aging and
   age-related neurodegenerative conditions: A systematic review
SO EXPERIMENTAL GERONTOLOGY
LA English
DT Review
DE Brain activity; Dual task; Gait; Balance; fNIRS; EEG; Older adults;
   Neurodegeneration
ID NEAR-INFRARED SPECTROSCOPY; MILD COGNITIVE IMPAIRMENT; OLDER-ADULTS;
   PARKINSONS-DISEASE; CORTICAL ACTIVITY; PREDICTING FALLS; COMPLEX
   WALKING; ACTIVATION; ATTENTION; INTERFERENCE
AB The aims of this systematic review were to investigate (1) real-time brain activity during DT gait and balance, (2) whether changes in brain activity correlate with changes in behavioral outcomes in older adults and people with age-related neurodegenerative conditions. PubMed, PsycINFO, and Web of Science were searched from 2009 to 2019 using the keywords dual task, brain activity, gait, balance, aging, neurodegeneration, and other related search terms. A total of 15 articles were included in this review. Functional near-infrared spectroscopy and electroencephalogram measures demonstrated that older adults had higher brain activity, particularly in the prefrontal cortex (PFC), compared to young adults during dual task gait and balance. Similar neurophysiological results were observed in people with age-related neurodegenerative conditions. Few studies demonstrated a relationship between increased brain activity and better behavioral outcomes. This systematic review supports the notion that aging and age-related neurodegenerative conditions are associated with neuronal network changes, resulting in increased brain activity specifically in the PFC. Further studies are warranted to assess the relationship between increased PFC activation during dual task gait and balance and behavioral outcomes to better optimize the rehabilitation interventions.
C1 [Kahya, Melike; Moon, Sanghee; Akinwuntan, Abiodun; Devos, Hannes] Univ Kansas, Sch Hlth Profess, Dept Phys Therapy & Rehabil Sci, Med Ctr, 3901 Rainbow Blvd,Mailstop 2002, Kansas City, KS 66160 USA.
   [Ranchet, Maud] Univ Lyon, TS2 LESCOT, IFSTTAR, Lyon, France.
   [Vukas, Rachel R.] Univ Kansas, AR Dykes Lib Hlth Sci, Med Ctr, Kansas City, KS 66160 USA.
   [Lyons, Kelly E.; Pahwa, Rajesh] Univ Kansas, Sch Med, Dept Neurol, Med Ctr, Kansas City, KS 66160 USA.
   [Akinwuntan, Abiodun] Univ Kansas, Sch Hlth Profess, Med Ctr, Kansas City, KS 66160 USA.
C3 University of Kansas; University of Kansas Medical Center; Universite
   Gustave-Eiffel; University of Kansas; University of Kansas Medical
   Center; University of Kansas; University of Kansas Medical Center;
   University of Kansas; University of Kansas Medical Center
RP Kahya, M (通讯作者)，Univ Kansas, Sch Hlth Profess, Dept Phys Therapy & Rehabil Sci, Med Ctr, 3901 Rainbow Blvd,Mailstop 2002, Kansas City, KS 66160 USA.
EM mkahya@kumc.edu; smoon@kumc.edu; maud.ranchet@ifsttar.fr;
   rvukas@kumc.edu; klyons@kumc.edu; rpahwa@kumc.edu; aakinwuntan@kumc.edu;
   hdevos@kumc.edu
RI Moon, Sanghee/AAL-8419-2020; Devos, Hannes/I-6852-2019; RANCHET,
   Maud/AAF-2672-2019
OI Moon, Sanghee/0000-0003-3931-1458; Devos, Hannes/0000-0002-8853-6840;
   RANCHET, Maud/0000-0002-5325-064X; Vukas, Rachel/0000-0002-5822-9620;
   Kahya, Melike/0000-0002-9289-5168
FU Eunice Kennedy Shriver National Institute of Child Health and Human
   Development [T32HD057850]; Mabel A. Woodyard Fellowship in
   Neurodegenerative Disorders; National Institute on Aging of the National
   Institutes of Health [K01AG058785]
FX This study was funded in part by T32HD057850 from the Eunice Kennedy
   Shriver National Institute of Child Health and Human Development and by
   Mabel A. Woodyard Fellowship in Neurodegenerative Disorders (M.K.) and
   by the National Institute on Aging of the National Institutes of Health
   under Award Number K01AG058785 (H.D.). The content is solely the
   responsibility of the authors and does not necessarily represent the
   official views of the National Institutes of Health.
CR Agbangla NF, 2017, AGEING RES REV, V38, P52, DOI 10.1016/j.arr.2017.07.003
   Al-Yahya E, 2019, FRONT HUM NEUROSCI, V12, DOI 10.3389/fnhum.2018.00536
   Andrews-Hanna JR, 2007, NEURON, V56, P924, DOI 10.1016/j.neuron.2007.10.038
   Beurskens R, 2014, INT J PSYCHOPHYSIOL, V92, P122, DOI 10.1016/j.ijpsycho.2014.03.005
   Boisgontier MP, 2013, NEUROSCI BIOBEHAV R, V37, P1824, DOI 10.1016/j.neubiorev.2013.07.014
   Brittion Jeffrey W., 2016, ELECTROENCEPHALOGRAP
   Cabeza R, 2002, PSYCHOL AGING, V17, P85, DOI 10.1037//0882-7974.17.1.85
   Clark DJ, 2015, FRONT HUM NEUROSCI, V9, DOI 10.3389/fnhum.2015.00246
   Doi T, 2013, AGING CLIN EXP RES, V25, P539, DOI 10.1007/s40520-013-0119-5
   Ferrari M, 2004, CAN J APPL PHYSIOL, V29, P463, DOI 10.1139/h04-031
   Fraser SA, 2016, FRONT AGING NEUROSCI, V8, DOI 10.3389/fnagi.2016.00240
   FRIEDMAN A, 1982, J EXP PSYCHOL HUMAN, V8, P625, DOI 10.1037/0096-1523.8.5.625
   Grady C, 2012, NAT REV NEUROSCI, V13, P491, DOI 10.1038/nrn3256
   Heinzel S, 2016, PARKINSONISM RELAT D, V26, P73, DOI 10.1016/j.parkreldis.2016.03.007
   Herold F, 2017, NEUROPHOTONICS, V4, DOI 10.1117/1.NPh.4.4.041403
   Holtzer R, 2016, BRAIN TOPOGR, V29, P334, DOI 10.1007/s10548-015-0465-z
   Holtzer R, 2011, J GERONTOL A-BIOL, V66, P879, DOI 10.1093/gerona/glr068
   Irani F, 2007, CLIN NEUROPSYCHOL, V21, P9, DOI 10.1080/13854040600910018
   Jacobs JV, 2007, J NEURAL TRANSM, V114, P1339, DOI 10.1007/s00702-007-0657-0
   Karatekin C, 2004, PSYCHOPHYSIOLOGY, V41, P175, DOI 10.1111/j.1469-8986.2004.00147.x
   Kelly VE, 2012, PARKINSONS DIS-US, V2012, DOI [10.1073/pnas.1207553109, 10.1155/2012/918719]
   Lajoie Y, 2004, ARCH GERONTOL GERIAT, V38, P11, DOI 10.1016/S0167-4943(03)00082-7
   Leone C, 2017, NEUROSCI BIOBEHAV R, V75, P348, DOI 10.1016/j.neubiorev.2017.01.010
   Li KZH, 2001, PSYCHOL SCI, V12, P230, DOI 10.1111/1467-9280.00341
   Maidan I, 2016, PARKINSONISM RELAT D, V25, P91, DOI 10.1016/j.parkreldis.2016.01.025
   Maidan I, 2019, CLIN NEUROPHYSIOL, V130, P224, DOI 10.1016/j.clinph.2018.11.019
   Maidan I, 2016, NEUROREHAB NEURAL RE, V30, P963, DOI 10.1177/1545968316650426
   Malcolm BR, 2019, BRAIN RES, V1716, P62, DOI 10.1016/j.brainres.2017.05.021
   Malcolm BR, 2015, NEUROIMAGE, V117, P230, DOI 10.1016/j.neuroimage.2015.05.028
   Marusic U, 2019, EUR REV AGING PHYS A, V16, DOI 10.1186/s11556-018-0209-7
   McIsaac TL, 2018, FRONT PSYCHOL, V9, DOI 10.3389/fpsyg.2018.02061
   Mihara M, 2008, NEUROIMAGE, V43, P329, DOI 10.1016/j.neuroimage.2008.07.029
   Montero-Odasso MM, 2017, JAMA NEUROL, V74, P857, DOI 10.1001/jamaneurol.2017.0643
   NAVON D, 1987, J EXP PSYCHOL HUMAN, V13, P435, DOI 10.1037/0096-1523.13.3.435
   Ozdemir RA, 2016, EXP BRAIN RES, V234, P3321, DOI 10.1007/s00221-016-4730-5
   Park DC, 2009, ANNU REV PSYCHOL, V60, P173, DOI 10.1146/annurev.psych.59.103006.093656
   PASHLER H, 1994, PSYCHOL BULL, V116, P220, DOI 10.1037/0033-2909.116.2.220
   Plotnik M, 2011, EXP BRAIN RES, V210, P529, DOI 10.1007/s00221-011-2551-0
   Plummer P, 2016, GERONTOLOGY, V62, P94, DOI 10.1159/000371577
   Reuter-Lorenz PA, 2008, CURR DIR PSYCHOL SCI, V17, P177, DOI 10.1111/j.1467-8721.2008.00570.x
   Rosso AL, 2017, GAIT POSTURE, V57, P193, DOI 10.1016/j.gaitpost.2017.06.013
   Shaw EP, 2018, BIOL PSYCHOL, V134, P39, DOI 10.1016/j.biopsycho.2018.01.009
   Shine JM, 2013, PLOS ONE, V8, DOI 10.1371/journal.pone.0052602
   Slobounov S, 2005, CLIN NEUROPHYSIOL, V116, P315, DOI 10.1016/j.clinph.2004.09.007
   Stuart S, 2019, INT J PSYCHOPHYSIOL, V135, P63, DOI 10.1016/j.ijpsycho.2018.11.006
   Stuart S, 2018, MATURITAS, V113, P53, DOI 10.1016/j.maturitas.2018.04.011
   Sullivan EV, 2006, NEUROSCI BIOBEHAV R, V30, P749, DOI 10.1016/j.neubiorev.2006.06.002
   Tard C, 2016, CLIN NEUROPHYSIOL, V127, P3506, DOI 10.1016/j.clinph.2016.09.014
   Tooth LR, 2004, ARCH PHYS MED REHAB, V85, P1371, DOI 10.1016/j.apmr.2003.12.002
   van Dinteren R, 2018, BRAIN TOPOGR, V31, P35, DOI 10.1007/s10548-016-0542-y
   Verghese J, 2002, J AM GERIATR SOC, V50, P1572, DOI 10.1046/j.1532-5415.2002.50415.x
   Verghese J, 2017, NEUROLOGY, V88, P191, DOI 10.1212/WNL.0000000000003421
   Verhaeghen P, 2003, PSYCHOL AGING, V18, P443, DOI 10.1037/0882-7974.18.3.443
   Vermeij A, 2014, FRONT AGING NEUROSCI, V6, DOI 10.3389/fnagi.2014.00303
   Vervoort G, 2016, NEUROSCIENCE, V317, P36, DOI 10.1016/j.neuroscience.2015.12.056
   Vitorio R, 2017, NEUROSCI BIOBEHAV R, V83, P160, DOI 10.1016/j.neubiorev.2017.10.002
   Wajda DA, 2017, EXPERT REV NEUROTHER, V17, P251, DOI 10.1080/14737175.2016.1227704
   Yuan J, 2015, HUM BRAIN MAPP, V36, P1484, DOI 10.1002/hbm.22717
NR 58
TC 39
Z9 46
U1 9
U2 45
PU PERGAMON-ELSEVIER SCIENCE LTD
PI OXFORD
PA THE BOULEVARD, LANGFORD LANE, KIDLINGTON, OXFORD OX5 1GB, ENGLAND
SN 0531-5565
EI 1873-6815
J9 EXP GERONTOL
JI Exp. Gerontol.
PD DEC
PY 2019
VL 128
AR 110756
DI 10.1016/j.exger.2019.110756
PG 11
WC Geriatrics & Gerontology
WE Science Citation Index Expanded (SCI-EXPANDED)
SC Geriatrics & Gerontology
GA JP3JZ
UT WOS:000498165000002
PM 31648005
OA Green Accepted
DA 2024-04-10
ER

PT J
AU Zhan, Y
   Halliday, D
   Jiang, P
   Liu, XG
   Feng, JF
AF Zhan, Yang
   Halliday, David
   Jiang, Ping
   Liu, Xuguang
   Feng, Jianfeng
TI Detecting time-dependent coherence between non-stationary
   electrophysiological signals - A combined statistical and time-frequency
   approach
SO JOURNAL OF NEUROSCIENCE METHODS
LA English
DT Article
DE wavelet; Fourier; coherence; confidence intervals; EEGs; EMGs; LFPs;
   time discrimination; frequency discrimination
ID WAVELET ANALYSIS; HUMANS; EMG; VARIANCE; CORTEX
AB Various time-frequency methods have been used to study time-varying properties of non-stationary neurophysiological signals. In the present study, a time-frequency coherence estimate using continuous wavelet transform (CWT) together with its confidence intervals are proposed to evaluate the correlation between two non-stationary processes. The approach is based on averaging over repeat trials. A systematic comparison between approaches using CWT and short-time Fourier transform (STFT) is carried out. Simulated data are generated to test the performance of these methods when estimating time-frequency based coherence. In contrast to some recent studies, we find that CWT based coherence estimates do not supersede STFT based estimates. We suggest that a combination of STFT and CWT would be most suitable for analysing non-stationary neural data. Tests are presented to investigate the time and frequency discrimination capabilities of the two approaches. The methods are applied to two experimental data sets: electroencephalogram (EEG) and surface electromyogram (EMG) during wrist movements in a healthy subject, and local field potential (LFP) and surface EMG recordings during resting tremor in a Parkinsonian patient. Supporting software is available at http://www.dcs.warwick.ac.ukffeng/software/COD and http://www.neurospec.org. (c) 2006 Elsevier B.V. All rights reserved.
C1 Hunan Normal Univ, Dept Math, Changsha 410081, Peoples R China.
   Univ York, Dept Elect, York YO10 5DD, N Yorkshire, England.
   Charing Cross Hosp, London W6 8RF, England.
   Univ London Imperial Coll Sci & Technol, Div Neurosci & Mental Hlth, London W6 8RF, England.
   Univ Warwick, Dept Comp Sci & Math, Coventry CV4 7AL, W Midlands, England.
   Tongji Univ, Dept Informat & Control Engn, Shanghai 200092, Peoples R China.
C3 Hunan Normal University; University of York - UK; Imperial College
   London; Imperial College London; University of Warwick; Tongji
   University
RP Feng, JF (通讯作者)，Hunan Normal Univ, Dept Math, Changsha 410081, Peoples R China.
EM jianfeng.feng@warwick.ac.uk
RI Zhan, Yang/G-2264-2014; Halliday, David/A-3848-2009
OI Zhan, Yang/0000-0002-1150-6344; Halliday, David/0000-0001-9957-0983;
   feng, jianfeng/0000-0002-9328-5732
FU Engineering and Physical Sciences Research Council [EP/C51338X/1]
   Funding Source: researchfish
CR Addison P. S, 2002, The illustrated wavelet transform handbook
   Akansu A.N., 2000, MULTIRESOLUTION SIGN
   Andrew C, 1996, ELECTROEN CLIN NEURO, V98, P144, DOI 10.1016/0013-4694(95)00228-6
   Bruns A, 2004, J NEUROSCI METH, V137, P321, DOI 10.1016/j.jneumeth.2004.03.002
   Cohen L., 1995, TIME FREQUENCY ANAL
   FENG J, 2004, COMPUTATONAL NEUROSC
   GISH H, 1987, IEEE T ACOUST SPEECH, V12, P1774
   Gish H., 1988, International Conference on Acoustics, Speech, and Signal Processing, P2745
   Grosse P, 2002, CLIN NEUROPHYSIOL, V113, P1523, DOI 10.1016/S1388-2457(02)00223-7
   Gurley K, 2003, J ENG MECH-ASCE, V129, P188, DOI 10.1061/(ASCE)0733-9399(2003)129:2(188)
   Halliday DM, 1998, NEUROSCI LETT, V241, P5, DOI 10.1016/S0304-3940(97)00964-6
   Horton PM, 2005, J NEUROSCI METH, V146, P22, DOI 10.1016/j.jneumeth.2005.01.008
   Karlsson JS, 2003, J ELECTROMYOGR KINES, V13, P461, DOI 10.1016/S1050-6411(03)00063-4
   Kilner JM, 2000, J NEUROSCI, V20, P8838
   Kronland-Martinet R., 1988, INT J PATTERN RECOGN, V1, P97, DOI 10.1142/S0218001487000205
   Lachaux JP, 2002, NEUROPHYSIOL CLIN, V32, P157, DOI 10.1016/S0987-7053(02)00301-5
   Lambertz M, 2000, J AUTONOM NERV SYST, V78, P141, DOI 10.1016/S0165-1838(99)00072-7
   Lee DI, 2001, J ENDOUROL, V15, P67, DOI 10.1089/08927790150500980
   Li TH, 2002, IEEE T INFORM THEORY, V48, P2922, DOI 10.1109/TIT.2002.804046
   Lin ZY, 1996, CRIT REV BIOMED ENG, V24, P1, DOI 10.1615/CritRevBiomedEng.v24.i1.10
   Liu X, 2002, CLIN NEUROPHYSIOL, V113, P1667, DOI 10.1016/S1388-2457(02)00256-0
   LIU X, 2003, CLIN NEUROPHYSIOL, V76, P63
   Mima T, 2000, CLIN NEUROPHYSIOL, V111, P326, DOI 10.1016/S1388-2457(99)00229-1
   Mima T, 1999, CLIN NEUROPHYSIOL, V110, P1892, DOI 10.1016/S1388-2457(99)00238-2
   PERCIVAL DP, 1995, BIOMETRIKA, V82, P619, DOI 10.1093/biomet/82.3.619
   PERRIER V, 1995, J MATH PHYS, V36, P1506, DOI 10.1063/1.531340
   Pezaris JS, 2000, NEUROCOMPUTING, V32, P953, DOI 10.1016/S0925-2312(00)00265-4
   Pope MH, 2000, CLIN BIOMECH, V15, P567, DOI 10.1016/S0268-0033(00)00024-3
   PRIESTLEY MB, 1996, J TIME SER ANAL, V17, P86
   Qian S., 2002, INTRO TIME FREQUENCY
   Samar VJ, 1999, BRAIN LANG, V66, P1, DOI 10.1006/brln.1998.2023
   Senhadji L, 2002, NEUROPHYSIOL CLIN, V32, P175, DOI 10.1016/S0987-7053(02)00304-0
   Shibata T, 1998, NEUROSCI RES, V31, P265, DOI 10.1016/S0168-0102(98)00046-7
   SINNO D, 1992, IEEE INT C AC SPEECH, V2, P505
   Slobounov S, 2000, COGNITIVE BRAIN RES, V9, P177, DOI 10.1016/S0926-6410(99)00055-5
   TATE A, 2005, ANN M NEUR OR PRES
   Torrence C, 1998, B AM METEOROL SOC, V79, P61, DOI 10.1175/1520-0477(1998)079<0061:APGTWA>2.0.CO;2
   Torrence C, 1999, J CLIMATE, V12, P2679, DOI 10.1175/1520-0442(1999)012<2679:ICITEM>2.0.CO;2
   WANG L, 2001, J NEUROSCI METH, V136, P197
NR 39
TC 93
Z9 104
U1 1
U2 42
PU ELSEVIER SCIENCE BV
PI AMSTERDAM
PA PO BOX 211, 1000 AE AMSTERDAM, NETHERLANDS
SN 0165-0270
J9 J NEUROSCI METH
JI J. Neurosci. Methods
PD SEP 30
PY 2006
VL 156
IS 1-2
BP 322
EP 332
DI 10.1016/j.jneumeth.2006.02.013
PG 11
WC Biochemical Research Methods; Neurosciences
WE Science Citation Index Expanded (SCI-EXPANDED)
SC Biochemistry & Molecular Biology; Neurosciences & Neurology
GA 092WA
UT WOS:000241126800041
PM 16563517
OA Green Submitted
DA 2024-04-10
ER

PT J
AU Li, FL
   Wang, JJ
   Jiang, YL
   Si, YJ
   Peng, WJ
   Song, LM
   Jiang, Y
   Zhang, YS
   Dong, WT
   Yao, DZ
   Xu, P
AF Li, Fali
   Wang, Jiuju
   Jiang, Yuanling
   Si, Yajing
   Peng, Wenjing
   Song, Limeng
   Jiang, Yi
   Zhang, Yangsong
   Dong, Wentian
   Yao, Dezhong
   Xu, Peng
TI Top-Down Disconnectivity in Schizophrenia During P300 Tasks
SO FRONTIERS IN COMPUTATIONAL NEUROSCIENCE
LA English
DT Article
DE Dynamic Causal Modeling; P300; schizophrenia; top-down disconnectivity;
   compensatory mechanisms
ID ANTERIOR CINGULATE CORTEX; EVENT-RELATED FMRI; PREFRONTAL CORTEX; VISUAL
   ODDBALL; COMPENSATORY PLASTICITY; SYNAPTIC PLASTICITY;
   PARKINSONS-DISEASE; ABNORMALITIES; CONNECTIVITY; METAANALYSIS
AB Cognitive deficits in schizophrenia are correlated with the dysfunctions of distinct brain regions including anterior cingulate cortex (ACC) and prefrontal cortex (PFC). Apart from the dysfunctions of the intrinsic connectivity of related areas, how the coupled neural populations work is also crucial in related processes. Twenty-four patients with schizophrenia (SZs) and 24 matched healthy controls (HCs) were recruited in our study. Based on the electroencephalogram (EEG) datasets recorded, the Dynamic Causal Modeling (DCM) was then adopted to estimate how the brain architecture adapts among related areas in SZs and to investigate the mechanism that accounts for their cognitive deficits. The distinct winning models in SZs and HCs consistently emphasized the importance of ACC in regulating the elicitations of P300s. Specifically, comparing to that in HCs, the winning model in SZs uncovered a compensatory pathway from dorsolateral PFC to intraparietal sulcus that promised the SZs' accomplishing P300 tasks. The findings demonstrated that the "disconnectivity hypothesis" is helpful and useful in explaining the cognitive deficits in SZs, while the brain architecture adapted with related compensatory pathway promises the limited brain cognitions in SZs. This study provides a new viewpoint that deepens our understanding of the cognitive deficits in schizophrenia.
C1 [Li, Fali; Jiang, Yuanling; Si, Yajing; Peng, Wenjing; Song, Limeng; Jiang, Yi; Zhang, Yangsong; Yao, Dezhong; Xu, Peng] Univ Elect Sci & Technol China, Chengdu Brain Sci Inst, Clin Hosp, MOE Key Lab Neuroinformat, Chengdu, Sichuan, Peoples R China.
   [Wang, Jiuju; Dong, Wentian] Peking Univ, Natl Clin Res Ctr Mental Disorders, Hosp 6, Inst Mental Hlth, Beijing, Peoples R China.
   [Wang, Jiuju; Dong, Wentian] Peking Univ, Minist Hlth, Key Lab Mental Hlth, Beijing, Peoples R China.
   [Zhang, Yangsong] Southwest Univ Sci & Technol, Sch Comp Sci & Technol, Mianyang, Peoples R China.
   [Yao, Dezhong; Xu, Peng] Univ Elect Sci & Technol China, Sch Life Sci & Technol, Ctr Informat Med, Chengdu, Sichuan, Peoples R China.
C3 University of Electronic Science & Technology of China; Peking
   University; Peking University; Southwest University of Science &
   Technology - China; University of Electronic Science & Technology of
   China
RP Xu, P (通讯作者)，Univ Elect Sci & Technol China, Chengdu Brain Sci Inst, Clin Hosp, MOE Key Lab Neuroinformat, Chengdu, Sichuan, Peoples R China.; Xu, P (通讯作者)，Univ Elect Sci & Technol China, Sch Life Sci & Technol, Ctr Informat Med, Chengdu, Sichuan, Peoples R China.
EM xupeng@uestc.edu.cn
RI jiang, anyi/GPT-0379-2022; Yao, Dezhong/AAD-9849-2019
OI Yao, Dezhong/0000-0003-0336-0522; wang, jiuju/0000-0002-8707-1551
FU National Key Research and Development Plan of China [2017YFB1002501];
   National Natural Science Foundation of China [61522105, 61603344,
   81401484, 81330032]; Open Foundation of Henan Key Laboratory of Brain
   Science and Brain-Computer Interface Technology [HNBBL17001]; ChengDu's
   HuiMin projects of science and technology
FX This work was supported by the National Key Research and Development
   Plan of China (#2017YFB1002501), the National Natural Science Foundation
   of China (#61522105, #61603344, #81401484, and #81330032), the Open
   Foundation of Henan Key Laboratory of Brain Science and Brain-Computer
   Interface Technology (No. HNBBL17001), and ChengDu's HuiMin projects of
   science and technology in 2013.
CR Barraclough DJ, 2004, NAT NEUROSCI, V7, P404, DOI 10.1038/nn1209
   Basten U, 2011, J COGNITIVE NEUROSCI, V23, P3132, DOI 10.1162/jocn_a_00003
   Bastos AM, 2012, NEURON, V76, P695, DOI 10.1016/j.neuron.2012.10.038
   Bledowski C, 2004, J NEUROSCI, V24, P9353, DOI 10.1523/JNEUROSCI.1897-04.2004
   Bramon E, 2005, NEUROIMAGE, V27, P960, DOI 10.1016/j.neuroimage.2005.05.022
   Bramon E, 2004, SCHIZOPHR RES, V70, P315, DOI 10.1016/j.schres.2004.01.004
   Brázdil M, 2007, NEUROIMAGE, V35, P827, DOI 10.1016/j.neuroimage.2006.12.020
   Chen CC, 2014, PLOS ONE, V9, DOI 10.1371/journal.pone.0112228
   Cieslik EC, 2015, BRAIN STRUCT FUNCT, V220, P249, DOI 10.1007/s00429-013-0652-1
   Clark VP, 2000, J NEUROPHYSIOL, V83, P3133, DOI 10.1152/jn.2000.83.5.3133
   Cook J, 2012, FRONT HUM NEUROSCI, V6, DOI 10.3389/fnhum.2012.00175
   Daffner KR, 2003, J COGNITIVE NEUROSCI, V15, P294, DOI 10.1162/089892903321208213
   Díez A, 2017, HUM BRAIN MAPP, V38, P3262, DOI 10.1002/hbm.23588
   Dima D, 2010, NEUROIMAGE, V52, P824, DOI 10.1016/j.neuroimage.2009.12.086
   Duncan J, 2001, NAT REV NEUROSCI, V2, P820, DOI 10.1038/35097575
   Ford JM, 2002, BIOL PSYCHIAT, V51, P485, DOI 10.1016/S0006-3223(01)01335-X
   Friston KJ, 2003, NEUROIMAGE, V19, P1273, DOI 10.1016/S1053-8119(03)00202-7
   Friston KJ, 1994, HUMAN BRAIN MAPPING, V2, P189, DOI [DOI 10.1002/HBM.460020402, 10.1002/hbm.460020402]
   Fuchs M, 2001, CLIN NEUROPHYSIOL, V112, P1400, DOI 10.1016/S1388-2457(01)00589-2
   Fusar-Poli P, 2011, J PSYCHIATR NEUROSCI, V36, P239, DOI 10.1503/jpn.100083
   Holroyd CB, 2012, TRENDS COGN SCI, V16, P122, DOI 10.1016/j.tics.2011.12.008
   Hulshoff HE, 2002, AM J PSYCHIAT, V159, P244, DOI 10.1176/appi.ajp.159.2.244
   Insel TR, 2010, NATURE, V468, P187, DOI 10.1038/nature09552
   Jeon YW, 2003, PSYCHOPHYSIOLOGY, V40, P684, DOI 10.1111/1469-8986.00070
   Kiebel SJ, 2006, NEUROIMAGE, V30, P1273, DOI 10.1016/j.neuroimage.2005.12.055
   Kim DW, 2014, BRAIN TOPOGR, V27, P307, DOI 10.1007/s10548-013-0306-x
   Kupers R, 2014, NEUROSCI BIOBEHAV R, V41, P36, DOI 10.1016/j.neubiorev.2013.08.001
   Leitman DI, 2010, AM J PSYCHIAT, V167, P818, DOI 10.1176/appi.ajp.2010.09030338
   Li FL, 2016, IEEE T NEUR SYS REH, V24, P725, DOI 10.1109/TNSRE.2016.2523678
   Li FL, 2015, SCI REP-UK, V5, DOI 10.1038/srep15129
   Liu TJ, 2017, IEEE T NEUR SYS REH, V25, P1092, DOI 10.1109/TNSRE.2016.2608359
   Martín-Loeches M, 2001, SCHIZOPHR RES, V49, P121, DOI 10.1016/S0920-9964(00)00125-0
   Molina V, 2005, PSYCHIAT RES-NEUROIM, V140, P17, DOI 10.1016/j.pscychresns.2004.04.006
   Mouchlianitis E, 2016, SCHIZOPHRENIA BULL, V42, P744, DOI 10.1093/schbul/sbv151
   Musso F, 2011, NEUROIMAGE, V58, P508, DOI 10.1016/j.neuroimage.2011.06.045
   Ohtani T, 2014, SCHIZOPHR RES, V157, P190, DOI 10.1016/j.schres.2014.05.016
   Onitsuka T, 2013, PSYCHIAT CLIN NEUROS, V67, P461, DOI 10.1111/pcn.12090
   Palmer SJ, 2010, NEUROSCIENCE, V166, P1110, DOI 10.1016/j.neuroscience.2010.01.012
   Pan JH, 2014, J NEURAL ENG, V11, DOI 10.1088/1741-2560/11/5/056007
   Penny WD, 2004, NEUROIMAGE, V22, P1157, DOI 10.1016/j.neuroimage.2004.03.026
   Petersen SE, 2015, NEURON, V88, P207, DOI 10.1016/j.neuron.2015.09.027
   Polich J, 2007, CLIN NEUROPHYSIOL, V118, P2128, DOI 10.1016/j.clinph.2007.04.019
   Prado J, 2011, NEUROIMAGE, V54, P541, DOI 10.1016/j.neuroimage.2010.08.022
   Ranlund S, 2016, HUM BRAIN MAPP, V37, P351, DOI 10.1002/hbm.23035
   RAUSCHECKER JP, 1995, TRENDS NEUROSCI, V18, P36, DOI 10.1016/0166-2236(95)93948-W
   Rissling AJ, 2010, CURR PSYCHIAT REP, V12, P572, DOI 10.1007/s11920-010-0149-z
   Roiser Jonathan P, 2013, Front Psychiatry, V4, P176, DOI 10.3389/fpsyt.2013.00176
   Schroll H, 2014, EUR J NEUROSCI, V39, P688, DOI 10.1111/ejn.12434
   Schuster C, 2012, SCHIZOPHRENIA BULL, V38, P796, DOI 10.1093/schbul/sbq150
   Sharma N, 2013, FRONT HUM NEUROSCI, V7, DOI 10.3389/fnhum.2013.00564
   Smucny J, 2013, SCHIZOPHR RES, V147, P196, DOI 10.1016/j.schres.2013.03.025
   Stephan KE, 2009, SCHIZOPHRENIA BULL, V35, P509, DOI 10.1093/schbul/sbn176
   Stevens AA, 2000, MAGN RESON IMAGING, V18, P495, DOI 10.1016/S0730-725X(00)00128-4
   SUTTON S, 1965, SCIENCE, V150, P1187, DOI 10.1126/science.150.3700.1187
   van Tricht MJ, 2010, BIOL PSYCHIAT, V68, P642, DOI 10.1016/j.biopsych.2010.04.022
   Wagner G, 2015, CORTEX, V66, P35, DOI 10.1016/j.cortex.2015.02.004
   Wang F, 2004, AM J PSYCHIAT, V161, P573, DOI 10.1176/appi.ajp.161.3.573
   Wiser AK, 1998, NEUROREPORT, V9, P1895, DOI 10.1097/00001756-199806010-00042
   YAMAGUCHI S, 1991, J NEUROSCI, V11, P2039
NR 59
TC 15
Z9 15
U1 2
U2 19
PU FRONTIERS MEDIA SA
PI LAUSANNE
PA AVENUE DU TRIBUNAL FEDERAL 34, LAUSANNE, CH-1015, SWITZERLAND
SN 1662-5188
J9 FRONT COMPUT NEUROSC
JI Front. Comput. Neurosci.
PD MAY 23
PY 2018
VL 12
AR 33
DI 10.3389/fncom.2018.00033
PG 10
WC Mathematical & Computational Biology; Neurosciences
WE Science Citation Index Expanded (SCI-EXPANDED); Social Science Citation Index (SSCI)
SC Mathematical & Computational Biology; Neurosciences & Neurology
GA GG7LS
UT WOS:000432880300001
PM 29875646
OA Green Published, gold
DA 2024-04-10
ER

PT J
AU Peterson, SM
   Ferris, DP
AF Peterson, Steven M.
   Ferris, Daniel P.
TI Group-level cortical and muscular connectivity during perturbations to
   walking and standing balance
SO NEUROIMAGE
LA English
DT Article
DE Electroencephalography; Virtual reality; Independent component analysis;
   Balance perturbation; Effective connectivity
ID DIRECTED TRANSFER-FUNCTION; PARKINSONS-DISEASE; COGNITIVE CONTROL;
   CAUSAL RELATIONS; LEG MUSCLES; MOTOR; CORTEX; POTENTIALS; DYNAMICS; GAIT
AB Maintaining balance is a complex process requiring multisensory processing and coordinated muscle activation. Previous studies have indicated that the cortex is directly involved in balance control, but less information is known about cortical flow of signals for balance. We studied source-localized electrocortical effective connectivity dynamics of healthy young subjects (29 subjects: 14 male and 15 female) walking and standing with both visual and physical perturbations to their balance. The goal of this study was to quantify differences in group-level corticomuscular connectivity responses to sensorimotor perturbations during walking and standing. We hypothesized that perturbed visual input during balance would transiently decrease connectivity between occipital and parietal areas due to disruptive visual input during sensory processing. We also hypothesized that physical pull perturbations would increase cortical connections to central sensorimotor areas because of higher sensorimotor integration demands. Our findings show decreased occipito-parietal connectivity during visual rotations and widespread increases in connectivity during pull perturbations focused on central areas, as expected. We also found evidence for communication from cortex to muscles during perturbed balance. These results show that sensorimotor perturbations to balance alter cortical networks and can be quantified using effective connectivity estimation.
C1 [Peterson, Steven M.] Univ Michigan, Dept Biomed Engn, Sch Engn, Ann Arbor, MI USA.
   [Ferris, Daniel P.] Univ Florida, J Crayton Pruitt Family Dept Biomed Engn, Gainesville, FL USA.
C3 University of Michigan System; University of Michigan; State University
   System of Florida; University of Florida
RP Peterson, SM (通讯作者)，Univ Washington, Box 351800, Seattle, WA 98195 USA.
EM stepeter@uw.edu
RI Ferris, Daniel P./A-9624-2008
OI Ferris, Daniel P./0000-0001-6373-6021; Peterson,
   Steven/0000-0003-0782-5788
FU Graduate Research Fellowship Program grant from the National Science
   Foundation [DGE 1256260]; Army Research Laboratory [W911NF-10-2-0022];
   National Institutes of Health [R01 NS104772]
FX This research was sponsored by a Graduate Research Fellowship Program
   grant from the National Science Foundation (DGE 1256260). It was also
   sponsored by the Army Research Laboratory under Cooperative Agreement
   Number W911NF-10-2-0022 (Cognitive and Neuroergonomics Collaborative
   Technology Alliance) and the National Institutes of Health (R01
   NS104772). The conclusions and views contained in this manuscript are
   those of the authors and should not be interpreted as representing the
   official policies, either expressed or implied, of the Army Research
   Laboratory or the United States Government.
CR Al-Subari K, 2015, J NEUROSCI METH, V253, P193, DOI 10.1016/j.jneumeth.2015.06.020
   [Anonymous], 1993, An introduction to the bootstrap (Monographs on statistics and applied probability #57), DOI DOI 10.1201/9780429246593
   Artoni F, 2017, NEUROIMAGE, V159, P403, DOI 10.1016/j.neuroimage.2017.07.013
   Astolfi L, 2007, HUM BRAIN MAPP, V28, P143, DOI 10.1002/hbm.20263
   Benjamini Y, 2001, ANN STAT, V29, P1165
   Blinowska KJ, 2011, MED BIOL ENG COMPUT, V49, P521, DOI 10.1007/s11517-011-0739-x
   Bolton DAE, 2015, NEUROSCI BIOBEHAV R, V57, P142, DOI 10.1016/j.neubiorev.2015.08.014
   Boonstra TW, 2008, J NEUROPHYSIOL, V100, P2158, DOI 10.1152/jn.90474.2008
   Boonstra TW, 2015, SCI REP-UK, V5, DOI 10.1038/srep17830
   Brunner C, 2016, FRONT COMPUT NEUROSC, V10, DOI 10.3389/fncom.2016.00121
   Caldwell D. J., 2017, 2017 8 INT IEEE EMBS, DOI [10.1109/ner.2017.8008287, DOI 10.1109/NER.2017.8008287]
   Carter CS, 1998, SCIENCE, V280, P747, DOI 10.1126/science.280.5364.747
   Chang CY, 2018, IEEE ENG MED BIO, P1242, DOI 10.1109/EMBC.2018.8512547
   Cohen MX, 2014, ISS CLIN COGN NEUROP, P1
   Collings R., 2015, J Foot Ankle Res, V8, pA6, DOI [DOI 10.1186/1757-1146-8-S1-A6, 10.1186/1757-1146-8-s1-a6]
   Delorme A, 2004, J NEUROSCI METH, V134, P9, DOI 10.1016/j.jneumeth.2003.10.009
   Delorme A, 2011, COMPUT INTEL NEUROSC, V2011, DOI 10.1155/2011/130714
   Ding MZ, 2000, BIOL CYBERN, V83, P35, DOI 10.1007/s004229900137
   Domingo A, 2010, EXP BRAIN RES, V206, P359, DOI 10.1007/s00221-010-2409-x
   Domingo A, 2009, GAIT POSTURE, V30, P464, DOI 10.1016/j.gaitpost.2009.07.114
   Farina D, 2016, P IEEE, V104, P353, DOI 10.1109/JPROC.2015.2498665
   Gramann K, 2014, INT J PSYCHOPHYSIOL, V91, P22, DOI 10.1016/j.ijpsycho.2013.09.003
   Gramann K, 2011, REV NEUROSCIENCE, V22, P593, DOI 10.1515/RNS.2011.047
   GRANGER CWJ, 1969, ECONOMETRICA, V37, P424, DOI 10.2307/1912791
   Gu ZG, 2014, BIOINFORMATICS, V30, P2811, DOI 10.1093/bioinformatics/btu393
   Gwin JT, 2012, FRONT HUM NEUROSCI, V6, DOI 10.3389/fnhum.2012.00258
   Gwin JT, 2011, NEUROIMAGE, V54, P1289, DOI 10.1016/j.neuroimage.2010.08.066
   Gwin JT, 2010, J NEUROPHYSIOL, V103, P3526, DOI 10.1152/jn.00105.2010
   Hallett M, 2008, MOVEMENT DISORD, V23, pS439, DOI 10.1002/mds.21836
   Höller Y, 2017, FRONT HUM NEUROSCI, V11, DOI 10.3389/fnhum.2017.00441
   Hotelling H, 1936, BIOMETRIKA, V28, P321, DOI 10.2307/2333955
   Huang CY, 2017, FRONT AGING NEUROSCI, V9, DOI 10.3389/fnagi.2017.00096
   Hwang S, 2014, PLOS ONE, V9, DOI 10.1371/journal.pone.0088132
   Jacobs JV, 2007, J NEURAL TRANSM, V114, P1339, DOI 10.1007/s00702-007-0657-0
   Janssens L, 2013, PLOS ONE, V8, DOI 10.1371/journal.pone.0057949
   Kaminski M, 2001, BIOL CYBERN, V85, P145, DOI 10.1007/s004220000235
   Kline JE, 2016, FRONT NEUROSCI-SWITZ, V10, DOI 10.3389/fnins.2016.00091
   KORTENHAUS S, 2013, BIOMED TECH S, V58, DOI DOI 10.1515/BMT-2013-4434
   Korzeniewska A, 2003, J NEUROSCI METH, V125, P195, DOI 10.1016/S0165-0270(03)00052-9
   Lau TM, 2014, J NEUROENG REHABIL, V11, DOI 10.1186/1743-0003-11-14
   Liitkepohl H., 2007, New introduction to multiple time series analysis
   Liu S, 2016, COMPUT MATH METHOD M, V2016
   MacPherson JM, 2012, PRINCIPLES NEURAL SC, P935
   Makeig S, 1996, ADV NEUR IN, V8, P145
   Marlin A, 2014, J NEUROPHYSIOL, V111, P2634, DOI 10.1152/jn.00511.2013
   Mierau A, 2017, BRAIN TOPOGR, V30, P434, DOI 10.1007/s10548-017-0567-x
   Miller KJ, 2007, J NEUROSCI, V27, P2424, DOI 10.1523/JNEUROSCI.3886-06.2007
   Mochizuki G, 2006, EXP BRAIN RES, V175, P584, DOI 10.1007/s00221-006-0575-7
   Mullen T., 2014, DYNAMIC BRAIN MODELI
   Mullen T, 2013, IEEE ENG MED BIO, P2184, DOI 10.1109/EMBC.2013.6609968
   Nuti D, 2016, HAND CLINIC, V137, P241, DOI 10.1016/B978-0-444-63437-5.00018-2
   Oie KS, 2002, COGNITIVE BRAIN RES, V14, P164, DOI 10.1016/S0926-6410(02)00071-X
   Palmer JA, 2008, INT CONF ACOUST SPEE, P1805, DOI 10.1109/ICASSP.2008.4517982
   Palmer JA, 2006, LECT NOTES COMPUT SC, V3889, P854
   Petersen TH, 2012, J PHYSIOL-LONDON, V590, P2443, DOI 10.1113/jphysiol.2012.227397
   Peterson SM, 2019, J NEURAL ENG, V16, DOI 10.1088/1741-2552/aaf60e
   Peterson SM, 2018, ENEURO, V5, DOI 10.1523/ENEURO.0207-18.2018
   Peterson SM, 2018, J NEUROPHYSIOL, V120, P1998, DOI 10.1152/jn.00292.2018
   R Core team, 2017, R LANG ENV STAT COMP
   Reaz MBI, 2006, BIOL PROCED ONLINE, V8, P11, DOI [10.1251/bpo115, 10.1251/bpo124]
   Roeder L, 2018, J NEUROPHYSIOL, V120, P1017, DOI 10.1152/jn.00613.2017
   Rowe J, 2002, BRAIN, V125, P276, DOI 10.1093/brain/awf036
   Safieddine D, 2012, EURASIP J ADV SIG PR, DOI 10.1186/1687-6180-2012-127
   Shine JM, 2013, BRAIN, V136, P3671, DOI 10.1093/brain/awt272
   Sipp AR, 2013, J NEUROPHYSIOL, V110, P2050, DOI 10.1152/jn.00744.2012
   Slobounov S, 2009, EXP BRAIN RES, V199, P1, DOI 10.1007/s00221-009-1956-5
   Snyder KL, 2015, FRONT HUM NEUROSCI, V9, DOI 10.3389/fnhum.2015.00639
   Solis-Escalante T, 2019, NEUROIMAGE, V188, P557, DOI 10.1016/j.neuroimage.2018.12.045
   THEILER J, 1992, PHYSICA D, V58, P77, DOI 10.1016/0167-2789(92)90102-S
   Varghese J.P., 2016, THESIS
   Varghese JP, 2017, NEUROSCI BIOBEHAV R, V83, P267, DOI 10.1016/j.neubiorev.2017.10.022
   Varghese JP, 2014, NEUROSCI LETT, V578, P33, DOI 10.1016/j.neulet.2014.06.017
   Wagner J, 2016, J NEUROSCI, V36, P2212, DOI 10.1523/JNEUROSCI.3543-15.2016
   Wagner J, 2014, FRONT HUM NEUROSCI, V8, DOI 10.3389/fnhum.2014.00093
   Wagner J, 2012, NEUROIMAGE, V63, P1203, DOI 10.1016/j.neuroimage.2012.08.019
   Wu ZH, 2009, ADV DATA SCI ADAPT, V1, P1, DOI 10.1142/S1793536909000047
NR 76
TC 41
Z9 46
U1 4
U2 31
PU ACADEMIC PRESS INC ELSEVIER SCIENCE
PI SAN DIEGO
PA 525 B ST, STE 1900, SAN DIEGO, CA 92101-4495 USA
SN 1053-8119
EI 1095-9572
J9 NEUROIMAGE
JI Neuroimage
PD SEP
PY 2019
VL 198
BP 93
EP 103
DI 10.1016/j.neuroimage.2019.05.038
PG 11
WC Neurosciences; Neuroimaging; Radiology, Nuclear Medicine & Medical
   Imaging
WE Science Citation Index Expanded (SCI-EXPANDED)
SC Neurosciences & Neurology; Radiology, Nuclear Medicine & Medical Imaging
GA IE6OI
UT WOS:000472495100009
PM 31112786
OA Green Accepted, hybrid
DA 2024-04-10
ER

PT J
AU Pellerin, D
   Wodkowski, M
   Guiot, MC
   AlDhukair, H
   Blotsky, A
   Karamchandani, J
   Vinet, E
   Lafontaine, AL
   Lubarsky, S
AF Pellerin, David
   Wodkowski, Michael
   Guiot, Marie-Christine
   AlDhukair, Hisham
   Blotsky, Andrea
   Karamchandani, Jason
   Vinet, Evelyne
   Lafontaine, Anne-Louise
   Lubarsky, Stuart
TI Rheumatoid Meningitis Presenting With Acute Parkinsonism and Protracted
   Non-convulsive Seizures: An Unusual Case Presentation and Review of
   Treatment Strategies
SO FRONTIERS IN NEUROLOGY
LA English
DT Review
DE rheumatoid arthritis; rheumatoid meningitis; vasculitis; parkinsonism;
   seizure; immunosuppressant; corticosteroids; rheumatoid granuloma
ID PACHYMENINGITIS; ARTHRITIS; LEPTOMENINGITIS; INVOLVEMENT; ADALIMUMAB;
   MIMICKING
AB Rheumatoid meningitis is a rare complication of rheumatoid arthritis (RA). It is associated with substantial morbidity and mortality. The condition may present in a variety of ways and is therefore diagnostically challenging. Uncertainty still exists regarding the optimal treatment strategy. Herein, we describe the case of a 74-year-old man with a history of well-controlled seropositive RA on low-dose prednisone, hydroxychloroquine, and methotrexate. The patient presented with a several-month history of multiple prolonged episodes of expressive aphasia, right hemiparesis, and encephalopathy. Although no epileptiform activity was recorded on repeated electroencephalography, the symptoms fully resolved following treatment with antiepileptic drugs. He subsequently developed acute asymmetrical parkinsonism of the right hemibody. Magnetic resonance imaging revealed subtle enhancement of the leptomeninges over the left frontoparietal convexity. Cerebrospinal fluid analysis revealed a mild lymphocytic pleocytosis and elevated proteins. Histopathologic analysis of a meningeal biopsy revealed nodular rheumatoid meningitis. The patient was treated with corticosteroids and cyclophosphamide, following which he incompletely recovered. This is the first description of rheumatoid meningitis manifesting with acute parkinsonism and protracted non-convulsive seizures. A summary of cases reported since 2005, including data on pathology, therapy and outcomes, along with a discussion on the efficacy of different treatment strategies are provided.
C1 [Pellerin, David; AlDhukair, Hisham; Lafontaine, Anne-Louise; Lubarsky, Stuart] McGill Univ, Dept Neurol & Neurosurg, Fac Med, Montreal, PQ, Canada.
   [Wodkowski, Michael; Vinet, Evelyne] McGill Univ, Div Rheumatol, Dept Med, Fac Med, Montreal, PQ, Canada.
   [Guiot, Marie-Christine; Karamchandani, Jason] McGill Univ, Dept Pathol, Fac Med, Montreal, PQ, Canada.
   [AlDhukair, Hisham] King Fahad Med City, Dept Neurol, Riyadh, Saudi Arabia.
   [Blotsky, Andrea] McGill Univ, Div Gen Internal Med, Dept Med, Fac Med, Montreal, PQ, Canada.
   [Lubarsky, Stuart] McGill Univ, Ctr Med Educ, Fac Med, Montreal, PQ, Canada.
C3 McGill University; McGill University; McGill University; King Fahad
   Medical City; McGill University; McGill University
RP Lubarsky, S (通讯作者)，McGill Univ, Dept Neurol & Neurosurg, Fac Med, Montreal, PQ, Canada.; Lubarsky, S (通讯作者)，McGill Univ, Ctr Med Educ, Fac Med, Montreal, PQ, Canada.
EM stuart.lubarsky@mcgill.ca
OI Vinet, Evelyne/0000-0001-7727-5879; Karamchandani,
   Jason/0000-0002-3906-5616
CR Ahmed M, 2006, J RHEUMATOL, V33, P2344
   Alexander Sian K, 2018, BMJ Case Rep, V2018, DOI 10.1136/bcr-2017-222587
   Angelov L, 2009, J CLIN ONCOL, V27, P3503, DOI 10.1200/JCO.2008.19.3789
   BATHON JM, 1989, SEMIN ARTHRITIS RHEU, V18, P258, DOI 10.1016/0049-0172(89)90047-4
   Bhattacharyya S, 2014, SEMIN NEUROL, V34, P425, DOI 10.1055/s-0034-1390391
   Booker Matthew J, 2008, Cases J, V1, P364, DOI 10.1186/1757-1626-1-364
   Bourgeois P, 2014, NEUROLOGY, V82, P1564, DOI 10.1212/WNL.0000000000000366
   Choi SJ, 2017, NEUROLOGY, V88, pE108, DOI 10.1212/WNL.0000000000003744
   Chou RC, 2006, ANN RHEUM DIS, V65, P1114, DOI 10.1136/ard.2005.042093
   Chowdhry V, 2005, J NEUROIMAGING, V15, P286, DOI 10.1177/1051228405275201
   Cianfoni A, 2010, J NEUROIMAGING, V20, P192, DOI 10.1111/j.1552-6569.2008.00299.x
   Degboé Y, 2017, RHEUMATOLOGY, V56, P1238, DOI 10.1093/rheumatology/kex059
   Duray MC, 2012, ACTA NEUROL BELG, V112, P193, DOI 10.1007/s13760-012-0021-5
   Fernandez HH, 2013, MOVEMENT DISORDERS: UNFORGETTABLE CASES AND LESSONS FROM THE BEDSIDE, P7
   Hayashi Y, 2014, NEUROL SCI, V35, P1139, DOI 10.1007/s10072-014-1699-3
   Huys ACML, 2012, JOINT BONE SPINE, V79, P90, DOI 10.1016/j.jbspin.2011.07.008
   Ii Y, 2009, RHEUMATOL INT, V29, P583, DOI 10.1007/s00296-008-0708-3
   Jazeron A, 2010, JOINT BONE SPINE, V77, P618, DOI 10.1016/j.jbspin.2010.06.001
   Jessee R., 2017, CASE REPORTS INTERNA, V4, P17, DOI [10.5430/crim.v4n3p17, DOI 10.5430/CRIM.V4N3P17]
   Jones SE, 2006, AM J ROENTGENOL, V186, P1181, DOI 10.2214/AJR.05.0859
   Aguilar-Amat MJ, 2011, NEUROLOGIST, V17, P136, DOI 10.1097/NRL.0b013e31821735ad
   KARAM NE, 1994, J RHEUMATOL, V21, P1960
   Kato T, 2003, CLIN RHEUMATOL, V22, P475, DOI 10.1007/s10067-003-0788-0
   Kim HY, 2011, NEUROL SCI, V32, P1191, DOI 10.1007/s10072-011-0727-9
   Koide R, 2009, CLIN RHEUMATOL, V28, P1117, DOI 10.1007/s10067-009-1187-y
   Krysl D, 2013, SEIZURE-EUR J EPILEP, V22, P80, DOI 10.1016/j.seizure.2012.10.006
   Lu Lin, 2015, BMJ Case Rep, V2015, DOI 10.1136/bcr-2014-208745
   Luessi F, 2009, J NEUROL, V256, P2094, DOI 10.1007/s00415-009-5286-0
   Magaki S, 2016, NEUROPATHOLOGY, V36, P93, DOI 10.1111/neup.12238
   Matsuda S, 2019, MOD RHEUMATOL, V29, P370, DOI 10.1080/14397595.2016.1232333
   Matsushima M, 2010, J CLIN NEUROSCI, V17, P129, DOI 10.1016/j.jocn.2009.01.033
   Moeyersoons A, 2018, ACTA CLIN BELG, V73, P307, DOI 10.1080/17843286.2017.1375193
   Nihat Akin, 2016, Pract Neurol, V16, P312, DOI 10.1136/practneurol-2015-001306
   Parsons AM, 2018, NEUROLOGIST, V23, P83, DOI 10.1097/NRL.0000000000000158
   Patatanian E, 2002, PHARMACOTHERAPY, V22, P1157, DOI 10.1592/phco.22.13.1157.33525
   Rijkers K, 2014, ACTA NEUROCHIR, V156, P427, DOI 10.1007/s00701-013-1936-1
   Roy B, 2015, JAMA NEUROL, V72, P1073, DOI 10.1001/jamaneurol.2015.1105
   Schmid L, 2009, ARTHRITIS RHEUM-US, V60, P1632, DOI 10.1002/art.24577
   Seago Susan, 2016, Proc (Bayl Univ Med Cent), V29, P204
   Servioli Maria J, 2011, Front Neurol, V2, P84, DOI 10.3389/fneur.2011.00084
   Shimada K, 2009, MOD RHEUMATOL, V19, P556, DOI 10.1007/s10165-009-0186-9
   Starosta MA, 2007, NEUROLOGY, V68, P1079, DOI 10.1212/01.wnl.0000257824.72457.91
   Tan H. J., 2004, SMJ Singapore Medical Journal, V45, P337
   Toussirot E, 2009, J RHEUMATOL, V36, P2421, DOI 10.3899/jrheum.090030
   Tsuzaki K, 2017, CASE REP NEUROL MED, V2017, DOI 10.1155/2017/7638539
   WATSON P, 1977, CAN J NEUROL SCI, V4, P269, DOI 10.1017/S0317167100025105
NR 46
TC 15
Z9 16
U1 0
U2 3
PU FRONTIERS MEDIA SA
PI LAUSANNE
PA AVENUE DU TRIBUNAL FEDERAL 34, LAUSANNE, CH-1015, SWITZERLAND
SN 1664-2295
J9 FRONT NEUROL
JI Front. Neurol.
PD FEB 27
PY 2019
VL 10
AR 163
DI 10.3389/fneur.2019.00163
PG 9
WC Clinical Neurology; Neurosciences
WE Science Citation Index Expanded (SCI-EXPANDED)
SC Neurosciences & Neurology
GA HM9FQ
UT WOS:000459788700002
PM 30873111
OA Green Published, gold
DA 2024-04-10
ER

PT J
AU Nardone, R
   Golaszewski, S
   Höller, Y
   Christova, M
   Trinka, E
   Brigo, F
AF Nardone, Raffaele
   Golaszewski, Stefan
   Hoeller, Yvonne
   Christova, Monica
   Trinka, Eugen
   Brigo, Francesco
TI Neurophysiological insights into the pathophysiology of REM sleep
   behavior disorders: A review
SO NEUROSCIENCE RESEARCH
LA English
DT Review
DE Rapid eye movement (REM) sleep behavior disorder Polysomnography;
   Lectroencephalography; Event-related potentials; Transcranial magnetic
   stimulation; Brainstem reflexes; Cortico-muscular coherence
ID PEDUNCULOPONTINE TEGMENTAL NUCLEUS; MILD COGNITIVE IMPAIRMENT; AUDITORY
   STARTLE REACTION; EVENT-RELATED POTENTIALS; PARKINSONS-DISEASE;
   NEURODEGENERATIVE DISEASE; LEWY BODIES; FUNCTIONAL-EVALUATION;
   ALZHEIMERS-DISEASE; BLINK REFLEX
AB Rapid eye movement (REM) sleep behavior disorder (RBD) is a clinical condition characterized by an intermittent or complete loss of muscle atonia and an increase of phasic muscular activity during REM sleep (or Stage R), leading to complex nocturnal motor behaviors. Correct and early diagnosis is important because RED may lead to serious injuries and is a well-treatable disorder. Since the characteristic electrophysiologic finding in patients with RBD is the increased electromyographic tone during REM sleep/Stage R, simultaneous video/polysomnography recording is essential for diagnosing this parasomnia. Moreover, several neurophysiological techniques have been used to improve our knowledge and understanding of this troubling sleep disorder. We reviewed the most important studies employing quantitative electroencephalography, event-related potentials, transcranial magnetic stimulation, brainstem reflexes and cortico-muscular coherence analysis. All these neurophysiological techniques have proven to provide a valuable tool to gain insight into the pathophysiological mechanisms underlying RED. The review concludes with a brief discussion on the possible future implications for improving therapeutic approaches. (c) 2013 Elsevier Ireland Ltd and the Japan Neuroscience Society. All rights reserved.
C1 [Nardone, Raffaele; Golaszewski, Stefan; Hoeller, Yvonne; Trinka, Eugen] Paracelsus Med Univ, Christian Doppler Klin, Dept Neurol, Salzburg, Austria.
   [Nardone, Raffaele; Brigo, Francesco] Franz Tappeiner Hosp, Dept Neurol, Merano, Italy.
   [Golaszewski, Stefan; Hoeller, Yvonne] Salzburg Univ, Neurosci Inst, A-5020 Salzburg, Austria.
   [Golaszewski, Stefan; Hoeller, Yvonne] Salzburg Univ, Ctr Neurocognit Res, A-5020 Salzburg, Austria.
   [Christova, Monica] Med Univ Graz, Dept Physiol, Graz, Austria.
   [Brigo, Francesco] Univ Verona, Sect Clin Neurol, Dept Neurol Neuropsychol Morphol & Movement Sci, I-37100 Verona, Italy.
C3 Paracelsus Private Medical University; Ospedale Franz Tappeiner;
   Salzburg University; Salzburg University; Medical University of Graz;
   University of Verona
RP Nardone, R (通讯作者)，F Tappeiner Hosp Meran O, Dept Neurol, Via Rossini 5, I-39012 Meran O, BZ, Italy.
EM raffaele.nardone@asbmeran-o.it
RI Höller, Yvonne/I-8928-2017; Brigo, Francesco/H-6513-2013
OI Brigo, Francesco/0000-0003-0928-1577; Trinka, Eugen/0000-0002-5950-2692;
   Christova, Monica/0000-0002-4853-7603; Holler,
   Yvonne/0000-0002-1727-8557; Nardone, Raffaele/0000-0001-5243-6760
CR Arnulf I, 2012, MOVEMENT DISORD, V27, P677, DOI 10.1002/mds.24957
   Aurora RN, 2010, J CLIN SLEEP MED, V6, P85
   Babiloni C, 2006, CLIN NEUROPHYSIOL, V117, P252, DOI 10.1016/j.clinph.2005.09.019
   Baker SN, 2007, CURR OPIN NEUROBIOL, V17, P649, DOI 10.1016/j.conb.2008.01.007
   Boeve BF, 2007, BRAIN, V130, P2770, DOI 10.1093/brain/awm056
   Boeve BF, 2010, ANN NY ACAD SCI, V1184, P15, DOI 10.1111/j.1749-6632.2009.05115.x
   Bonanni L, 2007, J NEUROL NEUROSUR PS, V78, P1137, DOI 10.1136/jnnp.2006.113746
   BROWN P, 1991, BRAIN, V114, P1903, DOI 10.1093/brain/114.4.1903
   Carlander B., 1996, Journal of Sleep Research, V5, P28
   Caviness JN, 2007, PARKINSONISM RELAT D, V13, P348, DOI 10.1016/j.parkreldis.2007.01.003
   Cruccu G, 2005, BRAIN, V128, P386, DOI 10.1093/brain/awh366
   Di Giacopo R, 2012, MOVEMENT DISORD, V27, P559, DOI 10.1002/mds.24909
   Di Lazzaro V, 2006, NEUROLOGY, V66, P1111, DOI 10.1212/01.wnl.0000204183.26231.23
   Di Lazzaro V, 2005, J NEUROL NEUROSUR PS, V76, P1064, DOI 10.1136/jnnp.2004.051334
   Di Lazzaro V, 2002, NEUROLOGY, V59, P392, DOI 10.1212/WNL.59.3.392
   Di Lazzaro V, 2007, NEUROIMAGE, V37, P422, DOI 10.1016/j.neuroimage.2007.05.003
   Fantini ML, 2005, NEUROLOGY, V64, P780, DOI 10.1212/01.WNL.0000152878.79429.00
   Fantini ML, 2003, ANN NEUROL, V53, P774, DOI 10.1002/ana.10547
   Ferri R, 2008, J SLEEP RES, V17, P89, DOI 10.1111/j.1365-2869.2008.00631.x
   Frauscher B, 2007, SLEEP, V30, P489, DOI 10.1093/sleep/30.4.489
   Frauscher B, 2012, J SLEEP RES, V21, P495, DOI 10.1111/j.1365-2869.2012.01016.x
   Frauscher B, 2012, SLEEP, V35, P835, DOI 10.5665/sleep.1886
   Gagnon JF, 2009, ANN NEUROL, V66, P39, DOI 10.1002/ana.21680
   GORDON E, 1986, BIOL PSYCHIAT, V21, P1123, DOI 10.1016/0006-3223(86)90220-9
   Huang C, 2008, NEUROLOGY, V70, P1470, DOI 10.1212/01.wnl.0000304050.05332.9c
   Iber C., 2007, TERMINOLOGY TECHNICA
   Inglis WL, 2001, BEHAV BRAIN RES, V123, P117, DOI 10.1016/S0166-4328(01)00181-4
   Inui Y, 2007, J NUCL MED, V48, P1641, DOI 10.2967/jnumed.107.042143
   Iranzo A, 2005, NEUROLOGY, V65, P247, DOI 10.1212/01.wnl.0000168864.97813.e0
   Iranzo A, 2010, SLEEP MED, V11, P534, DOI 10.1016/j.sleep.2010.03.006
   Jung Ki-Young, 2012, Front Neurol, V3, P60, DOI 10.3389/fneur.2012.00060
   Kai T, 2005, J NEUROL SCI, V237, P89, DOI 10.1016/j.jns.2005.05.017
   Kleiner S, 1996, ARCH ITAL BIOL, V134, P153
   Kofler M, 2001, MOVEMENT DISORD, V16, P62, DOI 10.1002/1531-8257(200101)16:1<62::AID-MDS1002>3.0.CO;2-V
   Kotagal V, 2012, ANN NEUROL, V71, P560, DOI 10.1002/ana.22691
   Lammers GJ, 2000, CLIN NEUROPHYSIOL, V111, P1276, DOI 10.1016/S1388-2457(00)00306-0
   Luppi PH, 2012, PFLUG ARCH EUR J PHY, V463, P43, DOI 10.1007/s00424-011-1054-y
   Luppi PH, 2011, SLEEP MED REV, V15, P153, DOI 10.1016/j.smrv.2010.08.002
   Mahowald M.W., 2000, Principles and practices of sleep medicine, P724
   Massicotte-Marquez J, 2005, ANN NEUROL, V57, P277, DOI 10.1002/ana.20373
   Mathis J, 2007, J NEUROL NEUROSUR PS, V78, P427, DOI 10.1136/jnnp.2006.099515
   Mazza S, 2006, NEUROLOGY, V67, P1618, DOI 10.1212/01.wnl.0000242879.39415.49
   Mima T, 1999, CLIN NEUROPHYSIOL, V110, P1892, DOI 10.1016/S1388-2457(99)00238-2
   Naatanen R., 2018, Attention and brain function
   Nardone R, 2013, J NEURAL TRANSM, V120, P413, DOI 10.1007/s00702-012-0888-6
   Nardone R, 2012, SLEEP MED, V13, P919, DOI 10.1016/j.sleep.2012.03.009
   Olson EJ, 2000, BRAIN, V123, P331, DOI 10.1093/brain/123.2.331
   Perry E, 1999, TRENDS NEUROSCI, V22, P273, DOI 10.1016/S0166-2236(98)01361-7
   Peter A, 2008, SLEEP MED, V9, P697, DOI 10.1016/j.sleep.2007.10.009
   PFEFFERBAUM A, 1984, ELECTROEN CLIN NEURO, V59, P104, DOI 10.1016/0168-5597(84)90027-3
   Platt B, 2011, BEHAV BRAIN RES, V221, P499, DOI 10.1016/j.bbr.2011.01.017
   Plazzi G, 1997, NEUROLOGY, V48, P1094, DOI 10.1212/WNL.48.4.1094
   Postuma RB, 2010, NEUROLOGY, V74, P239, DOI 10.1212/WNL.0b013e3181ca0166
   Postuma RB, 2009, NEUROLOGY, V72, P1296, DOI 10.1212/01.wnl.0000340980.19702.6e
   PRICHEP LS, 1994, NEUROBIOL AGING, V15, P85, DOI 10.1016/0197-4580(94)90147-3
   Raggi A, 2007, CLIN NEUROPHYSIOL, V118, P669, DOI 10.1016/j.clinph.2006.11.011
   Ringman JM, 2000, NEUROLOGY, V55, P870, DOI 10.1212/WNL.55.6.870
   RYE DB, 1987, J COMP NEUROL, V259, P483, DOI 10.1002/cne.902590403
   SCHENCK CH, 1986, SLEEP, V9, P293, DOI 10.1093/sleep/9.2.293
   Schenck CH, 2002, SLEEP, V25, P120, DOI 10.1093/sleep/25.2.120
   SEMBA K, 1989, BRAIN RES BULL, V22, P501, DOI 10.1016/0361-9230(89)90102-0
   SEMBA K, 1989, PROG BRAIN RES, V79, P37
   Simmons J, 2009, SLEEP, V32, pA292
   STECKLER T, 1994, BRAIN RES REV, V19, P298
   Syndulko K, 1982, Adv Neurol, V32, P279
   Takakusaki K, 2011, ARCH ITAL BIOL, V149, P383, DOI 10.4449/aib.v149i4.1383
   The International Classification of Sleep Disorders, 2005, DIAGN COD MAN
   Tokimura H, 2000, J PHYSIOL-LONDON, V523, P503, DOI 10.1111/j.1469-7793.2000.t01-1-00503.x
   Winn P, 1998, BRAIN RES BULL, V47, P551, DOI 10.1016/S0361-9230(98)00136-1
   Yeh SB, 2010, J CLIN SLEEP MED, V6, P192
   Yves D, 2011, SLEEP MED, V12, P531, DOI 10.1016/j.sleep.2011.02.003
NR 71
TC 4
Z9 5
U1 1
U2 20
PU ELSEVIER IRELAND LTD
PI CLARE
PA ELSEVIER HOUSE, BROOKVALE PLAZA, EAST PARK SHANNON, CO, CLARE, 00000,
   IRELAND
SN 0168-0102
EI 1872-8111
J9 NEUROSCI RES
JI Neurosci. Res.
PD JUL
PY 2013
VL 76
IS 3
BP 106
EP 112
DI 10.1016/j.neures.2013.03.009
PG 7
WC Neurosciences
WE Science Citation Index Expanded (SCI-EXPANDED)
SC Neurosciences & Neurology
GA 179QX
UT WOS:000321537500002
PM 23542221
DA 2024-04-10
ER

PT J
AU Hu, PP
   Cao, RH
   Fang, J
   Yang, Q
   Liu, TT
   Yu, FQ
   Wang, K
AF Hu, Panpan
   Cao, Ruihua
   Fang, Juan
   Yang, Qian
   Liu, Tingting
   Yu, Fengqiong
   Wang, Kai
TI Alterations in event-related potential responses to empathy for pain in
   Parkinson's disease on and off medication
SO CLINICAL NEUROPHYSIOLOGY
LA English
DT Article
DE Parkinson?s disease; Pain empathy; Event-related potentials; Medication
   effect
ID OTHERS; NEUROSCIENCE; PERCEPTION; EMOTION; ADULTS
AB Objective: How Parkinson's disease (PD) affects an individual's empathic capacity remains poorly understood. By using the event-related potential (ERP) technique, we sought to: (1) study the temporal dynamics of empathic responses in patients with PD; (2) explore whether dopaminergic medication modulates empathic processing.
   Methods: Twenty-six patients with early-to-moderate PD (13 on- and 13 off-medication) and 14 healthy controls performed an empathy-for-pain paradigm test while we recorded their electroencephalography. The participants responded to neutral or painful pictures during an active empathic condition (pain judgment task) and a control condition that was manipulated by task demands (laterality judgment task).
   Results: The ERP results demonstrated an early automatic frontal response and a late controlled parietal response to pain in healthy elderly controls. The observed early and late ERP responses were detected in the on-medication patients but not in the off-medication patients.
   Conclusions: PD is associated with deficits in both affective and cognitive empathic responses, dopaminergic medication may have the potential to alleviate these deficits.
   Significance: This study helps to understand empathic deficits in patients with PD. Within-subject studies are required to reliably assess the effect of dopaminergic medication on empathic processing.
C1 [Hu, Panpan; Cao, Ruihua; Liu, Tingting; Wang, Kai] Anhui Med Univ, Dept Neurol, Affiliated Hosp 1, Hefei 230022, Peoples R China.
   [Hu, Panpan; Cao, Ruihua; Liu, Tingting; Yu, Fengqiong; Wang, Kai] Collaborat Innovat Ctr Neuropsychiat Disorder & M, Hefei, Peoples R China.
   [Hu, Panpan; Cao, Ruihua; Liu, Tingting; Yu, Fengqiong; Wang, Kai] Anhui Prov Key Lab Cognit & Neuropsychiat Disorde, Hefei, Peoples R China.
   [Fang, Juan] Anhui Med Univ, Dept Emergency, Affiliated Hosp 1, Hefei, Peoples R China.
   [Yang, Qian] Nanjing Liangning Hosp, Dept Neurol, Nanjing, Peoples R China.
   [Yu, Fengqiong] Anhui Med Univ, Dept Med Psychol, Lab Cognit Neuropsychol, Hefei, Peoples R China.
C3 Anhui Medical University; Anhui Medical University; Anhui Medical
   University
RP Hu, PP (通讯作者)，Anhui Med Univ, Dept Neurol, Affiliated Hosp 1, Hefei 230022, Peoples R China.
EM hpppanda9@126.com
RI WANG, Kai/JVY-7683-2024; Wang, Dapeng/HGD-4818-2022; Wang,
   Kai/IWD-8760-2023; hu, panpan/ABD-5695-2021
OI WANG, Kai/0000-0002-6197-914X; Wang, Kai/0000-0002-6170-4744; 
FU National Key R&D Program of China [2018YFC1314200]; Key Research and
   Development Program of Anhui Province [1704f0804030]
FX This work was supported by grants to Panpan Hu from National Key R&D
   Program of China (Grant #2018YFC1314200), the Key Research and
   Development Program of Anhui Province (Grant #1704f0804030).
CR Alegre M, 2010, CLIN NEUROPHYSIOL, V121, P414, DOI 10.1016/j.clinph.2009.11.013
   Amodio DM, 2006, NAT REV NEUROSCI, V7, P268, DOI 10.1038/nrn1884
   Bora E, 2015, BEHAV BRAIN RES, V292, P515, DOI 10.1016/j.bbr.2015.07.012
   Coll MP, 2018, SOC COGN AFFECT NEUR, V13, P1003, DOI 10.1093/scan/nsy072
   Coundouris SP, 2020, NEUROSCI BIOBEHAV R, V109, P92, DOI 10.1016/j.neubiorev.2019.12.030
   DAVIS MH, 1983, J PERS SOC PSYCHOL, V44, P113, DOI 10.1037/0022-3514.44.1.113
   Decety J, 2008, DEV PSYCHOPATHOL, V20, P1053, DOI 10.1017/S0954579408000503
   Decety J, 2011, ANN NY ACAD SCI, V1231, P35, DOI 10.1111/j.1749-6632.2011.06027.x
   Enrici I, 2015, PLOS ONE, V10, DOI 10.1371/journal.pone.0131470
   Fabi S, 2017, SOC NEUROSCI-UK, V12, P701, DOI 10.1080/17470919.2016.1238009
   Fan Y, 2008, NEUROPSYCHOLOGIA, V46, P160, DOI 10.1016/j.neuropsychologia.2007.07.023
   Fujino J, 2014, J AFFECT DISORDERS, V165, P170, DOI 10.1016/j.jad.2014.04.058
   Garrido-Vásquez P, 2013, SOC COGN AFFECT NEUR, V8, P918, DOI 10.1093/scan/nss094
   Ko JH, 2013, HUM BRAIN MAPP, V34, P1591, DOI 10.1002/hbm.22006
   Lamm C, 2011, NEUROIMAGE, V54, P2492, DOI 10.1016/j.neuroimage.2010.10.014
   Marceglia S, 2009, NEUROSCIENCE, V161, P1027, DOI 10.1016/j.neuroscience.2009.04.018
   Mella N, 2012, FRONT PSYCHOL, V3, DOI 10.3389/fpsyg.2012.00501
   Meng J, 2013, NEUROIMAGE, V72, P164, DOI 10.1016/j.neuroimage.2013.01.024
   Pell MD, 2014, NEUROPSYCHOLOGY, V28, P905, DOI 10.1037/neu0000090
   Rosen JB, 2015, PARKINSONISM RELAT D, V21, P1191, DOI 10.1016/j.parkreldis.2015.08.016
   Rütgen M, 2019, TRANSL PSYCHIAT, V9, DOI 10.1038/s41398-019-0496-4
   Saxe R, 2003, NEUROIMAGE, V19, P1835, DOI 10.1016/S1053-8119(03)00230-1
   Schmidt N, 2017, J PARKINSON DIS, V7, P713, DOI 10.3233/JPD-171083
   Schreiter S, 2013, J AFFECT DISORDERS, V150, P1, DOI 10.1016/j.jad.2013.03.009
   Schwartz R, 2017, J CLIN EXP NEUROPSYC, V39, P211, DOI 10.1080/13803395.2016.1216090
   Sessa P, 2014, SCI REP-UK, V4, DOI 10.1038/srep07424
   Sessa P, 2014, SOC COGN AFFECT NEUR, V9, P454, DOI 10.1093/scan/nst003
   Shamay-Tsoory SG, 2011, NEUROSCIENTIST, V17, P18, DOI 10.1177/1073858410379268
   Siepel FJ, 2014, MOVEMENT DISORD, V29, P1802, DOI 10.1002/mds.26051
   Wieser MJ, 2012, CORTEX, V48, P1207, DOI 10.1016/j.cortex.2011.06.006
   Yang JY, 2017, SCI REP-UK, V7, DOI [10.1038/s41598-017-09018-2, 10.1038/srep39903]
   Zaki J, 2012, NAT NEUROSCI, V15, P675, DOI 10.1038/nn.3085
NR 32
TC 2
Z9 3
U1 0
U2 16
PU ELSEVIER IRELAND LTD
PI CLARE
PA ELSEVIER HOUSE, BROOKVALE PLAZA, EAST PARK SHANNON, CO, CLARE, 00000,
   IRELAND
SN 1388-2457
EI 1872-8952
J9 CLIN NEUROPHYSIOL
JI Clin. Neurophysiol.
PD APR
PY 2021
VL 132
IS 4
BP 914
EP 921
DI 10.1016/j.clinph.2020.12.020
EA FEB 2021
PG 8
WC Clinical Neurology; Neurosciences
WE Science Citation Index Expanded (SCI-EXPANDED); Social Science Citation Index (SSCI)
SC Neurosciences & Neurology
GA RC2QP
UT WOS:000632649700009
PM 33636606
DA 2024-04-10
ER

PT J
AU Gagnon, JF
   Petit, D
   Latreille, V
   Montplaisir, J
AF Gagnon, J. -F.
   Petit, D.
   Latreille, V.
   Montplaisir, J.
TI Neurobiology of Sleep Disturbances in Neurodegenerative Disorders
SO CURRENT PHARMACEUTICAL DESIGN
LA English
DT Review
DE Neurodegenerative disorders; sleep; electroencephalography; tauopathies;
   synucleinopathies; prion-related diseases; Alzheimer's disease;
   Parkinson's disease
ID RESTLESS LEGS SYNDROME; PROGRESSIVE SUPRANUCLEAR PALSY;
   MULTIPLE-SYSTEM-ATROPHY; CREUTZFELDT-JAKOB-DISEASE; FATAL FAMILIAL
   INSOMNIA; EXCESSIVE DAYTIME SLEEPINESS; PERIODIC LIMB MOVEMENTS;
   OLIGODENDROGLIAL CYTOPLASMIC INCLUSIONS; CEREBRAL-BLOOD-FLOW; REM-SLEEP
AB This review presents sleep disturbances and their underlying pathophysiology in three categories of neurodegenerative disorders namely tauopathies, synucleinopathies, and Huntington's disease (HD) and prion-related diseases. Sleep abnormalities are a major and early feature of neurodegenerative disorders, especially for synucleinopathies, HD and prion-related diseases, in which the sleep-related brainstem regions are severely altered and impaired sooner than in most of the tauopathies. In synucleinopathies, HD and prion-related diseases, specific sleep disturbances, different from those observed in tauopathies, are considered as core manifestations of the disease and in some cases, as preclinical signs. For this reason, the evaluation of sleep components in these neurodegenerative disorders may be useful to make a diagnosis and to assess the efficacy of pharmacotherapy. Since sleep disruption may occur early in the course of neurodegeneration, sleep disturbance may serve as groundwork to study the efficacy of neuroprotective agents to prevent or delay the development of a full-blown neurodegenerative disorder. The cause of sleep disturbances in neurodegenerative disorders may be attributed to several factors, including age-related modifications, symptoms of the disease, comorbid conditions and the neurodegenerative process itself.
C1 [Gagnon, J. -F.; Petit, D.; Latreille, V.; Montplaisir, J.] Hop Sacre Coeur, Ctr Detude Sommeil & Des Rythmes Biol, Montreal, PQ H4J 1C5, Canada.
   [Gagnon, J. -F.; Montplaisir, J.] Univ Montreal, Dept Psychiat, Montreal, PQ H3C 3J7, Canada.
C3 Universite de Montreal; Universite de Montreal
RP Gagnon, JF (通讯作者)，Hop Sacre Coeur, Ctr Detude Sommeil & Des Rythmes Biol, 5400 Boul Gouin Ouest, Montreal, PQ H4J 1C5, Canada.
EM jean-francois.gagnon.5@umontreal.ca
FU Fonds de la Recherche en Sant du Quebec; Canadian Institutes of Health
   Research
FX This study was supported by the Fonds de la Recherche en Sant du Quebec
   and the Canadian Institutes of Health Research.
CR Abbott RD, 2005, NEUROLOGY, V65, P1442, DOI 10.1212/01.wnl.0000183056.89590.0d
   Ahlskog JE, 2007, NEUROLOGY, V69, P1701, DOI 10.1212/01.wnl.0000296942.14309.4a
   ALDRICH MS, 1989, ANN NEUROL, V25, P577, DOI 10.1002/ana.410250609
   ANCOLIISRAEL S, 1991, SLEEP, V14, P496, DOI 10.1093/sleep/14.6.496
   [Anonymous], 2005, Diagnostic and coding manual, P148
   APPS MCP, 1985, J NEUROL NEUROSUR PS, V48, P1240, DOI 10.1136/jnnp.48.12.1240
   ARIMA K, 1992, ACTA NEUROPATHOL, V83, P453, DOI 10.1007/BF00310020
   Arima K, 1998, ACTA NEUROPATHOL, V96, P439, DOI 10.1007/s004010050917
   Armstrong RA, 2005, CLIN NEUROPATHOL, V24, P230
   Armstrong RA, 2007, NEUROPATHOLOGY, V27, P221, DOI 10.1111/j.1440-1789.2007.00759.x
   Arnulf I, 2005, SLEEP MED REV, V9, P185, DOI 10.1016/j.smrv.2005.01.001
   Arnulf I, 2002, NEUROLOGY, V58, P1019, DOI 10.1212/WNL.58.7.1019
   Arnulf I, 2000, NEUROLOGY, V55, P281, DOI 10.1212/WNL.55.2.281
   Arnulf I, 2005, SLEEP, V28, P349
   Arnulf I, 2008, ARCH NEUROL-CHICAGO, V65, P482, DOI 10.1001/archneur.65.4.482
   Asplund R, 1996, J INTERN MED, V239, P261, DOI 10.1046/j.1365-2796.1996.453806000.x
   AUTRET A, 1988, ARCH NEUROL-CHICAGO, V45, P1236, DOI 10.1001/archneur.1988.00520350074019
   BAGHDOYAN HA, 1985, SLEEP NEUROTRANSMITT, P15
   Barber PA, 2000, ACTA NEUROL SCAND, V101, P53, DOI 10.1034/j.1600-0404.2000.00010.x
   Baumann CR, 2004, EUR NEUROL, V52, P73, DOI 10.1159/000079749
   Benarroch EE, 2007, MOVEMENT DISORD, V22, P155, DOI 10.1002/mds.21236
   Benarroch EE, 2007, BRAIN, V130, P469, DOI 10.1093/brain/awl357
   Benarroch EE, 2007, ACTA NEUROPATHOL, V113, P75, DOI 10.1007/s00401-006-0150-0
   BERNARROCH EE, 2003, CELL MOL NEUROBIOL, V23, P519
   Besthorn C, 1996, J NEURAL TRANSM-SUPP, P169
   Bliwise D L., 2005, Principles and Practices of Sleep Medicine, P24
   BLIWISE DL, 1989, BIOL PSYCHIAT, V25, P320, DOI 10.1016/0006-3223(89)90179-0
   Bliwise DL, 2002, J PSYCHOSOM RES, V53, P539, DOI 10.1016/S0022-3999(02)00436-1
   Boddy F, 2007, INT J GERIATR PSYCH, V22, P529, DOI 10.1002/gps.1709
   Boeve B, 2003, NEUROLOGY, V60, P477, DOI 10.1212/WNL.60.3.477
   Boeve B, 2003, NEUROLOGY, V61, P40, DOI 10.1212/01.WNL.0000073619.94467.B0
   Boeve BF, 2007, BRAIN, V130, P2770, DOI 10.1093/brain/awm056
   Boeve BF, 1998, NEUROLOGY, V51, P363, DOI 10.1212/WNL.51.2.363
   Boeve BF, 2001, MOVEMENT DISORD, V16, P622, DOI 10.1002/mds.1120
   Boeve B, 2008, NEUROLOGY, V70, pA147
   Boeve BF, 2007, ALZ DIS ASSOC DIS, V21, pS31, DOI 10.1097/WAD.0b013e31815bf454
   BOLLEN EL, 1988, J NEUROL SCI, V84, P63, DOI 10.1016/0022-510X(88)90174-8
   Bonanni L, 2008, BRAIN, V131, P690, DOI 10.1093/brain/awm322
   BONTE FJ, 1990, SEMIN NUCL MED, V20, P342, DOI 10.1016/S0001-2998(05)80238-7
   Borek LL, 2006, J CLIN PSYCHIAT, V67, P958, DOI 10.4088/JCP.v67n0613
   Braak H, 2003, NEUROBIOL AGING, V24, P197, DOI 10.1016/S0197-4580(02)00065-9
   BRAAK H, 1991, ACTA NEUROPATHOL, V82, P239, DOI 10.1007/BF00308809
   Braak H, 2008, NEUROLOGY, V70, P1916, DOI 10.1212/01.wnl.0000312279.49272.9f
   Briel RCG, 1999, J NEUROL NEUROSUR PS, V66, P401, DOI 10.1136/jnnp.66.3.401
   Brodsky MA, 2003, MOVEMENT DISORD, V18, P668, DOI 10.1002/mds.10429
   BRUN A, 1986, PROG NEURO-PSYCHOPH, V10, P297, DOI 10.1016/0278-5846(86)90009-6
   Brunner H, 2002, MOVEMENT DISORD, V17, P928, DOI 10.1002/mds.10242
   Buckelmüller J, 2006, NEUROSCIENCE, V138, P351, DOI 10.1016/j.neuroscience.2005.11.005
   BUZSAKI G, 1988, J NEUROSCI, V8, P4007
   CALLEJA J, 1985, ELECTROEN CLIN NEURO, V60, P504, DOI 10.1016/0013-4694(85)91111-3
   Calzetti S, 2002, NEUROL SCI, V23, pS65, DOI 10.1007/s100720200072
   Caparros-Lefebvre D, 2002, BRAIN, V125, P801, DOI 10.1093/brain/awf086
   Carrier J, 1997, J SLEEP RES, V6, P230, DOI 10.1111/j.1365-2869.1997.00230.x
   Caviness JN, 2007, PARKINSONISM RELAT D, V13, P348, DOI 10.1016/j.parkreldis.2007.01.003
   Chan D, 2004, NEUROLOGY, V62, P1628, DOI 10.1212/01.WNL.0000123103.89419.B7
   Chaudhuri KR, 2006, LANCET NEUROL, V5, P235, DOI 10.1016/S1474-4422(06)70373-8
   Chiu HFK, 2000, SLEEP, V23, P513
   Collins SJ, 2004, LANCET, V363, P51, DOI 10.1016/S0140-6736(03)15171-9
   Comella CL, 1998, NEUROLOGY, V51, P526, DOI 10.1212/WNL.51.2.526
   Comella CL, 2007, MOVEMENT DISORD, V22, pS367, DOI 10.1002/mds.21682
   COOPER AD, 2008, PARKINSONISM RE 0305
   Dauviltiers Y, 2005, SLEEP MED REV, V9, P91, DOI 10.1016/j.smrv.2004.06.001
   De Cock VC, 2008, NAT CLIN PRACT NEURO, V4, P254, DOI 10.1038/ncpneuro0775
   De Cock VC, 2007, SLEEP, V30, P1026, DOI 10.1093/sleep/30.8.1026
   De Cock VC, 2007, BRAIN, V130, P450, DOI 10.1093/brain/awl363
   De Gennaro L, 2005, NEUROIMAGE, V26, P114, DOI 10.1016/j.neuroimage.2005.01.020
   DEGENNARO L, 2008, ANN NEUROL      0807
   DEMENT WC, 1982, J AM GERIATR SOC, V30, P25, DOI 10.1111/j.1532-5415.1982.tb03700.x
   Dhawan V, 2006, AGE AGEING, V35, P220, DOI 10.1093/ageing/afj087
   Dickson DW, 2007, BRAIN PATHOL, V17, P74, DOI 10.1111/j.1750-3639.2007.00054.x
   Dickson DW, 1999, AM J PATHOL, V155, P1241, DOI 10.1016/S0002-9440(10)65226-1
   Dickson DW, 2002, J NEUROPATH EXP NEUR, V61, P935, DOI 10.1093/jnen/61.11.935
   Diederich NJ, 2008, INT J GERIATR PSYCH, V23, P598, DOI 10.1002/gps.1945
   Diederich NJ, 2005, MOVEMENT DISORD, V20, P1413, DOI 10.1002/mds.20624
   Diehl J, 2002, INT J GERIATR PSYCH, V17, P914, DOI 10.1002/gps.709
   DONNET A, 1992, CLIN ELECTROENCEPHAL, V23, P118, DOI 10.1177/155005949202300305
   DUBOIS B, 1988, ARCH NEUROL-CHICAGO, V45, P1194, DOI 10.1001/archneur.1988.00520350032011
   Dubois B, 2007, LANCET NEUROL, V6, P734, DOI 10.1016/S1474-4422(07)70178-3
   Efthimiou J, 1987, Adv Neurol, V45, P275
   EMSER W, 1988, J NEUROL, V235, P177, DOI 10.1007/BF00314313
   Ferini-Strambi L, 2004, NEUROLOGY, V62, P41, DOI 10.1212/01.WNL.0000101726.69701.FA
   FERINISTRAMBI L, 1992, GERONTOLOGY, V38, P92
   Ferman TJ, 1999, NEUROLOGY, V52, P951, DOI 10.1212/WNL.52.5.951
   Ferman TJ, 2002, J INT NEUROPSYCH SOC, V8, P907, DOI 10.1017/S1355617702870047
   Ferrari E, 2000, EXP GERONTOL, V35, P1239, DOI 10.1016/S0531-5565(00)00160-1
   Ferri R, 2008, J SLEEP RES, V17, P89, DOI 10.1111/j.1365-2869.2008.00631.x
   FISH DR, 1991, ARCH NEUROL-CHICAGO, V48, P210, DOI 10.1001/archneur.1991.00530140106023
   FOLSTEIN MF, 1975, J PSYCHIAT RES, V12, P189, DOI 10.1016/0022-3956(75)90026-6
   FRIEDLAND RP, 1985, LANCET, V1, P228
   Friedman JH, 2008, CNS SPECTRUMS, V13, P12, DOI 10.1017/S1092852900017272
   Fronczek R, 2007, BRAIN, V130, P1577, DOI 10.1093/brain/awm090
   Gagnon JF, 2006, SLEEP, V29, P1321, DOI 10.1093/sleep/29.10.1321
   Gagnon JF, 2006, LANCET NEUROL, V5, P424, DOI 10.1016/S1474-4422(06)70441-0
   Gagnon JF, 2004, NEUROLOGY, V62, P401, DOI 10.1212/01.WNL.0000106460.34682.E9
   Gagnon JF, 2002, NEUROLOGY, V59, P585, DOI 10.1212/WNL.59.4.585
   Gai WP, 1998, LANCET, V352, P547, DOI 10.1016/S0140-6736(05)79256-4
   Garcia-Borreguero D, 2003, NEUROLOGY, V61, pS49, DOI 10.1212/WNL.61.6_suppl_3.S49
   Gatto EM, 2007, PARKINSONISM RELAT D, V13, P130, DOI 10.1016/j.parkreldis.2006.07.012
   Gaudreau H, 2001, J SLEEP RES, V10, P165, DOI 10.1046/j.1365-2869.2001.00252.x
   GERMAN DC, 1989, ANN NEUROL, V26, P507, DOI 10.1002/ana.410260403
   Ghorayeb I, 2002, J NEUROL NEUROSUR PS, V72, P798, DOI 10.1136/jnnp.72.6.798
   Gilman S, 2003, NEUROLOGY, V61, P29, DOI 10.1212/01.WNL.0000073745.68744.94
   Gjerstad MD, 2008, J NEUROL NEUROSUR PS, V79, P387, DOI 10.1136/jnnp.2007.116830
   Gjerstad MD, 2007, J NEUROL NEUROSUR PS, V78, P476, DOI 10.1136/jnnp.2006.100370
   Glass GA, 2006, ARCH NEUROL-CHICAGO, V63, P978, DOI 10.1001/archneur.63.7.978
   Gómez-Esteban JC, 2007, MOVEMENT DISORD, V22, P1912, DOI 10.1002/mds.21624
   Grace JB, 2000, INT J GERIATR PSYCH, V15, P1028, DOI 10.1002/1099-1166(200011)15:11<1028::AID-GPS227>3.0.CO;2-E
   GROSS RA, 1978, ELECTROEN CLIN NEURO, V45, P16, DOI 10.1016/0013-4694(78)90337-1
   HALLIDAY GM, 1990, ANN NEUROL, V27, P373, DOI 10.1002/ana.410270405
   HANSOTIA P, 1985, NEUROLOGY, V35, P1672, DOI 10.1212/WNL.35.11.1672
   Happe S, 2005, J NEUROL, V252, P936, DOI 10.1007/s00415-005-0785-0
   Happe S, 2003, J NEUROL, V250, P83, DOI 10.1007/s00415-003-0957-8
   Harper DG, 2001, ARCH GEN PSYCHIAT, V58, P353, DOI 10.1001/archpsyc.58.4.353
   Hassainia F, 1997, EUR NEUROL, V37, P219, DOI 10.1159/000117446
   HIRSCH EC, 1987, P NATL ACAD SCI USA, V84, P5976, DOI 10.1073/pnas.84.16.5976
   Hobson J.A., 1986, Handbook of Psychology, VIV, P701
   HOBSON JA, 1975, SCIENCE, V189, P55, DOI 10.1126/science.1094539
   HOCH CC, 1990, SLEEP, V13, P502, DOI 10.1093/sleep/13.6.502
   Högl B, 2003, MOVEMENT DISORD, V18, P319, DOI 10.1002/mds.10365
   HUGHES AJ, 1992, NEUROLOGY, V42, P1142, DOI 10.1212/WNL.42.6.1142
   Iranzo A, 2005, NEUROLOGY, V65, P247, DOI 10.1212/01.wnl.0000168864.97813.e0
   Iranzo A, 2007, MOVEMENT DISORD, V22, pS424, DOI 10.1002/mds.21600
   Iranzo A, 2006, LANCET NEUROL, V5, P572, DOI 10.1016/S1474-4422(06)70476-8
   Iranzo Alex, 2007, Curr Treat Options Neurol, V9, P347, DOI 10.1007/s11940-007-0020-7
   Iriarte J, 2001, MOVEMENT DISORD, V16, P1180, DOI 10.1002/mds.1227
   Ishizawa K, 2008, NEUROPATHOLOGY, V28, P249, DOI 10.1111/j.1440-1789.2007.00855.x
   JELLINGER K, 1988, J NEUROL NEUROSUR PS, V51, P540, DOI 10.1136/jnnp.51.4.540
   Jellinger KA, 2003, ACTA NEUROPATHOL, V105, P415, DOI 10.1007/s00401-003-0676-3
   Jellinger KA, 2008, ACTA NEUROPATHOL, V115, P427, DOI 10.1007/s00401-008-0347-5
   JOHNS MW, 1991, SLEEP, V14, P540, DOI 10.1093/sleep/14.6.540
   Jones BE., 2005, PRINCIPLES PRACTICE, V4th, P136, DOI DOI 10.1016/B0-72-160797-7/50018-5
   Kadotani H, 2001, JAMA-J AM MED ASSOC, V285, P2888, DOI 10.1001/jama.285.22.2888
   Kai T, 2005, J NEUROL SCI, V237, P89, DOI 10.1016/j.jns.2005.05.017
   Kallio M, 2004, CLIN AUTON RES, V14, P119, DOI 10.1007/s10286-004-0173-3
   Kasashima S, 2003, ACTA NEUROPATHOL, V105, P117, DOI 10.1007/s00401-002-0621-x
   KAZUKAWA S, 1987, JPN J PSYCHIAT NEUR, V41, P651
   KISH SJ, 1985, ANN NEUROL, V18, P530, DOI 10.1002/ana.410180504
   Krishnan PR, 2003, MOVEMENT DISORD, V18, P181, DOI 10.1002/mds.10307
   KUDO Y, 1984, ELECTROEN CLIN NEURO, V58, P226, DOI 10.1016/0013-4694(84)90108-1
   Kumar S, 2003, SLEEP MED, V4, P339, DOI 10.1016/S1389-9457(03)00105-9
   Kumru H, 2007, SLEEP MED, V8, P779, DOI 10.1016/j.sleep.2007.02.005
   Lai YY, 2008, NEUROSCIENCE, V154, P431, DOI 10.1016/j.neuroscience.2008.03.085
   Landolt HP, 2006, NEUROLOGY, V66, P1418, DOI 10.1212/01.wnl.0000210445.16135.56
   LANG AE, 1987, NEUROLOGY, V37, P477, DOI 10.1212/WNL.37.3.477
   Langston JW, 2006, ANN NEUROL, V59, P591, DOI 10.1002/ana.20834
   Larsson EN, 2000, DEMENT GERIATR COGN, V11, P123, DOI 10.1159/000017225
   LAVIE P, 1984, NEUROLOGY, V34, P118, DOI 10.1212/WNL.34.1.118
   LAVIGNE GJ, 1994, SLEEP, V17, P739
   LEYGONIE F, 1976, REV NEUROL, V132, P125
   Lindau M, 2003, DEMENT GERIATR COGN, V15, P106, DOI 10.1159/000067973
   Litvan I, 1996, NEUROLOGY, V47, P1, DOI 10.1212/WNL.47.1.1
   LOEWENSTEIN RJ, 1982, NEUROBIOL AGING, V3, P371, DOI 10.1016/0197-4580(82)90025-2
   Londos E, 2003, ARCH GERONTOL GERIAT, V36, P231, DOI 10.1016/S0167-4943(02)00168-1
   Loo HV, 2008, J NEUROL SCI, V266, P145, DOI 10.1016/j.jns.2007.09.033
   Lu J, 2006, NATURE, V441, P589, DOI 10.1038/nature04767
   LUGARESI E, 1986, NEW ENGL J MED, V315, P997, DOI 10.1056/NEJM198610163151605
   Lyness SA, 2003, NEUROBIOL AGING, V24, P1, DOI 10.1016/S0197-4580(02)00057-X
   MACDONALD ME, 1993, CELL, V72, P971, DOI 10.1016/0092-8674(93)90585-E
   MAHER ER, 1985, J NEUROL NEUROSUR PS, V48, P1234, DOI 10.1136/jnnp.48.12.1234
   Mahowald MW., 2005, Principles and Practices of Sleep Medicine, VFourth, P897
   MAMDANI MB, 1983, ELECTROEN CLIN NEURO, V55, P411, DOI 10.1016/0013-4694(83)90129-3
   MANETTO V, 1992, NEUROLOGY, V42, P312, DOI 10.1212/WNL.42.2.312
   Maria B, 2003, RESP MED, V97, P1151, DOI 10.1016/S0954-6111(03)00188-4
   MARINI G, 1988, NEUROSCI LETT, V85, P223, DOI 10.1016/0304-3940(88)90355-2
   Marion MH, 2008, J NEUROL, V255, P192, DOI 10.1007/s00415-008-0629-9
   MARTIN PR, 1986, NEUROLOGY, V36, P411, DOI 10.1212/WNL.36.3.411
   Martinez-Rodriguez JE, 2007, MOVEMENT DISORD, V22, P1822, DOI 10.1002/mds.21668
   Massicotte-Marquez J, 2008, NEUROLOGY, V70, P1250, DOI 10.1212/01.wnl.0000286943.79593.a6
   MCHUGH PR, 1975, PSYCHIATRIC ASPECTS, P267
   McKeith I, 2004, LANCET NEUROL, V3, P19, DOI 10.1016/S1474-4422(03)00619-7
   McKeith IG, 2005, NEUROLOGY, V65, P1863, DOI 10.1212/01.wnl.0000187889.17253.b1
   MCKHANN G, 1984, NEUROLOGY, V34, P939, DOI 10.1212/WNL.34.7.939
   MEDORI R, 1992, NEW ENGL J MED, V326, P444, DOI 10.1056/NEJM199202133260704
   Meissner B, 2004, NEUROLOGY, V63, P450, DOI 10.1212/01.WNL.0000136225.80445.C9
   Mena-Segovia J, 2003, BRAIN RES, V986, P30, DOI 10.1016/S0006-8993(03)03167-6
   Mena-Segovia J, 2002, BEHAV BRAIN RES, V136, P475, DOI 10.1016/S0166-4328(02)00201-2
   Miller BL, 1999, DEMENT GERIATR COGN, V10, P71, DOI 10.1159/000051217
   Mishima K, 1999, BIOL PSYCHIAT, V45, P417, DOI 10.1016/S0006-3223(97)00510-6
   Monaca C, 2006, SLEEP MED, V7, P448, DOI 10.1016/j.sleep.2005.12.002
   Montagna P, 1998, BRAIN PATHOL, V8, P515
   Montagna P, 2003, LANCET NEUROL, V2, P167, DOI 10.1016/S1474-4422(03)00323-5
   Montplaisir J, 1996, EUR NEUROL, V36, P197, DOI 10.1159/000117247
   MONTPLAISIR J, 1995, SLEEP, V18, P145, DOI 10.1093/sleep/18.3.145
   Montplaisir J, 1997, MOVEMENT DISORD, V12, P61, DOI 10.1002/mds.870120111
   Montplaisir J, 1997, NEUROLOGY, V49, P999, DOI 10.1212/WNL.49.4.999
   Morton AJ, 2005, J NEUROSCI, V25, P157, DOI 10.1523/JNEUROSCI.3842-04.2005
   MUNSCHAUER FE, 1990, NEUROLOGY, V40, P677, DOI 10.1212/WNL.40.4.677
   MURAYAMA S, 1992, ACTA NEUROPATHOL, V84, P32, DOI 10.1007/BF00427212
   National Sleep Foundation, 2000, OMN SLEEP AM POLL
   NEAL H, 1980, ELECTROEN CLIN NEURO, V48, P318, DOI 10.1016/0013-4694(80)90268-0
   Neary D, 2005, LANCET NEUROL, V4, P771, DOI 10.1016/S1474-4422(05)70223-4
   NEUFELD MY, 1994, DEMENTIA, V5, P23, DOI 10.1159/000106690
   NEUFELD MY, 1988, ACTA NEUROL SCAND, V78, P1, DOI 10.1111/j.1600-0404.1988.tb03609.x
   Nomura T, 2006, MOVEMENT DISORD, V21, P380, DOI 10.1002/mds.20734
   OBRIEN JT, 1992, J NEUROL NEUROSUR PS, V55, P1182, DOI 10.1136/jnnp.55.12.1182
   Obrietan K, 2004, J NEUROSCI, V24, P791, DOI 10.1523/JNEUROSCI.3493-03.2004
   Ondo WG, 2002, ARCH NEUROL-CHICAGO, V59, P421, DOI 10.1001/archneur.59.3.421
   Ozawa T, 2004, BRAIN, V127, P2657, DOI 10.1093/brain/awh303
   Pacchetti C, 2005, MOVEMENT DISORD, V20, P1439, DOI 10.1002/mds.20582
   PERRET JL, 1980, ELECTROEN CLIN NEURO, V49, P323, DOI 10.1016/0013-4694(80)90226-6
   Petersén Å, 2005, HUM MOL GENET, V14, P39, DOI 10.1093/hmg/ddi004
   PETIT D, 1992, ANN NEUROL, V32, P172, DOI 10.1002/ana.410320208
   PETIT D, 1993, NEUROBIOL AGING, V14, P141, DOI 10.1016/0197-4580(93)90089-T
   Phillips B, 2000, ARCH INTERN MED, V160, P2137, DOI 10.1001/archinte.160.14.2137
   Plazzi G, 1997, NEUROLOGY, V48, P1094, DOI 10.1212/WNL.48.4.1094
   Poewe W, 2004, NEUROLOGY, V63, pS12, DOI 10.1212/WNL.63.8_suppl_3.S12
   Pollak C P, 1990, J Community Health, V15, P123, DOI 10.1007/BF01321316
   PORTALUPPI F, 1994, J CLIN ENDOCR METAB, V78, P1075, DOI 10.1210/jc.78.5.1075
   PORTALUPPI F, 1995, NEUROENDOCRINOLOGY, V61, P731, DOI 10.1159/000126901
   Poryazova R, 2007, ARCH NEUROL-CHICAGO, V64, P1524, DOI 10.1001/archneur.64.10.1524
   Postuma RB, 2008, J NEUROL NEUROSUR PS, V79, P1117, DOI 10.1136/jnnp.2008.149195
   Postuma RB, 2008, MOVEMENT DISORD, V23, P1665, DOI 10.1002/mds.22099
   PRIMAVERA A, 1992, NEUROPSYCHOBIOLOGY, V25, P102, DOI 10.1159/000118817
   PRINZ PN, 1982, NEUROBIOL AGING, V3, P361, DOI 10.1016/0197-4580(82)90024-0
   Rabinovici G D, 2007, Am J Alzheimers Dis Other Demen, V22, P474, DOI 10.1177/1533317507308779
   Rademakers R, 2004, HUM MUTAT, V24, P277, DOI 10.1002/humu.20086
   Redline S, 2004, ARCH INTERN MED, V164, P406, DOI 10.1001/archinte.164.4.406
   REYNOLDS CF, 1985, BIOL PSYCHIAT, V20, P431, DOI 10.1016/0006-3223(85)90045-9
   Roche S, 2007, NEUROPHYSIOL CLIN, V37, P261, DOI 10.1016/j.neucli.2007.05.002
   Roehrs T., 2005, PRINCIPLES PRACTICE, V4th, P39
   Roks G, 2008, J NEUROL NEUROSUR PS, V79, P377, DOI 10.1136/jnnp.2007.125385
   Rothdach AJ, 2000, NEUROLOGY, V54, P1064, DOI 10.1212/WNL.54.5.1064
   Rye DB, 2000, J SLEEP RES, V9, P63, DOI 10.1046/j.1365-2869.2000.00201.x
   Saper CB, 2005, NATURE, V437, P1257, DOI 10.1038/nature04284
   Schapira AH, 2004, NEUROLOGY, V63, pS24, DOI 10.1212/WNL.63.8_suppl_3.S24
   Schenck CH, 1996, NEUROLOGY, V46, P388, DOI 10.1212/WNL.46.2.388
   Schmeichel AM, 2008, NEUROLOGY, V70, P368, DOI 10.1212/01.wnl.0000298691.71637.96
   SCOTT DF, 1972, J NEUROL NEUROSUR PS, V35, P97, DOI 10.1136/jnnp.35.1.97
   Seppi K, 2006, MOVEMENT DISORD, V21, P1281, DOI 10.1002/mds.20898
   SFORZA E, 1995, ELECTROEN CLIN NEURO, V94, P398, DOI 10.1016/0013-4694(94)00318-F
   Silber MH, 2000, MOVEMENT DISORD, V15, P699, DOI 10.1002/1531-8257(200007)15:4<699::AID-MDS1015>3.0.CO;2-L
   SILVESTRI R, 1995, NEUROPHYSIOL CLIN, V25, P66, DOI 10.1016/0987-7053(96)81034-3
   Sinforiani E, 2006, MOVEMENT DISORD, V21, P462, DOI 10.1002/mds.20719
   SIRAKOV AA, 1963, ELECTROEN CLIN NEURO, V15, P321, DOI 10.1016/0013-4694(63)90101-9
   SISHTA SK, 1974, ELECTROEN CLIN NEURO, V36, P387, DOI 10.1016/0013-4694(74)90188-6
   SOIKKELI R, 1991, ELECTROEN CLIN NEURO, V79, P159, DOI 10.1016/0013-4694(91)90134-P
   SOININEN H, 1982, ACTA NEUROL SCAND, V65, P59, DOI 10.1111/j.1600-0404.1982.tb03062.x
   STRELETZ LJ, 1990, NEUROBIOL AGING, V11, P15, DOI 10.1016/0197-4580(90)90057-7
   STRITTMATTER WJ, 1993, P NATL ACAD SCI USA, V90, P1977, DOI 10.1073/pnas.90.5.1977
   Suzuki K, 2007, MOVEMENT DISORD, V22, P1245, DOI 10.1002/mds.21257
   SZIRMAI I, 1976, ARCH PSYCHIAT NERVEN, V222, P315, DOI 10.1007/BF00343240
   Tan EK, 2002, NEUROLOGY, V58, P465, DOI 10.1212/WNL.58.3.465
   Tan EK, 2002, J NEUROL SCI, V196, P33, DOI 10.1016/S0022-510X(02)00020-5
   Tan EK, 2006, J NEUROL, V253, P33, DOI 10.1007/s00415-006-7008-1
   Tandberg E, 1998, MOVEMENT DISORD, V13, P895, DOI 10.1002/mds.870130606
   Taniwaki Y, 2000, J NEUROL NEUROSUR PS, V68, P388, DOI 10.1136/jnnp.68.3.388
   Terzaghi M, 2008, SLEEP MED, V9, P343, DOI 10.1016/j.sleep.2007.06.013
   Terzano MG, 1995, SLEEP, V18, P849
   Thannickal TC, 2007, BRAIN, V130, P1586, DOI 10.1093/brain/awm097
   Thomas A, 2007, NEUROL SCI, V28, pS21, DOI 10.1007/s10072-007-0735-y
   TINUPER P, 1989, ELECTROEN CLIN NEURO, V73, P117, DOI 10.1016/0013-4694(89)90190-9
   Tschampa HJ, 2005, BRAIN, V128, P2026, DOI 10.1093/brain/awh575
   Vendette M, 2007, NEUROLOGY, V69, P1843, DOI 10.1212/01.wnl.0000278114.14096.74
   Verbaan D, 2008, MOVEMENT DISORD, V23, P35, DOI 10.1002/mds.21727
   Vetrugno R, 2004, SLEEP MED, V5, P21, DOI 10.1016/j.sleep.2003.07.002
   VILLABLANCA J, 1972, ARCH ITAL BIOL, V110, P383
   Vion-Dury J, 2004, J NEUROL NEUROSUR PS, V75, P1352, DOI 10.1136/jnnp.2003.018903
   VITIELLO MV, 1984, BIOL PSYCHIAT, V19, P721
   Vonsattel JPG, 1998, J NEUROPATH EXP NEUR, V57, P369
   Walker MP, 2000, NEUROLOGY, V54, P1616, DOI 10.1212/WNL.54.8.1616
   Walker MP, 2000, DEMENT GERIATR COGN, V11, P327, DOI 10.1159/000017262
   Wall CA, 2005, J NEUROPSYCH CLIN N, V17, P489, DOI 10.1176/appi.neuropsych.17.4.489
   WAUQUIER A, 1993, PHYSIOL BEHAV, V54, P803, DOI 10.1016/0031-9384(93)90095-W
   Wenning GK, 2004, LANCET NEUROL, V3, P93, DOI 10.1016/S1474-4422(03)00662-8
   Wetter TC, 2001, MOVEMENT DISORD, V16, P928, DOI 10.1002/mds.1163
   Wetter TC, 2000, SLEEP, V23, P361
   Wetter TC, 2002, SLEEP MED, V3, P33, DOI 10.1016/S1389-9457(01)00097-1
   WHITEHOUSE PJ, 1982, SCIENCE, V215, P1237, DOI 10.1126/science.7058341
   WIEGAND M, 1991, J NEUROL, V238, P203, DOI 10.1007/BF00314781
   Wieser HG, 2006, CLIN NEUROPHYSIOL, V117, P935, DOI 10.1016/j.clinph.2005.12.007
   Wu YH, 2005, J PINEAL RES, V38, P145, DOI 10.1111/j.1600-079X.2004.00196.x
   Wu YH, 2007, SLEEP MED, V8, P623, DOI 10.1016/j.sleep.2006.11.010
   Wu YH, 2006, FASEB J, V20, P1874, DOI 10.1096/fj.05-4446fje
   Yasui K, 2006, J NEUROL SCI, V250, P120, DOI 10.1016/j.jns.2006.08.004
   YEAGER CL, 1966, NEUROLOGY, V16, P904, DOI 10.1212/WNL.16.9.904
   Yener GG, 1996, CLIN ELECTROENCEPHAL, V27, P61, DOI 10.1177/155005949602700204
   Yoshida M, 2007, NEUROPATHOLOGY, V27, P484, DOI 10.1111/j.1440-1789.2007.00841.x
   Young A, 2002, SLEEP, V25, P573
   Zoghbi HY, 2000, ANNU REV NEUROSCI, V23, P217, DOI 10.1146/annurev.neuro.23.1.217
   ZWEIG RM, 1987, ANN NEUROL, V22, P18, DOI 10.1002/ana.410220107
   ZWEIG RM, 1993, NEUROLOGY, V43, P986, DOI 10.1212/WNL.43.5.986
   ZWEIG RM, 1989, ANN NEUROL, V26, P41, DOI 10.1002/ana.410260106
NR 282
TC 42
Z9 49
U1 0
U2 23
PU BENTHAM SCIENCE PUBL LTD
PI SHARJAH
PA EXECUTIVE STE Y-2, PO BOX 7917, SAIF ZONE, 1200 BR SHARJAH, U ARAB
   EMIRATES
SN 1381-6128
EI 1873-4286
J9 CURR PHARM DESIGN
JI Curr. Pharm. Design
PD NOV
PY 2008
VL 14
IS 32
BP 3430
EP 3445
DI 10.2174/138161208786549353
PG 16
WC Pharmacology & Pharmacy
WE Science Citation Index Expanded (SCI-EXPANDED)
SC Pharmacology & Pharmacy
GA 386XQ
UT WOS:000261916300006
PM 19075719
DA 2024-04-10
ER

PT J
AU Hamed, SA
   Hamed, EA
   Farghaly, MH
   Ezam, K
AF Hamed, Sherifa A.
   Hamed, Enas A.
   Farghaly, Magda H.
   Ezam, KhaledA.
TI Trace elements and flapping tremors in patients with liver cirrhosis
SO SAUDI MEDICAL JOURNAL
LA English
DT Article
ID BASAL GANGLIA; MENTAL-STATE; MANGANESE; BRAIN; ZINC; HYPERINTENSITY;
   PARKINSONISM; COPPER; SIGNAL; MRI
AB Objective: To investigate the possible correlation between hepatic flapping tremors and serum manganese (Mn), iron (Fe), zinc (Zn), and copper (Cu).
   Methods: This case control study was carried out in Assiut University Hospital, Assiut, Egypt from June 2006 to June 2007. It included 100 patients with liver cirrhosis, 78 had flapping tremor, and 22 had not, and 60 healthy controls. All patients were subjected to assessment of serum Mn, total Fe, total iron binding capacity (TIBC), Zn, and Cu. Assessment of hepatic encephalopathy was carried out using a battery of cognitive function tests. All patients had electroencephalography and MRI of the bra-in.
   Results: Compared to healthy controls, patients showed increase in Mn (p<0.0001), Cu (p<0.05) and decrease in TIBC (p<0.000), Zn (p<0.05). Eighty-two percent of patients had minimal hepatic encephalopathy (mHE). In 85%, MRI-brain showed bilateral hyperintense substantia nigra and globus pallidus on T1-weighted images. A significant positive correlation was present between tremors and severity of liver dysfunction, mHE and serum Cu, and negative correlation with total Fe, TIBC, and Zn.
   Conclusion: Altered homeostasis of Mn and other minerals could be responsible for the pathophysiology of cognitive deficits associated with liver cirrhosis, but not with flapping tremors. The exact pathogenic role and possibilities for therapeutic implications need further study.
C1 [Hamed, Enas A.] Assiut Univ, Fac Med, Dept Physiol, Assiut, Egypt.
   [Hamed, Sherifa A.] Assiut Univ, Dept Neurol, Assiut, Egypt.
   [Farghaly, Magda H.] Assiut Univ, Dept Internal Med & Cardiol, Assiut, Egypt.
   [Ezam, KhaledA.] King Abdulaziz Univ, Dept Physiol, Jeddah 21413, Saudi Arabia.
C3 Egyptian Knowledge Bank (EKB); Assiut University; Egyptian Knowledge
   Bank (EKB); Assiut University; Egyptian Knowledge Bank (EKB); Assiut
   University; King Abdulaziz University
RP Hamed, EA (通讯作者)，Assiut Univ, Fac Med, Dept Physiol, POB 71526, Assiut, Egypt.
EM eah3a2003@yahoo.com
RI Hamed, Sherifa/ABF-2832-2020; Hamed, Sherifa/GPS-5310-2022
OI Hamed, Sherifa/0000-0002-1441-3530
CR Adams RD, 1953, RES PUBL ASSOC RES N, V32, P198
   Bast-Pettersen R, 2004, INT ARCH OCC ENV HEA, V77, P277, DOI 10.1007/s00420-003-0491-0
   Beuter A, 2004, J NEUROSCI METH, V139, P247, DOI 10.1016/j.jneumeth.2004.05.002
   BRAY TM, 1990, FREE RADICAL BIO MED, V8, P281, DOI 10.1016/0891-5849(90)90076-U
   BROUILLET EP, 1993, EXP NEUROL, V120, P89, DOI 10.1006/exnr.1993.1042
   Burkhard PR, 2003, ARCH NEUROL-CHICAGO, V60, P521, DOI 10.1001/archneur.60.4.521
   Butterworth RF, 2003, ALCOHOL RES HEALTH, V27, P240
   Cairo G, 2002, FREE RADICAL BIO MED, V32, P1237, DOI 10.1016/S0891-5849(02)00825-0
   Chen HN, 2005, DIABETES, V54, P1437, DOI 10.2337/diabetes.54.5.1437
   Chetri K, 2003, Indian J Gastroenterol, V22 Suppl 2, pS28
   CONN HO, 1977, AM J DIG DIS, V22, P541, DOI 10.1007/BF01072510
   Ellingsen DG, 2003, SCAND J WORK ENV HEA, V29, P230, DOI 10.5271/sjweh.726
   Halifeoglu I, 2004, BIOCHEMISTRY-MOSCOW+, V69, P693, DOI 10.1023/B:BIRY.0000033744.32059.bd
   Hauser RA, 1996, CAN J NEUROL SCI, V23, P95, DOI 10.1017/S0317167100038786
   HELY MA, 1993, MOVEMENT DISORD, V8, P466, DOI 10.1002/mds.870080409
   Hernandez EH, 2002, NEUROTOXICOLOGY, V23, P669, DOI 10.1016/S0161-813X(02)00016-5
   Jover R, 2003, AM J GASTROENTEROL, V98, P1599, DOI 10.1016/S0002-9270(03)00310-1
   Jurczyk K, 2001, Med Sci Monit, V7, P962
   Klos KJ, 2005, ARCH NEUROL-CHICAGO, V62, P1385, DOI 10.1001/archneur.62.9.1385
   KRIEGER D, 1995, LANCET, V346, P270, DOI 10.1016/S0140-6736(95)92164-8
   Layrargues GP, 1998, METAB BRAIN DIS, V13, P311, DOI 10.1023/A:1020636809063
   Layrargues GP, 2001, METAB BRAIN DIS, V16, P27, DOI 10.1023/A:1011658311004
   LEZAK MD, 1983, NEUROPSYCHOLOGICAL A
   Loguercio C, 1997, J TRACE ELEM MED BIO, V11, P158, DOI 10.1016/S0946-672X(97)80045-4
   Maeda H, 1997, NEURORADIOLOGY, V39, P546, DOI 10.1007/s002340050464
   Marinho C R, 1993, Acta Med Port, V6, P547
   Middleton FA, 2000, BRAIN COGNITION, V42, P183, DOI 10.1006/brcg.1999.1099
   MOTES S, 2001, BRAIN RES, V891, P123
   Nomura F, 1994, Nihon Rinsho, V52, P165
   Olanow CW, 2004, ANN NY ACAD SCI, V1012, P209, DOI 10.1196/annals.1306.018
   Ono K, 2002, J NEUROL SCI, V199, P93, DOI 10.1016/S0022-510X(02)00111-9
   Park NH, 2003, NEUROTOXICOLOGY, V24, P909, DOI 10.1016/S0161-813X(03)00111-6
   Rahelic D, 2006, COLLEGIUM ANTROPOL, V30, P523
   Rose C, 1999, GASTROENTEROLOGY, V117, P640, DOI 10.1016/S0016-5085(99)70457-9
   SCHEUHAMMER AM, 1982, TOXICOL APPL PHARM, V65, P203, DOI 10.1016/0041-008X(82)90002-3
   SHINOTOH H, 1995, NEUROLOGY, V45, P1199, DOI 10.1212/WNL.45.6.1199
   Takeda A, 2003, BRAIN RES REV, V41, P79, DOI 10.1016/S0165-0173(02)00234-5
   Takeda A, 1999, BRAIN RES, V828, P174, DOI 10.1016/S0006-8993(99)01358-X
   Thomas M, 2004, MOVEMENT DISORD, V19, P36, DOI 10.1002/mds.10650
   THULUVATH PJ, 1995, HEPATOLOGY, V21, P440, DOI 10.1002/hep.1840210227
   TOMBAUGH TN, 1992, J AM GERIATR SOC, V40, P922, DOI 10.1111/j.1532-5415.1992.tb01992.x
   Waggoner DJ, 1999, NEUROBIOL DIS, V6, P221, DOI 10.1006/nbdi.1999.0250
   Yoshida Y, 2001, ACTA MED OKAYAMA, V55, P349
   Young R R, 1986, Adv Neurol, V43, P137
NR 44
TC 2
Z9 2
U1 0
U2 2
PU SAUDI MED J
PI RIYADH
PA ARMED FORCES HOSPITAL, PO BOX 7897,, RIYADH 11159, SAUDI ARABIA
SN 0379-5284
J9 SAUDI MED J
JI Saudi Med. J.
PD MAR
PY 2008
VL 29
IS 3
BP 345
EP 351
PG 7
WC Medicine, General & Internal
WE Science Citation Index Expanded (SCI-EXPANDED)
SC General & Internal Medicine
GA 284KB
UT WOS:000254704200003
PM 18327357
DA 2024-04-10
ER

PT J
AU Kempfner, J
   Sorensen, HBD
   Nikolic, M
   Jennum, P
AF Kempfner, Jacob
   Sorensen, Helge B. D.
   Nikolic, Miki
   Jennum, Poul
TI Early Automatic Detection of Parkinson's Disease Based on Sleep
   Recordings
SO JOURNAL OF CLINICAL NEUROPHYSIOLOGY
LA English
DT Article
DE Sleep; Rapid eye movement sleep Behavior Disorder (RBD);
   Electromyography (EMG); Electrooculography (EOG); Support Vector Machine
   (SVM); Classification
ID PHASIC MUSCLE-ACTIVITY; REM-SLEEP; BEHAVIOR DISORDER; ELECTROMYOGRAPHIC
   ACTIVITY; NEURODEGENERATIVE DISEASE; EMG; QUANTIFICATION; SUPPORT;
   DIAGNOSIS; FEATURES
AB Idiopathic rapid-eye-movement (REM) sleep behavior disorder (iRBD) is most likely the earliest sign of Parkinson's Disease (PD) and is characterized by REM sleep without atonia (RSWA) and consequently increased muscle activity. However, some muscle twitching in normal subjects occurs during REM sleep.Purpose:There are no generally accepted methods for evaluation of this activity and a normal range has not been established. Consequently, there is a need for objective criteria.Method:In this study we propose a full-automatic method for detection of RSWA. REM sleep identification was based on the electroencephalography and electrooculography channels, while the abnormal high muscle activity was detected from the electromyography channels, in this case the submentalis combined with left and right anterior tibialis. RSWA was identified by considering it an outlier problem, in which the number of outliers during REM sleep was used as a quantitative measure of muscle activity.Results:The proposed method was able to automatically separate all iRBD test subjects from healthy elderly controls and subjects with periodic limb movement disorder.Conclusion:The proposed work is considered a potential automatic method for early detection of PD.
C1 [Kempfner, Jacob; Sorensen, Helge B. D.] Tech Univ Denmark, Dept Elect Engn, DK-2800 Lyngby, Denmark.
   [Kempfner, Jacob; Jennum, Poul] Univ Copenhagen, Ctr Hlth Ageing, Copenhagen, Denmark.
   [Nikolic, Miki; Jennum, Poul] Glostrup Univ Hosp, Dept Clin Neurophysiol, Copenhagen, Denmark.
   [Jennum, Poul] Glostrup Univ Hosp, Danish Ctr Sleep Med, Copenhagen, Denmark.
C3 Technical University of Denmark; University of Copenhagen; University of
   Copenhagen; University of Copenhagen
RP Kempfner, J (通讯作者)，Tech Univ Denmark, Dept Elect Engn, DK-2800 Lyngby, Denmark.
EM jacob.kempfner@gmail.com
RI Sorensen, Helge/P-8223-2019
OI Sorensen, Helge/0000-0001-5716-7600
CR Acharya R, 2010, INT J NEURAL SYST, V20, P509, DOI 10.1142/S0129065710002589
   Agarwal R, 2005, IEEE T BIO-MED ENG, V52, P1390, DOI 10.1109/TBME.2005.851512
   [Anonymous], 2005, Diagnostic and coding manual, P148
   Billwise DL, 2008, SLEEP, V31, P853, DOI 10.1093/sleep/31.6.853
   Bliwise DL, 2006, J CLIN NEUROPHYSIOL, V23, P59, DOI 10.1097/01.wnp.0000192303.14946.fc
   Bliwise DL, 2010, ANN NEUROL, V68, P353, DOI 10.1002/ana.22076
   Boeve BF, 2001, MOVEMENT DISORD, V16, P622, DOI 10.1002/mds.1120
   Boser B. E., 1992, Proceedings of the Fifth Annual ACM Workshop on Computational Learning Theory, P144, DOI 10.1145/130385.130401
   Burns JW, 2007, SLEEP, V30, P1771, DOI 10.1093/sleep/30.12.1771
   CORTES C, 1995, MACH LEARN, V20, P273, DOI 10.1023/A:1022627411411
   Drake JDM, 2006, J ELECTROMYOGR KINES, V16, P175, DOI 10.1016/j.jelekin.2005.07.003
   Fairley Jacqueline A., 2011, 2011 19th Mediterranean Conference on Control & Automation (MED 2011), P497
   Ferri R, 2008, J SLEEP RES, V17, P89, DOI 10.1111/j.1365-2869.2008.00631.x
   Ferri R, 2012, SLEEP MED, V13, P707, DOI 10.1016/j.sleep.2012.01.003
   Forman G., 2010, SIGKDD EXPLOR NEWSL, V12, P49, DOI DOI 10.1145/1882471.1882479
   Frauscher B, 2008, SLEEP, V31, P724, DOI 10.1093/sleep/31.5.724
   Frauscher B, 2012, SLEEP, V35, P835, DOI 10.5665/sleep.1886
   Gudmundsson S, 2006, INTERNATIONAL CONFERENCE ON COMPUTATIONAL INTELLIGENCE FOR MODELLING, CONTROL & AUTOMATION JOINTLY WITH INTERNATIONAL CONFERENCE ON INTELLIGENT AGENTS, WEB TECHNOLOGIES & INTERNET COMMERCE, VOL 2, PROCEEDINGS, P366
   Gustafsson F, 1996, IEEE T SIGNAL PROCES, V44, P988, DOI 10.1109/78.492552
   Iber C., 2007, MANUAL SCORING SLEEP
   Iranzo A, 2006, LANCET NEUROL, V5, P572, DOI 10.1016/S1474-4422(06)70476-8
   Jensen PS, 2010, J CLIN NEUROPHYSIOL, V27, P296, DOI 10.1097/WNP.0b013e3181eaad4b
   Kempfner J, 2014, J CLIN NEUROPHYSIOL, V31, P86, DOI 10.1097/WNP.0000000000000021
   Kempfner J, 2010, IEEE ENG MED BIO, P5093, DOI 10.1109/IEMBS.2010.5626212
   Kryger M, 2005, PRINCIPLES PRACTICE, P13
   LAPIERRE O, 1992, NEUROLOGY, V42, P1371, DOI 10.1212/WNL.42.7.1371
   Liang SF, 2011, IEEE ENG MED BIO, P6067, DOI 10.1109/IEMBS.2011.6091499
   Mayer G, 2008, J CLIN NEUROPHYSIOL, V25, P48, DOI 10.1097/WNP.0b013e318162acd7
   McCarter SJ, 2012, CURR NEUROL NEUROSCI, V12, P182, DOI 10.1007/s11910-012-0253-z
   Merletti R., 2004, Electromyography: Physiology, Engineering and Noninvasive Applications, V1st edn
   Montplaisir J, 2010, MOVEMENT DISORD, V25, P2044, DOI 10.1002/mds.23257
   Mourao-Miranda J, 2011, NEUROIMAGE, V58, P793, DOI 10.1016/j.neuroimage.2011.06.042
   Postuma RB, 2010, NEUROLOGY, V74, P239, DOI 10.1212/WNL.0b013e3181ca0166
   Postuma RB, 2009, NEUROLOGY, V72, P1296, DOI 10.1212/01.wnl.0000340980.19702.6e
   Schenck CH, 1996, NEUROLOGY, V46, P388, DOI 10.1212/WNL.46.2.388
   Schölkopf B, 2001, NEURAL COMPUT, V13, P1443, DOI 10.1162/089976601750264965
   Shokrollahi M., 2009, 11th International Congress of the IUPESM. World Congress on Medical Physics and Biomedical Engineering. Image Processing, Biosignal Processing, Modelling and Simulation, Biomechanics, P1580, DOI 10.1007/978-3-642-03882-2_419
   Shokrollahi M., 2012, 2012_ISSNIP_Biosignals_and_Biorobotics Conference:_Biosignals_and_Robotics_for_Better_and_Safer_Living_(BRC), P1
   Shokrollahi M, 2009, IEEE ENG MED BIO, P2659, DOI 10.1109/IEMBS.2009.5332867
   Sinha RK, 2008, J MED SYST, V32, P291, DOI 10.1007/s10916-008-9134-z
NR 40
TC 15
Z9 15
U1 0
U2 10
PU LIPPINCOTT WILLIAMS & WILKINS
PI PHILADELPHIA
PA TWO COMMERCE SQ, 2001 MARKET ST, PHILADELPHIA, PA 19103 USA
SN 0736-0258
EI 1537-1603
J9 J CLIN NEUROPHYSIOL
JI J. Clin. Neurophysiol.
PD OCT
PY 2014
VL 31
IS 5
BP 409
EP 415
DI 10.1097/WNP.0000000000000065
PG 7
WC Clinical Neurology; Neurosciences
WE Science Citation Index Expanded (SCI-EXPANDED)
SC Neurosciences & Neurology
GA AQ6CC
UT WOS:000342894400004
PM 25271677
DA 2024-04-10
ER

PT J
AU Lascano, AM
   Lalive, PH
   Hardmeier, M
   Fuhr, P
   Seeck, M
AF Lascano, Agustina M.
   Lalive, Patrice H.
   Hardmeier, Martin
   Fuhr, Peter
   Seeck, Margitta
TI Clinical evoked potentials in neurology: a review of techniques and
   indications
SO JOURNAL OF NEUROLOGY NEUROSURGERY AND PSYCHIATRY
LA English
DT Review
ID TRANSCRANIAL MAGNETIC STIMULATION; PROGRESSIVE MULTIPLE-SCLEROSIS;
   OPTICAL COHERENCE TOMOGRAPHY; MYOGENIC POTENTIALS; NEUROMYELITIS-OPTICA;
   PARKINSONS-DISEASE; MYASTHENIA-GRAVIS; CENTRAL PAIN; DISABILITY;
   DIAGNOSIS
AB Evoked potentials (EPs) are a powerful and cost-effective tool for evaluating the integrity and function of the central nervous system. Although imaging techniques, such as MRI, have recently become increasingly important in the diagnosis of neurological diseases, over the past 30 years, many neurologists have continued to employ EPs in specific clinical applications. This review presents an overview of the recent evolution of 'classical' clinical applications of EPs in terms of early diagnosis and disease monitoring and is an extension of a previous review published in this journal in 2005 by Walsh and collaborators. We also provide an update on emerging EPs based on gustatory, olfactory and pain stimulation that may be used as clinically relevant markers of neurodegenerative disorders such as Parkinson's disease, Alzheimer's disease and cortical or peripheral impaired pain perception. EPs based on multichannel electroencephalography recordings, known as high-density EPs, help to better differentiate between healthy subjects and patients and, moreover, they provide valuable spatial information regarding the site of the lesion. EPs are reliable disease-progression biomarkers of several neurological diseases, such as multiple sclerosis and other demyelinating disorders. Overall, EPs are excellent neurophysiological tools that will expand standard clinical practice in modern neurology.
C1 [Lascano, Agustina M.; Lalive, Patrice H.; Seeck, Margitta] Geneva Univ Hosp, Div Neurol, Dept Clin Neurosci, Fac Med, Geneva, Switzerland.
   [Hardmeier, Martin; Fuhr, Peter] Univ Hosp Basel, Dept Neurol, Basel, Switzerland.
C3 University of Geneva; University of Basel
RP Lascano, AM (通讯作者)，Geneva Univ Hosp, Div Neurol, Rue Gabrielle Perret Gentil 4, CH-1211 Geneva, Switzerland.
EM Agustina.Lascano@hcuge.ch
RI Hardmeier, Martin/ABE-9351-2020; Lalive, Patrice/AAM-5861-2020
OI Hardmeier, Martin/0000-0003-1451-7337; 
FU University of Geneva, Switzerland (Subdside Tremplin); Swiss National
   Science Foundation [33CM30-140332, 163 398, 310 030-153 164,
   33CM30-140338]; Swiss Multiple Sclerosis Society
FX This work was supported by the University of Geneva, Switzerland
   (Subdside Tremplin to AML), the Swiss National Science Foundation (grant
   nos 33CM30-140332 and 163 398 to MS, no 310 030-153 164 to PHL and no
   33CM30-140338 to PF) and the Swiss Multiple Sclerosis Society (PHL).
CR Alshowaeir D, 2015, CLIN NEUROPHYSIOL, V126, P1617, DOI 10.1016/j.clinph.2014.11.010
   Attal N, 2011, PAIN, V152, P2836, DOI 10.1016/j.pain.2011.09.014
   Balcer LJ, 2015, BRAIN, V138, P11, DOI 10.1093/brain/awu335
   Biasiotta A, 2014, J NEUROL, V261, P725, DOI 10.1007/s00415-014-7261-7
   Byblow WD, 2015, ANN NEUROL, V78, P848, DOI 10.1002/ana.24472
   Cadavid D, 2015, NEUROLOGY, V84, P202
   Chieffo R, 2013, BRAIN STIMUL, V6, P322, DOI 10.1016/j.brs.2012.06.003
   Colebatch JG, 2016, HAND CLINIC, V137, P133, DOI 10.1016/B978-0-444-63437-5.00010-8
   Connick P, 2012, LANCET NEUROL, V11, P150, DOI 10.1016/S1474-4422(11)70305-2
   Cruccu G, 2008, CLIN NEUROPHYSIOL, V119, P1705, DOI 10.1016/j.clinph.2008.03.016
   de Natale ER, 2015, NEUROL SCI, V36, P995, DOI 10.1007/s10072-014-2054-4
   Deriu F, 2010, CLIN NEUROPHYSIOL, V121, P1690, DOI 10.1016/j.clinph.2009.11.093
   Doty RL, 2015, HDB OLFACTION GUSTAT
   Filippi M, 2016, LANCET NEUROL, V15, P292, DOI 10.1016/S1474-4422(15)00393-2
   Garcia-Larrea L, 2012, NEUROPHYSIOL CLIN, V42, P187, DOI 10.1016/j.neucli.2012.03.001
   Garcia-Larrea L, 2013, PAIN, V154, pS29, DOI 10.1016/j.pain.2013.09.001
   Gazioglu S, 2012, CLIN NEUROPHYSIOL, V123, P1872, DOI 10.1016/j.clinph.2012.01.022
   Gilhus NE, 2015, LANCET NEUROL, V14, P1023, DOI 10.1016/S1474-4422(15)00145-3
   Groppa S, 2012, CLIN NEUROPHYSIOL, V123, P858, DOI 10.1016/j.clinph.2012.01.010
   Growdon ME, 2015, NEUROLOGY, V84, P2153, DOI 10.1212/WNL.0000000000001614
   Hardmeier M, 2014, BRAIN TOPOGR, V27, P318, DOI 10.1007/s10548-013-0318-6
   Hatem SM, 2010, BRAIN, V133, P3409, DOI 10.1093/brain/awq244
   Hofmeijer J, 2015, NEUROLOGY, V85, P137, DOI 10.1212/WNL.0000000000001742
   Hummel T, 2010, J NEUROL NEUROSUR PS, V81, P459, DOI 10.1136/jnnp.2009.183699
   Inghilleri M, 2006, EXP BRAIN RES, V174, P667, DOI 10.1007/s00221-006-0506-7
   Inoue A, 2016, ANN OTO RHINOL LARYN, V125, P931, DOI 10.1177/0003489416665192
   Invernizzi P, 2011, J NEUROL, V258, P1933, DOI 10.1007/s00415-011-6033-x
   Johnson Julene K, 2015, Handb Clin Neurol, V129, P667, DOI 10.1016/B978-0-444-62630-1.00037-8
   Kimiskidis VK, 2014, CURR OPIN NEUROL, V27, P236, DOI 10.1097/WCO.0000000000000071
   Kiylioglu N, 2015, CLIN NEUROL NEUROSUR, V133, P11, DOI 10.1016/j.clineuro.2015.03.012
   Koenig MA, 2015, J CLIN NEUROPHYSIOL, V32, P472, DOI 10.1097/WNP.0000000000000215
   Lascano AM, 2014, NEUROSURGERY, V74, P517, DOI 10.1227/NEU.0000000000000298
   Leocani L, 2014, HAND CLINIC, V122, P671, DOI 10.1016/B978-0-444-52001-2.00028-5
   Lobsien D, 2014, AM J NEURORADIOL, V35, P2076, DOI 10.3174/ajnr.A4034
   Magnano I, 2014, CLIN NEUROPHYSIOL, V125, P2286, DOI 10.1016/j.clinph.2014.03.016
   Mallik S, 2014, J NEUROL NEUROSUR PS, V85, P1396, DOI 10.1136/jnnp-2014-307650
   Martinez-Lapiscina EH, 2016, LANCET NEUROL, V15, P574, DOI 10.1016/S1474-4422(16)00068-5
   Menon P, 2015, LANCET NEUROL, V14, P478, DOI 10.1016/S1474-4422(15)00014-9
   Naismith RT, 2009, NEUROLOGY, V73, P46, DOI 10.1212/WNL.0b013e3181aaea32
   Neto SP, 2013, MULT SCLER J, V19, P173, DOI 10.1177/1352458512447597
   O'Sullivan SS, 2008, MOVEMENT DISORD, V23, P101, DOI 10.1002/mds.21813
   Ohnari K, 2016, J NEUROL SCI, V364, P97, DOI 10.1016/j.jns.2016.02.060
   Paolucci S, 2016, PAIN MED, V17, P924, DOI 10.1093/pm/pnv019
   Pelayo R, 2010, MULT SCLER, V16, P55, DOI 10.1177/1352458509352666
   Polman CH, 2011, ANN NEUROL, V69, P292, DOI 10.1002/ana.22366
   Ragé M, 2011, J NEUROL, V258, P1852, DOI 10.1007/s00415-011-6031-z
   Raz N, 2013, NEUROLOGY, V81, P702, DOI 10.1212/WNL.0b013e3182a1aa3e
   Roberts RO, 2016, JAMA NEUROL, V73, P93, DOI 10.1001/jamaneurol.2015.2952
   Rossetti AO, 2016, LANCET NEUROL, V15, P597, DOI 10.1016/S1474-4422(16)00015-6
   Schestatsky P, 2007, NEUROLOGY, V69, P2162, DOI 10.1212/01.wnl.0000295669.12443.d3
   Schlaeger R, 2012, MULT SCLER J, V18, P31, DOI 10.1177/1352458511416836
   Schlaeger R, 2016, CLIN NEUROPHYSIOL, V127, P1864, DOI 10.1016/j.clinph.2015.11.041
   Schlaeger R, 2014, MULT SCLER J, V20, P1348, DOI 10.1177/1352458514525867
   Schlaeger R, 2014, MULT SCLER J, V20, P51, DOI 10.1177/1352458513490543
   Shibuya K, 2016, NEUROLOGY, V87, P513, DOI 10.1212/WNL.0000000000002912
   Steenwijk MD, 2015, HUM BRAIN MAPP, V36, P1796, DOI 10.1002/hbm.22738
   Valko Y, 2016, NEUROLOGY, V86, P660, DOI 10.1212/WNL.0000000000002383
   Vartiainen N, 2016, BRAIN, V139, P708, DOI 10.1093/brain/awv389
   Venhovens J, 2016, CLIN NEUROPHYSIOL, V127, P40, DOI 10.1016/j.clinph.2014.12.021
   Walsh P, 2005, J NEUROL NEUROSUR PS, V76, P16, DOI 10.1136/jnnp.2005.068130
   Watanabe A, 2009, J NEUROL SCI, V281, P34, DOI 10.1016/j.jns.2009.02.371
   Zhang Y, 2011, CLIN NEUROPHYSIOL, V122, P1645, DOI 10.1016/j.clinph.2010.11.016
NR 62
TC 21
Z9 23
U1 5
U2 22
PU BMJ PUBLISHING GROUP
PI LONDON
PA BRITISH MED ASSOC HOUSE, TAVISTOCK SQUARE, LONDON WC1H 9JR, ENGLAND
SN 0022-3050
EI 1468-330X
J9 J NEUROL NEUROSUR PS
JI J. Neurol. Neurosurg. Psychiatry
PD AUG
PY 2017
VL 88
IS 8
BP 688
EP 696
DI 10.1136/jnnp-2016-314791
PG 9
WC Clinical Neurology; Psychiatry; Surgery
WE Science Citation Index Expanded (SCI-EXPANDED)
SC Neurosciences & Neurology; Psychiatry; Surgery
GA FA3XW
UT WOS:000405379100099
PM 28235778
DA 2024-04-10
ER

PT J
AU Uhhaas, PJ
   Singer, W
AF Uhhaas, Peter J.
   Singer, Wolf
TI Neural synchrony in brain disorders: Relevance for cognitive
   dysfunctions and pathophysiology
SO NEURON
LA English
DT Review
ID HIGH-FREQUENCY OSCILLATIONS; HIGH-FUNCTIONING AUTISM; HIPPOCAMPUS
   IN-VITRO; WHITE-MATTER CHANGES; WORKING-MEMORY TASK; CAT VISUAL-CORTEX;
   ALZHEIMERS-DISEASE; EEG SYNCHRONIZATION; GAMMA ACTIVITY; GAP-JUNCTIONS
AB Following the discovery of context-dependent synchronization of oscillatory neuronal responses in the visual system, novel methods of time series analysis have been developed for the examination of task- and performance-related oscillatory activity and its synchronization. Studies employing these advanced techniques revealed that synchronization of oscillatory responses in the beta- and gamma-band is involved in a variety of cognitive functions, such as perceptual grouping, attention-dependent stimulus selection, routing of signals across distributed cortical networks, sensory-motor integration, working memory, and perceptual awareness. Here, we review evidence that certain brain disorders, such as schizophrenia, epilepsy, autism, Alzheimer's disease, and Parkinson's are associated with abnormal neural synchronization. The data suggest close correlations between abnormalities in neuronal synchronization and cognitive dysfunctions, emphasizing the importance of temporal coordination. Thus, focused search for abnormalities in temporal patterning may be of considerable clinical relevance.
C1 Max Planck Inst Brain Res, Dept Neurophysiol, D-60528 Frankfurt, Germany.
   Goethe Univ Frankfurt, Dept Psychiat, Lab Neurophysiol & Neuroimaging, D-60528 Frankfurt, Germany.
   Goethe Univ Frankfurt, Frankfurt Inst Adv Studies, D-60438 Frankfurt, Germany.
C3 Max Planck Society; Goethe University Frankfurt; Goethe University
   Frankfurt
RP Uhhaas, PJ (通讯作者)，Max Planck Inst Brain Res, Dept Neurophysiol, Deutschordenstr 46, D-60528 Frankfurt, Germany.
EM uhlhaas@mpih-frankfurt.mpg.de
RI Uhlhaas, Peter/C-4496-2012; Singer, Wolf/D-6874-2012; Uhlhaas,
   Peter/G-4310-2018
OI Uhlhaas, Peter/0000-0002-0892-2224
CR ABELES A, 1991, CORTICONICS NEURAL C
   ALLEN PJ, 1992, ELECTROEN CLIN NEURO, V82, P155, DOI 10.1016/0013-4694(92)90160-J
   Andrew C, 1996, ELECTROEN CLIN NEURO, V98, P144, DOI 10.1016/0013-4694(95)00228-6
   APA A.P. A., 2000, Diagnostic and statistical manual of mental disorders: DSM-IV, V4th
   Babiloni C, 2004, EUR J NEUROSCI, V19, P2583, DOI 10.1111/j.0953-816X.2004.03333.x
   Belmonte MK, 2004, J NEUROSCI, V24, P9228, DOI 10.1523/JNEUROSCI.3340-04.2004
   BERTRAND O, 1994, IEEE T BIO-MED ENG, V41, P77, DOI 10.1109/10.277274
   Bokde ALW, 2006, BRAIN, V129, P1113, DOI 10.1093/brain/awl051
   BOROUD T, 2005, BASAL GANGLIA, V8, P3
   BRAAK H, 1991, ACTA NEUROPATHOL, V82, P239, DOI 10.1007/BF00308809
   Bragin A, 1999, EPILEPSIA, V40, P127, DOI 10.1111/j.1528-1157.1999.tb02065.x
   BRESSLER SL, 1993, NATURE, V366, P153, DOI 10.1038/366153a0
   Brock J, 2002, DEV PSYCHOPATHOL, V14, P209, DOI 10.1017/S0954579402002018
   Brown P, 2003, MOVEMENT DISORD, V18, P357, DOI 10.1002/mds.10358
   Brown P, 2001, J NEUROSCI, V21, P1033, DOI 10.1523/JNEUROSCI.21-03-01033.2001
   Bruno RM, 2006, SCIENCE, V312, P1622, DOI 10.1126/science.1124593
   Carlen PL, 2000, BRAIN RES REV, V32, P235, DOI 10.1016/S0165-0173(99)00084-3
   Carlsson ML, 1998, J NEURAL TRANSM, V105, P525, DOI 10.1007/s007020050076
   Castelli F, 2002, BRAIN, V125, P1839, DOI 10.1093/brain/awf189
   Courchesne E, 2001, NEUROLOGY, V57, P245, DOI 10.1212/WNL.57.2.245
   Cover KS, 2006, NEUROIMAGE, V29, P783, DOI 10.1016/j.neuroimage.2005.08.048
   de la Roque AD, 2005, EUR RADIOL, V15, P279, DOI 10.1007/s00330-004-2578-8
   Delbeuck X, 2003, NEUROPSYCHOL REV, V13, P79, DOI 10.1023/A:1023832305702
   DiCicco-Bloom E, 2006, J NEUROSCI, V26, P6897, DOI 10.1523/JNEUROSCI.1712-06.2006
   Dierks T, 1999, NEURON, V22, P615, DOI 10.1016/S0896-6273(00)80715-1
   Dominguez LG, 2005, J NEUROSCI, V25, P8077, DOI 10.1523/JNEUROSCI.1046-05.2005
   Draguhn A, 1998, NATURE, V394, P189, DOI 10.1038/28184
   Ebert U, 1998, EUR J CLIN INVEST, V28, P944
   Engel AK, 2001, NAT REV NEUROSCI, V2, P704, DOI 10.1038/35094565
   ENGEL AK, 1991, SCIENCE, V252, P1177, DOI 10.1126/science.252.5009.1177
   FISHER RS, 1992, J CLIN NEUROPHYSIOL, V9, P441
   Fries P, 2005, TRENDS COGN SCI, V9, P474, DOI 10.1016/j.tics.2005.08.011
   Fries P, 2001, NAT NEUROSCI, V4, P194, DOI 10.1038/84032
   Fries P, 2001, SCIENCE, V291, P1560, DOI 10.1126/science.1055465
   FRISTON KJ, 1993, J CEREBR BLOOD F MET, V13, P5, DOI 10.1038/jcbfm.1993.4
   Friston KJ, 1999, ACTA PSYCHIAT SCAND, V99, P68, DOI 10.1111/j.1600-0447.1999.tb05985.x
   FRITH U, 1994, COGNITION, V50, P115, DOI 10.1016/0010-0277(94)90024-8
   Fukuda T, 2006, J NEUROSCI, V26, P3434, DOI 10.1523/JNEUROSCI.4076-05.2006
   Gajda Z, 2003, EPILEPSIA, V44, P1596, DOI 10.1111/j.0013-9580.2003.25803.x
   Gallinat J, 2004, CLIN NEUROPHYSIOL, V115, P1863, DOI 10.1016/j.clinph.2004.03.013
   Grady CL, 2001, BRAIN, V124, P739, DOI 10.1093/brain/124.4.739
   GRAY CM, 1989, NATURE, V338, P334, DOI 10.1038/338334a0
   Green MF, 2003, BIOL PSYCHIAT, V53, P1113, DOI 10.1016/S0006-3223(02)01813-9
   Green MF, 1996, AM J PSYCHIAT, V153, P321
   Grice SJ, 2001, NEUROREPORT, V12, P2697, DOI 10.1097/00001756-200108280-00021
   Haig AR, 2000, CLIN NEUROPHYSIOL, V111, P1461, DOI 10.1016/S1388-2457(00)00347-3
   Happé F, 2006, J AUTISM DEV DISORD, V36, P5, DOI 10.1007/s10803-005-0039-0
   Herbert MR, 2003, BRAIN, V126, P1182, DOI 10.1093/brain/awg110
   Herrmann CS, 2004, TRENDS COGN SCI, V8, P347, DOI 10.1016/j.tics.2004.06.006
   Hill EL, 2003, PHILOS T R SOC B, V358, P281, DOI 10.1098/rstb.2002.1209
   HOF PR, 1999, ALZHEIMER DIS, P197
   Honey GD, 2005, BRAIN, V128, P2597, DOI 10.1093/brain/awh632
   Hormuzdi SG, 2001, NEURON, V31, P487, DOI 10.1016/S0896-6273(01)00387-7
   Hubl D, 2004, ARCH GEN PSYCHIAT, V61, P658, DOI 10.1001/archpsyc.61.7.658
   HUGUENARD JR, 1994, J NEUROSCI, V14, P5485
   Hussman JP, 2001, J AUTISM DEV DISORD, V31, P247, DOI 10.1023/A:1010715619091
   Hutchison WD, 2004, J NEUROSCI, V24, P9240, DOI 10.1523/JNEUROSCI.3366-04.2004
   Jentsch JD, 1999, NEUROPSYCHOPHARMACOL, V20, P201, DOI 10.1016/S0893-133X(98)00060-8
   Jeong JS, 2004, CLIN NEUROPHYSIOL, V115, P1490, DOI 10.1016/j.clinph.2004.01.001
   Jirsch JD, 2006, BRAIN, V129, P1593, DOI 10.1093/brain/awl085
   JOHN ER, 1988, SCIENCE, V239, P162, DOI 10.1126/science.3336779
   Just MA, 2004, BRAIN, V127, P1811, DOI 10.1093/brain/awh199
   JUST MA, 2006, IN PRESS CEREB CORTE
   Khalilov I, 2005, NEURON, V48, P787, DOI 10.1016/j.neuron.2005.09.026
   Koenig T, 2005, NEUROBIOL AGING, V26, P165, DOI 10.1016/j.neurobiolaging.2004.03.008
   Kopell N, 2000, P NATL ACAD SCI USA, V97, P1867, DOI 10.1073/pnas.97.4.1867
   Koshino H, 2005, NEUROIMAGE, V24, P810, DOI 10.1016/j.neuroimage.2004.09.028
   Krishnan GP, 2005, CLIN NEUROPHYSIOL, V116, P614, DOI 10.1016/j.clinph.2004.09.016
   KRYSTAL JH, 1994, ARCH GEN PSYCHIAT, V51, P199, DOI 10.1001/archpsyc.1994.03950030035004
   KUBICKI M, 2006, IN PRESS J PSYCHIAT
   Kwon JS, 1999, ARCH GEN PSYCHIAT, V56, P1001, DOI 10.1001/archpsyc.56.11.1001
   Lachaux JP, 1999, HUM BRAIN MAPP, V8, P194, DOI 10.1002/(SICI)1097-0193(1999)8:4<194::AID-HBM4>3.0.CO;2-C
   Lee SH, 2006, SCHIZOPHR RES, V83, P111, DOI 10.1016/j.schres.2005.11.025
   Levitt P, 2005, EPILEPSIA, V46, P22, DOI 10.1111/j.1528-1167.2005.00305.x
   Levy R, 2000, J NEUROSCI, V20, P7766
   Lewis DA, 2005, NAT REV NEUROSCI, V6, P312, DOI 10.1038/nrn1648
   Llinás RR, 2006, J NEUROPHYSIOL, V95, P3297, DOI 10.1152/jn.00166.2006
   LOWEL S, 1992, SCIENCE, V255, P209, DOI 10.1126/science.1372754
   Marrosu F, 2006, EPILEPSIA, V47, P489, DOI 10.1111/j.1528-1167.2006.00456.x
   McCaffery P, 2005, PROG NEUROBIOL, V77, P38, DOI 10.1016/j.pneurobio.2005.10.005
   MCCORMICK DA, 1989, P NATL ACAD SCI USA, V86, P8098, DOI 10.1073/pnas.86.20.8098
   Medina D, 2006, NEUROBIOL AGING, V27, P663, DOI 10.1016/j.neurobiolaging.2005.03.026
   Medvedev AV, 2002, BRAIN RES BULL, V58, P115, DOI 10.1016/S0361-9230(02)00768-2
   Meeren HKM, 2002, J NEUROSCI, V22, P1480, DOI 10.1523/JNEUROSCI.22-04-01480.2002
   Meyer-Lindenberg AS, 2005, ARCH GEN PSYCHIAT, V62, P379, DOI 10.1001/archpsyc.62.4.379
   Minshew N J, 1997, J Int Neuropsychol Soc, V3, P303
   Mitra PP, 1999, BIOPHYS J, V76, P691, DOI 10.1016/S0006-3495(99)77236-X
   MITZDORF U, 1979, J COMP NEUROL, V187, P71, DOI 10.1002/cne.901870105
   Moghaddam B, 2003, NEURON, V40, P881, DOI 10.1016/S0896-6273(03)00757-8
   Motamedi G, 2003, EPILEPSY BEHAV, V4, pS25, DOI 10.1016/j.yebeh.2003.07.004
   Murthy V.N., 1996, J NEUROPHYSIOL, V76, P3949
   Naggara O, 2006, PSYCHIAT RES-NEUROIM, V146, P243, DOI 10.1016/j.pscychresns.2006.01.005
   Nase G, 2003, J NEUROPHYSIOL, V90, P1115, DOI 10.1152/jn.00480.2002
   Netoff TI, 2002, J NEUROSCI, V22, P7297
   NIEDERMEYER E, 2005, ELECTROENCEPHALOGRAP, P508
   Niessing J, 2005, SCIENCE, V309, P948, DOI 10.1126/science.1110948
   Nilsen KE, 2006, EPILEPSIA, V47, P1169, DOI 10.1111/j.1528-1167.2006.00540.x
   Pantel J, 2004, NEUROSCI LETT, V361, P17, DOI 10.1016/j.neulet.2003.12.072
   PEARSON RCA, 1985, P NATL ACAD SCI USA, V82, P4531, DOI 10.1073/pnas.82.13.4531
   Penfield W., 1954, EPILEPSY FUNCTIONAL
   Phillips WA, 2003, BEHAV BRAIN SCI, V26, P65, DOI 10.1017/S0140525X03000025
   Pijnenburg YAL, 2004, CLIN NEUROPHYSIOL, V115, P1332, DOI 10.1016/j.clinph.2003.12.029
   Polleux F, 2004, MENT RETARD DEV D R, V10, P303, DOI 10.1002/mrdd.20044
   Purcell AE, 2001, NEUROLOGY, V57, P1618, DOI 10.1212/WNL.57.9.1618
   RAMPP S, 2006, IN PRESS CLIN NEUROP
   Rodriguez E, 1999, NATURE, V397, P430, DOI 10.1038/17120
   Rodriguez R, 2004, J NEUROSCI, V24, P10369, DOI 10.1523/JNEUROSCI.1839-04.2004
   Roelfsema PR, 1997, NATURE, V385, P157, DOI 10.1038/385157a0
   Rubenstein JLR, 2003, GENES BRAIN BEHAV, V2, P255, DOI 10.1034/j.1601-183X.2003.00037.x
   Sarter M, 2005, SCHIZOPHRENIA BULL, V31, P117, DOI 10.1093/schbul/sbi006
   Schlösser R, 2003, NEUROIMAGE, V19, P751, DOI 10.1016/S1053-8119(03)00106-X
   Schmidt KE, 1997, EUR J NEUROSCI, V9, P1083, DOI 10.1111/j.1460-9568.1997.tb01459.x
   Schmidt KE, 1997, J NEUROSCI, V17, P5480
   Schnitzler A, 2005, NAT REV NEUROSCI, V6, P285, DOI 10.1038/nrn1650
   Schoffelen JM, 2005, SCIENCE, V308, P111, DOI 10.1126/science.1107027
   Seamans JK, 2004, PROG NEUROBIOL, V74, P1, DOI 10.1016/j.pneurobio.2004.05.006
   Sharott A, 2005, EUR J NEUROSCI, V21, P1413, DOI 10.1111/j.1460-9568.2005.03973.x
   Singer W, 1999, NEURON, V24, P49, DOI 10.1016/S0896-6273(00)80821-1
   Slewa-Younan S, 2004, AM J PSYCHIAT, V161, P1595, DOI 10.1176/appi.ajp.161.9.1595
   SNEAD OC, 1992, EUR J PHARMACOL, V213, P343, DOI 10.1016/0014-2999(92)90623-C
   Snyder EM, 2005, NAT NEUROSCI, V8, P1051, DOI 10.1038/nn1503
   Spencer KM, 2004, P NATL ACAD SCI USA, V101, P17288, DOI 10.1073/pnas.0406074101
   Spencer KM, 2003, J NEUROSCI, V23, P7407
   Stam CJ, 2002, PHYSICA D, V163, P236, DOI 10.1016/S0167-2789(01)00386-4
   Stam CJ, 2005, CLIN NEUROPHYSIOL, V116, P708, DOI 10.1016/j.clinph.2004.09.022
   Stam CJ, 2003, ACTA NEUROL SCAND, V108, P90, DOI 10.1034/j.1600-0404.2003.02067.x
   STAM CJ, 2006, IN PRESS CEREB CORTE
   Steriade M, 1998, J NEUROPHYSIOL, V80, P1439, DOI 10.1152/jn.1998.80.3.1439
   STERIADE M, 1991, P NATL ACAD SCI USA, V88, P4396, DOI 10.1073/pnas.88.10.4396
   Steriade M, 2005, ELECTROENCEPHALOGRAP, P505
   Steriade Mircea., 2003, NEURONAL SUBSTRATES
   Sterman MB, 2006, APPL PSYCHOPHYS BIOF, V31, P21, DOI 10.1007/s10484-006-9002-x
   Stern EA, 2004, J NEUROSCI, V24, P4535, DOI 10.1523/JNEUROSCI.0462-04.2004
   Symond MB, 2005, AM J PSYCHIAT, V162, P459, DOI 10.1176/appi.ajp.162.3.459
   Tallon-Baudry C, 1999, TRENDS COGN SCI, V3, P151, DOI 10.1016/S1364-6613(99)01299-1
   Tass P, 1998, PHYS REV LETT, V81, P3291, DOI 10.1103/PhysRevLett.81.3291
   TIITINEN H, 1993, NATURE, V364, P59, DOI 10.1038/364059a0
   Timmermann L, 2003, BRAIN, V126, P199, DOI 10.1093/brain/awg022
   Traub RD, 2001, EPILEPSIA, V42, P153, DOI 10.1046/j.1528-1157.2001.4220153.x
   Traub RD, 2004, ANNU REV NEUROSCI, V27, P247, DOI 10.1146/annurev.neuro.27.070203.144303
   Uhlhaas PJ, 2006, J NEUROSCI, V26, P8168, DOI 10.1523/JNEUROSCI.2002-06.2006
   Uhlhaas PJ, 2005, PSYCHOL BULL, V131, P618, DOI 10.1037/0033-2909.131.4.618
   Ulrich D, 1996, P NATL ACAD SCI USA, V93, P13245, DOI 10.1073/pnas.93.23.13245
   van Putten MJAM, 2003, J CLIN NEUROPHYSIOL, V20, P320, DOI 10.1097/00004691-200309000-00004
   Van Quyen ML, 2003, EPILEPSIA, V44, P30
   Varela F, 2001, NAT REV NEUROSCI, V2, P229, DOI 10.1038/35067550
   Villalobos ME, 2005, NEUROIMAGE, V25, P916, DOI 10.1016/j.neuroimage.2004.12.022
   von Stein A, 2000, INT J PSYCHOPHYSIOL, V38, P301, DOI 10.1016/S0167-8760(00)00172-0
   VONKROSIGK M, 1993, SCIENCE, V261, P361, DOI 10.1126/science.8392750
   Waites AB, 2006, ANN NEUROL, V59, P335, DOI 10.1002/ana.20733
   Wang XJ, 1996, J NEUROSCI, V16, P6402
   Wespatat V, 2004, J NEUROSCI, V24, P9067, DOI 10.1523/JNEUROSCI.2221-04.2004
   WILSON TW, 2006, IN PRESS BIOL PSYCHI
   Wynn JK, 2005, AM J PSYCHIAT, V162, P2330, DOI 10.1176/appi.ajp.162.12.2330
   Zeitler M, 2006, NEURAL COMPUT, V18, P2256, DOI 10.1162/neco.2006.18.9.2256
NR 155
TC 1487
Z9 1676
U1 7
U2 141
PU CELL PRESS
PI CAMBRIDGE
PA 50 HAMPSHIRE ST, FLOOR 5, CAMBRIDGE, MA 02139 USA
SN 0896-6273
EI 1097-4199
J9 NEURON
JI Neuron
PD OCT 5
PY 2006
VL 52
IS 1
BP 155
EP 168
DI 10.1016/j.neuron.2006.09.020
PG 14
WC Neurosciences
WE Science Citation Index Expanded (SCI-EXPANDED); Social Science Citation Index (SSCI)
SC Neurosciences & Neurology
GA 096WS
UT WOS:000241408100011
PM 17015233
OA hybrid
DA 2024-04-10
ER

PT J
AU Li, Q
   Ke, Y
   Chan, DCW
   Qian, ZM
   Yung, KKL
   Ko, H
   Arbuthnott, GW
   Yung, WH
AF Li, Qian
   Ke, Ya
   Chan, Danny C. W.
   Qian, Zhong-Ming
   Yung, Ken K. L.
   Ko, Ho
   Arbuthnott, Gordon W.
   Yung, Wing-Ho
TI Therapeutic Deep Brain Stimulation in Parkinsonian Rats Directly
   Influences Motor Cortex
SO NEURON
LA English
DT Article
ID HIGH-FREQUENCY STIMULATION; SUBTHALAMIC NUCLEUS STIMULATION;
   TRANSCRANIAL MAGNETIC STIMULATION; BASAL GANGLIA; CEREBRAL-CORTEX;
   PATHOLOGICAL SYNCHRONIZATION; PRIMATE MODEL; DISEASE; NEURONS;
   EXCITABILITY
AB Much recent discussion about the origin of Parkinsonian symptoms has centered around the idea that they arise with the increase of beta frequency waves in the EEG. This activity may be closely related to an oscillation between subthalamic nucleus (STN) and globus pallidus. Since STN is the target of deep brain stimulation, it had been assumed that its action is on the nucleus itself. By means of simultaneous recordings of the firing activities from populations of neurons and the local field potentials in the motor cortex of freely moving Parkinsonian rats, this study casts doubt on this assumption. Instead, we found evidence that the corrective action is upon the cortex, where stochastic antidromic spikes originating from the STN directly modify the firing probability of the corticofugal projection neurons, destroy the dominance of beta rhythm, and thus restore motor control to the subjects, be they patients or rodents.
C1 [Li, Qian; Ke, Ya; Chan, Danny C. W.; Ko, Ho; Yung, Wing-Ho] Chinese Univ Hong Kong, Fac Med, Sch Biomed Sci, Shatin, Hong Kong, Peoples R China.
   [Qian, Zhong-Ming] Fudan Univ, Sch Pharm, Shanghai 201203, Peoples R China.
   [Yung, Ken K. L.] Hong Kong Baptist Univ, Dept Biol, Kowloon Tong, Hong Kong, Peoples R China.
   [Arbuthnott, Gordon W.] Grad Univ, Okinawa Inst Sci & Technol, Brain Mech Behav Unit, Okinawa 9040495, Japan.
C3 Chinese University of Hong Kong; Fudan University; Hong Kong Baptist
   University; Okinawa Institute of Science & Technology Graduate
   University
RP Ke, Y (通讯作者)，Chinese Univ Hong Kong, Fac Med, Sch Biomed Sci, Shatin, Hong Kong, Peoples R China.
EM yake@cuhk.edu.hk; whyung@cuhk.edu.hk
RI Yung, Ho/R-6161-2018; Li, Qian/AAK-8676-2020; Qian, Zhong
   Ming/E-8884-2016; Ke, Ya/B-3115-2010; Ko, Ho/I-7513-2016; Arbuthnott,
   Gordon W/A-4606-2015
OI Yung, Ho/0000-0002-5542-8173; Li, Qian/0000-0002-6643-8713; Ke,
   Ya/0000-0001-8166-6653; Ko, Ho/0000-0002-0254-3274; Arbuthnott, Gordon
   W/0000-0002-3386-8362; Yung, Ken KL/0000-0002-9588-2573; Chan,
   Danny/0000-0002-5129-6353
FU Research Grants Council of Hong Kong [2900336, 478308]; NSFC/RGC Joint
   Research Scheme [30931160433]; National 973 Program [2011CB510004]
FX This work was supported by the Research Grants Council of Hong Kong
   (2900336 and 478308), the NSFC/RGC Joint Research Scheme (30931160433),
   and the National 973 Program (2011CB510004).
CR AFSHARPOUR S, 1985, J COMP NEUROL, V236, P14, DOI 10.1002/cne.902360103
   Ashby P, 2001, CLIN NEUROPHYSIOL, V112, P431, DOI 10.1016/S1388-2457(00)00532-0
   BENABID AL, 1994, STEREOT FUNCT NEUROS, V62, P76, DOI 10.1159/000098600
   BENAZZOUZ A, 1993, EUR J NEUROSCI, V5, P382, DOI 10.1111/j.1460-9568.1993.tb00505.x
   Benninger DH, 2011, NEUROLOGY, V76, P601, DOI 10.1212/WNL.0b013e31820ce6bb
   Benvenuti E, 2006, AGING CLIN EXP RES, V18, P347
   Beurrier C, 2001, J NEUROPHYSIOL, V85, P1351, DOI 10.1152/jn.2001.85.4.1351
   Brown P, 2005, CLIN NEUROPHYSIOL, V116, P2510, DOI 10.1016/j.clinph.2005.05.009
   Brown P, 2008, MOVEMENT DISORD, V23, P12, DOI 10.1002/mds.21796
   Chang JY, 2008, NEUROSCI BIOBEHAV R, V32, P352, DOI 10.1016/j.neubiorev.2007.09.002
   Chomiak T, 2007, J PHYSIOL-LONDON, V579, P403, DOI 10.1113/jphysiol.2006.124057
   Cunic D, 2002, NEUROLOGY, V58, P1665, DOI 10.1212/WNL.58.11.1665
   Däuper J, 2002, NEUROLOGY, V59, P700, DOI 10.1212/WNL.59.5.700
   Debanne D, 2011, PHYSIOL REV, V91, P555, DOI 10.1152/physrev.00048.2009
   Degos B, 2008, EUR J NEUROSCI, V27, P2599, DOI 10.1111/j.1460-9568.2008.06229.x
   Dejean C, 2009, CEREB CORTEX, V19, P1055, DOI 10.1093/cercor/bhn149
   Deniau JM, 2010, EUR J NEUROSCI, V32, P1080, DOI 10.1111/j.1460-9568.2010.07413.x
   Deuschl G, 2006, NEW ENGL J MED, V355, P896, DOI 10.1056/NEJMoa060281
   Drouot' X, 2004, NEURON, V44, P769, DOI 10.1016/j.neuron.2004.11.023
   Eggers C, 2010, J NEUROL, V257, P1669, DOI 10.1007/s00415-010-5597-1
   Engel AK, 2010, CURR OPIN NEUROBIOL, V20, P156, DOI 10.1016/j.conb.2010.02.015
   Eusebio A, 2011, J NEUROL NEUROSUR PS, V82, P569, DOI 10.1136/jnnp.2010.217489
   Fraix V, 2008, CLIN NEUROPHYSIOL, V119, P2513, DOI 10.1016/j.clinph.2008.07.217
   Garcia L, 2003, J NEUROSCI, V23, P8743
   Goldberg JA, 2004, J NEUROSCI, V24, P6003, DOI 10.1523/JNEUROSCI.4848-03.2004
   Goldberg JA, 2002, J NEUROSCI, V22, P4639, DOI 10.1523/JNEUROSCI.22-11-04639.2002
   Gradinaru V, 2009, SCIENCE, V324, P354, DOI 10.1126/science.1167093
   Greenhouse I, 2011, NEUROPSYCHOLOGIA, V49, P528, DOI 10.1016/j.neuropsychologia.2010.12.030
   Gubellini P, 2009, PROG NEUROBIOL, V89, P79, DOI 10.1016/j.pneurobio.2009.06.003
   Hammond C, 2007, TRENDS NEUROSCI, V30, P357, DOI 10.1016/j.tins.2007.05.004
   Hammond C, 2008, MOVEMENT DISORD, V23, P2111, DOI 10.1002/mds.22120
   Hashimoto T, 2003, J NEUROSCI, V23, P1916
   Khedr EM, 2006, MOVEMENT DISORD, V21, P2201, DOI 10.1002/mds.21089
   Kita T, 2012, J NEUROSCI, V32, P5990, DOI 10.1523/JNEUROSCI.5717-11.2012
   Kuriakose R, 2010, CEREB CORTEX, V20, P1926, DOI 10.1093/cercor/bhp269
   Lee KH, 2006, EUR J NEUROSCI, V23, P1005, DOI 10.1111/j.1460-9568.2006.04638.x
   Lehmkuhle MJ, 2009, J NEUROPHYSIOL, V102, P1811, DOI 10.1152/jn.90844.2008
   Lemon R., 1984, METHODS NEURONAL REC
   Li S, 2007, J NEUROPHYSIOL, V98, P3525, DOI 10.1152/jn.00808.2007
   Limousin P, 1997, ANN NEUROL, V42, P283, DOI 10.1002/ana.410420303
   MacKinnon CD, 2005, EUR J NEUROSCI, V21, P1394, DOI 10.1111/j.1460-9568.2005.03952.x
   Magariños-Ascone C, 2002, NEUROSCIENCE, V115, P1109, DOI 10.1016/S0306-4522(02)00538-9
   Maurice N, 2003, J NEUROSCI, V23, P9929
   McIntyre CC, 2010, NEUROBIOL DIS, V38, P329, DOI 10.1016/j.nbd.2009.09.022
   Miocinovic S, 2006, J NEUROPHYSIOL, V96, P1569, DOI 10.1152/jn.00305.2006
   Montgomery EB, 2008, NEUROSCI BIOBEHAV R, V32, P388, DOI 10.1016/j.neubiorev.2007.06.003
   Mure H, 2012, J NEUROSCI, V32, P2804, DOI 10.1523/JNEUROSCI.4331-11.2012
   NAITO A, 1994, BRAIN RES, V653, P251, DOI 10.1016/0006-8993(94)90397-2
   Obeso JA, 2001, ARCH NEUROL-CHICAGO, V58, P1165, DOI 10.1001/archneur.58.7.1165
   Pasquereau B, 2011, CEREB CORTEX, V21, P1362, DOI 10.1093/cercor/bhq217
   PHILLIPS C. G., 1959, QUART JOUR EXPTL PHYSIOL, V44, P1
   PORTER R, 1964, J PHYSIOL-LONDON, V170, P355, DOI 10.1113/jphysiol.1964.sp007336
   Richardson AG, 2000, MED BIOL ENG COMPUT, V38, P438, DOI 10.1007/BF02345014
   Romanelli P, 2004, STEREOT FUNCT NEUROS, V82, P222, DOI 10.1159/000082778
   Rosin B, 2011, NEURON, V72, P370, DOI 10.1016/j.neuron.2011.08.023
   Sharott A, 2005, EUR J NEUROSCI, V21, P1413, DOI 10.1111/j.1460-9568.2005.03973.x
   STEFANIS C, 1964, J NEUROPHYSIOL, V27, P828, DOI 10.1152/jn.1964.27.5.828
   Strafella AP, 2007, MOVEMENT DISORD, V22, P2113, DOI 10.1002/mds.21691
   Swann N, 2011, J NEUROSCI, V31, P5721, DOI 10.1523/JNEUROSCI.6135-10.2011
   Wichmann T, 2011, NEUROSCIENCE, V198, P232, DOI 10.1016/j.neuroscience.2011.06.048
   Wilson CJ, 2011, FRONT SYST NEUROSCI, V5, DOI 10.3389/fnsys.2011.00050
NR 61
TC 237
Z9 266
U1 1
U2 68
PU CELL PRESS
PI CAMBRIDGE
PA 600 TECHNOLOGY SQUARE, 5TH FLOOR, CAMBRIDGE, MA 02139 USA
SN 0896-6273
J9 NEURON
JI Neuron
PD DEC 6
PY 2012
VL 76
IS 5
BP 1030
EP 1041
DI 10.1016/j.neuron.2012.09.032
PG 12
WC Neurosciences
WE Science Citation Index Expanded (SCI-EXPANDED)
SC Neurosciences & Neurology
GA 053OX
UT WOS:000312283400018
PM 23217750
OA Bronze
DA 2024-04-10
ER

PT J
AU Bhat, S
   Acharya, UR
   Hagiwara, Y
   Dadmehr, N
   Adeli, H
AF Bhat, Shreya
   Acharya, U. Rajendra
   Hagiwara, Yuki
   Dadmehr, Nahid
   Adeli, Hojjat
TI Parkinson's disease: Cause factors, measurable indicators, and early
   diagnosis
SO COMPUTERS IN BIOLOGY AND MEDICINE
LA English
DT Article
DE Parkinson's disease; Genes; LRRK2; Substantia nigra; PINK1;
   Neuroimaging; GBA
ID EMOTIONAL STATE CLASSIFICATION; NEURAL-NETWORK; AUTOMATED DETECTION;
   EEG; MUTATIONS; SYSTEM; FEATURES; BRAIN; IDENTIFICATION; DEPRESSION
AB Parkinson's disease (PD) is a neurodegenerative disease of the central nervous system caused due to the loss of dopaminergic neurons. It is classified under movement disorder as patients with PD present with tremor, rigidity, postural changes, and a decrease in spontaneous movements. Comorbidities including anxiety, depression, fatigue, and sleep disorders are observed prior to the diagnosis of PD. Gene mutations, exposure to toxic substances, and aging are considered as the causative factors of PD even though its genesis is unknown. This paper reviews PD etiologies, progression, and in particular measurable indicators of PD such as neuroimaging and electrophysiology modalities. In addition to gene therapy, neuroprotective, pharmacological, and neural transplantation treatments, researchers are actively aiming at identifying biological markers of PD with the goal of early diagnosis. Neuroimaging modalities used together with advanced machine learning techniques offer a promising path for the early detection and intervention in PD patients.
C1 [Bhat, Shreya] Manipal Inst Technol, Dept Biomed Engn, Manipal 576104, Karnataka, India.
   [Acharya, U. Rajendra; Hagiwara, Yuki] Ngee Ann Polytech, Dept Elect & Comp Engn, Singapore 599489, Singapore.
   [Acharya, U. Rajendra] SUSS Univ, Sch Sci & Technol, Dept Biomed Engn, Singapore 599491, Singapore.
   [Acharya, U. Rajendra] Taylors Univ, Sch Med, Fac Hlth & Med Sci, Subang Jaya, Malaysia.
   [Adeli, Hojjat] Ohio State Univ, Dept Biomed Informat, Columbus, OH 43210 USA.
   [Adeli, Hojjat] Ohio State Univ, Dept Neurol, Columbus, OH 43210 USA.
   [Adeli, Hojjat] Ohio State Univ, Dept Neurosci, Columbus, OH 43210 USA.
C3 Manipal Academy of Higher Education (MAHE); Singapore University of
   Social Sciences (SUSS); Taylor's University; University System of Ohio;
   Ohio State University; University System of Ohio; Ohio State University;
   University System of Ohio; Ohio State University
RP Acharya, UR (通讯作者)，Ngee Ann Polytech, Dept Elect & Comp Engn, Singapore 599489, Singapore.
EM aru@np.edu.sg
RI adeli, hojjat/D-1430-2010; Hagiwara, Yuki/HCH-1847-2022; Acharya,
   Rajendra U/E-3791-2010
OI Acharya, Rajendra U/0000-0003-2689-8552; Hagiwara,
   Yuki/0000-0002-5418-738X
CR Abbasi H, 2017, INT J NEURAL SYST, V27, DOI 10.1142/S0129065716500519
   Abrahams M., 2012, DIAGNOSTIC MARKERS E
   Acharya UR, 2019, FUTURE GENER COMP SY, V91, P290, DOI 10.1016/j.future.2018.08.044
   Acharya UR, 2018, COMPUT BIOL MED, V100, P270, DOI 10.1016/j.compbiomed.2017.09.017
   Acharya UR, 2018, COMPUT METH PROG BIO, V161, P103, DOI 10.1016/j.cmpb.2018.04.012
   Acharya UR, 2017, INFORM SCIENCES, V415, P190, DOI 10.1016/j.ins.2017.06.027
   Acharya UR, 2017, INFORM SCIENCES, V405, P81, DOI 10.1016/j.ins.2017.04.012
   Acharya UR, 2014, EPILEPSY BEHAV, V41, P257, DOI 10.1016/j.yebeh.2014.10.001
   Acharya UR, 2011, INT J NEURAL SYST, V21, P403, DOI 10.1142/S0129065711002912
   Acharya R, 2010, INT J NEURAL SYST, V20, P509, DOI 10.1142/S0129065710002589
   Adeli H, 2010, AUTOMATED EEG-BASED DIAGNOSIS OF NEUROLOGICAL DISORDERS: INVENTING THE FUTURE OF NEUROLOGY, P1
   Adeli H., 1990, KNOWLEDGE ENG
   Ahmadlou M, 2014, CLIN NEUROPHYSIOL, V125, P694, DOI 10.1016/j.clinph.2013.08.033
   Ahmadlou M, 2013, CLIN EEG NEUROSCI, V44, P175, DOI 10.1177/1550059413480504
   Ahmadlou M, 2012, INT J PSYCHOPHYSIOL, V85, P206, DOI 10.1016/j.ijpsycho.2012.05.001
   Ahmadlou M, 2011, CLIN EEG NEUROSCI, V42, P6, DOI 10.1177/155005941104200105
   Ahmadlou M, 2011, ALZ DIS ASSOC DIS, V25, P85, DOI 10.1097/WAD.0b013e3181ed1160
   Ahmadlou M, 2010, INTEGR COMPUT-AID E, V17, P197, DOI 10.3233/ICA-2010-0345
   Alhasan A, 2016, COMPUT-AIDED CIV INF, V31, P907, DOI 10.1111/mice.12242
   Andersson FI, 2011, J MOL BIOL, V407, P261, DOI 10.1016/j.jmb.2010.12.029
   Arena P, 2016, INT J NEURAL SYST, V26, DOI 10.1142/S0129065716500350
   Åström F, 2011, EXPERT SYST APPL, V38, P12470, DOI 10.1016/j.eswa.2011.04.028
   Banerjee M, 2016, PLOS ONE, V11, DOI 10.1371/journal.pone.0155764
   Barkhuizen M, 2016, NEUROCHEM INT, V93, P6, DOI 10.1016/j.neuint.2015.12.004
   Bougoudis I, 2016, INTEGR COMPUT-AID E, V23, P115, DOI 10.3233/ICA-150505
   Campdelacreu J, 2014, NEUROLOGIA, V29, P541, DOI 10.1016/j.nrl.2012.04.001
   Castillo E, 2015, INT J NEURAL SYST, V25, DOI 10.1142/S012906571550029X
   Cella D., 1997, MANUAL FUNCTIONAL AS
   Cernak M, 2017, COMPUT SPEECH LANG, V46, P196, DOI 10.1016/j.csl.2017.06.004
   Chen PH, 2013, INT J GERONTOL, V7, P189, DOI 10.1016/j.ijge.2013.03.005
   Cheng L, 2018, INT J NEURAL SYST, V28, DOI 10.1142/S0129065718500028
   Cigdem O, 2018, COMPUT BIOL MED, V99, P173, DOI 10.1016/j.compbiomed.2018.05.006
   Coletta LFS, 2015, INTEGR COMPUT-AID E, V22, P229, DOI 10.3233/ICA-150485
   Cookson MR, 2010, NAT REV NEUROSCI, V11, P791, DOI 10.1038/nrn2935
   Correas A, 2015, INT J NEURAL SYST, V25, DOI 10.1142/S0129065715500082
   Dai HZ, 2017, COMPUT-AIDED CIV INF, V32, P344, DOI 10.1111/mice.12257
   Darbin O, 2013, FRONT NEUROL, V4, DOI 10.3389/fneur.2013.00211
   Direito B, 2017, INT J NEURAL SYST, V27, DOI 10.1142/S012906571750006X
   Fahn S., RECENT DEV PARKINSON, V2, P153, DOI DOI 10.1002/ANA.410220556
   Faust O, 2018, COMPUT BIOL MED, V102, P327, DOI 10.1016/j.compbiomed.2018.07.001
   Faust O, 2018, COMPUT METH PROG BIO, V161, P1, DOI 10.1016/j.cmpb.2018.04.005
   Ferdowsi S, 2015, INT J NEURAL SYST, V25, DOI 10.1142/S0129065714400085
   Fereshtehnejad SM, 2017, BRAIN, V140, P1959, DOI 10.1093/brain/awx118
   FOLSTEIN MF, 1975, J PSYCHIAT RES, V12, P189, DOI 10.1016/0022-3956(75)90026-6
   Gao LL, 2016, TRANSL NEURODEGENER, V5, DOI 10.1186/s40035-016-0066-0
   Giri D, 2013, KNOWL-BASED SYST, V37, P274, DOI 10.1016/j.knosys.2012.08.011
   Gmitterová K, 2018, NEUROSCI LETT, V662, P22, DOI 10.1016/j.neulet.2017.09.048
   Goetz CG, 2004, MOVEMENT DISORD, V19, P1020, DOI 10.1002/mds.20213
   Gómez-Vilda P, 2017, NEUROCOMPUTING, V255, P3, DOI 10.1016/j.neucom.2016.06.092
   Han CX, 2013, COGN NEURODYNAMICS, V7, P351, DOI 10.1007/s11571-013-9247-z
   Hariharan M, 2014, COMPUT METH PROG BIO, V113, P904, DOI 10.1016/j.cmpb.2014.01.004
   Heyn S.N., 2017, PARKINSONS DIS
   Hirschauer TJ, 2015, J MED SYST, V39, DOI 10.1007/s10916-015-0353-9
   Hlavnicka J, 2017, SCI REP-UK, V7, DOI 10.1038/s41598-017-00047-5
   HOEHN MM, 1967, NEUROLOGY, V17, P427, DOI 10.1212/WNL.17.5.427
   Jiang X., 2004, COMPUTER AIDED CIVIL
   Jiang XM, 2007, STRUCT CONTROL HLTH, V14, P333, DOI 10.1002/stc.161
   Palomo EJ, 2016, INT J NEURAL SYST, V26, DOI 10.1142/S0129065716500192
   Joshi D, 2017, COMPUT METH PROG BIO, V145, P135, DOI 10.1016/j.cmpb.2017.04.007
   Kelly G.R., 2015, OVERVIEW PARKINSONS
   Khedher L, 2017, INT J NEURAL SYST, V27, DOI 10.1142/S0129065716500507
   Kim HB, 2018, COMPUT BIOL MED, V95, P140, DOI 10.1016/j.compbiomed.2018.02.007
   Klassen BT, 2011, NEUROLOGY, V77, P118, DOI 10.1212/WNL.0b013e318224af8d
   Koppert M, 2016, INT J NEURAL SYST, V26, DOI 10.1142/S0129065716500283
   Korczyn AD, 2015, NAT REV NEUROL, V11, P319, DOI 10.1038/nrneurol.2015.61
   Koziarski M, 2017, INTEGR COMPUT-AID E, V24, P337, DOI 10.3233/ICA-170551
   Li D., 2016, SCI REP, V6
   Li JQ, 2014, MOL NEURODEGENER, V9, DOI 10.1186/1750-1326-9-47
   Lin CL, 2015, INT J NEURAL SYST, V25, DOI 10.1142/S0129065715500045
   Lindqvist D, 2013, BRAIN BEHAV IMMUN, V33, P183, DOI 10.1016/j.bbi.2013.07.007
   Martin-Bastida A, 2017, INT J NEUROSCI, V127, P1116, DOI 10.1080/00207454.2017.1325883
   Martinez-Murcia FJ, 2016, INT J NEURAL SYST, V26, DOI 10.1142/S0129065716500246
   Morabito FC, 2017, INT J NEURAL SYST, V27, DOI 10.1142/S0129065716500398
   Morabito FC, 2015, INT J NEURAL SYST, V25, DOI 10.1142/S0129065715500057
   National Parkinson Foundation (a), WHAT IS PARK
   Nilashi M, 2017, COMPUT CHEM ENG, V106, P212, DOI 10.1016/j.compchemeng.2017.06.011
   Nuytemans K, 2010, HUM MUTAT, V31, P763, DOI 10.1002/humu.21277
   Oczkowska A, 2013, CURR GENOMICS, V14, P502, DOI 10.2174/1389202914666131210205839
   Oeda T, 2015, NEUROBIOL AGING, V36, P3306, DOI 10.1016/j.neurobiolaging.2015.08.027
   Oh SL, 2020, NEURAL COMPUT APPL, V32, P10927, DOI 10.1007/s00521-018-3689-5
   Oh SL, 2018, COMPUT BIOL MED, V102, P278, DOI 10.1016/j.compbiomed.2018.06.002
   Oliveira FPM, 2015, J NEURAL ENG, V12, DOI 10.1088/1741-2560/12/2/026008
   Ornelas-Vences C, 2017, COMPUT BIOL MED, V89, P379, DOI 10.1016/j.compbiomed.2017.08.026
   Ortega-Zamorano F, 2017, INTEGR COMPUT-AID E, V24, P171, DOI 10.3233/ICA-170538
   Ortiz A, 2016, INT J NEURAL SYST, V26, DOI 10.1142/S0129065716500258
   Oung QW, 2018, J MED SYST, V42, DOI 10.1007/s10916-017-0877-2
   Pagán FL, 2012, AM J MANAG CARE, V18, pS176
   Pahwa R, 2010, AM J MANAG CARE, V16, pS94
   Parkinson Association of the Carolinas, STAT PARK DIS
   Parkinson's Disease Foundation, DIAGNOSIS
   Parkinson's Disease Foundation, PROGRESSION
   Parkinson's Disease Foundation, STAT PARK
   Parkinson's Disease Foundation, WHAT IS PARK IS
   Pickrell AM, 2015, NEURON, V85, P257, DOI 10.1016/j.neuron.2014.12.007
   Politis M, 2014, NAT REV NEUROL, V10, P708, DOI 10.1038/nrneurol.2014.205
   Pyatigorskaya N, 2014, THER ADV NEUROL DISO, V7, P12, DOI 10.1177/1756285613511507
   Raghavendra U, 2018, FUTURE GENER COMP SY, V85, P184, DOI 10.1016/j.future.2018.03.023
   Rai SN, 2017, J CHEM NEUROANAT, V85, P27, DOI 10.1016/j.jchemneu.2017.06.005
   Rembado I, 2017, INT J NEURAL SYST, V27, DOI 10.1142/S0129065716500520
   Romero-Garcia R, 2016, INT J NEURAL SYST, V26, DOI 10.1142/S0129065716500039
   Sadikov A, 2017, ARTIF INTELL MED, V81, P54, DOI 10.1016/j.artmed.2017.03.011
   Saignavongs M, 2017, INT J NEURAL SYST, V27, DOI 10.1142/S0129065717500010
   Samà A, 2017, COMPUT BIOL MED, V84, P114, DOI 10.1016/j.compbiomed.2017.03.020
   Samant A, 2000, COMPUT-AIDED CIV INF, V15, P241, DOI 10.1111/0885-9507.00188
   Sankari Z, 2012, CLIN EEG NEUROSCI, V43, P268, DOI 10.1177/1550059412444970
   Sharma M, 2018, COMPUT BIOL MED, V100, P100, DOI 10.1016/j.compbiomed.2018.06.011
   Sharma M, 2018, COMPUT BIOL MED, V98, P58, DOI 10.1016/j.compbiomed.2018.04.025
   Shi M, 2011, ANN NEUROL, V69, P570, DOI 10.1002/ana.22311
   Sidransky E, 2012, LANCET NEUROL, V11, P986, DOI 10.1016/S1474-4422(12)70190-4
   Spyrou L, 2016, INT J NEURAL SYST, V26, DOI 10.1142/S0129065716500167
   Su F, 2015, INT J NEURAL SYST, V25, DOI 10.1142/S0129065714500300
   Tagliati M., STEREOTACTIC SURG PA
   Tan JH, 2018, FUTURE GENER COMP SY, V87, P127, DOI 10.1016/j.future.2018.05.001
   Tan JH, 2018, COMPUT BIOL MED, V94, P19, DOI 10.1016/j.compbiomed.2017.12.023
   Tanner C.M., 2011, ENV FACTORS PARKINSO
   Tripathy RK, 2018, BIOCYBERN BIOMED ENG, V38, P890, DOI 10.1016/j.bbe.2018.05.005
   Tuite Paul J, 2013, J Alzheimers Dis Parkinsonism, VSuppl 1, P001
   Tysnes OB, 2017, J NEURAL TRANSM, V124, P901, DOI 10.1007/s00702-017-1686-y
   Villar JR, 2016, INT J NEURAL SYST, V26, DOI 10.1142/S0129065716500374
   Wearinoff, 2017, WHAT IS PARK
   Weingarten CP, 2015, NEUROSCI BIOBEHAV R, V59, P16, DOI 10.1016/j.neubiorev.2015.09.007
   Xue YD, 2018, COMPUT-AIDED CIV INF, V33, P638, DOI 10.1111/mice.12367
   Yao XJ, 2018, COMPUT-AIDED CIV INF, V33, P35, DOI 10.1111/mice.12303
   Yuvaraj R, 2016, BEHAV BRAIN RES, V298, P248, DOI 10.1016/j.bbr.2015.10.036
   Yuvaraj R, 2015, J NEURAL TRANSM, V122, P237, DOI 10.1007/s00702-014-1249-4
   Yuvaraj R, 2014, BIOMED SIGNAL PROCES, V14, P108, DOI 10.1016/j.bspc.2014.07.005
   Yuvaraj R, 2014, INT J PSYCHOPHYSIOL, V94, P482, DOI 10.1016/j.ijpsycho.2014.07.014
   Yuvaraj R, 2018, NEURAL COMPUT APPL, V30, P1225, DOI 10.1007/s00521-016-2756-z
   Yuvaraj R, 2014, BEHAV BRAIN FUNCT, V10, DOI 10.1186/1744-9081-10-12
   Zeinali Y, 2017, INTEGR COMPUT-AID E, V24, P105, DOI 10.3233/ICA-170540
   Zhang Y., 2017, HLNDAWI PARKINSONS D, V2017
   ZIGMOND AS, 1983, ACTA PSYCHIAT SCAND, V67, P361, DOI 10.1111/j.1600-0447.1983.tb09716.x
NR 132
TC 98
Z9 104
U1 6
U2 84
PU PERGAMON-ELSEVIER SCIENCE LTD
PI OXFORD
PA THE BOULEVARD, LANGFORD LANE, KIDLINGTON, OXFORD OX5 1GB, ENGLAND
SN 0010-4825
EI 1879-0534
J9 COMPUT BIOL MED
JI Comput. Biol. Med.
PD NOV 1
PY 2018
VL 102
BP 234
EP 241
DI 10.1016/j.compbiomed.2018.09.008
PG 8
WC Biology; Computer Science, Interdisciplinary Applications; Engineering,
   Biomedical; Mathematical & Computational Biology
WE Science Citation Index Expanded (SCI-EXPANDED)
SC Life Sciences & Biomedicine - Other Topics; Computer Science;
   Engineering; Mathematical & Computational Biology
GA HA0IR
UT WOS:000449892200026
PM 30253869
DA 2024-04-10
ER

PT J
AU Cavanagh, JF
   Wiecki, TV
   Cohen, MX
   Figueroa, CM
   Samanta, J
   Sherman, SJ
   Frank, MJ
AF Cavanagh, James F.
   Wiecki, Thomas V.
   Cohen, Michael X.
   Figueroa, Christina M.
   Samanta, Johan
   Sherman, Scott J.
   Frank, Michael J.
TI Subthalamic nucleus stimulation reverses mediofrontal influence over
   decision threshold
SO NATURE NEUROSCIENCE
LA English
DT Article
ID DEEP BRAIN-STIMULATION; BASAL GANGLIA; PREFRONTAL CORTEX; DYNAMICS;
   MODEL; SELECTION; HORSES; MONKEY; HOLD
AB It takes effort and time to tame one's impulses. Although medial prefrontal cortex (mPFC) is broadly implicated in effortful control over behavior, the subthalamic nucleus (STN) is specifically thought to contribute by acting as a brake on cortico-striatal function during decision conflict, buying time until the right decision can be made. Using the drift diffusion model of decision making, we found that trial-to-trial increases in mPFC activity (EEG theta power, 4-8 Hz) were related to an increased threshold for evidence accumulation (decision threshold) as a function of conflict. Deep brain stimulation of the STN in individuals with Parkinson's disease reversed this relationship, resulting in impulsive choice. In addition, intracranial recordings of the STN area revealed increased activity (2.5-5 Hz) during these same high-conflict decisions. Activity in these slow frequency bands may reflect a neural substrate for cortico-basal ganglia communication regulating decision processes.
C1 [Cavanagh, James F.; Wiecki, Thomas V.; Figueroa, Christina M.; Frank, Michael J.] Brown Univ, Dept Cognit Linguist & Psychol Sci, Providence, RI 02912 USA.
   [Cohen, Michael X.] Univ Amsterdam, Dept Psychol, Amsterdam, Netherlands.
   [Cohen, Michael X.] Univ Arizona, Dept Physiol, Tucson, AZ USA.
   [Samanta, Johan; Sherman, Scott J.] Univ Arizona, Dept Neurol, Tucson, AZ USA.
   [Samanta, Johan] Banner Good Samaritan Med Ctr, Phoenix, AZ USA.
   [Frank, Michael J.] Brown Univ, Dept Psychiat, Providence, RI 02912 USA.
   [Frank, Michael J.] Brown Inst Brain Sci, Providence, RI USA.
C3 Brown University; University of Amsterdam; University of Arizona;
   University of Arizona; Banner Research; Banner Health; Brown University;
   Brown University
RP Cavanagh, JF (通讯作者)，Brown Univ, Dept Cognit Linguist & Psychol Sci, Providence, RI 02912 USA.
EM jim.f.cav@gmail.com; michael_frank@brown.edu
RI Frank, Michael J/B-2979-2008; Cavanagh, James F/I-5222-2015; Cohen,
   Michael X/H-8748-2019
OI Frank, Michael J/0000-0001-8451-0523; Cohen, Michael
   X/0000-0002-1879-3593; Cavanagh, James/0000-0003-2428-3562
FU Michael J. Fox Foundation
FX The authors express their gratitude to T. Norton and his surgical staff
   for their support during the intraoperative recording sessions, L.
   Trujillo for a review of permutation methods, E.J. Wagenmakers for
   consultation on Bayesian data analysis, J.J.B. Allen and E. F. Martino
   for laboratory resources that facilitated some data acquisition and
   analyses, and K. Carlisle for help with subject recruitment. This
   project was funded by a grant from the Michael J. Fox Foundation to M.
   J. F.
CR Aron AR, 2007, J NEUROSCI, V27, P3743, DOI 10.1523/JNEUROSCI.0519-07.2007
   Bogacz R, 2007, NEURAL COMPUT, V19, P442, DOI 10.1162/neco.2007.19.2.442
   Botvinick MM, 2001, PSYCHOL REV, V108, P624, DOI 10.1037//0033-295X.108.3.624
   Cavanagh JF, 2010, NEUROIMAGE, V49, P3198, DOI 10.1016/j.neuroimage.2009.11.080
   Cavanagh JF, 2009, J NEUROSCI, V29, P98, DOI 10.1523/JNEUROSCI.4137-08.2009
   Cohen MX, 2011, FRONT PSYCHOL, V2, DOI 10.3389/fpsyg.2011.00030
   Delorme A, 2004, J NEUROSCI METH, V134, P9, DOI 10.1016/j.jneumeth.2003.10.009
   Fleming SM, 2010, P NATL ACAD SCI USA, V107, P6005, DOI 10.1073/pnas.0910380107
   Forstmann BU, 2008, P NATL ACAD SCI USA, V105, P17538, DOI 10.1073/pnas.0805903105
   Forstmann BU, 2010, P NATL ACAD SCI USA, V107, P15916, DOI 10.1073/pnas.1004932107
   Frank MJ, 2007, SCIENCE, V318, P1309, DOI 10.1126/science.1146157
   Frank MJ, 2006, NEURAL NETWORKS, V19, P1120, DOI 10.1016/j.neunet.2006.03.006
   Frank MJ, 2006, PSYCHOL REV, V113, P300, DOI 10.1037/0033-295X.113.2.300
   Gelman A., 2021, BAYESIAN DATA ANAL
   Hälbig TD, 2009, EUR J NEUROL, V16, P493, DOI 10.1111/j.1468-1331.2008.02509.x
   Hanslmayr S, 2008, J COGNITIVE NEUROSCI, V20, P215, DOI 10.1162/jocn.2008.20020
   Humphries MD, 2006, J NEUROSCI, V26, P12921, DOI 10.1523/JNEUROSCI.3486-06.2006
   Hutchison WD, 1998, ANN NEUROL, V44, P622, DOI 10.1002/ana.410440407
   Inase M, 1999, BRAIN RES, V833, P191, DOI 10.1016/S0006-8993(99)01531-0
   Isoda M, 2008, J NEUROSCI, V28, P7209, DOI 10.1523/JNEUROSCI.0487-08.2008
   Isoda M, 2007, NAT NEUROSCI, V10, P240, DOI 10.1038/nn1830
   Kayser J, 2006, CLIN NEUROPHYSIOL, V117, P348, DOI 10.1016/j.clinph.2005.08.034
   Krajbich I, 2010, NAT NEUROSCI, V13, P1292, DOI 10.1038/nn.2635
   Lee M. D., 2007, ADV NEURAL INFORM PR, V19, P809
   Lo CC, 2006, NAT NEUROSCI, V9, P956, DOI 10.1038/nn1722
   Miller EK, 2001, ANNU REV NEUROSCI, V24, P167, DOI 10.1146/annurev.neuro.24.1.167
   Miller EK, 2000, NAT REV NEUROSCI, V1, P59, DOI 10.1038/35036228
   Nambu A, 2002, NEUROSCI RES, V43, P111, DOI 10.1016/S0168-0102(02)00027-5
   Neubert FX, 2010, P NATL ACAD SCI USA, V107, P13240, DOI 10.1073/pnas.1000674107
   Nichols TE, 2002, HUM BRAIN MAPP, V15, P1, DOI 10.1002/hbm.1058
   Ratcliff R, 2008, NEURAL COMPUT, V20, P873, DOI 10.1162/neco.2008.12-06-420
   Takada M, 2001, EUR J NEUROSCI, V14, P1633, DOI 10.1046/j.0953-816x.2001.01789.x
   Tass P, 2010, J NEURAL ENG, V7, DOI 10.1088/1741-2560/7/1/016009
   Thobois S, 2007, J CEREBR BLOOD F MET, V27, P1173, DOI 10.1038/sj.jcbfm.9600425
   Vandekerckhove J, 2011, PSYCHOL METHODS, V16, P44, DOI 10.1037/a0021765
   Voss A, 2008, J MATH PSYCHOL, V52, P1, DOI 10.1016/j.jmp.2007.09.005
   Yeung N, 2004, PSYCHOL REV, V111, P931, DOI [10.1037/0033-295X.111.4.931, 10.1037/0033-295x.111.4.931]
NR 37
TC 437
Z9 478
U1 5
U2 127
PU NATURE PUBLISHING GROUP
PI NEW YORK
PA 75 VARICK ST, 9TH FLR, NEW YORK, NY 10013-1917 USA
SN 1097-6256
EI 1546-1726
J9 NAT NEUROSCI
JI Nat. Neurosci.
PD NOV
PY 2011
VL 14
IS 11
BP 1462
EP U140
DI 10.1038/nn.2925
PG 8
WC Neurosciences
WE Science Citation Index Expanded (SCI-EXPANDED); Social Science Citation Index (SSCI)
SC Neurosciences & Neurology
GA 841NI
UT WOS:000296518600023
PM 21946325
OA Green Accepted
DA 2024-04-10
ER

PT J
AU Byrom, B
   McCarthy, M
   Schueler, P
   Muehlhausen, W
AF Byrom, Bill
   McCarthy, Marie
   Schueler, Peter
   Muehlhausen, Willie
TI Brain Monitoring Devices in Neuroscience Clinical Research: The
   Potential of Remote Monitoring Using Sensors, Wearables, and Mobile
   Devices
SO CLINICAL PHARMACOLOGY & THERAPEUTICS
LA English
DT Review
ID PERIPHERAL ARTERIAL TONOMETRY; OBSTRUCTIVE SLEEP-APNEA; EEG SOCIETY
   IPEG; PARKINSONS-DISEASE; COGNITIVE FUNCTION; LOW-COST; GAIT;
   ACTIGRAPHY; VALIDATION; VARIABILITY
AB The increasing miniaturization and affordability of sensors and circuitry has led to the current level of innovation in the area of wearable and microsensor solutions for health monitoring. This facilitates the development of solutions that can be used to measure complex health outcomes in nonspecialist and remote settings. In this article, we review a number of innovations related to brain monitoring including portable and wearable solutions to directly measure brain electrical activity, and solutions measuring aspects related to brain function such as sleep patterns, gait, cognition, voice acoustics, and gaze analysis. Despite the need for more scientific validation work, we conclude that there is enough understanding of how to implement these approaches as exploratory tools that may provide additional valuable insights due to the rich and frequent data they produce, to justify their inclusion in clinical study protocols.
C1 [Byrom, Bill] ICON Clin Res, Marlow, Bucks, England.
   [McCarthy, Marie; Muehlhausen, Willie] ICON Clin Res, Dublin, Ireland.
   [Schueler, Peter] ICON Clin Res, Cologne, Germany.
C3 ICON plc; ICON plc; ICON plc
RP Byrom, B (通讯作者)，ICON Clin Res, Marlow, Bucks, England.
EM bill.byrom@crfhealth.com
RI Muehlhausen, Willie/ABE-1666-2020
OI Mc Carthy, Marie/0000-0003-2730-0233
CR Ancoli-Israel S, 2003, SLEEP, V26, P342, DOI 10.1093/sleep/26.3.342
   [Anonymous], 2009, GUID IND PAT REP OUT
   [Anonymous], 2015, PEERJ
   Apple Inc, 2017, APPL RESEARCHKIT
   Atkinson AJ, 2001, CLIN PHARMACOL THER, V69, P89, DOI 10.1067/mcp.2000.113989
   Badcock NA, 2013, PEERJ, V1, DOI 10.7717/peerj.38
   Beauchet O, 2013, J NUTR HEALTH AGING, V17, P235, DOI 10.1007/s12603-012-0394-4
   Bleichner M. G., 2015, PHYSL REP, V3, P1
   Braun BJ, 2015, J FOOT ANKLE RES, V8, DOI 10.1186/s13047-015-0111-8
   Breedon P., 2016, INT C INT TECHN GAM
   Brouillette RM, 2013, PLOS ONE, V8, DOI 10.1371/journal.pone.0065925
   Byrom B, 2015, IEEE XPLORE
   Byrom B., VALUE HLTH
   Byrom B, 2017, ISPOR 22 ANN INT M B
   Byrom B, 2015, APP CLIN TRIALS
   Cambridge Cognition, 2015, WHAT IS COGN
   Cambridge Cognition, 2017, CANTAB
   Cannizzaro M, 2004, BRAIN COGNITION, V56, P30, DOI 10.1016/j.bandc.2004.05.003
   Cannizzaro MS, 2005, CLIN LINGUIST PHONET, V19, P649, DOI 10.1080/02699200412331271125
   COLLURA TF, 1993, J CLIN NEUROPHYSIOL, V10, P476, DOI 10.1097/00004691-199310000-00007
   Colten H.R., 2006, Sleep Disorders and Sleep Deprivation: An Unmet Public Health Problem, P33
   Cormack FK., 2016, ALZHEIMERS DEMENT, V12, P159, DOI [10.1016/j.jalz.2016.06.263, DOI 10.1016/J.JALZ.2016.06.263]
   Debener S, 2012, PSYCHOPHYSIOLOGY, V49, P1617, DOI 10.1111/j.1469-8986.2012.01471.x
   Dement WC, 2011, J PRINC PRACT SLEEP, V5, P16, DOI [10.1016/B978-1-4160-6645-3.00141-9, DOI 10.1016/B978-1-4160-6645-3.00002-5]
   Pinheiro ESD, 2016, PLOS ONE, V11, DOI 10.1371/journal.pone.0149085
   Drago V, 2011, J ALZHEIMERS DIS, V26, P159, DOI 10.3233/JAD-2011-0043
   Duvinage M, 2013, BIOMED ENG ONLINE, V12, DOI 10.1186/1475-925X-12-56
   Eckstein MK, 2017, DEV COGN NEUROS-NETH, V25, P69, DOI 10.1016/j.dcn.2016.11.001
   Eltoukhy M, 2017, MED ENG PHYS, V44, P1, DOI 10.1016/j.medengphy.2017.03.007
   Goodman J, 2016, J PREV ALZHEIMERS DI, V3, P280
   Gramann K, 2014, INT J PSYCHOPHYSIOL, V91, P22, DOI 10.1016/j.ijpsycho.2013.09.003
   Grand View Research, 2016, CONNECTED HLTH WELLN
   Gravitz L, 2016, NATURE, V538, pS8, DOI 10.1038/538S8a
   Harel B, 2004, BRAIN COGNITION, V56, P24, DOI 10.1016/j.bandc.2004.05.002
   Herscovici S, 2007, PHYSIOL MEAS, V28, P129, DOI 10.1088/0967-3334/28/2/002
   Hopstaken JF, 2015, PSYCHOPHYSIOLOGY, V52, P305, DOI 10.1111/psyp.12339
   Jobert M, 2013, NEUROPSYCHOBIOLOGY, V67, P127, DOI 10.1159/000343449
   Jobert M, 2012, NEUROPSYCHOBIOLOGY, V66, P201, DOI 10.1159/000343478
   Jongkees BJ, 2016, NEUROSCI BIOBEHAV R, V71, P58, DOI 10.1016/j.neubiorev.2016.08.020
   KARSON CN, 1981, PSYCHIAT RES, V5, P243, DOI 10.1016/0165-1781(81)90070-6
   Katholic University of Leuven, 2010, CAMPUS INSIGHT MAGAZ
   Kesler S, 2013, CLIN BREAST CANCER, V13, P299, DOI 10.1016/j.clbc.2013.02.004
   Krafka K., 2016, IEEE C COMP VIS PATT
   Krigolson OE, 2017, FRONT NEUROSCI-SWITZ, V11, DOI 10.3389/fnins.2017.00109
   KRIPKE DF, 1978, ELECTROEN CLIN NEURO, V44, P674, DOI 10.1016/0013-4694(78)90133-5
   Kuziek JWP, 2017, J NEUROSCI METH, V277, P75, DOI 10.1016/j.jneumeth.2016.11.013
   Levendowski DJ, 2017, J CLIN SLEEP MED, V13, P791, DOI 10.5664/jcsm.6618
   Levendowski Daniel J, 2012, Int Arch Med, V5, P21, DOI 10.1186/1755-7682-5-21
   Looney D, 2012, IEEE PULSE, V3, P32, DOI 10.1109/MPUL.2012.2216717
   Martin JL, 2011, CHEST, V139, P1514, DOI 10.1378/chest.10-1872
   Maskeliunas R, 2016, PEERJ, V4, DOI 10.7717/peerj.1746
   Montero-Odasso M, 2012, J AM GERIATR SOC, V60, P2127, DOI 10.1111/j.1532-5415.2012.04209.x
   Morgenthaler T, 2007, SLEEP, V30, P519, DOI 10.1093/sleep/30.4.519
   Mosimann UP, 2005, BRAIN, V128, P1267, DOI 10.1093/brain/awh484
   Murray NP, 2017, TRANSL VIS SCI TECHN, V6, DOI 10.1167/tvst.6.4.2
   Oerbekke MS, 2017, GAIT POSTURE, V51, P116, DOI 10.1016/j.gaitpost.2016.10.005
   Paalasmaa J., 2011, 33 ANN INT C IEEE EN
   Paalasmaa J, 2015, IEEE J BIOMED HEALTH, V19, P1945, DOI 10.1109/JBHI.2014.2314144
   Pal G, 2016, J NEUROENG REHABIL, V13, DOI 10.1186/s12984-016-0205-y
   Pépin JL, 2009, CURR OPIN PULM MED, V15, P550, DOI 10.1097/MCP.0b013e3283318585
   Pierce K, 2011, ARCH GEN PSYCHIAT, V68, P101, DOI 10.1001/archgenpsychiatry.2010.113
   Pinto JA, 2015, BRAZ J OTORHINOLAR, V81, P473, DOI 10.1016/j.bjorl.2015.07.005
   Prichep LS, 2011, PAIN MED, V12, P1241, DOI 10.1111/j.1526-4637.2011.01191.x
   Pugh G.E., 1978, BIOL ORIGIN HUMAN VA
   REIMER J, 2016, NAT COMMUN, V7
   Roche, 2017, ROCH APP MEAS PARK D
   Roche, 2017, SMART BIOM INN DIS M
   SALETU B, 1987, METHOD FIND EXP CLIN, V9, P385
   SALETU B, 1982, ADV BIOCHEM PSYCHOPH, V32, P257
   Samadani U, 2015, CONCUSSION, V1, P1
   Schenck CH, 2003, JAMA-J AM MED ASSOC, V289, P2475, DOI 10.1001/jama.289.19.2475
   Schwamm LH, 2014, NEW ENGL J MED, V371, P2522, DOI 10.1056/NEJMe1412951
   Simon A.J., 2016, NEUROLOGY, V86, P11
   Simon AJ, 2015, MED SCI SPORT EXER, V47, P11, DOI 10.1249/01.mss.0000476422.03668.e1
   Sivertsen B, 2006, SLEEP, V29, P1353, DOI 10.1093/sleep/29.10.1353
   Smith SJM, 2005, J NEUROL NEUROSUR PS, V76, P2, DOI 10.1136/jnnp.2005.069245
   Souders DJ, 2017, FRONT AGING NEUROSCI, V9, DOI 10.3389/fnagi.2017.00041
   Stepnowsky C, 2013, SLEEP MED, V14, P1199, DOI 10.1016/j.sleep.2013.04.022
   Tal A, 2017, J CLIN SLEEP MED, V13, P517, DOI 10.5664/jcsm.6514
   Termsarasab Pichet, 2015, J Clin Mov Disord, V2, P14, DOI 10.1186/s40734-015-0025-4
   Tsoukalas D, 2006, ENCY MED DEVICES INS, P1
   Verghese J, 2002, NEW ENGL J MED, V347, P1761, DOI 10.1056/NEJMoa020441
   Waber RL, 2008, JAMA-J AM MED ASSOC, V299, P1016, DOI 10.1001/jama.299.9.1016
   Wascher E, 2014, INT J PSYCHOPHYSIOL, V91, P3, DOI 10.1016/j.ijpsycho.2013.10.006
   Wesnes K., 1987, Human Psychopharmacology: Measures and Methods, V1, P79
   Wright Robin, 2014, Journal of Electronic Resources in Medical Libraries, V11, P204, DOI 10.1080/15424065.2014.969051
   Yalamanchali S, 2013, JAMA OTOLARYNGOL, V139, P1343, DOI 10.1001/jamaoto.2013.5338
NR 87
TC 46
Z9 51
U1 1
U2 21
PU WILEY
PI HOBOKEN
PA 111 RIVER ST, HOBOKEN 07030-5774, NJ USA
SN 0009-9236
EI 1532-6535
J9 CLIN PHARMACOL THER
JI Clin. Pharmacol. Ther.
PD JUL
PY 2018
VL 104
IS 1
SI SI
BP 59
EP 71
DI 10.1002/cpt.1077
PG 13
WC Pharmacology & Pharmacy
WE Science Citation Index Expanded (SCI-EXPANDED); Social Science Citation Index (SSCI)
SC Pharmacology & Pharmacy
GA GJ0QX
UT WOS:000434960300022
PM 29574776
OA Green Published, hybrid
DA 2024-04-10
ER

PT J
AU Van der Werf, YD
   Paus, T
AF Van der Werf, Ysbrand D.
   Paus, Tomas
TI The neural response to transcranial magnetic stimulation of the human
   motor cortex. I. Intracortical and cortico-cortical contributions
SO EXPERIMENTAL BRAIN RESEARCH
LA English
DT Article
DE primary motor cortex; dorsal premotor cortex; oscillations;
   excitability; plasticity
ID POSITRON-EMISSION-TOMOGRAPHY; CEREBRAL-BLOOD-FLOW; CORTICOSPINAL
   EXCITABILITY; PARKINSONS-DISEASE; REPETITIVE TMS; AREAS; MOVEMENTS;
   PREMOTOR; ARM; CONNECTIVITY
AB We investigated the properties of the neural response to transcranial magnetic stimulation (TMS) applied over the human primary motor cortex. Consistent with our previous findings, single pulses of TMS induce a characteristic negative deflection at 45 ms (N45) and a transient oscillation in the beta frequency-range (15-30 Hz), as measured using electroencephalograpy (EEG). Here we show the relative specificity of the beta oscillation and the N45; both are stronger when elicited by stimulation applied over the primary motor cortex, as compared with stimulation over the dorsal premotor cortex. We also provide a quantitative analysis of the beta responses to single pulses of TMS and show that the responses are highly phaselocked to the TMS pulses within single subjects; this phaselocking is similar from subject to subject. A single pulse of TMS applied over the primary motor cortex thus appears to reset the ongoing oscillations of the neurons, bringing them transiently into synchrony. Finally, we examine the effect of local or distal modulation of the excitability of the primary motor cortex on the beta oscillation and the N45 in response to single-pulse TMS. We applied low-frequency subthreshold repetitive TMS either over the primary motor cortex (local modulation) or, on a separate day, over the dorsal premotor cortex (distal modulation). The modulation was evaluated with single suprathreshold test pulses of TMS applied over the primary motor cortex before and after the subthreshold low-frequency rTMS. We recorded the EEG response throughout the testing session, i.e. to both the subthreshold and the suprathreshold pulses. After repetitive TMS applied over the primary motor cortex, but not the dorsal premotor cortex, the amplitude of the N45 in response to suprathreshold pulses tended to decrease (not significant), and subsequently increased (significant); neither type of repetitive TMS affected the amplitude of the beta oscillation. We conclude that (1) the N45 depends on circuits intrinsic to the primary motor cortex; (2) the beta oscillation is specific to stimulation of the primary motor cortex, but is not affected by modulation of either cortical area and; (3) the beta oscillatory response to pulses of TMS arises from resetting of ongoing oscillations rather than their induction.
C1 McGill Univ, Montreal Neurol Inst, Cognit Neurosci Unit, Montreal, PQ H3A 2B4, Canada.
   Univ Nottingham, Brain & Body Ctr, Nottingham NG7 2RD, England.
C3 McGill University; University of Nottingham
RP Van der Werf, YD (通讯作者)，Vrije Univ Amsterdam, Med Ctr, Dept Clin Neurophysiol, Boelelaan 1181,POB 7057, NL-1007 MB Amsterdam, Netherlands.
EM y.van.der.werf@nin.knaw.nl
OI van der Werf, Ysbrand/0000-0003-2370-9584
CR AMASSIAN VE, 1987, NEUROSURGERY, V20, P74
   Basar E., 1999, BRAIN FUNCTION OSCIL, V2
   Basar Erol, 1998, BRAIN FUNCTION OSCIL, V2nd
   BRITTON TC, 1993, ANN NEUROL, V33, P473, DOI 10.1002/ana.410330510
   Chen R, 1997, NEUROLOGY, V48, P1398, DOI 10.1212/WNL.48.5.1398
   Chouinard PA, 2003, J NEUROPHYSIOL, V90, P1071, DOI 10.1152/jn.01105.2002
   COLEBATCH JG, 1991, J NEUROPHYSIOL, V65, P1392, DOI 10.1152/jn.1991.65.6.1392
   COLLINS DL, 1994, J COMPUT ASSIST TOMO, V18, P192, DOI 10.1097/00004728-199403000-00005
   DETTMERS C, 1995, J NEUROPHYSIOL, V74, P802, DOI 10.1152/jn.1995.74.2.802
   Fink GR, 1997, J NEUROPHYSIOL, V77, P2164, DOI 10.1152/jn.1997.77.4.2164
   FUGGETTA G, 2005, MODULATION CORTICAL, DOI DOI 10.1016/J.NEUROIMAGE.2005.05.013
   Gerschlager W, 2001, NEUROLOGY, V57, P449, DOI 10.1212/WNL.57.3.449
   GRAFTON ST, 1993, EXP BRAIN RES, V95, P172
   IYER MB, 2002, 648182002 SOC NEUR
   JAHANSHAHI M, 1995, BRAIN, V118, P913, DOI 10.1093/brain/118.4.913
   JENKINS IH, 1994, J NEUROSCI, V14, P3775
   Jing HK, 2000, CLIN NEUROPHYSIOL, V111, P1620, DOI 10.1016/S1388-2457(00)00357-6
   Klem G H, 1999, Electroencephalogr Clin Neurophysiol Suppl, V52, P3
   Kobayashi M, 2003, LANCET NEUROL, V2, P145, DOI 10.1016/S1474-4422(03)00321-1
   LYTTON WW, 1991, J NEUROPHYSIOL, V66, P1059, DOI 10.1152/jn.1991.66.3.1059
   Maeda F, 2000, EXP BRAIN RES, V133, P425, DOI 10.1007/s002210000432
   Maeda F, 2000, CLIN NEUROPHYSIOL, V111, P800, DOI 10.1016/S1388-2457(99)00323-5
   Makeig S, 2002, SCIENCE, V295, P690, DOI 10.1126/science.1066168
   Marsden JF, 2000, J NEUROSCI, V20, P2307
   MATELLI M, 1993, NEUROREPORT, V4, P1295, DOI 10.1097/00001756-199309150-00002
   Muellbacher W, 2000, CLIN NEUROPHYSIOL, V111, P1002, DOI 10.1016/S1388-2457(00)00284-4
   Münchau A, 2002, J NEUROSCI, V22, P554, DOI 10.1523/JNEUROSCI.22-02-00554.2002
   Nakamura H, 1996, NEUROSCI LETT, V210, P45, DOI 10.1016/0304-3940(96)12659-8
   Niedermeyer E., 1999, Electroencephalography: Basic Principles, Clinical Applications and Related Fields, P149
   Nikouline V, 1999, CLIN NEUROPHYSIOL, V110, P1325, DOI 10.1016/S1388-2457(99)00070-X
   Oliviero A, 2003, EXP BRAIN RES, V149, P107, DOI 10.1007/s00221-002-1344-x
   PASCUALLEONE A, 1994, BRAIN, V117, P847, DOI 10.1093/brain/117.4.847
   Paus T, 1997, J NEUROSCI, V17, P3178
   Paus T, 1997, J COGNITIVE NEUROSCI, V9, P392, DOI 10.1162/jocn.1997.9.3.392
   Paus T, 2001, J NEUROPHYSIOL, V86, P1983, DOI 10.1152/jn.2001.86.4.1983
   PAUS T, 1993, J NEUROPHYSIOL, V70, P453, DOI 10.1152/jn.1993.70.2.453
   Paus T., 2002, Brain mapping, P691
   Rabiner L. R., 1975, Theory and application of digital signal processing
   SCHLAUG G, 1994, EXP BRAIN RES, V98, P523
   Schluter ND, 1998, BRAIN, V121, P785, DOI 10.1093/brain/121.5.785
   Schürmann M, 2001, CLIN NEUROPHYSIOL, V112, P19, DOI 10.1016/S1388-2457(00)00509-5
   Strens LHA, 2002, CLIN NEUROPHYSIOL, V113, P1279, DOI 10.1016/S1388-2457(02)00151-7
   Talairach J., 1988, Co-planar stereotactic atlas of the human brain
   Timmermann L, 2003, BRAIN, V126, P199, DOI 10.1093/brain/awg022
   Touge T, 2001, CLIN NEUROPHYSIOL, V112, P2138, DOI 10.1016/S1388-2457(01)00651-4
   Van Der Werf YD, 2006, EXP BRAIN RES, V175, P246, DOI 10.1007/s00221-006-0548-x
   Virtanen J, 1999, MED BIOL ENG COMPUT, V37, P322, DOI 10.1007/BF02513307
   Walsh V, 2000, NAT REV NEUROSCI, V1, P73, DOI 10.1038/35036239
   Wang H, 1996, NEUROREPORT, V7, P521, DOI 10.1097/00001756-199601310-00035
NR 49
TC 113
Z9 116
U1 1
U2 6
PU SPRINGER
PI NEW YORK
PA 233 SPRING ST, NEW YORK, NY 10013 USA
SN 0014-4819
EI 1432-1106
J9 EXP BRAIN RES
JI Exp. Brain Res.
PD NOV
PY 2006
VL 175
IS 2
BP 231
EP 245
DI 10.1007/s00221-006-0551-2
PG 15
WC Neurosciences
WE Science Citation Index Expanded (SCI-EXPANDED)
SC Neurosciences & Neurology
GA 097NB
UT WOS:000241453600004
PM 16783559
DA 2024-04-10
ER

PT J
AU Schmiedt, C
   Meistrowitz, A
   Schwendemann, G
   Herrmann, M
   Basar-Eroglu, C
AF Schmiedt, C
   Meistrowitz, A
   Schwendemann, G
   Herrmann, M
   Basar-Eroglu, C
TI Theta and alpha oscillations reflect differences in memory strategy and
   visual discrimination performance in patients with Parkinson's disease
SO NEUROSCIENCE LETTERS
LA English
DT Article
ID BRAIN OSCILLATIONS; EEG; BAND; DESYNCHRONIZATION; RESPONSES; NETWORKS;
   HUMANS
AB The aim of the present study was to investigate alterations in brain oscillatory activity during transient intentional encoding of abstract novel shapes in patients with Parkinson's disease (PD). Combined time-frequency analyses of alpha and theta power revealed a clear dissociation between PD patients (N=10) and age-matched healthy controls (N=10). PD patients used sub-optimal stimulus encoding strategies for subsequent maintenance and recall, whereas the controls mainly used categorization processes. In contrast to controls, PD patients showed significantly less theta increase and upper alpha suppression at frontal locations and significant laterality of early posterior theta and lower-2 alpha oscillations at right posterior locations. These findings suggest that the fronto-striatal circuits participate in visual categorization processes. Furthermore, theta and alpha oscillations appear to be involved in mediating the integration processes in mnemonic networks underlying visual categorization. (C) 2005 Elsevier Ireland Ltd. All rights reserved.
C1 Univ Bremen, Inst Psychol & Cognit Res, D-28359 Bremen, Germany.
   Univ Bremen, Ctr Cognit Sci, Dept Neuropsychol & Behav Neurobiol, D-28359 Bremen, Germany.
   Univ Bremen, Ctr Adv Imaging, D-28359 Bremen, Germany.
   Gen Hosp Bremen E, Neurol Clin, D-28325 Bremen, Germany.
C3 University of Bremen; University of Bremen; University of Bremen
RP Univ Bremen, Inst Psychol & Cognit Res, Grazer Str 4, D-28359 Bremen, Germany.
EM cbasar@uni-bremen.de
RI Herrmann, Manfred/H-3931-2011
OI Herrmann, Manfred/0000-0003-1872-8406
CR Antal A, 2002, COGNITIVE BRAIN RES, V13, P153, DOI 10.1016/S0926-6410(01)00090-8
   Basar E, 2000, INT J PSYCHOPHYSIOL, V35, P95, DOI 10.1016/S0167-8760(99)00047-1
   Basar-Eroglu C, 2001, INT J PSYCHOPHYSIOL, V39, P167, DOI 10.1016/S0167-8760(00)00140-9
   Busch NA, 2004, CLIN NEUROPHYSIOL, V115, P1810, DOI 10.1016/j.clinph.2004.03.015
   Davidsdottir S, 2005, VISION RES, V45, P1285, DOI 10.1016/j.visres.2004.11.006
   Fahn S., 1987, Recent developments in Parkinson's disease, P153, DOI DOI 10.2490/JJRMC.47.791
   Gevins A, 2000, CEREB CORTEX, V10, P829, DOI 10.1093/cercor/10.9.829
   Karakas S, 2001, INT J PSYCHOPHYSIOL, V39, P137, DOI 10.1016/S0167-8760(00)00137-9
   Kirk IJ, 2003, CORTEX, V39, P993, DOI 10.1016/S0010-9452(08)70874-8
   Klimesch W, 2000, NEUROSCI LETT, V284, P97, DOI 10.1016/S0304-3940(00)00985-X
   Klimesch W, 1997, NEUROSCI LETT, V238, P9, DOI 10.1016/S0304-3940(97)00771-4
   Klimesch W, 1999, BRAIN RES REV, V29, P169, DOI 10.1016/S0165-0173(98)00056-3
   Knowlton BJ, 1996, SCIENCE, V273, P1399, DOI 10.1126/science.273.5280.1399
   Kolev V, 2002, CLIN NEUROPHYSIOL, V113, P901, DOI 10.1016/S1388-2457(02)00106-2
   McEvoy LK, 2001, COGNITIVE BRAIN RES, V11, P363, DOI 10.1016/S0926-6410(01)00009-X
   PFURTSCHELLER G, 1977, ELECTROEN CLIN NEURO, V42, P817, DOI 10.1016/0013-4694(77)90235-8
   Pfurtscheller G, 2001, VISION RES, V41, P1257, DOI 10.1016/S0042-6989(00)00235-2
   Sauseng P, 2002, NEUROSCI LETT, V324, P121, DOI 10.1016/S0304-3940(02)00225-2
   Seger CA, 2005, J NEUROSCI, V25, P2941, DOI 10.1523/JNEUROSCI.3401-04.2005
   Shohamy D, 2004, BEHAV NEUROSCI, V118, P676, DOI 10.1037/0735-7044.118.4.676
   TallonBaudry C, 1997, J NEUROSCI, V17, P722
   VanSpaendonck KPM, 1996, NEUROPSYCHOLOGIA, V34, P617, DOI 10.1016/0028-3932(95)00159-X
NR 22
TC 24
Z9 25
U1 0
U2 5
PU ELSEVIER IRELAND LTD
PI CLARE
PA ELSEVIER HOUSE, BROOKVALE PLAZA, EAST PARK SHANNON, CO, CLARE, 00000,
   IRELAND
SN 0304-3940
EI 1872-7972
J9 NEUROSCI LETT
JI Neurosci. Lett.
PD NOV 18
PY 2005
VL 388
IS 3
BP 138
EP 143
DI 10.1016/j.neulet.2005.06.049
PG 6
WC Neurosciences
WE Science Citation Index Expanded (SCI-EXPANDED)
SC Neurosciences & Neurology
GA 965IM
UT WOS:000231943900004
PM 16040192
DA 2024-04-10
ER

PT J
AU Zeng, K
   Drummond, NM
   Ghahremani, A
   Saha, U
   Kalia, SK
   Hodaie, M
   Lozano, AM
   Aron, AR
   Chen, R
AF Zeng, Ke
   Drummond, Neil M.
   Ghahremani, Ayda
   Saha, Utpal
   Kalia, Suneil K.
   Hodaie, Mojgan
   Lozano, Andres M.
   Aron, Adam R.
   Chen, Robert
TI Fronto-subthalamic phase synchronization and cross-frequency coupling
   during conflict processing
SO NEUROIMAGE
LA English
DT Article
ID DEEP BRAIN-STIMULATION; THETA PHASE; EEG-DATA; NUCLEUS; OSCILLATIONS;
   CORTEX; GAMMA; MECHANISM; COMMUNICATION; INHIBITION
AB Growing evidence suggests that both the medial prefrontal cortex (mPFC) and the subthalamic nucleus (STN) play crucial roles in conflict processing, but how these two structures coordinate their activities remains poorly understood. We simultaneously recorded electroencephalogram from the mPFC and local field potentials from the STN using deep brain stimulation electrodes in 13 Parkinson's disease patients while they performed a Stroop task. Both mPFC and STN showed significant increases in theta activities (2-8 Hz) in incongruent trials compared to the congruent trials. The theta activity in incongruent trials also demonstrated significantly increased phase synchronization between mPFC and STN. Furthermore, the amplitude of gamma oscillation was modulated by the phase of theta activity at the STN in incongruent trials. Such theta-gamma phase-amplitude coupling (PAC) was much stronger for incongruent trials with faster reaction times than those with slower reaction times. Elevated theta-gamma PAC in the STN provides a novel mechanism by which the STN may operationalize its proposed "hold-your-horses " role. The co-occurrence of mPFC-STN theta phase synchronization and STN theta-gamma PAC reflects a neural substrate for fronto-subthalamic communication during conflict processing. More broadly, it may be a general mechanism for neuronal interactions in the cortico-basal ganglia circuits via a combination of long-range, within-frequency phase synchronization and local cross-frequency PAC.
C1 [Zeng, Ke; Drummond, Neil M.; Ghahremani, Ayda; Saha, Utpal; Kalia, Suneil K.; Hodaie, Mojgan; Lozano, Andres M.; Chen, Robert] Univ Hlth Network, Krembil Res Inst, Toronto, ON, Canada.
   [Ghahremani, Ayda] Stanford Univ, Sch Med, Stanford, CA 94305 USA.
   [Kalia, Suneil K.; Hodaie, Mojgan; Lozano, Andres M.] Univ Toronto, Dept Surg, Div Neurosurg, Toronto, ON, Canada.
   [Aron, Adam R.] Univ Calif San Diego, Dept Psychol, San Diego, CA 92103 USA.
   [Chen, Robert] Univ Toronto, Dept Med, Div Neurol, Toronto, ON, Canada.
   [Chen, Robert] Univ Hlth Network, Edmond J Safra Program Parkinsons Dis, Toronto, ON, Canada.
C3 Krembil Research Institute; University of Toronto; University Health
   Network Toronto; Stanford University; University of Toronto; University
   of California System; University of California San Diego; University of
   Toronto; University of Toronto; University Health Network Toronto
RP Chen, R (通讯作者)，Univ Hlth Network, Krembil Res Inst, Toronto, ON, Canada.; Chen, R (通讯作者)，Univ Toronto, Dept Med, Div Neurol, Toronto, ON, Canada.; Chen, R (通讯作者)，Univ Hlth Network, Edmond J Safra Program Parkinsons Dis, Toronto, ON, Canada.
EM Ke.Zeng@uhnresearch.ca; robert.chen@uhn.ca
RI Lozano, Andres M/A-5058-2012
[truncated: 4,401,060 more chars]
