# Supplementary material for: Bibliometric analysis of electroencephalogram research in Parkinson’s disease from 2004 to 2023
Source: Front Neurosci. 2024 Jul 19;18:1433583. doi: 10.3389/fnins.2024.1433583 (PMC11294212; doi:10.3389/fnins.2024.1433583)
Supplement: Supplementary file 1 [file Data_Sheet_1.ZIP › download_04.txt]

FN Clarivate Analytics Web of Science
VR 1.0
PT J
AU Zhang, H
   Li, CT
   Liu, W
   Wang, JY
   Zhou, JH
   Wang, SY
AF Zhang, Han
   Li, Chuantao
   Liu, Wei
   Wang, Jingying
   Zhou, Junhong
   Wang, Shouyan
TI A Multi-Sensor Wearable System for the Quantitative Assessment of
   Parkinson's Disease
SO SENSORS
LA English
DT Article
DE multimodal sensors; Parkinson's disease; telemedicine; wearable sensors
ID GAIT; TECHNOLOGIES; SENSORS; MANAGEMENT; DIAGNOSIS; RIGIDITY; CARE; EMG
AB The quantitative characterization of movement disorders and their related neurophysiological signals is important for the management of Parkinson's disease (PD). The aim of this study is to develop a novel wearable system enabling the simultaneous measurement of both motion and other neurophysiological signals in PD patients. We designed a wearable system that consists of five motion sensors and three electrophysiology sensors to measure the motion signals of the body, electroencephalogram, electrocardiogram, and electromyography, respectively. The data captured by the sensors are transferred wirelessly in real time, and the outcomes are analyzed and uploaded to the cloud-based server automatically. We completed pilot studies to (1) test its validity by comparing outcomes to the commercialized systems, and (2) evaluate the deep brain stimulation (DBS) treatment effects in seven PD patients. Our results showed: (1) the motion and neurophysiological signals measured by this wearable system were strongly correlated with those measured by the commercialized systems (r > 0.94, p < 0.001); and (2) by completing the clinical supination and pronation frequency test, the frequency of motion as measured by this system increased when DBS was turned on. The results demonstrated that this multi-sensor wearable system can be utilized to quantitatively characterize and monitor motion and neurophysiological PD.
C1 [Zhang, Han; Wang, Jingying; Wang, Shouyan] Fudan Univ, Inst Sci & Technol Brain Inspired Intelligence, Shanghai 200433, Peoples R China.
   [Li, Chuantao] Naval Mil Med Univ, Naval Med Ctr PLA, Dept Aviat Med, Shanghai 200433, Peoples R China.
   [Liu, Wei; Wang, Shouyan] Fudan Univ, Acad Engn & Technol, Shanghai 200433, Peoples R China.
   [Zhou, Junhong] Harvard Med Sch, Hebrew SeniorLife Hinda & Arthur Marcus Inst Agin, Boston, MA 02131 USA.
C3 Fudan University; Naval Medical University; Fudan University; Harvard
   University; Harvard Medical School
RP Wang, SY (通讯作者)，Fudan Univ, Inst Sci & Technol Brain Inspired Intelligence, Shanghai 200433, Peoples R China.; Wang, SY (通讯作者)，Fudan Univ, Acad Engn & Technol, Shanghai 200433, Peoples R China.
EM 17110850009@fudan.edu.cn; chuantaoli@hotmail.com;
   18110860047@fudan.edu.cn; wangjingying@fudan.edu.cn;
   junhongzhou@hsl.harvard.edu; shouyan@fudan.edu.cn
RI xiao, wei/KCK-6954-2024; wang, qiang/IZW-1751-2023
OI Zhang, Han/0000-0003-4623-8623; Zhou, Junhong/0000-0002-7931-7646; Wang,
   Jingying/0000-0002-9766-2769
FU National Key R&D Program of China [2018YFC1705800, 2018YFC1312900];
   Chinese Ministry of Education 111 Project [B18015]; Key Project of
   Shanghai Municipal Commission of Science and Technology [16JC1420402];
   Shanghai municipal commission of science and technology Major Project
   [2018SHZDZX01]; ZJLab
FX This research was funded by National Key R&D Program of China (No.
   2018YFC1705800); Chinese Ministry of Education 111 Project (No. B18015);
   the Key Project of Shanghai Municipal Commission of Science and
   Technology (No. 16JC1420402); Shanghai municipal commission of science
   and technology Major Project (No. 2018SHZDZX01) and ZJLab; National Key
   R&D Program of China (No. 2018YFC1312900).
CR Antos SA, 2014, J NEUROSCI METH, V231, P22, DOI 10.1016/j.jneumeth.2013.09.015
   Arnao V, 2020, BMC NEUROL, V20, DOI 10.1186/s12883-020-01722-3
   Asakawa T, 2019, NEUROL MED-CHIR, V59, P69, DOI 10.2176/nmc.ra.2018-0045
   Bai QF, 2017, I IEEE EMBS C NEUR E, P82, DOI 10.1109/NER.2017.8008297
   Breit S, 2008, J NEUROL, V255, P103, DOI 10.1007/s00415-008-0712-2
   Caldas R, 2017, GAIT POSTURE, V57, P204, DOI 10.1016/j.gaitpost.2017.06.019
   Cancela J, 2014, SENSORS-BASEL, V14, P4618, DOI 10.3390/s140304618
   Channa A, 2020, SENSORS-BASEL, V20, DOI 10.3390/s20092713
   De Venuto D, 2018, IEEE T COMP PACK MAN, V8, P1167, DOI 10.1109/TCPMT.2018.2810103
   Dean CM, 2001, CLIN REHABIL, V15, P415, DOI 10.1191/026921501678310216
   Dorsey ER, 2018, NAT REV NEUROL, V14, P285, DOI 10.1038/nrneurol.2018.31
   Dorsey ER, 2018, JAMA NEUROL, V75, P9, DOI 10.1001/jamaneurol.2017.3299
   Endo T, 2009, MOVEMENT DISORD, V24, P2218, DOI 10.1002/mds.22752
   Espay AJ, 2019, MOVEMENT DISORD, V34, P657, DOI 10.1002/mds.27671
   Espay AJ, 2016, MOVEMENT DISORD, V31, P1272, DOI 10.1002/mds.26642
   Esser P, 2012, J NEUROSCI METH, V205, P177, DOI 10.1016/j.jneumeth.2012.01.005
   FitzGerald JJ, 2018, FRONT NEUROSCI-SWITZ, V12, DOI 10.3389/fnins.2018.00202
   Garza-Rodríguez A, 2018, ARTIF INTELL MED, V84, P7, DOI 10.1016/j.artmed.2017.10.001
   Goetz CG, 2008, MOVEMENT DISORD, V23, P2129, DOI 10.1002/mds.22340
   Grimaldi G, 2008, IEEE T BIOMED CIRC S, V2, P269, DOI 10.1109/TBCAS.2008.926726
   Hasan H, 2017, J PARKINSON DIS, V7, P65, DOI 10.3233/JPD-160878
   Kubota KJ, 2016, MOVEMENT DISORD, V31, P1314, DOI 10.1002/mds.26693
   Levin J, 2009, MOVEMENT DISORD, V24, P57, DOI 10.1002/mds.22291
   Lukhanina EP, 2000, PARKINSONISM RELAT D, V6, P77, DOI 10.1016/S1353-8020(99)00052-8
   Maetzler W, 2016, MOVEMENT DISORD, V31, P1263, DOI 10.1002/mds.26673
   Maetzler W, 2013, MOVEMENT DISORD, V28, P1628, DOI 10.1002/mds.25628
   Mariani B, 2013, IEEE T BIO-MED ENG, V60, P155, DOI 10.1109/TBME.2012.2227317
   Monje MHG, 2019, ANNU REV BIOMED ENG, V21, P111, DOI 10.1146/annurev-bioeng-062117-121036
   Pahwa R, 2018, EXPERT REV NEUROTHER, V18, P669, DOI 10.1080/14737175.2018.1503948
   Pasluosta CF, 2015, IEEE J BIOMED HEALTH, V19, P1873, DOI 10.1109/JBHI.2015.2461555
   Patel S, 2009, IEEE T INF TECHNOL B, V13, P864, DOI 10.1109/TITB.2009.2033471
   Rodríguez-Martín D, 2017, SENSORS-BASEL, V17, DOI 10.3390/s17040827
   Rodríguez-Martín D, 2013, SENSORS-BASEL, V13, P14079, DOI 10.3390/s131014079
   Rovini E, 2019, TELEMED E-HEALTH, V25, P167, DOI 10.1089/tmj.2018.0035
   Sano Y., 2011, PROC INT C BIOINF BI, P1
   Sant'Anna A, 2011, IEEE T BIO-MED ENG, V58, P2127, DOI 10.1109/TBME.2011.2149521
   Sepehri B, 2009, IFMBE PROC, V23, P765
   Spasojevic S, 2017, FRONT NEUROL, V8, DOI 10.3389/fneur.2017.00388
   Suzuki M, 2017, PARKINSONS DIS-US, V2017, DOI 10.1155/2017/6139716
   Teshuva I, 2019, J NEURAL TRANSM, V126, P699, DOI 10.1007/s00702-019-02017-9
   Tysnes OB, 2017, J NEURAL TRANSM, V124, P901, DOI 10.1007/s00702-017-1686-y
   Wang JY, 2020, JMIR MHEALTH UHEALTH, V8, DOI 10.2196/16650
   Willis AW, 2011, NEUROLOGY, V77, P851, DOI 10.1212/WNL.0b013e31822c9123
   Wright D, 2008, IEEE ENG MED BIO, P2825, DOI 10.1109/IEMBS.2008.4649790
NR 44
TC 8
Z9 8
U1 4
U2 31
PU MDPI
PI BASEL
PA ST ALBAN-ANLAGE 66, CH-4052 BASEL, SWITZERLAND
EI 1424-8220
J9 SENSORS-BASEL
JI Sensors
PD NOV
PY 2020
VL 20
IS 21
AR 6146
DI 10.3390/s20216146
PG 14
WC Chemistry, Analytical; Engineering, Electrical & Electronic; Instruments
   & Instrumentation
WE Science Citation Index Expanded (SCI-EXPANDED)
SC Chemistry; Engineering; Instruments & Instrumentation
GA OR2OR
UT WOS:000589314900001
PM 33137953
OA gold, Green Published
DA 2024-04-10
ER

PT J
AU Tsai, ST
   Tseng, GF
   Kuo, CC
   Chen, TY
   Chen, SY
AF Tsai, Sheng-Tzung
   Tseng, Guo-Fang
   Kuo, Chang-Chih
   Chen, Tsung-Ying
   Chen, Shin-Yuan
TI Sevoflurane and Parkinson's Disease Subthalamic Nucleus Neuronal
   Activity and Clinical Outcome of Deep Brain Stimulation
SO ANESTHESIOLOGY
LA English
DT Article
ID GENERAL-ANESTHESIA; DEXMEDETOMIDINE; PROPOFOL; AWAKE; OSCILLATIONS;
   IMPAIRMENT; DESFLURANE; INHALATION; SIGNALS; ASLEEP
AB Background:
   General anesthetics-induced changes of electrical oscillations in the basal ganglia may render the identification of the stimulation targets difficult. The authors hypothesized that while sevoflurane anesthesia entrains coherent lower frequency oscillations, it does not affect the identification of the subthalamic nucleus and clinical outcome.
   Methods:
   A cohort of 19 patients with Parkinson's disease with comparable disability underwent placement of electrodes under either sevoflurane general anesthesia (n = 10) or local anesthesia (n = 9). Microelectrode recordings during targeting were compared for neuronal spiking characteristics and oscillatory dynamics. Clinical outcomes were compared at 5-yr follow-up.
   Results:
   Under sevoflurane anesthesia, subbeta frequency oscillations predominated (general vs. local anesthesia, mean +/- SD; delta: 13 +/- 7.3% vs. 7.8 +/- 4.8%; theta: 8.4 +/- 4.1% vs. 3.9 +/- 1.6%; alpha: 8.1 +/- 4.1% vs. 4.8 +/- 1.5%; all P < 0.001). In addition, distinct dorsolateral beta and ventromedial gamma oscillations were detected in the subthalamic nucleus solely in awake surgery (mean +/- SD; dorsal vs. ventral beta band power: 20.5 +/- 6.6% vs. 15.4 +/- 4.3%; P < 0.001). Firing properties of subthalamic neurons did not show significant difference between groups. Clinical outcomes with regard to improvement in motor and psychiatric symptoms and adverse effects were comparable for both groups. Tract numbers of microelectrode recording, active contact coordinates, and stimulation parameters were also equivalent.
   Conclusions:
   Sevoflurane general anesthesia decreased beta-frequency oscillations by inducing coherent lower frequency oscillations, comparable to the pattern seen in the scalp electroencephalogram. Nevertheless, sevoflurane-induced changes in electrical activity patterns did not reduce electrode placement accuracy and clinical effect. These observations suggest that microelectrode-guided deep brain stimulation under sevoflurane anesthesia is a feasible clinical option.
C1 [Tsai, Sheng-Tzung; Chen, Shin-Yuan] Tzu Chi Univ, Buddhist Tzu Chi Med Fdn, Hualien Tzu Chi Hosp, Dept Neurosurg, Hualien, Taiwan.
   [Chen, Tsung-Ying] Tzu Chi Univ, Buddhist Tzu Chi Med Fdn, Hualien Tzu Chi Hosp, Dept Anesthesiol, Hualien, Taiwan.
   [Tsai, Sheng-Tzung; Chen, Shin-Yuan] Tzu Chi Univ, Sch Med, Inst Med Sci, Hualien, Taiwan.
   [Tseng, Guo-Fang] Tzu Chi Univ, Sch Med, Dept Anat, Hualien, Taiwan.
   [Kuo, Chang-Chih] Tzu Chi Univ, Sch Med, Dept Physiol, Hualien, Taiwan.
   [Kuo, Chang-Chih] Tzu Chi Univ, Sch Med, Master Program Med Physiol, Hualien, Taiwan.
C3 Buddhist Tzu Chi General Hospital; Hualien Tzu Chi Hospital; Tzu Chi
   University; Tzu Chi University; Buddhist Tzu Chi General Hospital;
   Hualien Tzu Chi Hospital; Tzu Chi University; Tzu Chi University; Tzu
   Chi University; Tzu Chi University
RP Chen, SY (通讯作者)，Mail 707,Sec 3,Chung Yang Rd, Hualien 970, Taiwan.
EM william.sychen@msa.hinet.net
OI Chen, Tsung-Ying/0000-0002-2029-5550
FU Buddhist Tzu Chi Medical Foundation [TCMF-MP 108-01-03]; Ministry of
   Science and Technology, Taiwan [107-2314-B-303-002]; TzuChi University,
   Hualien, Taiwan [TCIRP 104001-05]; Hualien Tzu-Chi General Hospital,
   Hualien, Taiwan [TCRD106-32]
FX This work was funded by the Buddhist Tzu Chi Medical Foundation (TCMF-MP
   108-01-03), Ministry of Science and Technology, Taiwan
   (107-2314-B-303-002), TzuChi University, Hualien, Taiwan (TCIRP
   104001-05), and Hualien Tzu-Chi General Hospital, Hualien, Taiwan
   (TCRD106-32).
CR Abosch A, 2013, STEREOT FUNCT NEUROS, V91, P1, DOI 10.1159/000343207
   Akeju O, 2014, ANESTHESIOLOGY, V121, P990, DOI 10.1097/ALN.0000000000000436
   Brodsky MA, 2017, NEUROLOGY, V89, P1944, DOI 10.1212/WNL.0000000000004630
   Castrioto A, 2011, ARCH NEUROL-CHICAGO, V68, P1550, DOI 10.1001/archneurol.2011.182
   Charles PD, 2002, NEUROLOGY, V59, P932, DOI 10.1212/WNL.59.6.932
   Chen SY, 2011, STEREOT FUNCT NEUROS, V89, P372, DOI 10.1159/000332058
   Chen T, 2017, J NEUROSURG, V127, P360, DOI 10.3171/2016.6.JNS152946
   de Hemptinne C, 2015, NAT NEUROSCI, V18, P779, DOI 10.1038/nn.3997
   Elias WJ, 2008, MOVEMENT DISORD, V23, P1317, DOI 10.1002/mds.22080
   Fine J, 2000, NEW ENGL J MED, V342, P1708, DOI 10.1056/NEJM200006083422304
   Fluchere F, 2014, J NEUROL NEUROSUR PS, V85, P1167, DOI 10.1136/jnnp-2013-305323
   Hamel W, 2017, WORLD NEUROSURG, V99, P41, DOI 10.1016/j.wneu.2016.11.012
   Harries AM, 2012, J NEUROSURG, V116, P107, DOI 10.3171/2011.7.JNS11319
   Hertel Frank, 2006, Neurosurgery, V59, pE1138
   Ho AL, 2018, J NEUROL NEUROSUR PS, V89, P687, DOI 10.1136/jnnp-2016-314500
   Kocabicak E, 2013, J NEUROL SURG PART A, V74, P332, DOI 10.1055/s-0033-1342939
   Krishna V, 2015, EUR J NEUROSCI, V42, P2070, DOI 10.1111/ejn.13004
   Kwon WK, 2016, CLIN NEUROL NEUROSUR, V143, P27, DOI 10.1016/j.clineuro.2016.02.005
   Lee WW, 2016, PLOS ONE, V11, DOI 10.1371/journal.pone.0152619
   Lettieri C, 2012, CLIN NEUROPHYSIOL, V123, P2406, DOI 10.1016/j.clinph.2012.04.027
   Lin SH, 2008, J NEUROSURG, V109, P238, DOI 10.3171/JNS/2008/109/8/0238
   Lin SH, 2017, FRONT NEUROSCI-SWITZ, V11, DOI 10.3389/fnins.2017.00701
   Lioudyno MI, 2013, J NEUROSCI, V33, P16310, DOI 10.1523/JNEUROSCI.0344-13.2013
   MacIver MB, 2011, ANESTHESIOLOGY, V115, P254, DOI 10.1097/ALN.0b013e3182217126
   Martinez-Simon A, 2017, ANESTHESIOLOGY, V126, P1033, DOI 10.1097/ALN.0000000000001620
   Meidahl AC, 2017, MOVEMENT DISORD, V32, P810, DOI 10.1002/mds.27022
   Miocinovic S, 2015, JAMA NEUROL, V72, P1244, DOI 10.1001/jamaneurol.2015.2561
   Moll CKE, 2014, FRONT SYST NEUROSCI, V8, DOI 10.3389/fnsys.2014.00015
   Moran A, 2008, BRAIN, V131, P3395, DOI 10.1093/brain/awn270
   Myers LJ, 2003, J NEUROSCI METH, V124, P157, DOI 10.1016/S0165-0270(03)00004-9
   Neumann WJ, 2015, BRAIN, V138, P1894, DOI 10.1093/brain/awv109
   Nickalls RWD, 2003, BRIT J ANAESTH, V91, P170, DOI 10.1093/bja/aeg132
   Patel SR, 2013, NAT PROTOC, V8, P949, DOI 10.1038/nprot.2013.050
   Pogosyan A, 2010, NEUROSCIENCE, V171, P245, DOI 10.1016/j.neuroscience.2010.08.068
   Raz A, 2010, ANESTH ANALG, V111, P1285, DOI 10.1213/ANE.0b013e3181f565f2
   Ryu KH, 2018, ANESTHESIOLOGY, V128, P1092, DOI 10.1097/ALN.0000000000002158
   Sharott A, 2014, J NEUROSCI, V34, P6273, DOI 10.1523/JNEUROSCI.1803-13.2014
   Steigerwald F, 2005, NEUROSCI LETT, V386, P156, DOI 10.1016/j.neulet.2005.06.012
   Tsai ST, 2007, NEUROSURGERY, V61, P1024, DOI 10.1227/01.NEU-0000280085.60995.95
   Tsai ST, 2019, PARKINSONS DIS-US, V2019, DOI 10.1155/2019/2654204
   Tsai ST, 2015, J NEUROSURG, V123, P1394, DOI 10.3171/2014.11.JNS141208
   van Wijk BCM, 2016, CLIN NEUROPHYSIOL, V127, P2010, DOI 10.1016/j.clinph.2016.01.015
   Velly LJ, 2007, ANESTHESIOLOGY, V107, P202, DOI 10.1097/01.anes.0000270734.99298.b4
   Welter ML, 2002, BRAIN, V125, P575, DOI 10.1093/brain/awf050
   Zaidel A, 2010, BRAIN, V133, P2007, DOI 10.1093/brain/awq144
   Zibetti M, 2011, MOVEMENT DISORD, V26, P2327, DOI 10.1002/mds.23903
NR 46
TC 5
Z9 6
U1 0
U2 7
PU LIPPINCOTT WILLIAMS & WILKINS
PI PHILADELPHIA
PA TWO COMMERCE SQ, 2001 MARKET ST, PHILADELPHIA, PA 19103 USA
SN 0003-3022
EI 1528-1175
J9 ANESTHESIOLOGY
JI Anesthesiology
PD MAY
PY 2020
VL 132
IS 5
BP 1034
EP 1044
DI 10.1097/ALN.0000000000003177
PG 11
WC Anesthesiology
WE Science Citation Index Expanded (SCI-EXPANDED)
SC Anesthesiology
GA LH1VU
UT WOS:000528577700013
PM 32044799
OA Bronze
DA 2024-04-10
ER

PT J
AU Guo, Y
   Liu, FT
   Hou, XH
   Li, JQ
   Cao, XP
   Tan, L
   Wang, J
   Yu, JT
AF Guo, Yu
   Liu, Feng-Tao
   Hou, Xiao-He
   Li, Jie-Qiong
   Cao, Xi-Peng
   Tan, Lan
   Wang, Jian
   Yu, Jin-Tai
TI Predictors of cognitive impairment in Parkinson's disease: a systematic
   review and meta-analysis of prospective cohort studies
SO JOURNAL OF NEUROLOGY
LA English
DT Review
DE Parkinson's disease; Cognitive impairment; Predictors; Meta-analysis
ID APOLIPOPROTEIN-E GENOTYPE; CORTICAL LEWY BODIES; DEMENTIA; BIOMARKERS;
   DECLINE; RISK; QUALITY; BIAS; TAU
AB Introduction Cognitive impairment is a debilitating manifestation in Parkinson's disease (PD). We sought to investigate predictors of PD-CI (PD with cognitive impairment). Methods We systematically searched PubMed and Cochrane Library for prospective cohort studies and pooled estimates via random-effects models. Primary analyses for all types of cognitive impairments and subgroup analyses by separate outcomes were conducted. Results A total of 28,009 studies were identified, of which 57 studies with 31 factors were included in the meta-analysis. In the primary analysis, 13 factors were associated with PD-CI, comprising advanced age [relative risk (RR) = 1.07, 95% confidence interval (CI) = 1.03-1.12], age at onset (RR = 4.43, 95% CI = 1.87-10.54), postural-instability-gait disorder (RR = 3.76, 95% CI = 1.36-10.40), higher Hoehn and Yahr stage (RR = 1.83, 95% CI = 1.35-2.47), higher UPDRS III score (RR = 1.04, 95% CI = 1.01-1.08), rapid eye movement sleep behavior disorder (RR = 3.72, 95% CI = 1.20-11.54), hallucinations (RR = 3.09, 95% CI = 1.61-5.93), orthostatic hypotension (RR = 2.98, 95% CI = 1.41-6.28), anxiety (RR = 2.59, 95% CI = 1.18-5.68),APOE epsilon 2 (RR = 6.47, 95% CI = 1.29-32.53),APOE epsilon 4 (RR = 3.04, 95% CI = 1.88-4.91), electroencephalogram theta power > median (RR = 2.93, 95% CI = 1.61-5.33), and alpha power < median (RR = 1.77, 95% CI = 1.07-2.92). In the subgroup analysis,MAPTH1/H1 genotype increased the risk of dementia in PD. Sixty-four studies were included in the systematic review, of which 12 factors were additionally correlated with PD-CI using single studies. Conclusions Advanced age, genetic variation inAPOEandMAPT, gait disturbance, motor assessments, non-motor symptoms, and electroencephalogram may be promising predictors for PD-CI.
C1 [Guo, Yu; Hou, Xiao-He; Li, Jie-Qiong; Cao, Xi-Peng; Tan, Lan] Qingdao Univ, Qingdao Municipal Hosp, Dept Neurol, Qingdao 266071, Peoples R China.
   [Liu, Feng-Tao; Wang, Jian; Yu, Jin-Tai] Fudan Univ, Shanghai Med Coll, Huashan Hosp, Dept Neurol, 12th Wulumuqi Zhong Rd, Shanghai 200040, Peoples R China.
   [Liu, Feng-Tao; Wang, Jian; Yu, Jin-Tai] Fudan Univ, Shanghai Med Coll, Huashan Hosp, Inst Neurol,WHO Collaborating Ctr Res & Training, 12th Wulumuqi Zhong Rd, Shanghai 200040, Peoples R China.
C3 Qingdao Municipal Hospital; Qingdao University; Fudan University; Fudan
   University
RP Tan, L (通讯作者)，Qingdao Univ, Qingdao Municipal Hosp, Dept Neurol, Qingdao 266071, Peoples R China.; Wang, J; Yu, JT (通讯作者)，Fudan Univ, Shanghai Med Coll, Huashan Hosp, Dept Neurol, 12th Wulumuqi Zhong Rd, Shanghai 200040, Peoples R China.; Wang, J; Yu, JT (通讯作者)，Fudan Univ, Shanghai Med Coll, Huashan Hosp, Inst Neurol,WHO Collaborating Ctr Res & Training, 12th Wulumuqi Zhong Rd, Shanghai 200040, Peoples R China.
EM dr.tanlan@163.com; wangjian336@hotmail.com; jintai_yu@fudan.edu.cn
RI liu, xinyu/IWD-6630-2023; Yu, Jin-Tai/HDL-7766-2022; Li,
   jie/GXG-4583-2022; Hou, Xiao-He/AAE-3518-2019; Liu,
   Feng-Tao/HSI-1573-2023
OI Liu, Feng-Tao/0000-0001-7688-1631; Yu, Jin-Tai/0000-0002-7686-0547
FU National Key R&D Program of China [2018YFC1314700]; Shanghai Municipal
   Science and Technology Major Project [2018SHZDZX01]; ZHANGJIANG LAB;
   State Key Laboratory of Neurobiology and Frontiers Center for Brain
   Science of Ministry of Education, Fudan University; Tianqiao and Chrissy
   Chen Institute
FX This study was supported by Grants from the National Key R&D Program of
   China (2018YFC1314700), Shanghai Municipal Science and Technology Major
   Project (No. 2018SHZDZX01) and ZHANGJIANG LAB, Tianqiao and Chrissy Chen
   Institute, and the State Key Laboratory of Neurobiology and Frontiers
   Center for Brain Science of Ministry of Education, Fudan University.
CR Aarsland D, 2001, NEUROLOGY, V56, P730, DOI 10.1212/WNL.56.6.730
   Aarsland D, 2017, NAT REV NEUROL, V13, P217, DOI 10.1038/nrneurol.2017.27
   Burn DJ, 2006, J NEUROL NEUROSUR PS, V77, P585, DOI 10.1136/jnnp.2005.081711
   Duncan GW, 2013, MOVEMENT DISORD, V28, P425, DOI 10.1002/mds.25352
   Duval S, 2000, BIOMETRICS, V56, P455, DOI 10.1111/j.0006-341X.2000.00455.x
   Egger M, 1997, BMJ-BRIT MED J, V315, P629, DOI 10.1136/bmj.315.7109.629
   Emre M, 2004, NEW ENGL J MED, V351, P2509, DOI 10.1056/NEJMoa041470
   Farrer LA, 1997, JAMA-J AM MED ASSOC, V278, P1349, DOI 10.1001/jama.278.16.1349
   Goldman JG, 2018, MOVEMENT DISORD, V33, P503, DOI 10.1002/mds.27323
   Hely MA, 2008, MOVEMENT DISORD, V23, P837, DOI 10.1002/mds.21956
   Higgins JPT, 2003, BMJ-BRIT MED J, V327, P557, DOI 10.1136/bmj.327.7414.557
   Higgins JPT, 2002, STAT MED, V21, P1539, DOI 10.1002/sim.1186
   Hurtig HI, 2000, NEUROLOGY, V54, P1916, DOI 10.1212/WNL.54.10.1916
   Ito K, 2002, BRAIN, V125, P1358, DOI 10.1093/brain/awf134
   Lin CH, 2015, PARKINSONISM RELAT D, V21, P431, DOI 10.1016/j.parkreldis.2015.02.010
   Liu GQ, 2017, LANCET NEUROL, V16, P620, DOI 10.1016/S1474-4422(17)30122-9
   Mattila PM, 2000, ACTA NEUROPATHOL, V100, P285, DOI 10.1007/s004019900168
   McInnes MDF, 2018, JAMA-J AM MED ASSOC, V319, P388, DOI 10.1001/jama.2017.19163
   McKeith I, 2004, LANCET NEUROL, V3, P19, DOI 10.1016/S1474-4422(03)00619-7
   Mollenhauer B, 2014, MOVEMENT DISORD, V29, P622, DOI 10.1002/mds.25846
   Ray NJ, 2018, BRAIN, V141, P165, DOI 10.1093/brain/awx310
   Schapira AHV, 2017, NAT REV NEUROSCI, V18, P435, DOI 10.1038/nrn.2017.62
   Schrag A, 2000, J NEUROL NEUROSUR PS, V69, P308, DOI 10.1136/jnnp.69.3.308
   Schrag A, 2017, LANCET NEUROL, V16, P66, DOI 10.1016/S1474-4422(16)30328-3
   Schulz J, 2018, BRAIN, V141, P1501, DOI 10.1093/brain/awy072
   Stang A, 2010, EUR J EPIDEMIOL, V25, P603, DOI 10.1007/s10654-010-9491-z
   Stroup DF, 2000, JAMA-J AM MED ASSOC, V283, P2008, DOI 10.1001/jama.283.15.2008
   Svenningsson P, 2012, LANCET NEUROL, V11, P697, DOI 10.1016/S1474-4422(12)70152-7
   Tapiola T, 2009, ARCH NEUROL-CHICAGO, V66, P382, DOI 10.1001/archneurol.2008.596
   Vossius C, 2011, MOVEMENT DISORD, V26, P1541, DOI 10.1002/mds.23661
   Weintraub D, 2012, BRAIN, V135, P170, DOI 10.1093/brain/awr277
   Williams-Gray CH, 2009, J NEUROL, V256, P493, DOI 10.1007/s00415-009-0119-8
   Winer JR, 2018, JAMA NEUROL, V75, P227, DOI 10.1001/jamaneurol.2017.3713
   Zhu KD, 2013, MOVEMENT DISORD, V28, P755, DOI 10.1002/mds.25389
NR 34
TC 30
Z9 31
U1 3
U2 17
PU SPRINGER HEIDELBERG
PI HEIDELBERG
PA TIERGARTENSTRASSE 17, D-69121 HEIDELBERG, GERMANY
SN 0340-5354
EI 1432-1459
J9 J NEUROL
JI J. Neurol.
PD AUG
PY 2021
VL 268
IS 8
BP 2713
EP 2722
DI 10.1007/s00415-020-09757-9
EA MAR 2020
PG 10
WC Clinical Neurology
WE Science Citation Index Expanded (SCI-EXPANDED)
SC Neurosciences & Neurology
GA TL1YQ
UT WOS:000562580200001
PM 32162063
DA 2024-04-10
ER

PT J
AU Lanza, G
   Aricò, D
   Lanuzza, B
   Cosentino, FII
   Tripodi, M
   Giardina, F
   Bella, R
   Puligheddu, M
   Pennisi, G
   Ferri, R
   Pennisi, M
AF Lanza, Giuseppe
   Arico, Debora
   Lanuzza, Bartolo
   Cosentino, Filomena Irene Ilaria
   Tripodi, Mariangela
   Giardina, Floriana
   Bella, Rita
   Puligheddu, Monica
   Pennisi, Giovanni
   Ferri, Raffaele
   Pennisi, Manuela
TI Facilitatory/inhibitory intracortical imbalance in REM sleep behavior
   disorder: early electrophysiological marker of neurodegeneration?
SO SLEEP
LA English
DT Article
DE biomarkers; clinical neurophysiology; neurotransmitters; REM sleep
   behavior disorder; sleep and neurodegenerative disorders; transcranial
   magnetic stimulation
ID TRANSCRANIAL MAGNETIC STIMULATION; MOTOR CORTEX EXCITABILITY; MILD
   COGNITIVE IMPAIRMENT; CORTICAL AFFERENT INHIBITION; MUSCLE EMG
   AMPLITUDE; PARKINSONS-DISEASE; PARADOXICAL SLEEP; APNEA SYNDROME;
   ELECTROENCEPHALOGRAM; FACILITATION
AB Study Objectives: Previous studies found an early impairment of the short-interval intracortical inhibition (SICI) and intracortical facilitation (ICF) to transcranial magnetic stimulation (TMS) in Parkinson's disease. However, very little is known on the TMS correlates of rapid eye movement (REM) sleep behavior disorder (RBD), which can precede the onset of a a-synucleinopathy.
   Methods: The following TMS measures were obtained from 14 de novo patients with isolated RBD and 14 age-matched healthy controls: resting motor threshold, cortical silent period, latency and amplitude of the motor evoked potentials, SICI, and ICF. A cognitive screening and a quantification of subjective sleepiness (Epworth Sleepiness Scale [ESS]) and depressive symptoms were also performed.
   Results: Neurological examination, global cognitive functioning, and mood status were normal in all participants. ESS score was higher in patients, although not suggestive of diurnal sleepiness. Compared to controls, patients exhibited a significant decrease of ICF (median 0.8, range 0.5-1.4 vs. 1.9, range 1.4-2.3; p < 0.01) and a clear trend, though not significant, towards a reduction of SICI (median 0.55, range 0.1-1.4 vs. 0.25, range 0.1-0.3), with a large effect size (Cohen's d: -0.848). REM Sleep Atonia Index significantly correlated with SICI.
   Conclusions: In still asymptomatic patients for a parkinsonian syndrome or neurodegenerative disorder, changes of ICF and, to a lesser extent, SICI (which are largely mediated by glutamatergic and GABAergic transmission, respectively) might precede the onset of a future neurodegeneration. SICI was correlated with the muscle tone alteration, possibly supporting the proposed RBD model of retrograde influence on the cortex from the brainstem.
C1 [Lanza, Giuseppe; Pennisi, Giovanni] Univ Catania, Dept Surg & Med Surg Specialties, Via Santa Sofia 78, I-95125 Catania, Italy.
   [Lanza, Giuseppe; Arico, Debora; Lanuzza, Bartolo; Cosentino, Filomena Irene Ilaria; Tripodi, Mariangela; Giardina, Floriana; Ferri, Raffaele] Oasi Res Inst IRCCS, Sleep Res Ctr, Dept Neurol IC, Troina, Italy.
   [Bella, Rita] Univ Catania, Dept Med & Surg Sci & Adv Technol, Catania, Italy.
   [Puligheddu, Monica] Univ Cagliari, Sleep Disorder Res Ctr, Dept Med Sci & Publ Hlth, Cagliari, Italy.
   [Pennisi, Manuela] Univ Catania, Dept Biomed & Biotechnol Sci, Catania, Italy.
C3 University of Catania; University of Catania; University of Cagliari;
   University of Catania
RP Lanza, G (通讯作者)，Univ Catania, Dept Surg & Med Surg Specialties, Via Santa Sofia 78, I-95125 Catania, Italy.
EM glanza@oasi.en.it
RI Tripodi, Mariangela/E-5373-2017; Lanuzza, Bartolo/D-3351-2017; Ferri,
   Raffaele/B-5439-2013; Lanza, Giuseppe/R-3065-2017; Aricò,
   Debora/C-9910-2017; Cosentino, Filomena Irene Ilaria/C-9873-2017
OI Tripodi, Mariangela/0000-0002-5703-299X; Lanuzza,
   Bartolo/0000-0001-8404-1480; Ferri, Raffaele/0000-0001-6937-3065; Lanza,
   Giuseppe/0000-0002-5659-662X; Aricò, Debora/0000-0001-9246-1979;
   Cosentino, Filomena Irene Ilaria/0000-0003-1296-9321; PULIGHEDDU, MONICA
   MARIA FRANCESCA/0000-0002-6837-6608
FU Italian Ministry of Health "Ricerca Corrente" [2751587]
FX This was not an industry-supported study. This work was performed at the
   Oasi Research Institute - IRCCS, Troina, Italy. This study (G.L., B.L.,
   D.A., and R.F.) was partially supported by a grant of the Italian
   Ministry of Health "Ricerca Corrente" (RC n. 2751587).
CR American Academy of Sleep Medicine, 2014, INT CLASSIFICATION S
   [Anonymous], 2018, Nat Rev Dis Primers, V4, P20, DOI 10.1038/s41572-018-0020-9
   Arnulf I, 2000, NEUROLOGY, V55, P281, DOI 10.1212/WNL.55.2.281
   Aston-Jones G, 1999, BIOL PSYCHIAT, V46, P1309, DOI 10.1016/S0006-3223(99)00140-7
   Bang YR, 2017, NEUROSCI LETT, V637, P64, DOI 10.1016/j.neulet.2016.11.052
   Bares M, 2003, EUR J NEUROL, V10, P385, DOI 10.1046/j.1468-1331.2003.00610.x
   Bella R, 2016, BRAIN STIMUL, V9, P225, DOI 10.1016/j.brs.2015.09.013
   Bella R, 2015, PLOS ONE, V10, DOI 10.1371/journal.pone.0129218
   Bella R, 2011, INT J PSYCHOPHYSIOL, V82, P248, DOI 10.1016/j.ijpsycho.2011.09.006
   Berardelli A, 2008, BRAIN STIMUL, V1, P183, DOI 10.1016/j.brs.2008.06.005
   BERRIDGE CW, 1993, NEUROSCIENCE, V55, P381, DOI 10.1016/0306-4522(93)90507-C
   Blumberg MS, 2016, SLEEP MED REV, V30, P34, DOI 10.1016/j.smrv.2015.12.002
   Boeve BF, 1998, NEUROLOGY, V51, P363, DOI 10.1212/WNL.51.2.363
   Boeve BF, 2001, MOVEMENT DISORD, V16, P622, DOI 10.1002/mds.1120
   Boissard R, 2002, EUR J NEUROSCI, V16, P1959, DOI 10.1046/j.1460-9568.2002.02257.x
   Bordet R, 2017, BMC MED, V15, DOI 10.1186/s12916-017-0869-6
   Brazète JR, 2016, NEUROBIOL AGING, V37, P74, DOI 10.1016/j.neurobiolaging.2015.10.007
   Brazète JR, 2013, SLEEP MED, V14, P1059, DOI 10.1016/j.sleep.2013.06.013
   Cantone M, 2017, ASN NEURO, V9, DOI 10.1177/1759091417711512
   Chen R, 2008, CLIN NEUROPHYSIOL, V119, P504, DOI 10.1016/j.clinph.2007.10.014
   Cipolli C, 2017, SLEEP MED REV, V35, P8, DOI 10.1016/j.smrv.2016.07.005
   Cohen J., 1988, Statistical power analysis for the behavioral sciences, V2nd ed.
   Comella CL, 1998, NEUROLOGY, V51, P526, DOI 10.1212/WNL.51.2.526
   Dauvilliers Y, 2007, SLEEP, V30, P844, DOI 10.1093/sleep/30.7.844
   Di Lazzaro V, 2007, CLIN NEUROPHYSIOL, V118, P2207, DOI 10.1016/j.clinph.2007.07.005
   Di Lazzaro V, 1998, EXP BRAIN RES, V119, P265
   Di Lazzaro V, 2006, J NEUROPHYSIOL, V96, P1765, DOI 10.1152/jn.00360.2006
   Di Lazzaro V, 2003, J PHYSIOL-LONDON, V547, P485, DOI 10.1113/jphysiol.2002.030486
   Di Lazzaro V, 2018, NEUROSCIENTIST, V24, P246, DOI 10.1177/1073858417717660
   Di Lazzaro V, 2008, BRAIN STIMUL, V1, P345, DOI 10.1016/j.brs.2008.07.004
   Dugger BN, 2012, NEUROPATH APPL NEURO, V38, P142, DOI 10.1111/j.1365-2990.2011.01203.x
   Fahn S., 1987, Recent developments in Parkinson's disease, P153, DOI DOI 10.2490/JJRMC.47.791
   Fantini ML, 2003, ANN NEUROL, V53, P774, DOI 10.1002/ana.10547
   Faro A., 2010, IFMBE proceedings, P200, DOI [10.1007/978-3-642-13039-7_50, DOI 10.1007/978-3-642-13039-7_50]
   Fernández-Lago H, 2017, AM J PHYS MED REHAB, V96, P801, DOI 10.1097/PHM.0000000000000751
   Ferri R, 2008, SLEEP, V31, P1409
   Ferri R, 2008, J SLEEP RES, V17, P89, DOI 10.1111/j.1365-2869.2008.00631.x
   Ferri R, 2017, SLEEP, V40, DOI 10.1093/sleep/zsx080
   Ferri R, 2013, SLEEP MED, V14, P399, DOI 10.1016/j.sleep.2013.01.007
   Ferri R, 2013, SLEEP MED, V14, P24, DOI 10.1016/j.sleep.2012.09.009
   Ferri R, 2010, SLEEP MED, V11, P947, DOI 10.1016/j.sleep.2010.06.003
   FOLSTEIN MF, 1975, J PSYCHIAT RES, V12, P189, DOI 10.1016/0022-3956(75)90026-6
   Gagnon JF, 2002, NEUROLOGY, V59, P585, DOI 10.1212/WNL.59.4.585
   Garcia SV, 2018, NAT COMMUN, V9, DOI 10.1038/s41467-017-02761-0
   Garcia SV, 2017, BRAIN, V140, P414, DOI 10.1093/brain/aww310
   Gugger JJ, 2007, ANN PHARMACOTHER, V41, P1833, DOI 10.1345/aph.1H587
   Guner D, 2017, CLIN EEG NEUROSCI, V48, P348, DOI 10.1177/1550059416662412
   Hanajima R, 1998, J PHYSIOL-LONDON, V509, P607, DOI 10.1111/j.1469-7793.1998.607bn.x
   He XT, 2017, INT J NEUROSCI, V127, P66, DOI 10.3109/00207454.2016.1143823
   HENDRICKS JC, 1982, BRAIN RES, V239, P81, DOI 10.1016/0006-8993(82)90835-6
   Iranzo A, 2005, NEUROLOGY, V65, P247, DOI 10.1212/01.wnl.0000168864.97813.e0
   Iranzo A, 2006, LANCET NEUROL, V5, P572, DOI 10.1016/S1474-4422(06)70476-8
   Iranzo A, 2010, SLEEP MED, V11, P534, DOI 10.1016/j.sleep.2010.03.006
   Kacar A, 2013, CLIN NEUROPHYSIOL, V124, P697, DOI 10.1016/j.clinph.2012.09.016
   Kleiner S, 1996, ARCH ITAL BIOL, V134, P153
   Kobayashi M, 2003, LANCET NEUROL, V2, P145, DOI 10.1016/S1474-4422(03)00321-1
   Kobayashi M, 2016, CLIN NEUROPHYSIOL, V127, P2031, DOI 10.1016/j.clinph.2016.01.022
   Kohyama J, 2000, BRAIN DEV-JPN, V22, pS136
   Kotagal V, 2012, ANN NEUROL, V71, P560, DOI 10.1002/ana.22691
   KUJIRAI T, 1993, J PHYSIOL-LONDON, V471, P501, DOI 10.1113/jphysiol.1993.sp019912
   Lanza G, 2019, ADV PHARMACOL, V84, P101, DOI 10.1016/bs.apha.2018.12.002
   Lanza G, 2018, THER ADV NEUROL DISO, V11, DOI [10.1177/1756285618759973, 10.1177/1756286418759973]
   Lanza G, 2018, INT J MOL SCI, V19, DOI 10.3390/ijms19082243
   Lanza G, 2018, SLEEP MED, V46, P1, DOI 10.1016/j.sleep.2018.02.008
   Lanza G, 2017, BEHAV NEUROL, V2017, DOI 10.1155/2017/1421326
   Lanza G, 2017, SLEEP MED, V31, P49, DOI 10.1016/j.sleep.2016.05.010
   Lanza G, 2015, SLEEP MED REV, V19, P39, DOI 10.1016/j.smrv.2014.04.001
   Lanza G, 2015, SLEEP MED, V16, P138, DOI 10.1016/j.sleep.2014.08.016
   Lanza G, 2013, BIOMED RES INT, V2013, DOI 10.1155/2013/351680
   LAPIERRE O, 1992, NEUROLOGY, V42, P1371, DOI 10.1212/WNL.42.7.1371
   Lefaucheur JP, 2005, CLIN NEUROPHYSIOL, V116, P244, DOI 10.1016/j.clinph.2004.11.017
   Leon-Sarmiento FE, 2013, ARCH MED RES, V44, P221, DOI 10.1016/j.arcmed.2013.03.003
   Luppi PH, 2006, J PHYSIOL-PARIS, V100, P271, DOI 10.1016/j.jphysparis.2007.05.006
   Mahowald MW, 2018, NEUROLOGY, V91, P435, DOI 10.1212/WNL.0000000000006129
   Massicotte-Marquez J, 2005, ANN NEUROL, V57, P277, DOI 10.1002/ana.20373
   Müller MLTM, 2013, CURR NEUROL NEUROSCI, V13, DOI 10.1007/s11910-013-0377-9
   Nardone R, 2017, J NEURAL TRANSM, V124, P1417, DOI 10.1007/s00702-017-1775-y
   Nardone R, 2013, J NEURAL TRANSM, V120, P413, DOI 10.1007/s00702-012-0888-6
   Nardone R, 2012, SLEEP MED, V13, P919, DOI 10.1016/j.sleep.2012.03.009
   OLDFIELD RC, 1971, NEUROPSYCHOLOGIA, V9, P97, DOI 10.1016/0028-3932(71)90067-4
   Paulus W, 2008, BRAIN STIMUL, V1, P151, DOI 10.1016/j.brs.2008.06.002
   Peever J, 2014, TRENDS NEUROSCI, V37, P279, DOI 10.1016/j.tins.2014.02.009
   Pennisi G, 2015, CLIN NEUROPHYSIOL, V126, P851, DOI 10.1016/j.clinph.2014.09.001
   Pennisi G, 2014, PLOS ONE, V9, DOI 10.1371/journal.pone.0102790
   Pennisi M, 2017, FRONT NEUROSCI-SWITZ, V11, DOI 10.3389/fnins.2017.00498
   Pennisi M, 2017, PLOS ONE, V12, DOI 10.1371/journal.pone.0177560
   Pereira JB, 2019, NPJ PARKINSON DIS, V5, DOI 10.1038/s41531-019-0079-3
   Perez-Lloret S, 2016, EXPERT OPIN PHARMACO, V17, P2405, DOI 10.1080/14656566.2016.1254189
   Postuma RB, 2009, NEUROLOGY, V72, P1296, DOI 10.1212/01.wnl.0000340980.19702.6e
   Puligheddu M, 2019, SLEEP, V42, DOI 10.1093/sleep/zsz128
   Rossini PM, 2015, CLIN NEUROPHYSIOL, V126, P1071, DOI 10.1016/j.clinph.2015.02.001
   Sasai T, 2013, SLEEP, V36, P1893, DOI 10.5665/sleep.3224
   Schenck CH, 1996, NEUROLOGY, V46, P388, DOI 10.1212/WNL.46.2.388
   SCHENCK CH, 1986, SLEEP, V9, P293, DOI 10.1093/sleep/9.2.293
   SHEIKH J I, 1986, Clinical Gerontologist, V5, P165
   Turner RS, 2000, NEUROLOGY, V55, P1730, DOI 10.1212/WNL.55.11.1730
   UCHIYAMA M, 1995, NEUROLOGY, V45, P709, DOI 10.1212/WNL.45.4.709
   Vacherot F, 2010, MOVEMENT DISORD, V25, P2747, DOI 10.1002/mds.23378
   Vignatelli L, 2003, NEUROL SCI, V23, P295, DOI 10.1007/s100720300004
   Wu FS, 1999, NEUROSCI LETT, V260, P177, DOI 10.1016/S0304-3940(98)00983-5
   Rodriguez GJZ, 2018, ECANCERMEDICALSCIENC, V12, DOI 10.3332/ecancer.2018.815
   Ziemann U, 1996, J PHYSIOL-LONDON, V496, P873, DOI 10.1113/jphysiol.1996.sp021734
   Ziemann U, 1996, ANN NEUROL, V40, P367, DOI 10.1002/ana.410400306
   Ziemann U, 2004, CLIN NEUROPHYSIOL, V115, P1717, DOI 10.1016/j.clinph.2004.03.006
   Ziemann U, 2015, CLIN NEUROPHYSIOL, V126, P1847, DOI 10.1016/j.clinph.2014.08.028
NR 105
TC 32
Z9 33
U1 0
U2 10
PU OXFORD UNIV PRESS INC
PI CARY
PA JOURNALS DEPT, 2001 EVANS RD, CARY, NC 27513 USA
SN 0161-8105
EI 1550-9109
J9 SLEEP
JI Sleep
PD MAR
PY 2020
VL 43
IS 3
AR zsz242
DI 10.1093/sleep/zsz242
PG 10
WC Clinical Neurology; Neurosciences
WE Science Citation Index Expanded (SCI-EXPANDED)
SC Neurosciences & Neurology
GA MJ8GG
UT WOS:000548325900013
PM 31599326
OA Green Published, Bronze
DA 2024-04-10
ER

PT J
AU Kato, K
   Vogt, T
   Kanosue, K
AF Kato, Kouki
   Vogt, Tobias
   Kanosue, Kazuyuki
TI Brain Activity Underlying Muscle Relaxation
SO FRONTIERS IN PHYSIOLOGY
LA English
DT Review
DE inhibition; electromyogram; electroencephalogram; coordination;
   motor-evoked potential
ID TRANSCRANIAL MAGNETIC STIMULATION; NEURONAL MOTOR BEHAVIOR; EXCITABILITY
   CHANGES; CORTICOSPINAL EXCITABILITY; VOLUNTARY CONTRACTION; CORTICAL
   POTENTIALS; TEMPORAL REDUCTION; FOREARM MUSCLES; REACTION-TIME;
   INHIBITION
AB Fine motor control of not only muscle contraction but also muscle relaxation is required for appropriate movements in both daily life and sports. Movement disorders such as Parkinson's disease and dystonia are often characterized by deficits of muscle relaxation. Neuroimaging and neurophysiological studies suggest that muscle relaxation is an active process requiring cortical activation, and not just the cessation of contraction. In this article, we review the neural mechanisms of muscle relaxation, primarily utilizing research involving transcranial magnetic stimulation (TMS). Several studies utilizing single-pulse TMS have demonstrated that, during the relaxation phase of a muscle, the excitability of the corticospinal tract controlling that particular muscle is more suppressed than in the resting condition. Other studies, utilizing paired-pulse TMS, have shown that the intracortical inhibition is activated just before muscle relaxation. Moreover, muscle relaxation of one body part suppresses cortical activities controlling other body parts in different limbs. Therefore, the cortical activity might not only be a trigger for muscle relaxation of the target muscles but could also bring about an inhibitory effect on other muscles. This spread of inhibition can hinder the appropriate contraction of muscles involved in multi-limb movements such as those used in sports and the play of musical instruments. This may also be the reason why muscle relaxation is so difficult for beginners, infants, elderly, and the cognitively impaired.
C1 [Kato, Kouki] Nanzan Univ, Phys Educ Ctr, Nagoya, Aichi, Japan.
   [Kato, Kouki; Kanosue, Kazuyuki] Waseda Univ, Fac Sport Sci, Tokorozawa, Saitama, Japan.
   [Vogt, Tobias] German Sport Univ Cologne, Inst Profess Sport Educ & Sport Qualificat, Cologne, Germany.
C3 Waseda University; German Sport University Cologne
RP Kato, K (通讯作者)，Nanzan Univ, Phys Educ Ctr, Nagoya, Aichi, Japan.; Kato, K (通讯作者)，Waseda Univ, Fac Sport Sci, Tokorozawa, Saitama, Japan.
EM kouki0104@gmail.com
OI Kato, Kouki/0000-0002-4922-3120
FU JSPS KAKENHI from Ministry of Education, Culture, Sports, Science and
   Technology of Japan [18K17866]; German Academic Exchange Service (DAAD)
   [57320531]; Grants-in-Aid for Scientific Research [18K17866] Funding
   Source: KAKEN
FX This work was supported by JSPS KAKENHI Grant Number 18K17866 from
   Ministry of Education, Culture, Sports, Science and Technology of Japan.
   And an international grant of the German Academic Exchange Service
   (DAAD, project no. 57320531).
CR Altenmüller E, 2012, ANN NY ACAD SCI, V1252, P259, DOI 10.1111/j.1749-6632.2012.06456.x
   Aron AR, 2007, J NEUROSCI, V27, P3743, DOI 10.1523/JNEUROSCI.0519-07.2007
   Aron AR, 2006, J NEUROSCI, V26, P2424, DOI 10.1523/JNEUROSCI.4682-05.2006
   Badry R, 2009, CLIN NEUROPHYSIOL, V120, P1717, DOI 10.1016/j.clinph.2009.06.027
   Baldissera F, 2002, J PHYSIOL-LONDON, V539, P903, DOI 10.1113/jphysiol.2001.013282
   Baldissera F, 1998, EXP BRAIN RES, V118, P427, DOI 10.1007/s002210050297
   Begum T, 2005, NEUROSCI RES, V53, P428, DOI 10.1016/j.neures.2005.09.002
   Berardelli A, 1996, BRAIN, V119, P661, DOI 10.1093/brain/119.2.661
   Borroni P, 2004, BRAIN RES, V1022, P117, DOI 10.1016/j.brainres.2004.07.003
   Bradnam LV, 2015, FRONT HUM NEUROSCI, V9, DOI 10.3389/fnhum.2015.00286
   Brighina F, 2009, EXP BRAIN RES, V192, P651, DOI 10.1007/s00221-008-1572-9
   Buccolieri A, 2004, J PHYSIOL-LONDON, V558, P685, DOI 10.1113/jphysiol.2004.064774
   Buccolieri A, 2004, MOVEMENT DISORD, V19, P681, DOI 10.1002/mds.10711
   Cantone M, 2017, ASN NEURO, V9, DOI 10.1177/1759091417711512
   Chen R, 1997, NEUROLOGY, V49, P1054, DOI 10.1212/WNL.49.4.1054
   Conti AM, 2008, MOVEMENT DISORD, V23, P1398, DOI 10.1002/mds.21976
   Cruz EG, 2005, BRAIN, V128, P1112, DOI 10.1093/brain/awh432
   Currà A, 2004, MOVEMENT DISORD, V19, P1351, DOI 10.1002/mds.20190
   Fahn S, 1988, Adv Neurol, V50, P1
   Fujii S, 2009, NEUROSCI LETT, V459, P69, DOI 10.1016/j.neulet.2009.04.055
   Grasso M, 1996, MOVEMENT DISORD, V11, P411, DOI 10.1002/mds.870110410
   GRAY CS, 1990, AGE AGEING, V19, P179, DOI 10.1093/ageing/19.3.179
   Harper P S, 2002, Neuromuscul Disord, V12, P596, DOI 10.1016/S0960-8966(02)00020-2
   Hoshiyama M, 1997, ELECTROMYOGR MOTOR C, V105, P255, DOI 10.1016/S0924-980X(97)00019-2
   Jankovic J, 2008, MOVEMENT DISORD, V23, P1957, DOI 10.1002/mds.22255
   JORDAN N, 1992, J NEUROL NEUROSUR PS, V55, P658, DOI 10.1136/jnnp.55.8.658
   Kamper DG, 2001, MUSCLE NERVE, V24, P673, DOI 10.1002/mus.1054
   Kato K, 2016, FRONT HUM NEUROSCI, V10, DOI [10.3389/fnhum.2016.00131, 10.3389/fnhum.2016.00218]
   Kato K, 2018, NEUROSCI LETT, V668, P67, DOI 10.1016/j.neulet.2018.01.001
   Kato K, 2017, PLOS ONE, V12, DOI 10.1371/journal.pone.0185547
   Kato K, 2015, PHYSIOL REP, V3, DOI 10.14814/phy2.12620
   Kato K, 2016, NEUROSCI LETT, V633, P252, DOI 10.1016/j.neulet.2016.09.019
   Kato K, 2015, NEUROSCI RES, V92, P39, DOI 10.1016/j.neures.2014.10.013
   Kato K, 2014, EXP BRAIN RES, V232, P181, DOI 10.1007/s00221-013-3730-y
   KELSO JAS, 1979, SCIENCE, V203, P1029, DOI 10.1126/science.424729
   Khoshbakht R, 2014, J CLIN NEUROSCI, V21, P1123, DOI 10.1016/j.jocn.2013.09.016
   KUJIRAI T, 1993, J PHYSIOL-LONDON, V471, P501, DOI 10.1113/jphysiol.1993.sp019912
   Lanza G, 2017, BEHAV NEUROL, V2017, DOI 10.1155/2017/1421326
   Lay BS, 2002, HUM MOVEMENT SCI, V21, P807, DOI 10.1016/S0167-9457(02)00166-5
   LELLI S, 1991, NEUROLOGY, V41, P553, DOI 10.1212/WNL.41.4.553
   Leocani L, 2000, BRAIN, V123, P1161, DOI 10.1093/brain/123.6.1161
   Liepert J, 2001, CLIN NEUROPHYSIOL, V112, P917, DOI 10.1016/S1388-2457(01)00521-1
   Lorenzano C, 2000, NEUROLOGY, V55, P1789, DOI 10.1212/WNL.55.12.1789
   Lozeron P, 2016, FRONT NEURAL CIRCUIT, V10, DOI 10.3389/fneir.2016.00090
   Mitsuoka T, 2003, CLIN NEUROPHYSIOL, V114, P99, DOI 10.1016/S1388-2457(02)00325-5
   Mochizuki H, 2001, CLIN NEUROPHYSIOL, V112, P793, DOI 10.1016/S1388-2457(01)00512-0
   Mohammadi B, 2012, HUM BRAIN MAPP, V33, P840, DOI 10.1002/hbm.21250
   Moscatelli F, 2016, PLOS ONE, V11, DOI 10.1371/journal.pone.0159846
   Motawar B, 2012, EXP BRAIN RES, V221, P299, DOI 10.1007/s00221-012-3173-x
   Muraoka T., 2016, The Journal of Physical Fitness and Sports Medicine, V5, P349, DOI [10.1037/a0027853, DOI 10.7600/JPFSM.5.349, 10.7600/jpfsm.5.349]
   Nakagawa K, 2015, PHYSIOL REP, V3, DOI 10.14814/phy2.12301
   Nakata H, 2006, CLIN NEUROPHYSIOL, V117, P1669, DOI 10.1016/j.clinph.2006.03.032
   NAKAYAMA H, 1994, STROKE, V25, P808, DOI 10.1161/01.STR.25.4.808
   Nowak DA, 2003, J NEUROL, V250, P850, DOI 10.1007/s00415-003-1095-z
   Nowak DA, 2007, EUR J NEUROSCI, V25, P3173, DOI 10.1111/j.1460-9568.2007.05551.x
   Ohtaka Chiaki, 2019, J Mot Behav, V51, P331, DOI 10.1080/00222895.2018.1474337
   Oliveri M, 1997, ELECTROMYOGR MOTOR C, V105, P297, DOI 10.1016/S0924-980X(97)00023-4
   Parker V M, 1986, Int Rehabil Med, V8, P69
   Pennisi G, 2015, CLIN NEUROPHYSIOL, V126, P851, DOI 10.1016/j.clinph.2014.09.001
   Pope PA, 2007, CLIN NEUROPHYSIOL, V118, P1044, DOI 10.1016/j.clinph.2007.02.002
   PRIORI A, 1995, BRAIN, V118, P801, DOI 10.1093/brain/118.3.801
   Quartarone A, 2013, MOVEMENT DISORD, V28, P958, DOI 10.1002/mds.25532
   Reynolds C, 1999, NEUROLOGY, V53, P730, DOI 10.1212/WNL.53.4.730
   Richardson SP, 2017, FRONT NEUROL, V8, DOI 10.3389/fneur.2017.00170
   RIDDING MC, 1995, J NEUROL NEUROSUR PS, V59, P493, DOI 10.1136/jnnp.59.5.493
   Rothwell JC, 1998, MOVEMENT DISORD, V13, P330, DOI 10.1002/mds.870130221
   Sadnicka A, 2018, NAT REV NEUROL, V14, P116, DOI 10.1038/nrneurol.2017.146
   Sakurai S, 2000, J SPORT SCI, V18, P901, DOI 10.1080/026404100750017832
   SCHIEPPATI M, 1984, EXP BRAIN RES, V56, P448
   SCHIEPPATI M, 1986, HUM NEUROBIOL, V5, P59
   Seo NJ, 2009, J NEUROPHYSIOL, V101, P3108, DOI 10.1152/jn.91108.2008
   Shakkottai VG, 2017, CEREBELLUM, V16, P577, DOI 10.1007/s12311-016-0825-6
   Shibasaki H, 2006, CLIN NEUROPHYSIOL, V117, P2341, DOI 10.1016/j.clinph.2006.04.025
   Silva-Batista C, 2017, MED SCI SPORT EXER, V49, P652, DOI 10.1249/MSS.0000000000001159
   Spraker MB, 2009, CEREB CORTEX, V19, P2640, DOI 10.1093/cercor/bhp015
   Stahl CM, 2017, J NEUROL, V264, P1536, DOI 10.1007/s00415-016-8373-z
   Sugawara K, 2016, SOMATOSENS MOT RES, V33, P161, DOI 10.1080/08990220.2016.1229177
   Sussman Jon, 2015, Pract Neurol, V15, P317, DOI 10.1136/practneurol-2015-001148
   Suzuki T, 2016, FRONT HUM NEUROSCI, V10, DOI 10.3389/fnhum.2016.00001
   Suzuki T, 2015, J NEUROPHYSIOL, V113, P110, DOI 10.1152/jn.00489.2014
   Swinnen SP, 2002, NAT REV NEUROSCI, V3, P350, DOI 10.1038/nrn807
   Tanaka H, 2018, NEUROSCI RES, V133, P15, DOI 10.1016/j.neures.2017.11.004
   Tazoe T, 2007, EXP BRAIN RES, V177, P419, DOI 10.1007/s00221-006-0686-1
   Terada K, 1999, CLIN NEUROPHYSIOL, V110, P397, DOI 10.1016/S1388-2457(98)00017-0
   Terada K, 1995, ELECTROENCEPHALOGR C, V95, P333, DOI DOI 10.1016/0013-4694(95)00098-J
   Tewari A, 2017, MOVEMENT DISORD, V32, P1537, DOI 10.1002/mds.27123
   Toma K, 1999, J NEUROSCI, V19, P3527
   VANDERKAMP W, 1989, J NEUROL NEUROSUR PS, V52, P1043, DOI 10.1136/jnnp.52.9.1043
   Vecchio M, 2012, LANCET, V379, P2116, DOI 10.1016/S0140-6736(12)60315-8
   Vogt T, 2018, J MUSCULOSKEL NEURON, V18, P1
   Vogt T, 2017, HUM MOVEMENT SCI, V52, P151, DOI 10.1016/j.humov.2017.02.003
   Waldvogel D, 2000, NATURE, V406, P995, DOI 10.1038/35023171
   WING AM, 1988, NEUROPSYCHOLOGIA, V26, P479, DOI 10.1016/0028-3932(88)90100-5
   Yamanaka K, 2002, EXP BRAIN RES, V142, P301, DOI 10.1007/s00221-001-0943-2
   Yazawa S, 1999, BRAIN, V122, P1357, DOI 10.1093/brain/122.7.1357
   Yazawa S, 1998, NEUROSCI LETT, V244, P145, DOI 10.1016/S0304-3940(98)00149-9
   Yoshie M, 2009, EXP BRAIN RES, V199, P117, DOI 10.1007/s00221-009-1979-y
   Zheng Y, 2018, EXP BRAIN RES, V236, P1461, DOI 10.1007/s00221-018-5236-0
NR 98
TC 15
Z9 16
U1 5
U2 18
PU FRONTIERS MEDIA SA
PI LAUSANNE
PA AVENUE DU TRIBUNAL FEDERAL 34, LAUSANNE, CH-1015, SWITZERLAND
SN 1664-042X
J9 FRONT PHYSIOL
JI Front. Physiol.
PD DEC 3
PY 2019
VL 10
AR 1457
DI 10.3389/fphys.2019.01457
PG 10
WC Physiology
WE Science Citation Index Expanded (SCI-EXPANDED)
SC Physiology
GA JW3PS
UT WOS:000502967800001
PM 31849707
OA gold, Green Published
DA 2024-04-10
ER

PT J
AU Cagnan, H
   Mallet, N
   Moll, CKE
   Gulberti, A
   Holt, AB
   Westphal, M
   Gerloff, C
   Engel, AK
   Hamel, W
   Magill, PJ
   Brown, P
   Sharott, A
AF Cagnan, Hayriye
   Mallet, Nicolas
   Moll, Christian K. E.
   Gulberti, Alessandro
   Holt, Abbey B.
   Westphal, Manfred
   Gerloff, Christian
   Engel, Andreas K.
   Hamel, Wolfgang
   Magill, Peter J.
   Brown, Peter
   Sharott, Andrew
TI Temporal evolution of beta bursts in the parkinsonian cortical and basal
   ganglia network
SO PROCEEDINGS OF THE NATIONAL ACADEMY OF SCIENCES OF THE UNITED STATES OF
   AMERICA
LA English
DT Article
DE Parkinson's disease; basal ganglia; beta oscillation; cortex
ID DEEP BRAIN-STIMULATION; SUBTHALAMIC NUCLEUS NEURONS; GLOBUS-PALLIDUS;
   EFFECTIVE CONNECTIVITY; PROJECTION NEURONS; BAND OSCILLATIONS;
   CEREBRAL-CORTEX; SYNCHRONIZATION; MOVEMENT; DISEASE
AB Beta frequency oscillations (15 to 35 Hz) in cortical and basal ganglia circuits become abnormally synchronized in Parkinson's disease (PD). How excessive beta oscillations emerge in these circuits is unclear. We addressed this issue by defining the firing properties of basal ganglia neurons around the emergence of cortical beta bursts (beta bursts), transient (50 to 350 ms) increases in the beta amplitude of cortical signals. In PD patients, the phase locking of background spiking activity in the subthalamic nucleus (STN) to frontal electroencephalograms preceded the onset and followed the temporal profile of cortical beta bursts, with conditions of synchronization consistent within and across bursts. Neuronal ensemble recordings in multiple basal ganglia structures of parkinsonian rats revealed that these dynamics were recapitulated in STN, but also in external globus pallidus and striatum. The onset of consistent phase-locking conditions was preceded by abrupt phase slips between cortical and basal ganglia ensemble signals. Single-unit recordings demonstrated that ensemble-level properties of synchronization were not underlain by changes in firing rate but, rather, by the timing of action potentials in relation to cortical oscillation phase. Notably, the preferred angle of phase-locked action potential firing in each basal ganglia structure was shifted during burst initiation, then maintained stable phase relations during the burst. Subthalamic, pallidal, and striatal neurons engaged and disengaged with cortical beta bursts to different extents and timings. The temporal evolution of cortical and basal ganglia synchronization is cell type-selective, which could be key for the generation/maintenance of excessive beta oscillations in parkinsonism.
C1 [Cagnan, Hayriye; Holt, Abbey B.; Magill, Peter J.; Brown, Peter; Sharott, Andrew] Univ Oxford, Dept Pharmacol, Med Res Council, Brain Network Dynam Unit, Oxford OX1 3TH, England.
   [Cagnan, Hayriye; Brown, Peter] Univ Oxford, John Radcliffe Hosp, Nuffield Dept Clin Neurosci, Oxford OX3 9DU, England.
   [Mallet, Nicolas] Univ Bordeaux, Inst Malad Neurodegenerat, F-33076 Bordeaux, France.
   [Mallet, Nicolas] Inst Malad Neurodegenerat, CNRS UMR 5293, F-33076 Bordeaux, France.
   [Moll, Christian K. E.; Gulberti, Alessandro; Engel, Andreas K.] Univ Med Ctr Hamburg Eppendorf, Dept Neurophysiol & Pathophysiol, D-20246 Hamburg, Germany.
   [Westphal, Manfred; Hamel, Wolfgang] Univ Med Ctr Hamburg Eppendorf, Dept Neurosurg, D-20246 Hamburg, Germany.
   [Gerloff, Christian] Univ Med Ctr Hamburg Eppendorf, Dept Neurol, D-20246 Hamburg, Germany.
   [Magill, Peter J.] Univ Oxford, Oxford Parkinsons Dis Ctr, Oxford OX1 3QX, England.
C3 UK Research & Innovation (UKRI); Medical Research Council UK (MRC);
   University of Oxford; University of Oxford; Universite de Bordeaux;
   Centre National de la Recherche Scientifique (CNRS); CNRS - National
   Institute for Biology (INSB); Universite de Bordeaux; University of
   Hamburg; University Medical Center Hamburg-Eppendorf; University of
   Hamburg; University Medical Center Hamburg-Eppendorf; University of
   Hamburg; University Medical Center Hamburg-Eppendorf; University of
   Oxford
RP Cagnan, H; Sharott, A (通讯作者)，Univ Oxford, Dept Pharmacol, Med Res Council, Brain Network Dynam Unit, Oxford OX1 3TH, England.; Cagnan, H (通讯作者)，Univ Oxford, John Radcliffe Hosp, Nuffield Dept Clin Neurosci, Oxford OX3 9DU, England.
EM hayriye.cagnan@ndcn.ox.ac.uk; andrew.sharott@pharm.ox.ac.uk
RI Engel, Andreas K./AAH-6384-2019
OI Engel, Andreas K./0000-0003-4899-8466; Cagnan,
   Hayriye/0000-0002-1641-115X; Mallet, Nicolas/0000-0003-2904-4384;
   Magill, Peter/0000-0001-7141-7071; Gerloff,
   Christian/0000-0002-6484-8882
FU Medical Research Council UK (MRC) [MC_UU_12024/1, MC_UU_12020/5,
   MC_UU_12024/2]; Parkinson's UK [G-0806]; German Research Council [SFB
   936]; MRC [MR/R020418/1]; MRC [MR/R020418/1, MC_UU_12024/2,
   MC_UU_12020/5, MC_UU_12024/1] Funding Source: UKRI
FX We thank all the patients who participated in this study. We thank F.
   Vinciati for acquiring some of the primary data in the striatum of
   rodents. Also, we thank Ida Cagnan Duff for her patience. This work was
   supported by the Medical Research Council UK (MRC; award MC_UU_12024/1
   to A.S. and P.B. and awards MC_UU_12020/5 and MC_UU_12024/2 to P.J.M.),
   by Parkinson's UK (grant G-0806 to P.J.M.), and by a grant of the German
   Research Council (SFB 936, projects A2/A3, C1, and C8 to A.K.E., C.G.,
   and C.K.E.M., respectively). H.C. was supported by MR/R020418/1 from the
   MRC.
CR Abdi A, 2015, J NEUROSCI, V35, P6667, DOI 10.1523/JNEUROSCI.4662-14.2015
   ALBIN RL, 1989, TRENDS NEUROSCI, V12, P366, DOI 10.1016/0166-2236(89)90074-X
   Berens P, 2009, J STAT SOFTW, V31, P1, DOI 10.18637/jss.v031.i10
   Brazhnik E, 2016, J NEUROSCI, V36, P4196, DOI 10.1523/JNEUROSCI.3582-15.2016
   Brittain JS, 2014, EUR J NEUROSCI, V39, P1951, DOI 10.1111/ejn.12574
   Brittain JS, 2013, CURR BIOL, V23, P436, DOI 10.1016/j.cub.2013.01.068
   Brown P, 2001, J NEUROSCI, V21, P1033, DOI 10.1523/JNEUROSCI.21-03-01033.2001
   Cagnan H, 2017, BRAIN, V140, P132, DOI 10.1093/brain/aww286
   Cagnan H, 2015, BRAIN, V138, P1667, DOI 10.1093/brain/awv093
   Cassidy M, 2002, BRAIN, V125, P1235, DOI 10.1093/brain/awf135
   Corbit VL, 2016, J NEUROSCI, V36, P5556, DOI 10.1523/JNEUROSCI.0339-16.2016
   Damodaran S, 2015, J NEUROSCI, V35, P1149, DOI 10.1523/JNEUROSCI.3490-14.2015
   Deffains M, 2018, MOVEMENT DISORD, V33, P1609, DOI 10.1002/mds.27418
   Engel AK, 2010, CURR OPIN NEUROBIOL, V20, P156, DOI 10.1016/j.conb.2010.02.015
   Eusebio A, 2011, J NEUROL NEUROSUR PS, V82, P569, DOI 10.1136/jnnp.2010.217489
   Feingold J, 2015, P NATL ACAD SCI USA, V112, P13687, DOI 10.1073/pnas.1517629112
   Fogelson N, 2006, CEREB CORTEX, V16, P64, DOI 10.1093/cercor/bhi084
   Gittis AH, 2011, NEURON, V71, P858, DOI 10.1016/j.neuron.2011.06.035
   Halliday DM, 1995, PROG BIOPHYS MOL BIO, V64, P237, DOI 10.1016/S0079-6107(96)00009-0
   Holt AB, 2019, J NEUROSCI, V39, P1119, DOI 10.1523/JNEUROSCI.1913-18.2018
   Khanna P, 2015, CURR OPIN NEUROBIOL, V32, P60, DOI 10.1016/j.conb.2014.11.010
   Kravitz AV, 2010, NATURE, V466, P622, DOI 10.1038/nature09159
   Kühn AA, 2008, J NEUROSCI, V28, P6165, DOI 10.1523/JNEUROSCI.0282-08.2008
   Lalo E, 2008, J NEUROSCI, V28, P3008, DOI 10.1523/JNEUROSCI.5295-07.2008
   Little S, 2013, ANN NEUROL, V74, P449, DOI 10.1002/ana.23951
   Litvak V, 2011, BRAIN, V134, P359, DOI 10.1093/brain/awq332
   Magill PJ, 2001, NEUROSCIENCE, V106, P313, DOI 10.1016/S0306-4522(01)00281-0
   Mallet N, 2006, J NEUROSCI, V26, P3875, DOI 10.1523/JNEUROSCI.4439-05.2006
   Mallet N, 2008, J NEUROSCI, V28, P4795, DOI 10.1523/JNEUROSCI.0123-08.2008
   Mallet N, 2012, NEURON, V74, P1075, DOI 10.1016/j.neuron.2012.04.027
   Mallet N, 2008, J NEUROSCI, V28, P14245, DOI 10.1523/JNEUROSCI.4199-08.2008
   McCarthy MM, 2011, P NATL ACAD SCI USA, V108, P11620, DOI 10.1073/pnas.1107748108
   Moll CKE, 2015, CLIN NEUROPHYSIOL, V126, P2241, DOI 10.1016/j.clinph.2015.02.008
   Moran A, 2006, MOVEMENT DISORD, V21, P1425, DOI 10.1002/mds.20995
   Nevado-Holgado AJ, 2014, J PHYSIOL-LONDON, V592, P1429, DOI 10.1113/jphysiol.2013.259721
   Rosin B, 2011, NEURON, V72, P370, DOI 10.1016/j.neuron.2011.08.023
   Sharott A, 2018, NEUROBIOL DIS, V112, P49, DOI 10.1016/j.nbd.2018.01.001
   Sharott A, 2017, J NEUROSCI, V37, P9977, DOI 10.1523/JNEUROSCI.0658-17.2017
   Sharott A, 2014, J NEUROSCI, V34, P6273, DOI 10.1523/JNEUROSCI.1803-13.2014
   Sherman SM, 2016, NAT NEUROSCI, V19, P533, DOI 10.1038/nn.4269
   Swann NC, 2015, ANN NEUROL, V78, P742, DOI 10.1002/ana.24507
   Tachibana Y, 2011, EUR J NEUROSCI, V34, P1470, DOI 10.1111/j.1460-9568.2011.07865.x
   Terman D, 2002, J NEUROSCI, V22, P2963, DOI 10.1523/JNEUROSCI.22-07-02963.2002
   Tinkhauser G, 2018, NEUROBIOL DIS, V117, P217, DOI 10.1016/j.nbd.2018.06.007
   Tinkhauser G, 2017, BRAIN, V140, P2968, DOI 10.1093/brain/awx252
   Wilson CJ, 2013, NEUROSCIENCE, V250, P467, DOI 10.1016/j.neuroscience.2013.07.032
   Zanos S, 2018, CURR BIOL, V28, P2515, DOI 10.1016/j.cub.2018.07.009
   Zold CL, 2012, NEUROBIOL DIS, V47, P38, DOI 10.1016/j.nbd.2012.03.022
NR 48
TC 68
Z9 70
U1 1
U2 14
PU NATL ACAD SCIENCES
PI WASHINGTON
PA 2101 CONSTITUTION AVE NW, WASHINGTON, DC 20418 USA
SN 0027-8424
J9 P NATL ACAD SCI USA
JI Proc. Natl. Acad. Sci. U. S. A.
PD AUG 6
PY 2019
VL 116
IS 32
BP 16095
EP 16104
DI 10.1073/pnas.1819975116
PG 10
WC Multidisciplinary Sciences
WE Science Citation Index Expanded (SCI-EXPANDED)
SC Science & Technology - Other Topics
GA IN9AU
UT WOS:000478971900055
PM 31341079
OA Green Submitted, Green Published, hybrid
DA 2024-04-10
ER

PT J
AU Onofrj, M
   Espay, AJ
   Bonanni, L
   Pizzi, SD
   Sensi, SL
AF Onofrj, Marco
   Espay, Alberto J.
   Bonanni, Laura
   Pizzi, Stefano Delli
   Sensi, Stefano L.
TI Hallucinations, somatic-functional disorders of PD-DLB as expressions of
   thalamic dysfunction
SO MOVEMENT DISORDERS
LA English
DT Review
DE default mode network; functional disorders; hallucinations; Parkinson's
   disease; somatic symptoms; thalamus
ID DEFAULT MODE NETWORK; CINGULATE ISLAND SIGN; LEWY BODY DEMENTIA;
   PARKINSONS-DISEASE; VISUAL HALLUCINATIONS; ALZHEIMERS-DISEASE;
   REM-SLEEP; FLUCTUATING COGNITION; MINOR HALLUCINATIONS; CONVERSION
   DISORDER
AB Hallucinations, delusions, and functional neurological manifestations (conversion and somatic symptom disorders) of Parkinson's disease (PD) and dementia with Lewy bodies increase in frequency with disease progression, predict the onset of cognitive decline, and eventually blend with and are concealed by dementia. These symptoms share the absence of reality constraints and can be considered comparable elements of the PD-dementia with Lewy bodies psychosis. We propose that PD-dementia with Lewy bodies psychotic disorders depend on thalamic dysfunction promoting a theta burst mode and subsequent thalamocortical dysrhythmia with focal cortical coherence to theta electroencephalogram rhythms. This theta electroencephalogram activity, also called fast-theta or pre-alpha, has been shown to predict cognitive decline and fluctuations in Parkinson's disease with dementia and dementia with Lewy bodies. These electroencephalogram alterations are now considered a predictive marker for progression to dementia. The resulting thalamocortical dysrhythmia inhibits the frontal attentional network and favors the decoupling of the default mode network. As the default mode network is involved in integration of self-referential information into conscious perception, unconstrained default mode network activity, as revealed by recent imaging studies, leads to random formation of connections that link strong autobiographical correlates to trivial stimuli, thereby producing hallucinations, delusions, and functional neurological disorders. The thalamocortical dysrhythmia default mode network decoupling hypothesis provides the rationale for the design and testing of novel therapeutic pharmacological and nonpharmacological interventions in the context of PD, PD with dementia, and dementia with Lewy bodies. (c) 2019 International Parkinson and Movement Disorder Society
C1 [Onofrj, Marco; Bonanni, Laura; Pizzi, Stefano Delli; Sensi, Stefano L.] Univ G dAnnunzio, Dept Neurosci Imaging & Clin Sci, Chieti, Italy.
   [Espay, Alberto J.] Univ Cincinnati, Dept Neurol, James J & Joan A Gardner Family Ctr Parkinsons Di, Cincinnati, OH USA.
   [Sensi, Stefano L.] Univ Calif Irvine, Dept Neurol, Inst Mind Impairments & Neurol Disorders, Irvine, CA 92717 USA.
   [Sensi, Stefano L.] Univ Calif Irvine, Dept Pharmacol, Inst Mind Impairments & Neurol Disorders, Irvine, CA 92717 USA.
C3 G d'Annunzio University of Chieti-Pescara; University System of Ohio;
   University of Cincinnati; University of California System; University of
   California Irvine; University of California System; University of
   California Irvine
RP Onofrj, M (通讯作者)，Univ G dAnnunzio, Dept Neurosci Imaging & Clin Sci, Aging Res Ctr, CeSI,G dAnnunzio Univ Fdn, Via Vestini, I-66013 Chieti, Italy.
EM onofrj@unich.it
RI Bonanni, Laura/K-3868-2016; Espay, Alberto J./AAC-4255-2020; Sensi,
   Stefano L./J-3164-2016
OI Espay, Alberto J./0000-0002-3389-136X; Sensi, Stefano
   L./0000-0002-0710-2574
CR American Psychiatric Association, 2013, DIAGN STAT MAN MENT
   Amico E, 2014, PLOS ONE, V9, DOI 10.1371/journal.pone.0100012
   ANDERSEN PA, 1974, HDB EEG CLIN NEUROPH, P91
   Aprahamian I, 2015, J AM GERIATR SOC, V63, P1967, DOI 10.1111/jgs.13636
   Arnulf I, 2000, NEUROLOGY, V55, P281, DOI 10.1212/WNL.55.2.281
   Baggio HC, 2015, HUM BRAIN MAPP, V36, P199, DOI 10.1002/hbm.22622
   Barnes J, 2001, J NEUROL NEUROSUR PS, V70, P727, DOI 10.1136/jnnp.70.6.727
   BARRELL K, 2018, FRONT NEUROL, V9, DOI DOI 10.3389/FNEUR.2018.00999
   Bejr-Kasem H, 2019, MOVEMENT DISORD, V34, P78, DOI 10.1002/mds.27557
   Benarroch EE, 2013, NEUROLOGY, V80, P1148, DOI 10.1212/WNL.0b013e3182886a76
   Bergouignan M., 1964, ENCY MED SYSTE NERV, P1
   Betrouni N, 2019, MOVEMENT DISORD, V34, P210, DOI 10.1002/mds.27528
   Blakemore RL, 2016, NEUROPSYCHOLOGIA, V93, P229, DOI 10.1016/j.neuropsychologia.2016.11.005
   Boeckle M, 2016, BMC PSYCHIATRY, V16, DOI 10.1186/s12888-016-0890-x
   Bonanni L, 2008, BRAIN, V131, P690, DOI 10.1093/brain/awm322
   Bonanni L, 2015, NEUROBIOL AGING, V36, P434, DOI 10.1016/j.neurobiolaging.2014.07.009
   Buckner RL, 2008, ANN NY ACAD SCI, V1124, P1, DOI 10.1196/annals.1440.011
   Bushnell MC, 2013, NAT REV NEUROSCI, V14, P502, DOI 10.1038/nrn3516
   Callard F, 2014, FRONT HUM NEUROSCI, V8, DOI 10.3389/fnhum.2014.00619
   Carhart-Harris RL, 2016, P NATL ACAD SCI USA, V113, P4853, DOI 10.1073/pnas.1518377113
   Carhart-Harris RL, 2014, FRONT HUM NEUROSCI, V8, DOI 10.3389/fnhum.2014.00020
   Carrozzino D, 2017, PROG NEURO-PSYCHOPH, V78, P18, DOI 10.1016/j.pnpbp.2017.05.011
   Cavanna AE, 2006, BRAIN, V129, P564, DOI 10.1093/brain/awl004
   Claude H, 1933, Troubles psychosensoriels et etats onirique dans l'encephalite epidemique chronique, P256
   Collerton Daniel, 2005, Behav Brain Sci, V28, P737
   Corlett PR, 2019, TRENDS COGN SCI, V23, P114, DOI 10.1016/j.tics.2018.12.001
   Costa A, 2007, J INT NEUROPSYCH SOC, V13, P980, DOI 10.1017/S1355617707071329
   COULTER DA, 1989, ANN NEUROL, V25, P582, DOI 10.1002/ana.410250610
   Cunningham SI, 2017, HUM BRAIN MAPP, V38, P938, DOI 10.1002/hbm.23429
   Dauwan M, 2019, NEUROIMAGE-CLIN, V22, DOI 10.1016/j.nicl.2019.101752
   Delli Pizzi S, 2015, FRONT AGING NEUROSCI, V7, DOI 10.3389/fnagi.2015.00208
   Delli Pizzi S, 2015, CEREB CORTEX, V25, P3682, DOI 10.1093/cercor/bhu220
   Diederich NJ, 2009, NAT REV NEUROL, V5, P331, DOI 10.1038/nrneurol.2009.62
   Diederich NJ, 2005, MOVEMENT DISORD, V20, P130, DOI 10.1002/mds.20308
   DIEZ I, 2019, J NEUROL NEUROSUR PS, DOI DOI 10.1002/MDS.20308
   Edwards MJ, 2014, MOVEMENT DISORD, V29, P1696, DOI 10.1002/mds.26039
   Edwards MJ, 2012, BRAIN, V135, P3495, DOI 10.1093/brain/aws129
   Edwards MJ, 2012, LANCET NEUROL, V11, P250, DOI 10.1016/S1474-4422(11)70310-6
   Maqueda AE, 2015, INT J NEUROPSYCHOPH, V18, DOI 10.1093/ijnp/pyv065
   Erskine D, 2018, MOVEMENT DISORD, V33, P982, DOI 10.1002/mds.27333
   Erskine D, 2017, MOVEMENT DISORD, V32, P414, DOI 10.1002/mds.26887
   ESMAEELI S, 2019, NEUROSCI BIOBEHAV R, DOI DOI 10.1016/J.NEUBI0REV.2019.06.006
   Espay AJ, 2017, NAT REV NEUROL, V13, P119, DOI 10.1038/nrneurol.2016.196
   EY H, 1973, TRAITE HALLUCINATION, P1, DOI DOI 10.1002/MDS.25899
   Ey H, 1973, Manuel de Psychiatrie, P853
   Factor SA, 2011, MOVEMENT DISORD, V26, P2190, DOI 10.1002/mds.23806
   Fahn S, 2014, MOVEMENT DISORD, V29, P853, DOI 10.1002/mds.25899
   Fang JP, 2017, NEUROSCI LETT, V657, P151, DOI 10.1016/j.neulet.2017.08.002
   Fantini ML, 2005, NEUROLOGY, V64, P780, DOI 10.1212/01.WNL.0000152878.79429.00
   Fénelon G, 2006, NEUROLOGY, V66, P93, DOI 10.1212/01.wnl.0000191325.31068.c4
   Fénelon G, 2000, BRAIN, V123, P733, DOI 10.1093/brain/123.4.733
   Ferrarelli F, 2017, SCHIZOPHR RES, V180, P36, DOI 10.1016/j.schres.2016.05.023
   Ffytche DH, 2017, NAT REV NEUROL, V13, P81, DOI 10.1038/nrneurol.2016.200
   Baizabal-Carvallo JF, 2019, NEUROBIOL DIS, V127, P32, DOI 10.1016/j.nbd.2019.02.013
   Fingelkurts AA, 2011, BRAIN COGNITION, V75, P79, DOI 10.1016/j.bandc.2010.11.015
   Firbank MJ, 2018, NEUROLOGY, V91, pE675, DOI 10.1212/WNL.0000000000006007
   Franciotti R, 2006, NEUROBIOL AGING, V27, P1100, DOI 10.1016/j.neurobiolaging.2005.05.027
   Franciotti R, 2015, MOVEMENT DISORD, V30, P1237, DOI 10.1002/mds.26285
   Franciotti R, 2013, NEUROBIOL AGING, V34, P1148, DOI 10.1016/j.neurobiolaging.2012.09.015
   Galvin JE, 2011, NEUROLOGY, V76, P1797, DOI 10.1212/WNL.0b013e31821ccc83
   Geraedts VJ, 2018, NEUROLOGY, V91, P871, DOI 10.1212/WNL.0000000000006473
   Goetz CG, 2006, ARCH NEUROL-CHICAGO, V63, P713, DOI 10.1001/archneur.63.5.713
   Goetz CG, 2001, NEUROLOGY, V57, P2078, DOI 10.1212/WNL.57.11.2078
   Goetz CG, 2011, MOVEMENT DISORD, V26, P2196, DOI 10.1002/mds.23835
   Graff-Radford J, 2014, NEUROLOGY, V83, P801, DOI 10.1212/WNL.0000000000000734
   Greicius MD, 2003, P NATL ACAD SCI USA, V100, P253, DOI 10.1073/pnas.0135058100
   Hallett M, 2018, J NEUROL NEUROSUR PS, V89, P557, DOI 10.1136/jnnp-2017-317684
   Hamada H, 1998, ANN MED-PSYCHOL, V156, P236
   Hedera P, 2012, TREMOR OTHER HYPERK, V2, DOI 10.7916/D87W69X8
   Hellyer PJ, 2015, J NEUROSCI, V35, P9050, DOI 10.1523/JNEUROSCI.4648-14.2015
   Hobson JA, 2002, NAT REV NEUROSCI, V3, P679, DOI 10.1038/nrn915
   Iizuka T, 2016, ANN NUCL MED, V30, P421, DOI 10.1007/s12149-016-1076-9
   Imabayashi E, 2017, ANN NUCL MED, V31, P536, DOI 10.1007/s12149-017-1181-4
   Janzen J, 2012, J NEUROL, V259, P147, DOI 10.1007/s00415-011-6149-z
   Jaramillo J, 2019, NEURON, V101, P321, DOI 10.1016/j.neuron.2018.11.023
   John Yohan J, 2018, Comput Psychiatr, V2, P223, DOI 10.1162/cpsy_a_00023
   Kenny ER, 2012, BRAIN, V135, P569, DOI 10.1093/brain/awr327
   Krajcovicova L, 2012, J NEURAL TRANSM, V119, P443, DOI 10.1007/s00702-011-0723-5
   Lee SE, 2014, BRAIN, V137, P3047, DOI 10.1093/brain/awu248
   LEE Y, 2018, SCI REP-UK, V8, DOI DOI 10.1038/S41598-018-26075-3
   Leech R, 2014, BRAIN, V137, P12, DOI 10.1093/brain/awt162
   Li XJ, 2008, J NEUROL, V255, P31, DOI 10.1007/s00415-007-0655-z
   Lim SM, 2009, J NUCL MED, V50, P1638, DOI 10.2967/jnumed.109.065870
   Lin HL, 2014, ANN EPIDEMIOL, V24, P206, DOI 10.1016/j.annepidem.2013.12.010
   Lisman JE, 1997, TRENDS NEUROSCI, V20, P38, DOI 10.1016/S0166-2236(96)10070-9
   Llinás R, 2005, TRENDS NEUROSCI, V28, P325, DOI 10.1016/j.tins.2005.04.006
   Llinás RR, 1999, P NATL ACAD SCI USA, V96, P15222, DOI 10.1073/pnas.96.26.15222
   Lubomski M, 2015, J NEUROL NEUROSUR PS, V86, P324, DOI 10.1136/jnnp-2014-307822
   Magnin M, 2010, P NATL ACAD SCI USA, V107, P3829, DOI 10.1073/pnas.0909710107
   Manni R, 2001, NEUROLOGY, V57, P1350, DOI 10.1212/WNL.57.7.1350-a
   Manoliu A, 2014, SCHIZOPHRENIA BULL, V40, P428, DOI 10.1093/schbul/sbt037
   MARSH GG, 1973, J NEUROL NEUROSUR PS, V36, P925, DOI 10.1136/jnnp.36.6.925
   MARTIN WE, 1973, NEUROLOGY, V23, P783, DOI 10.1212/WNL.23.8.783
   McKeith I.G., 2017, NEUROLOGY, V89, P88, DOI [10.1212/wnl.0000000000004058, 10.1212/WNL.0000000000004058, DOI 10.1212/WNL.0000000000004058]
   MEIR K, 2009, ATLAS CLIN SLEEP MED, DOI DOI 10.1002/HBM.23901
   Miners JS, 2014, ACTA NEUROPATHOL COM, V2, DOI 10.1186/s40478-014-0164-0
   MORELMAROGER A, 1975, ENCY MEDICO CHIRURGI, DOI DOI 10.1016/J.NEUROPSYCHOLOGIA.2016.11.005
   Murata M, 2018, NEUROLOGY, V90, pE664, DOI 10.1212/WNL.0000000000005010
   Nakajima M, 2017, CURR OPIN NEUROBIOL, V44, P127, DOI 10.1016/j.conb.2017.04.001
   Neville F., 1941, ANN MED-PSYCHOL, P312
   Nilsson FM, 2001, ACTA PSYCHIAT SCAND, V104, P380, DOI 10.1034/j.1600-0447.2001.00372.x
   Onofrj M, 2013, BEHAV NEUROL, V27, P479, DOI [10.3233/BEN-129022, 10.1155/2013/703924]
   Onofrj M, 2003, CLIN NEUROPHARMACOL, V26, P239, DOI 10.1097/00002826-200309000-00008
   Onofrj M, 2018, NEUROLOGY, V91, P293, DOI 10.1212/WNL.0000000000005985
   Onofrj M, 2015, NEUROSCIENCE OF VISUAL HALLUCINATIONS, P91
   Onofrj M, 2010, NEUROLOGY, V74, P1598, DOI 10.1212/WNL.0b013e3181df09dd
   Onofrj V, 2016, NEUROIMAGE-CLIN, V12, P776, DOI 10.1016/j.nicl.2016.10.011
   Otti A, 2013, J PSYCHIATR NEUROSCI, V38, P57, DOI 10.1503/jpn.110187
   Pagonabarraga J, 2014, PARKINSONISM RELAT D, V20, P290, DOI 10.1016/j.parkreldis.2013.11.017
   Pareés I, 2013, MOVEMENT DISORD, V28, P1622, DOI 10.1002/mds.25544
   Pérez-Pérez J, 2016, MOV DISORD CLIN PRAC, V3, P180, DOI 10.1002/mdc3.12252
   PERRY EK, 1995, NEUROSCIENCE, V64, P385, DOI 10.1016/0306-4522(94)00410-7
   Pinault D, 2008, BIOL PSYCHIAT, V63, P730, DOI 10.1016/j.biopsych.2007.10.006
   Polara GF, 2018, J NEUROL SCI, V387, P37, DOI 10.1016/j.jns.2018.01.022
   Pratt JA, 2015, J PSYCHOPHARMACOL, V29, P127, DOI 10.1177/0269881114565805
   Preller KH, 2019, P NATL ACAD SCI USA, V116, P2743, DOI 10.1073/pnas.1815129116
   RADZIUNAS A, 2018, BMC NEUROL, V18, DOI DOI 10.1186/S12883-018-1092-6
   Rauschecker JP, 2018, CORTEX, V98, P262, DOI 10.1016/j.cortex.2017.10.020
   Rektorova I, 2014, J ALZHEIMERS DIS, V42, pS217, DOI 10.3233/JAD-132684
   Ruffini G, 2019, ANN BIOMED ENG, V47, P282, DOI 10.1007/s10439-018-02112-0
   Saalmann YB, 2015, FRONT SYST NEUROSCI, V9, DOI 10.3389/fnsys.2015.00039
   Schumacher J, 2018, HUM BRAIN MAPP, V39, P1118, DOI 10.1002/hbm.23901
   Shine JM, 2015, NPJ PARKINSONS DIS, V1, DOI 10.1038/npjparkd.2015.3
   Shine JM, 2014, PROG NEUROBIOL, V116, P58, DOI 10.1016/j.pneurobio.2014.01.004
   Siri C, 2010, NEUROL SCI, V31, P35, DOI 10.1007/s10072-009-0165-0
   Stone J, 2012, J NEUROL, V259, P33, DOI 10.1007/s00415-011-6111-0
   Swirski M, 2014, ALZHEIMERS RES THER, V6, DOI 10.1186/s13195-014-0077-y
   Thomas AJ, 2005, INT J GERIATR PSYCH, V20, P938, DOI 10.1002/gps.1381
   Uchiyama M, 2015, PARKINSONISM RELAT D, V21, P603, DOI 10.1016/j.parkreldis.2015.03.020
   VANBOGAERT L, 1958, ENCEPHALITE LETHARGI, P121, DOI DOI 10.1186/S13195-014-0077-Y
   Vanneste S, 2018, NAT COMMUN, V9, DOI 10.1038/s41467-018-02820-0
   VANSBOGAERT L, 1935, COMPT REND C MED AL, P169, DOI DOI 10.1093/BRAIN/AWU248
   Vuilleumier P, 2014, NEUROPHYSIOL CLIN, V44, P323, DOI 10.1016/j.neucli.2014.01.003
   Walker MP, 2000, NEUROLOGY, V54, P1616, DOI 10.1212/WNL.54.8.1616
   Whitwell JL, 2017, J NUCL MED, V58, P632, DOI 10.2967/jnumed.116.179903
   Williams DR, 2005, LANCET NEUROL, V4, P605, DOI 10.1016/S1474-4422(05)70146-0
   Wissel BD, 2018, J NEUROL NEUROSUR PS, V89, P566, DOI 10.1136/jnnp-2017-317378
   Yao NL, 2014, HUM BRAIN MAPP, V35, P5658, DOI 10.1002/hbm.22577
   Zikopoulos B, 2006, J NEUROSCI, V26, P7348, DOI 10.1523/JNEUROSCI.5511-05.2006
   2014, FRONT NEURAL CIRCUIT, V8, P69, DOI DOI 10.1038/NRNEUROL.2009.62
NR 140
TC 50
Z9 53
U1 0
U2 12
PU WILEY
PI HOBOKEN
PA 111 RIVER ST, HOBOKEN 07030-5774, NJ USA
SN 0885-3185
EI 1531-8257
J9 MOVEMENT DISORD
JI Mov. Disord.
PD AUG
PY 2019
VL 34
IS 8
BP 1100
EP 1111
DI 10.1002/mds.27781
EA JUL 2019
PG 12
WC Clinical Neurology
WE Science Citation Index Expanded (SCI-EXPANDED); Social Science Citation Index (SSCI)
SC Neurosciences & Neurology
GA IR9SS
UT WOS:000476239900001
PM 31307115
OA Green Accepted, Green Submitted
DA 2024-04-10
ER

PT J
AU Hirschmann, J
   Abbasi, O
   Storzer, L
   Butz, M
   Hartmann, CJ
   Wojtecki, L
   Schnitzler, A
AF Hirschmann, Jan
   Abbasi, Omid
   Storzer, Lena
   Butz, Markus
   Hartmann, Christian J.
   Wojtecki, Lars
   Schnitzler, Alfons
TI Longitudinal Recordings Reveal Transient Increase of Alpha/Low-Beta
   Power in the Subthalamic Nucleus Associated With the Onset of
   Parkinsonian Rest Tremor
SO FRONTIERS IN NEUROLOGY
LA English
DT Article
DE tremor; subthalamic nucleus; neuronal oscillations; local field
   potentials; Parkinson's disease
ID DEEP BRAIN-STIMULATION; FREQUENCY; OSCILLATIONS; LOOP; MODULATIONS;
   SUPPRESSION
AB Functional magnetic resonance imaging studies suggest that different subcortico-cortical circuits control different aspects of Parkinsonian rest tremor. The basal ganglia were proposed to drive tremor onset, and the cerebellum was suggested to be responsible for tremor maintenance ("dimmer-switch" hypothesis). Although several electrophysiological correlates of tremor have been described, it is currently unclear whether any of these is specific to tremor onset or maintenance. In this study, we present data from a single patient measured repeatedly within 2 years after implantation of a deep brain stimulation (DBS) system capable of recording brain activity from the target. Local field potentials (LFPs) from the subthalamic nucleus and the scalp electroencephalogram were recorded 1 week, 3 months, 6 months, 1 year, and 2 years after surgery. Importantly, the patient suffered from severe rest tremor of the lower limbs, which could be interrupted voluntarily by repositioning the feet. This provided the unique opportunity to record many tremor onsets in succession. We found that tremor onset and tremor maintenance were characterized by distinct modulations of subthalamic oscillations. Alpha/low-beta power increased transiently immediately after tremor onset. In contrast, beta power was continuously suppressed during tremor maintenance. Tremor maintenance was additionally associated with subthalamic and cortical power increases around individual tremor frequency. To our knowledge, this is the first evidence of distinct subthalamic LFP modulations in tremor onset and tremor maintenance. Our observations suggest the existence of an acceleration signal for Parkinsonian rest tremor in the basal ganglia, in line with the "dimmer-switch" hypothesis.
C1 [Hirschmann, Jan; Abbasi, Omid; Storzer, Lena; Butz, Markus; Hartmann, Christian J.; Wojtecki, Lars; Schnitzler, Alfons] Heinrich Heine Univ, Med Fac, Inst Clin Neurosci & Med Psychol, Dusseldorf, Germany.
   [Hartmann, Christian J.; Wojtecki, Lars; Schnitzler, Alfons] Heinrich Heine Univ, Med Fac, Ctr Movement Disorders & Neuromodulat, Dusseldorf, Germany.
   [Abbasi, Omid] Univ Munster, Inst Biomagnetism & Biosignalanal, Munster, Germany.
   [Storzer, Lena] Sana Kliniken, Klin Psychiat Psychotherapie & Psychosomat, Duisburg, Germany.
C3 Heinrich Heine University Dusseldorf; Heinrich Heine University
   Dusseldorf; University of Munster
RP Hirschmann, J (通讯作者)，Heinrich Heine Univ, Med Fac, Inst Clin Neurosci & Med Psychol, Dusseldorf, Germany.
EM jan.hirschmann@med.uni-duesseklorf.de
RI Schnitzler, Alfons/Q-5520-2019; Schnitzler, Alfons/AAT-1054-2021; Butz,
   Markus/B-3927-2012; Wojtecki, Lars/AAT-6604-2021
OI Schnitzler, Alfons/0000-0002-6414-7939; Schnitzler,
   Alfons/0000-0002-6414-7939; Butz, Markus/0000-0003-1438-5792; Wojtecki,
   Lars/0000-0002-6205-4405
CR Afshar P, 2013, FRONT NEURAL CIRCUIT, V6, DOI 10.3389/fncir.2012.00117
   Arlotti M, 2018, NEUROLOGY, V90, pE971, DOI 10.1212/WNL.0000000000005121
   BENABID AL, 1991, LANCET, V337, P403, DOI 10.1016/0140-6736(91)91175-T
   Beudel M, 2015, NEUROMODULATION, V18, P349, DOI 10.1111/ner.12297
   Bostan AC, 2010, P NATL ACAD SCI USA, V107, P8452, DOI 10.1073/pnas.1000496107
   Cagnan H, 2017, BRAIN, V140, P132, DOI 10.1093/brain/aww286
   Canessa A, 2016, FRONT HUM NEUROSCI, V10, DOI 10.3389/fnhum.2016.00611
   Connolly AT, 2015, J NEURAL ENG, V12, DOI 10.1088/1741-2560/12/6/066012
   Connolly AT, 2015, J NEUROSCI, V35, P6231, DOI 10.1523/JNEUROSCI.4137-14.2015
   Deuschl G, 2000, J NEUROL, V247, P33, DOI 10.1007/PL00007781
   Eusebio A, 2009, EXP NEUROL, V217, P1, DOI 10.1016/j.expneurol.2009.02.003
   Hanrahan SJ, 2016, BRAIN SCI, V6, DOI 10.3390/brainsci6040057
   Helmich RC, 2012, BRAIN, V135, P3206, DOI 10.1093/brain/aws023
   Helmich RC, 2011, ANN NEUROL, V69, P269, DOI 10.1002/ana.22361
   Hirschmann J, 2017, CLIN NEUROPHYSIOL, V128, P2029, DOI 10.1016/j.clinph.2017.07.419
   Hirschmann J, 2016, MOVEMENT DISORD, V31, P1551, DOI 10.1002/mds.26663
   Hirschmann J, 2013, BRAIN, V136, P3659, DOI 10.1093/brain/awt271
   HUGHES AJ, 1993, ARCH NEUROL-CHICAGO, V50, P140, DOI 10.1001/archneur.1993.00540020018011
   Hyvärinen A, 1999, IEEE T NEURAL NETWOR, V10, P626, DOI 10.1109/72.761722
   Kumar R, 1998, NEUROLOGY, V51, P850, DOI 10.1212/WNL.51.3.850
   Little S, 2016, J NEUROL NEUROSUR PS, V87, P1388, DOI 10.1136/jnnp-2016-313518
   Little S, 2013, ANN NEUROL, V74, P449, DOI 10.1002/ana.23951
   Malekmohammadi M, 2016, MOVEMENT DISORD, V31, P426, DOI 10.1002/mds.26482
   Maling N, 2018, J NEUROPHYSIOL, V120, P1932, DOI 10.1152/jn.00067.2018
   Maris E, 2007, J NEUROSCI METH, V164, P177, DOI 10.1016/j.jneumeth.2007.03.024
   Maris E, 2007, J NEUROSCI METH, V163, P161, DOI 10.1016/j.jneumeth.2007.02.011
   Muthuraman M, 2012, NEUROIMAGE, V60, P1331, DOI 10.1016/j.neuroimage.2012.01.088
   Neumann WJ, 2016, NEUROMODULATION, V19, P20, DOI 10.1111/ner.12348
   Oostenveld R, 2011, COMPUT INTEL NEUROSC, V2011, DOI 10.1155/2011/156869
   Piña-Fuentes D, 2017, MOVEMENT DISORD, V32, P1253, DOI 10.1002/mds.26959
   Priori A, 2013, EXP NEUROL, V245, P77, DOI 10.1016/j.expneurol.2012.09.013
   Qasim SE, 2016, NEUROBIOL DIS, V86, P177, DOI 10.1016/j.nbd.2015.11.023
   Quinn EJ, 2015, MOVEMENT DISORD, V30, P1750, DOI 10.1002/mds.26376
   Rosin B, 2011, NEURON, V72, P370, DOI 10.1016/j.neuron.2011.08.023
   Ryapolova-Webb E, 2014, J NEURAL ENG, V11, DOI 10.1088/1741-2560/11/1/016009
   Stanslaski S, 2012, IEEE T NEUR SYS REH, V20, P410, DOI 10.1109/TNSRE.2012.2183617
   Swann NC, 2016, J NEUROSCI, V36, P6445, DOI 10.1523/JNEUROSCI.1128-16.2016
   Telkes I, 2018, P NATL ACAD SCI USA, V115, pE8567, DOI 10.1073/pnas.1810589115
   Timmermann L, 2003, BRAIN, V126, P199, DOI 10.1093/brain/awg022
   Trager MH, 2016, NEUROBIOL DIS, V96, P22, DOI 10.1016/j.nbd.2016.08.003
   Wang SY, 2005, J NEUROSCI METH, V145, P151, DOI 10.1016/j.jneumeth.2004.12.009
   Weinberger M, 2009, J NEUROPHYSIOL, V101, P789, DOI 10.1152/jn.90837.2008
NR 42
TC 18
Z9 18
U1 1
U2 3
PU FRONTIERS MEDIA SA
PI LAUSANNE
PA AVENUE DU TRIBUNAL FEDERAL 34, LAUSANNE, CH-1015, SWITZERLAND
SN 1664-2295
J9 FRONT NEUROL
JI Front. Neurol.
PD MAR 7
PY 2019
VL 10
AR 145
DI 10.3389/fneur.2019.00145
PG 8
WC Clinical Neurology; Neurosciences
WE Science Citation Index Expanded (SCI-EXPANDED)
SC Neurosciences & Neurology
GA HO3ES
UT WOS:000460802700002
PM 30899240
OA Green Published, gold
DA 2024-04-10
ER

PT J
AU Azami, N
   Arnold, SE
   Sanei, S
   Chang, ZQ
   Sapiro, G
   Escudero, J
   Gupta, AS
AF Azami, Named
   Arnold, Steven E.
   Sanei, Saeid
   Chang, Zhuoqing
   Sapiro, Guillermo
   Escudero, Javier
   Gupta, Anoopum S.
TI Multiscale Fluctuation-Based Dispersion Entropy and Its Applications to
   Neurological Diseases
SO IEEE ACCESS
LA English
DT Article
DE Complexity; multiscale fluctuation-based dispersion entropy; biomedical
   signals; electroencephalogram; stride interval fluctuations; eye
   movements
ID ALZHEIMERS-DISEASE; FUZZY ENTROPY; APPROXIMATE ENTROPY; PERMUTATION
   ENTROPY; FAULT-DIAGNOSIS; EYE-MOVEMENTS; COMPLEXITY;
   ELECTROENCEPHALOGRAM; VARIABILITY
AB Fluctuation-based dispersion entropy (FDispEn) is a new approach to estimate the dynamical variability of the fluctuations of signals. It is based on Shannon entropy and fluctuation-based dispersion patterns. To quantify the physiological dynamics over multiple time scales, multiscale FDispEn (MEDE) is developed in this paper. MEDE is robust to the presence of baseline wanders or trends in the data. We evaluate MEDE, compared with popular multiscale sample entropy (MSE), multiscale fuzzy entropy (MEE), and the recently introduced multiscale dispersion entropy (MDE), on selected synthetic data and five neurological diseases' datasets: 1) focal and non-focal electroencephalograms (EEGs); 2) walking stride interval signals for young, elderly, and Parkinson's subjects; 3) stride interval fluctuations for Huntington's disease and amyotrophic lateral sclerosis; 4) EEGs for controls and Alzheimer's disease patients; and 5) eye movement data for Parkinson's disease and ataxia. The MEDE avoids the problem of the undefined MSE values and, compared with the MEE and MSE, leads to more stable entropy values over the scale factors for white and pink noises. Overall, the MEDE is the fastest and most consistent method for the discrimination of different states of neurological data, especially where the mean value of a time series considerably changes along with the signal (e.g., eye movement data). This paper shows that MFDE is a relevant new metric to gain further insights into the dynamics of neurological diseases' recordings. The MATLAB codes for the MEDE and its refined composite form are available in Xplore.
C1 [Azami, Named; Arnold, Steven E.] Harvard Med Sch, Dept Neurol, Charlestown, MA 02129 USA.
   [Azami, Named; Arnold, Steven E.] Harvard Med Sch, Massachusetts Gen Hosp, Charlestown, MA 02129 USA.
   [Sanei, Saeid] Nottingham Trent Univ, Sch Sci & Technol, Nottingham NG11 8NS, England.
   [Chang, Zhuoqing; Sapiro, Guillermo] Duke Univ, Dept Elect & Comp Engn, Durham, NC 27707 USA.
   [Sapiro, Guillermo] Duke Univ, Dept Comp Sci, Durham, NC 27707 USA.
   [Sapiro, Guillermo] Duke Univ, Dept Biomed Engn, Durham, NC 27707 USA.
   [Sapiro, Guillermo] Duke Univ, Dept Math, Durham, NC 27707 USA.
   [Escudero, Javier] Univ Edinburgh, Sch Engn, Inst Digital Commun, Edinburgh EH9 3FB, Midlothian, Scotland.
   [Gupta, Anoopum S.] Harvard Med Sch, Dept Neurol, Boston, MA 02114 USA.
   [Gupta, Anoopum S.] Harvard Med Sch, Massachusetts Gen Hosp, Boston, MA 02114 USA.
C3 Harvard University; Massachusetts General Hospital; Nottingham Trent
   University; Duke University; Duke University; Duke University; Duke
   University; University of Edinburgh; Harvard University; Harvard Medical
   School; Harvard University; Harvard Medical School; Massachusetts
   General Hospital
RP Azami, N (通讯作者)，Harvard Med Sch, Dept Neurol, Charlestown, MA 02129 USA.; Azami, N (通讯作者)，Harvard Med Sch, Massachusetts Gen Hosp, Charlestown, MA 02129 USA.
EM hazami@mgh.harvard.edu
RI Escudero, Javier/B-4185-2008
OI Escudero, Javier/0000-0002-2105-8725
FU NSF; NIH; DoD
FX The work of G. Sapiro and Z. Chang is supported in part by the NSF, in
   part by the NIH, and in part by the DoD.
CR Abásolo D, 2008, MED BIOL ENG COMPUT, V46, P1019, DOI 10.1007/s11517-008-0392-1
   Abásolo D, 2006, PHYSIOL MEAS, V27, P241, DOI 10.1088/0967-3334/27/3/003
   Acharya UR, 2019, FUTURE GENER COMP SY, V91, P290, DOI 10.1016/j.future.2018.08.044
   Ahmed MU, 2011, PHYS REV E, V84, DOI 10.1103/PhysRevE.84.061918
   Alzheimer's Association, 2017, ALZHEIMERS DEMENT, V13, P325, DOI [DOI 10.1016/J.JALZ.2017.02.001, 10.1016/j.jalz.2017.02.001]
   Andrzejak RG, 2012, PHYS REV E, V86, DOI 10.1103/PhysRevE.86.046206
   [Anonymous], ENTROPY
   AZAMI H, 2018, ENTROPY-SWITZ, V20, DOI DOI 10.3390/E20020138
   Azami H, 2018, ENTROPY-SWITZ, V20, DOI 10.3390/e20030210
   Azami H, 2017, IEEE T BIO-MED ENG, V64, P2872, DOI 10.1109/TBME.2017.2679136
   Azami H, 2017, MED BIOL ENG COMPUT, V55, P2037, DOI 10.1007/s11517-017-1647-5
   Azami H, 2017, IEEE ENG MED BIO, P3182, DOI 10.1109/EMBC.2017.8037533
   Azami H, 2016, BIOMED SIGNAL PROCES, V23, P28, DOI 10.1016/j.bspc.2015.08.004
   Bandt C, 2002, PHYS REV LETT, V88, DOI 10.1103/PhysRevLett.88.174102
   Bar-Yam Y., 1997, Dynamics of complex systems, V213
   Bhat S, 2015, EUR NEUROL, V74, P202, DOI 10.1159/000441447
   Buttner N, 1998, ARCH NEUROL-CHICAGO, V55, P1353, DOI 10.1001/archneur.55.10.1353
   Chen W., 2019, IEEE T NEUR SYS REH, V15, P266
   Chung CC, 2013, CLIN EEG NEUROSCI, V44, P221, DOI 10.1177/1550059412475066
   Costa M, 2005, PHYS REV E, V71, DOI 10.1103/PhysRevE.71.021906
   Costa M, 2002, PHYS REV LETT, V89, DOI 10.1103/PhysRevLett.89.068102
   Dauwels J, 2010, CURR ALZHEIMER RES, V7, P487, DOI 10.2174/156720510792231720
   Escudero J, 2006, PHYSIOL MEAS, V27, P1091, DOI 10.1088/0967-3334/27/11/004
   Escudero J, 2015, BRAIN RES BULL, V119, P136, DOI 10.1016/j.brainresbull.2015.05.001
   FOGEDBY HC, 1992, J STAT PHYS, V69, P411, DOI 10.1007/BF01053799
   Goldberger A. L., 2014, U. S. Patent, Patent No. [14 233 999, 14233999]
   GOLDFARB BJ, 1984, ARCH PHYS MED REHAB, V65, P61
   Hausdorff JM, 1996, J APPL PHYSIOL, V80, P1448, DOI 10.1152/jappl.1996.80.5.1448
   Hausdorff JM, 2000, J APPL PHYSIOL, V88, P2045, DOI 10.1152/jappl.2000.88.6.2045
   Hortelano M, 2018, ENTROPY-SWITZ, V20, DOI 10.3390/e20110860
   Hu K, 2001, PHYS REV E, V64, DOI 10.1103/PhysRevE.64.011114
   Humeau-Heurtier A, 2016, ENTROPY-SWITZ, V18, DOI 10.3390/e18110411
   Humeau-Heurtier A, 2016, IEEE T BIO-MED ENG, V63, P2405, DOI 10.1109/TBME.2016.2533665
   Humeau-Heurtier A, 2015, ENTROPY-SWITZ, V17, P3110, DOI 10.3390/e17053110
   Kaffashi F, 2008, PHYSICA D, V237, P3069, DOI 10.1016/j.physd.2008.06.005
   Labate D, 2013, IEEE SENS J, V13, P3284, DOI 10.1109/JSEN.2013.2271735
   Lam J, 2011, THESIS
   Liu QY, 2019, ENTROPY-SWITZ, V21, DOI 10.3390/e21030292
   Miskovic V, 2019, HUM BRAIN MAPP, V40, P538, DOI 10.1002/hbm.24393
   Morabito FC, 2012, ENTROPY-SWITZ, V14, P1186, DOI 10.3390/e14071186
   Nemati S, 2013, RESP PHYSIOL NEUROBI, V189, P27, DOI 10.1016/j.resp.2013.06.016
   PENG CK, 1995, CHAOS, V5, P82, DOI 10.1063/1.166141
   PINCUS SM, 1991, P NATL ACAD SCI USA, V88, P2297, DOI 10.1073/pnas.88.6.2297
   Rahman MM, 2018, COMPUT BIOL MED, V102, P211, DOI 10.1016/j.compbiomed.2018.08.022
   Richman JS, 2000, AM J PHYSIOL-HEART C, V278, pH2039
   Rostaghi M, 2016, IEEE SIGNAL PROC LET, V23, P610, DOI 10.1109/LSP.2016.2542881
   Rottach KG, 1996, ANN NEUROL, V39, P368, DOI 10.1002/ana.410390314
   Sanei S, 2007, EEG SIGNAL PROCESSIN, DOI DOI 10.1002/9780470511923
   SHANNON CE, 1948, BELL SYST TECH J, V27, P623, DOI 10.1002/j.1538-7305.1948.tb00917.x
   Sharma R, 2015, ENTROPY-SWITZ, V17, P669, DOI 10.3390/e17020669
   TOMBAUGH TN, 1992, J AM GERIATR SOC, V40, P922, DOI 10.1111/j.1532-5415.1992.tb01992.x
   Vershynin R., 2018, HIGH DIMENSIONAL PRO, V47
   VIDAILHET M, 1994, ANN NEUROL, V35, P420, DOI 10.1002/ana.410350408
   Silva LEV, 2015, PHYSICA A, V422, P143, DOI 10.1016/j.physa.2014.12.011
   Wilson RS, 2012, PSYCHOL AGING, V27, P1008, DOI 10.1037/a0029857
   Wu SD, 2016, PHYSICA A, V450, P454, DOI 10.1016/j.physa.2016.01.044
   Wu SD, 2014, PHYS LETT A, V378, P1369, DOI 10.1016/j.physleta.2014.03.034
   Wu ZH, 2007, P NATL ACAD SCI USA, V104, P14889, DOI 10.1073/pnas.0701020104
   Yang AC, 2013, PROG NEURO-PSYCHOPH, V47, P52, DOI 10.1016/j.pnpbp.2013.07.022
   ZHANG YC, 1991, J PHYS I, V1, P971, DOI 10.1051/jp1:1991180
   Zheng JD, 2014, MECH MACH THEORY, V78, P187, DOI 10.1016/j.mechmachtheory.2014.03.014
NR 61
TC 61
Z9 66
U1 6
U2 38
PU IEEE-INST ELECTRICAL ELECTRONICS ENGINEERS INC
PI PISCATAWAY
PA 445 HOES LANE, PISCATAWAY, NJ 08855-4141 USA
SN 2169-3536
J9 IEEE ACCESS
JI IEEE Access
PY 2019
VL 7
BP 68718
EP 68733
DI 10.1109/ACCESS.2019.2918560
PG 16
WC Computer Science, Information Systems; Engineering, Electrical &
   Electronic; Telecommunications
WE Science Citation Index Expanded (SCI-EXPANDED)
SC Computer Science; Engineering; Telecommunications
GA IC8KK
UT WOS:000471228800001
OA Green Accepted, gold, Green Submitted
DA 2024-04-10
ER

PT J
AU Bagyinszky, E
   Yang, Y
   Giau, VV
   Youn, YC
   An, SSA
   Kim, S
AF Bagyinszky, Eva
   Yang, YoungSoon
   Vo Van Giau
   Youn, Young Chul
   An, Seong Soo A.
   Kim, SangYun
TI Novel prion mutation (p.Tyr225Cys) in a Korean patient with atypical
   Creutzfeldt-Jakob disease
SO CLINICAL INTERVENTIONS IN AGING
LA English
DT Article
DE prion; PRNP; Tyr225Cys mutation; atypical Creutzfeldt-Jakob disease;
   Gerstmann-Straussler-Scheinker syndrome; sequencing; diagnosis
ID STRAUSSLER-SCHEINKER-DISEASE; DISULFIDE BONDS; PROTEIN GENE; DIAGNOSIS;
   FAMILY; CJD
AB Background: A novel prion variant, PRNP p.Tyr225Cys (c.674A>G; p.Y225C), was identified in an atypical Creutzfeldt-Jakob disease (CJD) patient. The patient had a 5-year history of progressive cognitive impairment with speech and gait disturbances. From the basic neurological examination at his first hospital visit, rigidity and myoclonic jerks in all limbs were observed without focal weakness. Electroencephalogram showed the diffuse slow continuous delta activity in the bilateral cerebral hemisphere. Magnetic resonance imaging revealed abnormalities in the brain, such as cortical signal changes and edema in the frontotemporoparietal lobes and the basal ganglia. Cerebrospinal fluid 14-3-3 protein analysis showed a weakly positive signal. Family history remained unclear, but the patient's mother and sister were diagnosed with cognitive impairment but both refused genetic testing.
   Methods: Targeted next generation sequencing (NGS) was performed on 50 genes, involved in different neurodegeneratives diseases, such as Alzheimer's, Parkinson's, frontotemporal dementia or prion diseases. In silico analyses and structure predictions were performed on the potential patohgenic mutations.
   Results: NGS and standard sequencing revealed the novel PRNP p.Tyr225Cys mutation in the patient. Structure predictions revealed that this may make the helix more flexible. In addition, the extra cysteine residue in TM-III of prion protein may result in disturbances of natural disulfide bond.
   Conclusion: Hence, the pathogenicity of PRNP p.Tyr225Cys was not fully confirmed at present, and its penetrance was suggested to be low. However, its possible pathogenic nature in prion diseases cannot be ignored, since Tyr/Cys exchange could disturb the helix dynamics and contribute to conformational alteration and disease progression.
C1 [Bagyinszky, Eva; Vo Van Giau; An, Seong Soo A.] Gachon Univ, Dept Bionano Technol, 1342 Sungnamdaero, Sungnam 461701, South Korea.
   [Yang, YoungSoon] Vet Hlth Serv Med Ctr, Dept Neurol, Seoul, South Korea.
   [Youn, Young Chul] Chung Ang Univ, Chungang Univ Hosp, Dept Neurol, Seoul, South Korea.
   [Kim, SangYun] Seoul Natl Univ, Bundang Hosp, Coll Med, Dept Neurol, S300 Gumidong, Sungnam 463707, Gyeonggi Do, South Korea.
C3 Gachon University; Veterans Health Service Medical Center; Chung Ang
   University; Chung Ang University Hospital; Seoul National University
   (SNU)
RP An, SSA (通讯作者)，Gachon Univ, Dept Bionano Technol, 1342 Sungnamdaero, Sungnam 461701, South Korea.; Kim, S (通讯作者)，Seoul Natl Univ, Bundang Hosp, Coll Med, Dept Neurol, S300 Gumidong, Sungnam 463707, Gyeonggi Do, South Korea.
EM seong.an@gmail.com; neuroksy@snu.ac.kr
RI Vo, Giau Van/IWM-3884-2023; VO, GIAU Van/X-9872-2018; An, Seong Soo
   A/AFR-4832-2022; Youn, Young Chul/ABA-9938-2021
OI VO, GIAU Van/0000-0002-9937-7865; An, Seong Soo A/0000-0002-8123-6183;
   Kim, SangYun/0000-0002-9101-5704; Youn, Young Chul/0000-0002-2742-1759
FU National Research Foundation of Korea (NRF) - Korean government (MEST)
   [2017R1A2B4012636, 2017R1C1B5017807]
FX Written informed consent was obtained from the patient and family
   members for publication of this genetic report. The authors would like
   to express their gratitude to the proband patient and his family members
   for their time and support. This research was supported by a National
   Research Foundation of Korea (NRF) Grants awarded by the Korean
   government (MEST, Nos. 2017R1A2B4012636 and 2017R1C1B5017807).
CR Adzhubei IA, 2010, NAT METHODS, V7, P248, DOI 10.1038/nmeth0410-248
   Alzualde A, 2010, J NEUROPATH EXP NEUR, V69, P789, DOI 10.1097/NEN.0b013e3181e85737
   Amano Y, 2015, PRION, V9, P29, DOI 10.1080/19336896.2015.1017703
   Arboleda-Velasquez JF, 2005, HUM MOL GENET, V14, P1631, DOI 10.1093/hmg/ddi171
   Bagyinszky E, 2018, NEUROPSYCH DIS TREAT, V14, P2067, DOI 10.2147/NDT.S165445
   Brown K, 2010, J GERIATR PSYCH NEUR, V23, P277, DOI 10.1177/0891988710383576
   BROWN P, 1992, NEUROLOGY, V42, P422, DOI 10.1212/WNL.42.2.422
   Cali I, 2018, NEUROL-GENET, V4, DOI 10.1212/NXG.0000000000000253
   Chi NF, 2010, J NEUROL, V257, P191, DOI 10.1007/s00415-009-5290-4
   Clerici F, 2008, J NEUROL SCI, V275, P145, DOI 10.1016/j.jns.2008.06.036
   Deguchi K, 2012, BMC NEUROL, V12, DOI 10.1186/1471-2377-12-144
   Dichgans M, 2001, NEUROLOGY, V57, P1714, DOI 10.1212/WNL.57.9.1714
   Escandón-Vargas K, 2016, BIOMEDICA, V36, P29, DOI 10.7705/biomedica.v36i3.2729
   Gambetti P, 2003, BRIT MED BULL, V66, P213, DOI 10.1093/bmb/66.1.213
   Gendoo DMA, 2012, PLOS COMPUT BIOL, V8, DOI 10.1371/journal.pcbi.1002646
   Giau VV, 2015, MOL CELL TOXICOL, V11, P89, DOI 10.1007/s13273-015-0011-9
   Herrmann LM, 1998, NEUROREPORT, V9, P2457, DOI 10.1097/00001756-199808030-00006
   Ilc G, 2010, PLOS ONE, V5, DOI 10.1371/journal.pone.0011715
   Jansen C, 2010, ACTA NEUROPATHOL, V119, P189, DOI 10.1007/s00401-009-0609-x
   Jeong Byung-Hoon, 1998, Journal of Korean Medical Science, V13, P234
   Jin K, 2004, NEUROLOGY, V62, P502, DOI 10.1212/01.WNL.0000106954.54011.80
   Källberg M, 2012, NAT PROTOC, V7, P1511, DOI 10.1038/nprot.2012.085
   Kapaki E, 2001, J NEUROL NEUROSUR PS, V71, P401, DOI 10.1136/jnnp.71.3.401
   Kim MO, 2013, ACTA NEUROPATHOL COM, V1, DOI 10.1186/2051-5960-1-80
   Kovac V, 2017, BIOCHEM BIOPH RES CO, V484, P45, DOI 10.1016/j.bbrc.2017.01.078
   Kübler E, 2003, BRIT MED BULL, V66, P267, DOI 10.1093/bmb/66.1.267
   Li Y, 2013, PROTEINS, V81, P1862, DOI 10.1002/prot.24338
   Lim JG, 2015, NEUROL SCI, V36, P1291, DOI 10.1007/s10072-014-2038-4
   Mackenzie Graeme, 2017, F1000Res, V6, P2053, DOI 10.12688/f1000research.12681.1
   Maiti NR, 2001, J BIOL CHEM, V276, P2427, DOI 10.1074/jbc.M007862200
   Marcon G, 2014, BRAIN PATHOL, V24, P148, DOI 10.1111/bpa.12095
   Mastrianni JA, 2001, NEUROLOGY, V57, P2198, DOI 10.1212/WNL.57.12.2198
   Mastrianni JA, 1996, NEUROLOGY, V47, P1305, DOI 10.1212/WNL.47.5.1305
   Mastrianni JA, 2010, GENET MED, V12, P187, DOI 10.1097/GIM.0b013e3181cd7374
   Minikel EV, 2016, SCI TRANSL MED, V8, DOI 10.1126/scitranslmed.aad5169
   Mok TH, 2018, NEUROBIOL AGING, V71, DOI 10.1016/j.neurobiolaging.2018.05.011
   Mollenhauer B, 2011, J NEURAL TRANSM, V118, P691, DOI 10.1007/s00702-010-0543-z
   Mossuto Maria Francesca, 2013, Int J Cell Biol, V2013, P318319, DOI 10.1155/2013/318319
   Ng PC, 2003, NUCLEIC ACIDS RES, V31, P3812, DOI 10.1093/nar/gkg509
   ROSENTHAL NP, 1976, ARCH NEUROL-CHICAGO, V33, P252, DOI 10.1001/archneur.1976.00500040036005
   Sanchez-Juan P, 2006, NEUROLOGY, V67, P637, DOI 10.1212/01.wnl.0000230159.67128.00
   Shen L, 2011, BIOCHEM BIOPH RES CO, V410, P159, DOI 10.1016/j.bbrc.2011.06.007
   Shi Q, 2016, PRION, V10, P331, DOI 10.1080/19336896.2016.1190897
   Welker E, 2001, P NATL ACAD SCI USA, V98, P4334, DOI 10.1073/pnas.071066598
   Woulfe J, 2005, ACTA NEUROPATHOL, V110, P317, DOI 10.1007/s00401-005-1054-0
   Yeo MJ, 2013, J CLIN NEUROSCI, V20, P180, DOI 10.1016/j.jocn.2012.01.044
NR 46
TC 5
Z9 5
U1 0
U2 4
PU DOVE MEDICAL PRESS LTD
PI ALBANY
PA PO BOX 300-008, ALBANY, AUCKLAND 0752, NEW ZEALAND
EI 1178-1998
J9 CLIN INTERV AGING
JI Clin. Interv. Aging
PY 2019
VL 14
BP 1387
EP 1397
DI 10.2147/CIA.S210909
PG 11
WC Geriatrics & Gerontology
WE Science Citation Index Expanded (SCI-EXPANDED)
SC Geriatrics & Gerontology
GA IN4RA
UT WOS:000478661900002
PM 31447551
OA gold, Green Published, Green Submitted
DA 2024-04-10
ER

PT J
AU Raj, K
   Chawla, P
   Singh, S
AF Raj, Khadga
   Chawla, Pooja
   Singh, Shamsher
TI Neurobehavioral Consequences Associated with Long Term Tramadol
   Utilization and Pathological Mechanisms
SO CNS & NEUROLOGICAL DISORDERS-DRUG TARGETS
LA English
DT Review
DE Tramadol; Parkinson's disease; Alzheimer disease; serotonin syndrome;
   seizure; central nervous system; oxidative stress; cytochrome;
   electroencephalogram; naloxone; rigidity; pathological; mitochondrial
   complexes
ID SEROTONIN SYNDROME; INDUCED SEIZURES; NITRIC-OXIDE; PHARMACOLOGY;
   COMBINATION; RECEPTORS; MORPHINE; CYP2D6; MEMORY; PAIN
AB Tramadol is a synthetic analog of codeine used to treat pain of moderate to severe intensity and is reported to have ncurotoxic potential. At therapeutic dose, tramadol does not cause major side effects in comparison to other opioid analgesics, and is useful for the management of neurological problems like anxiety and depression. Long term utilization of tramadol is associated with various neurological disorders like seizures, serotonin syndrome, Alzheimer's disease and Parkinson's disease. Tramadol produces seizures through inhibition of nitric oxide, serotonin reuptake and inhibitory effects on GABA receptors. Extensive tramadol intake alters redox balance through elevating lipid peroxidation and free radical leading to neurotoxicity and produces neurobehavioral deficits. During Alzheimer's disease progression, low level of intracellular signalling molecules like cGMP, cAMP, PKC and PKA affect both learning and memory. Pharmacologically tramadol produces actions similar to Selective Serotonin Reuptake Inhibitors (SSRIs), increasing the concentration of serotonin, which causes serotonin syndrome. In addition, tramadol also inhibits GABA(A) receptors in the CNS has been evidenced to interfere with dopamine synthesis and release, responsible for motor symptoms. The reduced level of dopamine may produce bradykinesia and tremors which are chief motor abnormalities in Parkinson's Disease (PD).
C1 [Raj, Khadga; Singh, Shamsher] ISF Coll Pharm, Dept Pharmacol, Neurosci Div, Moga 142001, Punjab, India.
   [Chawla, Pooja] ISF Coll Pharm, Dept Pharmaceut Chem, Moga 142001, Punjab, India.
C3 ISF College of Pharmacy; ISF College of Pharmacy
RP Singh, S (通讯作者)，ISF Coll Pharm, Dept Pharmacol, Neurosci Div, Moga 142001, Punjab, India.
EM shamshersinghbajwa@gmail.com
RI Shamsher Singh, M.Pharm/AAC-6598-2021; Raj, Khadga/ACI-1717-2022
OI Shamsher Singh, M.Pharm/0000-0002-2780-6632; Raj,
   Khadga/0000-0002-2450-2975; Chawla, Pooja/0000-0001-7844-9172
FU Department of Pharmacology, ISF College of Pharmacy, Moga, Punjab, India
FX We gratefully acknowledge the support from the Department of
   Pharmacology, ISF College of Pharmacy, Moga, Punjab, India.
CR Abdel-Zaher AO, 2011, NEUROTOXICOLOGY, V32, P725, DOI 10.1016/j.neuro.2011.08.001
   Abel T, 2008, PROG BRAIN RES, V169, P97, DOI 10.1016/S0079-6123(07)00006-4
   Abushouk AI, 2018, CNS NEUROL DISORD-DR, V17, P14, DOI 10.2174/1871527316666170602101538
   Andrade A, 2018, UPDATE PEDIAT, P439
   Apaydin S, 2000, LIFE SCI, V66, P1627, DOI 10.1016/S0024-3205(00)00482-3
   Askar MH, 2019, CNS NEUROL DISORD-DR, V18, P156, DOI 10.2174/1871527317666180816095707
   Ayano G., 2016, J MENTAL DISORDERS T
   Bagheri-abassi F, 2015, IRAN J BASIC MED SCI, V18, P644
   Baghishani F, 2018, METAB BRAIN DIS, V33, P907, DOI 10.1007/s11011-018-0194-6
   Bais S, 2018, CNS NEUROL DISORD-DR, V17, P144, DOI 10.2174/1871527317666180309130912
   Baldo BA, 2018, ARCH TOXICOL, V92, P2457, DOI 10.1007/s00204-018-2244-6
   Barber J, 2011, EXP CLIN PSYCHOPHARM, V19, P123, DOI 10.1037/a0022721
   Beakley BD, 2015, PAIN PHYSICIAN, V18, P395
   Beyaz Serbulent Gokhan, 2016, Anesth Essays Res, V10, P376, DOI 10.4103/0259-1162.177181
   Blakemore PR, 2002, CHEM COMMUN, P1159, DOI 10.1039/b111551k
   Boostani R, 2012, CASP J INTERN MED, V3, P484
   Brotini S, 2017, CNS NEUROL DISORD-DR, V16, P705, DOI 10.2174/1871527316666170321124949
   Burtscher J, 2017, FRONT MOL NEUROSCI, V10, DOI 10.3389/fnmol.2017.00245
   Chelazzi C, 2018, CRITICAL CARE SEDATI, P21, DOI [10.1007/978-3-319-59312-8_3, DOI 10.1007/978-3-319-59312-8_3]
   Chidambaran V, 2017, CURR OPIN ANESTHESIO, V30, P349, DOI 10.1097/ACO.0000000000000455
   Costa JT, 2016, MOL NEUROBIOL, V53, P3513, DOI 10.1007/s12035-015-9283-2
   Cozza KL, 2018, DEPRESSION SYSTEMIC, V168
   de Farias CC, 2017, CNS NEUROL DISORD-DR, V16, P484, DOI 10.2174/1871527316666170223161004
   Oliveira JOD, 2016, J PAIN RES, V9, P797, DOI 10.2147/JPR.S117674
   El-Baky AEA, 2017, BIOCHEM PHARMACOL, V6, P1
   El-Sayed AAY, 2013, J CHROMATOGR B, V926, P9, DOI 10.1016/j.jchromb.2013.02.019
   Fatima A, 2018, CNS NEUROL DISORD-DR, V17, P757, DOI 10.2174/1871527317666180820164250
   Ghelardini C, 2015, CLIN CASES MINER BON, V12, P219, DOI 10.11138/ccmbm/2015.12.3.219
   Gholami M, 2014, EPILEPSY BEHAV, V36, P90, DOI 10.1016/j.yebeh.2014.05.012
   Ghoneim FM, 2014, INT J CLIN EXP PATHO, V7, P7323
   Grond S, 2004, CLIN PHARMACOKINET, V43, P879, DOI 10.2165/00003088-200443130-00004
   Gupta P, 2018, J MOL NEUROSCI, V66, P572, DOI 10.1007/s12031-018-1189-9
   Haage P, 2018, PHARMACOL RES PERSPE, V6, DOI 10.1002/prp2.419
   Haleem DJ, 2018, PHARMACOL BIOCHEM BE, V170, P71, DOI 10.1016/j.pbb.2018.05.010
   Hamza May, 2009, Curr Mol Pharmacol, V2, P1
   Hara K, 2005, ANESTH ANALG, V100, P1400, DOI 10.1213/01.ANE.0000150961.24747.98
   Hassanian-Moghaddam H, 2015, RES PHARM SCI, V10, P544
   Hassanian-Moghaddam H, 2013, AM J EMERG MED, V31, P26, DOI 10.1016/j.ajem.2012.05.013
   Haufroid V, 2015, CLIN TOXICOL, V53, P501, DOI 10.3109/15563650.2015.1049355
   Hicks JK, 2015, CLIN PHARMACOL THER, V98, P127, DOI 10.1002/cpt.147
   Horishita T, 2006, PHARMACOLOGY, V77, P93, DOI 10.1159/000093179
   Hosseini-Sharifabad A, 2016, RES PHARM SCI, V11, P49
   Hussain G, 2018, MOLECULES, V23, DOI 10.3390/molecules23040814
   Izquierdo I, 2006, TRENDS NEUROSCI, V29, P496, DOI 10.1016/j.tins.2006.07.005
   Jovanovic-Cupic V, 2006, CLIN TOXICOL, V44, P143, DOI 10.1080/1556365050014418
   Klinge Matthew, 2018, Curr Hepatol Rep, V17, P42, DOI 10.1007/s11901-018-0389-7
   Kottayil SG, US Patent, Patent No. [8895622B2, 8895622]
   Krakowski I, 2018, SIDE EFFECTS MED CAN, P595, DOI [10.1007/978-3-319-70253-7_19, DOI 10.1007/978-3-319-70253-7_19]
   Kumar A, 2018, CNS NEUROL DISORD-DR, V7, P696
   Lagard C, 2016, TOXICOL APPL PHARM, V310, P108, DOI 10.1016/j.taap.2016.09.013
   Lavasani H, 2013, DARU, V21, DOI 10.1186/2008-2231-21-17
   Lee JH, 2013, CLIN THER, V35, P1830, DOI 10.1016/j.clinthera.2013.09.017
   Lehmann KA, 1997, DRUGS, V53, P25, DOI 10.2165/00003495-199700532-00007
   Lesani A, 2010, EPILEPSY BEHAV, V19, P290, DOI 10.1016/j.yebeh.2010.08.006
   Louis ED, 2009, MOVEMENT DISORD, V24, P626, DOI 10.1002/mds.22370
   Martinez W., 2014, IEEE International Green Building and Smart Grid Conference - IGBSG, P1
   Masihuddin Masihuddin, 2018, Journal of Drug Delivery and Therapeutics, V8, P110
   Mégarbane B, 2018, AM J MED, V131, pE487, DOI 10.1016/j.amjmed.2018.07.005
   Mehdizadeh H, 2017, PROG NEURO-PSYCHOPH, V79, P426, DOI 10.1016/j.pnpbp.2017.07.022
   Mellor K, 2009, MOVEMENT DISORD, V24, P622, DOI 10.1002/mds.22449
   Mohamed TM, 2015, TOXICOL IND HEALTH, V31, P1325, DOI 10.1177/0748233713491814
   Mulkey MA, 2018, CLIN NURSE SPEC, V32, P195, DOI 10.1097/NUR.0000000000000384
   Nedi Teshome, 2018, BMC Res Notes, V11, P362, DOI 10.1186/s13104-018-3495-2
   Palmer GM, 2018, ARCH DIS CHILD, V103, P1110, DOI 10.1136/archdischild-2017-313786
   Panahi Y, 2018, J CELL BIOCHEM, V119, P8684, DOI 10.1002/jcb.27141
   Pathan H, 2012, BRIT J PAIN, V6, P11, DOI 10.1177/2049463712438493
   Pearson-Smith JN, 2017, INT J MOL SCI, V18, DOI 10.3390/ijms18112365
   Pergolizzi JV, 2018, EXPERT OPIN DRUG DIS, V13, P965, DOI 10.1080/17460441.2018.1511539
   Predescu O, 2018, ANALGESIA MAJOR ABDO, P33, DOI [10.1007/978-3-319-94482-1_3, DOI 10.1007/978-3-319-94482-1_3]
   Ravizza Teresa, 2018, Epilepsia Open, V3, P133, DOI 10.1002/epi4.12242
   Rehni AK, 2010, N-S ARCH PHARMACOL, V381, P11, DOI 10.1007/s00210-009-0476-y
   Rickli A, 2018, BRIT J PHARMACOL, V175, P532, DOI 10.1111/bph.14105
   Rosenblatt K, 2017, EVIDENCE BASED CRITI, P343, DOI [10.1007/978-3-319-43341-7_39, DOI 10.1007/978-3-319-43341-7_39]
   Schmidt AP, 2000, BRAIN RES, V864, P40, DOI 10.1016/S0006-8993(00)02106-5
   Schumacher MA., 2009, Basic and Clinical Pharmacology, V11th, P531
   Sheweita SA, 2018, PLOS ONE, V13, DOI 10.1371/journal.pone.0202110
   Shi Y, 2019, CNS NEUROL DISORD DR
   Shipton EA, 2018, PAIN THER, V7, P23, DOI 10.1007/s40122-018-0096-7
   Singh A, 2018, CNS NEUROL DISORD-DR, V17, P571, DOI 10.2174/1871527317666180627122448
   Singh Ranbir, 2019, Journal of Basic and Clinical Physiology and Pharmacology, V30, P275, DOI 10.1515/jbcpp-2018-0113
   Snyder C, 2014, MED SCI MONIT BASIC, V20, P63, DOI 10.12659/MSMBR.890557
   Sosna J, 2018, MOL NEURODEGENER, V13, DOI 10.1186/s13024-018-0244-x
   Stafstrom C. E., 2015, COLD SPRING HARBOR P, V5, P1
   Stamer UM, 2008, ANESTH ANALG, V107, P926, DOI 10.1213/ane.0b013e31817b796e
   Steele A, 2014, OBSTET GYN CLIN N AM, V41, P491, DOI 10.1016/j.ogc.2014.04.005
   Sweileh WM, 2016, SPRINGERPLUS, V5, DOI 10.1186/s40064-016-2801-5
   Taghaddosinejad F, 2011, J MED TOXICOL, V7, P183, DOI 10.1007/s13181-011-0168-0
   Toce MS, 2018, J MED TOXICOL, V14, P306, DOI 10.1007/s13181-018-0685-1
   Ugoya Solomon O, 2011, J Med Case Rep, V5, P105, DOI 10.1186/1752-1947-5-105
   Vilarino-Güell C, 2009, MOVEMENT DISORD, V24, P619, DOI 10.1002/mds.22451
   Wang K, 2018, CNS NEUROL DISORD-DR, V17, P389, DOI 10.2174/1871527317666180525113109
   Zeng LH, 2007, NEUROBIOL DIS, V28, P184, DOI 10.1016/j.nbd.2007.07.015
   Zhai L, 2011, PHARMACOL REP, V63, P1469, DOI 10.1016/S1734-1140(11)70711-3
NR 93
TC 11
Z9 11
U1 0
U2 5
PU BENTHAM SCIENCE PUBL
PI BUSUM
PA PO BOX 294, BUSUM, 1400 AG, NETHERLANDS
SN 1871-5273
EI 1996-3181
J9 CNS NEUROL DISORD-DR
JI CNS Neurol. Disord.-Drug Targets
PY 2019
VL 18
IS 10
BP 758
EP 768
DI 10.2174/1871527318666191112124435
PG 11
WC Neurosciences; Pharmacology & Pharmacy
WE Science Citation Index Expanded (SCI-EXPANDED)
SC Neurosciences & Neurology; Pharmacology & Pharmacy
GA KD6UJ
UT WOS:000508000100003
PM 31721720
DA 2024-04-10
ER

PT J
AU Roy, A
   Coombes, SA
   Chung, JW
   Archer, DB
   Okun, MS
   Hess, CW
   Shukla, AW
   Vaillancourt, DE
AF Roy, Arnab
   Coombes, Stephen A.
   Chung, Jae Woo
   Archer, Derek B.
   Okun, Michael S.
   Hess, Christopher W.
   Shukla, Aparna Wagle
   Vaillancourt, David E.
TI Cortical dynamics within and between parietal and motor cortex in
   essential tremor
SO MOVEMENT DISORDERS
LA English
DT Article
DE connectivity; essential tremor; motor cortex; parietal cortex;
   visuomotor
ID SENSORIMOTOR CORTEX; MOVEMENT; BRAIN; OSCILLATIONS; SYNCHRONIZATION;
   CONNECTIVITY; INVOLVEMENT; CEREBELLUM; ACTIVATION; MATTER
AB BackgroundEvidence from functional imaging in essential tremor suggests that activity within parietal and motor cortices may be associated with worsening of tremor at increased visual feedback.
   ObjectivesExamine how cortical oscillations within these regions and the connectivity between these regions is associated with worsening of tremor in essential tremor in response to high visual feedback.
   MethodThe study included 24 essential tremor participants and 17 controls. We measured cortical activity and tremor magnitude at low and high feedback conditions. Cortical activity was measured using high-density electroencephalogram and isolated using source localization.
   ResultsChanges in power across feedback in the 4-12Hz and 12-30Hz bands were reduced within the contralateral motor cortex of essential tremor patients compared to controls. The 12-30Hz bidirectional connectivity between the parietal and contralateral motor cortex was decreased in essential tremor patients. Worsening of tremor from low to high visual feedback was associated with 4-12Hz activity in contralateral motor cortex. The greatest separation between groups was found when using the difference of the contralateral motor cortex activity at high and low feedback, rather than either feedback condition alone.
   ConclusionOur findings provide new evidence that tremor in essential tremor is associated with reduced power across feedback in the motor cortex and reduced connectivity between the parietal and motor cortices. Combined with previous work on the cerebellar-thalamo-cortical motor circuit, our findings suggest that the network level disturbances associated with essential tremor extend to the cortico-cortical pathway between the parietal cortex and motor cortex. (c) 2018 International Parkinson and Movement Disorder Society
C1 [Roy, Arnab; Coombes, Stephen A.; Chung, Jae Woo; Archer, Derek B.; Vaillancourt, David E.] Univ Florida, Dept Appl Physiol & Kinesiol, POB 118205, Gainesville, FL 32611 USA.
   [Okun, Michael S.; Hess, Christopher W.; Shukla, Aparna Wagle; Vaillancourt, David E.] Univ Florida, Dept Neurol, Gainesville, FL 32611 USA.
   [Okun, Michael S.; Hess, Christopher W.; Shukla, Aparna Wagle; Vaillancourt, David E.] Univ Florida, Fixel Ctr Neurol Dis, Gainesville, FL 32611 USA.
   [Okun, Michael S.; Hess, Christopher W.; Shukla, Aparna Wagle; Vaillancourt, David E.] Univ Florida, Program Movement Disorders & Neurorestorat, Gainesville, FL 32611 USA.
   [Vaillancourt, David E.] Univ Florida, Dept Biomed Engn, Gainesville, FL 32611 USA.
C3 State University System of Florida; University of Florida; State
   University System of Florida; University of Florida; State University
   System of Florida; University of Florida; State University System of
   Florida; University of Florida; State University System of Florida;
   University of Florida
RP Vaillancourt, DE (通讯作者)，Univ Florida, Dept Appl Physiol & Kinesiol, POB 118205, Gainesville, FL 32611 USA.
EM vcourt@ufl.edu
RI Chung, Jae Woo/AGK-7430-2022; Okun, Michael S/JCP-5824-2023; Shukla,
   Aparna Wagle/AAN-1344-2020; Roy, Arnab/AAL-2444-2020; Chung, Jae
   Woo/AAI-9308-2020
OI Chung, Jae Woo/0000-0002-9107-9038; Coombes,
   Stephen/0000-0001-8616-5364; Okun, Michael/0000-0002-6247-9358; WAGLE
   SHUKLA, APARNA/0000-0002-9757-9973
FU National Institutes of Health [R01 NS058487, T32082169]
FX This work was supported by the National Institutes of Health grants R01
   NS058487 and T32082169.
CR Archer DB, 2018, BRAIN, V141, P472, DOI 10.1093/brain/awx338
   Bagepally BS, 2012, J NEUROIMAGING, V22, P275, DOI 10.1111/j.1552-6569.2011.00598.x
   Benito-León J, 2009, J NEUROL SCI, V287, P138, DOI 10.1016/j.jns.2009.08.037
   BENJAMINI Y, 1995, J R STAT SOC B, V57, P289, DOI 10.1111/j.2517-6161.1995.tb02031.x
   Berti V, 2011, ANN NY ACAD SCI, V1228, P93, DOI 10.1111/j.1749-6632.2011.06025.x
   Bigdely-Shamlo N, 2013, NEUROIMAGE, V72, P287, DOI 10.1016/j.neuroimage.2013.01.040
   Bucher SF, 1997, ANN NEUROL, V41, P32, DOI 10.1002/ana.410410108
   Cerasa A, 2009, AM J NEURORADIOL, V30, P1240, DOI 10.3174/ajnr.A1544
   Cerasa A, 2010, NEUROREPORT, V21, P148, DOI 10.1097/WNR.0b013e328335b42c
   Chung JW, 2017, NEUROIMAGE, V144, P164, DOI 10.1016/j.neuroimage.2016.10.008
   Crowell AL, 2012, BRAIN, V135, P615, DOI 10.1093/brain/awr332
   Delorme A, 2004, J NEUROSCI METH, V134, P9, DOI 10.1016/j.jneumeth.2003.10.009
   Delorme A, 2011, COMPUT INTEL NEUROSC, V2011, DOI 10.1155/2011/130714
   Deuschl G, 1998, MOVEMENT DISORD, V13, P2, DOI 10.1002/mds.870131303
   Elble RJ, 2013, CURR NEUROL NEUROSCI, V13, DOI 10.1007/s11910-013-0353-4
   Fang WD, 2016, HUM BRAIN MAPP, V37, P165, DOI 10.1002/hbm.23024
   Gerloff C, 1998, BRAIN, V121, P1513, DOI 10.1093/brain/121.8.1513
   Gironell A, 2012, PARKINSONISM RELAT D, V18, P402, DOI 10.1016/j.parkreldis.2011.11.029
   Gövert F, 2016, REV NEUROL-FRANCE, V172, P416, DOI 10.1016/j.neurol.2016.07.010
   Gross J, 2000, J PHYSIOL-LONDON, V527, P623, DOI 10.1111/j.1469-7793.2000.00623.x
   Gwin JT, 2012, J NEUROENG REHABIL, V9, DOI 10.1186/1743-0003-9-35
   HALLETT M, 1993, J NEUROL SCI, V114, P45, DOI 10.1016/0022-510X(93)90047-3
   Hellwig B, 2003, CLIN NEUROPHYSIOL, V114, P1462, DOI 10.1016/S1388-2457(03)00116-0
   Hellwig B, 2001, LANCET, V357, P519, DOI 10.1016/S0140-6736(00)04044-7
   Hua SE, 1998, J NEUROL NEUROSUR PS, V64, P273, DOI 10.1136/jnnp.64.2.273
   Iversen JR, 2014, IEEE ENG MED BIO, P4399, DOI 10.1109/EMBC.2014.6944599
   JENKINS IH, 1993, ANN NEUROL, V34, P82, DOI 10.1002/ana.410340115
   Kendi ATK, 2005, J NEUROIMAGING, V15, P362, DOI 10.1177/1051228405279039
   Kilavik BE, 2013, EXP NEUROL, V245, P15, DOI 10.1016/j.expneurol.2012.09.014
   Klein JC, 2011, HUM BRAIN MAPP, V32, P896, DOI 10.1002/hbm.21077
   Kondylis ED, 2016, BRAIN, V139, P2211, DOI 10.1093/brain/aww144
   Lacritz LH, 2002, J INT NEUROPSYCH SOC, V8, P125, DOI 10.1017/S1355617701020124
   Lin CY, 2014, BRAIN, V137, P3149, DOI 10.1093/brain/awu281
   Lin PT, 2018, MOVEMENT DISORD, V33, P1182, DOI 10.1002/mds.27350
   Liu J, 2011, J NEUROIMAGING, V21, P370, DOI 10.1111/j.1552-6569.2010.00535.x
   Lombardi WJ, 2001, NEUROLOGY, V57, P785, DOI 10.1212/WNL.57.5.785
   Louis ED, 2005, LANCET NEUROL, V4, P100, DOI 10.1016/S1474-4422(05)00991-9
   Louis ED, 2002, NEUROSCI LETT, V333, P17, DOI 10.1016/S0304-3940(02)00966-7
   Louis ED, 2007, BRAIN, V130, P3297, DOI 10.1093/brain/awm266
   Louis ED, 2010, MOVEMENT DISORD, V25, P534, DOI 10.1002/mds.22838
   MAKEIG S, 1993, ELECTROEN CLIN NEURO, V86, P283, DOI 10.1016/0013-4694(93)90110-H
   Meyniel F, 2014, J NEUROSCI, V34, P1, DOI 10.1523/JNEUROSCI.1711-13.2014
   Mullen T., 2012, NITRC: CleanLine: Tool/Resource Info.
   Muthuraman M, 2018, BRAIN, V141, P1770, DOI 10.1093/brain/awy098
   Nasreddine ZS, 2005, J AM GERIATR SOC, V53, P695, DOI 10.1111/j.1532-5415.2005.53221.x
   Neely KA, 2015, CEREB CORTEX, V25, P4191, DOI 10.1093/cercor/bhu142
   Nicoletti G, 2010, NEUROLOGY, V74, P988, DOI 10.1212/WNL.0b013e3181d5a460
   Ofori E, 2015, NEUROIMAGE, V115, P30, DOI 10.1016/j.neuroimage.2015.04.043
   Pagan FL, 2003, NEUROLOGY, V60, P1344, DOI 10.1212/01.WNL.0000065885.15875.0D
   PARDO B, 1993, MOVEMENT DISORD, V8, P278, DOI 10.1002/mds.870080305
   Raethjen J, 2007, J NEUROPHYSIOL, V97, P3219, DOI 10.1152/jn.00477.2006
   Rowland NC, 2015, FRONT HUM NEUROSCI, V9, DOI 10.3389/fnhum.2015.00512
   Saini J, 2012, PARKINSONISM RELAT D, V18, P477, DOI 10.1016/j.parkreldis.2012.01.006
   Salenius S, 1997, J NEUROPHYSIOL, V77, P3401, DOI 10.1152/jn.1997.77.6.3401
   Schnitzler A, 2009, MOVEMENT DISORD, V24, P1629, DOI 10.1002/mds.22633
   Shin DH, 2008, AM J NEURORADIOL, V29, P151, DOI 10.3174/ajnr.A0744
   Shukla AW, 2017, CLIN NEUROPHYSIOL, V128, P2181, DOI 10.1016/j.clinph.2017.08.015
   Tan HL, 2016, J NEUROSCI, V36, P1516, DOI 10.1523/JNEUROSCI.3204-15.2016
   Vaillancourt DE, 2006, EXP BRAIN RES, V173, P742, DOI 10.1007/s00221-006-0454-2
   Vaillancourt DE, 2001, CLIN NEUROPHYSIOL, V112, P1594, DOI 10.1016/S1388-2457(01)00593-4
   Whaley NR, 2007, PARKINSONISM RELAT D, V13, P333, DOI 10.1016/j.parkreldis.2006.12.004
   Woodworth RS, 1899, PSYCHOL REV-MONOGR S, V3, P1
NR 62
TC 13
Z9 14
U1 1
U2 4
PU WILEY
PI HOBOKEN
PA 111 RIVER ST, HOBOKEN 07030-5774, NJ USA
SN 0885-3185
EI 1531-8257
J9 MOVEMENT DISORD
JI Mov. Disord.
PD JAN
PY 2019
VL 34
IS 1
BP 95
EP 104
DI 10.1002/mds.27522
PG 10
WC Clinical Neurology
WE Science Citation Index Expanded (SCI-EXPANDED)
SC Neurosciences & Neurology
GA HM6WG
UT WOS:000459618200017
PM 30345712
OA Green Accepted
DA 2024-04-10
ER

PT J
AU Lin, YQ
   Chen, SD
AF Lin, Yi-Qi
   Chen, Sheng-Di
TI RBD: a red flag for cognitive impairment in Parkinson's disease?
SO SLEEP MEDICINE
LA English
DT Review
DE Rapid eye movement sleep behavior disorder (RBD); Parkinson's disease
   (PD); Parkinson's disease-Cognitive impairment (PD-CI)
ID SLEEP BEHAVIOR DISORDER; NEURODEGENERATIVE DISEASE; EARLY MARKER; LEWY
   BODIES; DE-NOVO; DEMENTIA; FEATURES; RISK; PD; ELECTROENCEPHALOGRAM
AB Increasing evidence indicates a strong association between rapid eye movement sleep behavior disorder (RBD) and Parkinson's disease - cognitive impairment (PD-CI). Numerous longitudinal and cross-sectional studies have shown that RBD may be an important risk factor and predictor of Parkinson's disease mild cognitive impairment (PD-MCI) and Parkinson's disease dementia (PDD); which may be explained by the association of mechanisms between RBD and PD-CI, including neurotransmitter alterations, genetic mutation, neuroinflammation, alpha-synuclein inclusion, abnormal cerebral metabolism and cortical activity slowing. Understanding the role of RBD in cognition of PD, we may predict and prevent the presence of PD-CI. The purpose of our comprehensive narrative review was to investigate the role of RBD in cognition of PD patients and its possible mechanism with lights from clinical epidemiological evidence, neuroimaging and electrophysiology studies. (C) 2018 Published by Elsevier B.V.
C1 [Chen, Sheng-Di] Shanghai Jiao Tong Univ, Sch Med, Ruijin Hosp, Dept Neurol, Shanghai 200025, Peoples R China.
   Shanghai Jiao Tong Univ, Sch Med, Ruijin Hosp, Inst Neurol, Shanghai 200025, Peoples R China.
C3 Shanghai Jiao Tong University; Shanghai Jiao Tong University
RP Chen, SD (通讯作者)，Shanghai Jiao Tong Univ, Sch Med, Ruijin Hosp, Dept Neurol, Shanghai 200025, Peoples R China.
EM chensd@rjh.com.cn
RI Huang, Jingyi/KCY-2239-2024; zhang, yue/JAC-3705-2023
OI Lin, Yiqi/0000-0003-1914-7726
CR Aarsland D, 2005, MOVEMENT DISORD, V20, P1255, DOI 10.1002/mds.20527
   Aarsland D, 2017, NAT REV NEUROL, V13, P217, DOI 10.1038/nrneurol.2017.27
   Adler CH, 2010, ACTA NEUROPATHOL, V120, P827, DOI 10.1007/s00401-010-0744-4
   Alcalay RN, 2012, NEUROLOGY, V78, P1434, DOI 10.1212/WNL.0b013e318253d54b
   Anang JBM, 2014, NEUROLOGY, V83, P1253, DOI 10.1212/WNL.0000000000000842
   Arnaldi D, 2016, PARKINSONISM RELAT D, V29, P47, DOI 10.1016/j.parkreldis.2016.05.031
   Arnaldi D, 2015, SLEEP, V38, P1505, DOI 10.5665/sleep.5000
   Arnulf I, 2012, MOVEMENT DISORD, V27, P677, DOI 10.1002/mds.24957
   Aviles-Olmos I, 2013, BRAIN, V136, P374, DOI 10.1093/brain/aws009
   Beavan M, 2015, JAMA NEUROL, V72, P201, DOI 10.1001/jamaneurol.2014.2950
   Benninger DH, 2010, MOVEMENT DISORD, V25, P1597, DOI 10.1002/mds.23121
   Boeve B.F., 2010, ANN NY ACAD SCI, P15, DOI DOI 10.1111/J.1749-6632.2009.05115.X.REM
   Boeve BF, 2010, ANN NY ACAD SCI, V1184, P15, DOI 10.1111/j.1749-6632.2009.05115.x
   Boucetta S, 2016, SCI REP-UK, V6, DOI 10.1038/srep26782
   Braak H, 2003, NEUROBIOL AGING, V24, P197, DOI 10.1016/S0197-4580(02)00065-9
   Brazète JR, 2016, NEUROBIOL AGING, V37, P74, DOI 10.1016/j.neurobiolaging.2015.10.007
   Brazète JR, 2013, SLEEP MED, V14, P1059, DOI 10.1016/j.sleep.2013.06.013
   Burdick DJ, 2014, MOVEMENT DISORD, V29, P1258, DOI 10.1002/mds.25924
   Byun JI, 2017, SLEEP MED, V38, P78, DOI 10.1016/j.sleep.2017.06.037
   Chahine LM, 2016, PARKINSONISM RELAT D, V27, P102, DOI 10.1016/j.parkreldis.2016.03.006
   De Cock VC, 2007, BRAIN, V130, P450, DOI 10.1093/brain/awl363
   Di Giacopo R, 2012, MOVEMENT DISORD, V27, P559, DOI 10.1002/mds.24909
   Emre M, 2004, NEW ENGL J MED, V351, P2509, DOI 10.1056/NEJMoa041470
   Erro R, 2012, J NEUROL, V259, P1808, DOI 10.1007/s00415-011-6407-0
   Fan Z, 2015, ALZHEIMERS DEMENT, V11, P608, DOI 10.1016/j.jalz.2014.06.016
   Fantini ML, 2011, SLEEP, V34, P619
   Fantini ML, 2003, ANN NEUROL, V53, P774, DOI 10.1002/ana.10547
   Fereshtehnejad SM, 2017, BRAIN, V140, P1959, DOI 10.1093/brain/awx118
   Fereshtehnejad SM, 2015, JAMA NEUROL, V72, P863, DOI 10.1001/jamaneurol.2015.0703
   Ferini-Strambi L, 2011, SLEEP MED, V12, pS43, DOI 10.1016/j.sleep.2011.10.010
   Ferri R, 2014, SLEEP BREATH, V18, P319, DOI 10.1007/s11325-013-0887-3
   Gagnon JF, 2009, ANN NEUROL, V66, P39, DOI 10.1002/ana.21680
   Gagnon JF, 2004, NEUROLOGY, V62, P401, DOI 10.1212/01.WNL.0000106460.34682.E9
   Gan-Or Z, 2016, NEUROBIOL AGING, V49, P218
   Gan-Or Z, 2015, ANN CLIN TRANSL NEUR, V2, P941, DOI 10.1002/acn3.228
   Gong Y, 2014, SLEEP MED, V15, P647, DOI 10.1016/j.sleep.2013.12.021
   Gratwicke J, 2015, BRAIN, V138, P1454, DOI 10.1093/brain/awv104
   Hall H, 2014, BRAIN, V137, P2493, DOI 10.1093/brain/awu193
   Hely MA, 2008, MOVEMENT DISORD, V23, P837, DOI 10.1002/mds.21956
   Hu Y, 2015, NEUROLOGY, V84, P888, DOI 10.1212/WNL.0000000000001308
   Huang C, 2008, NEUROLOGY, V70, P1470, DOI 10.1212/01.wnl.0000304050.05332.9c
   Iranzo A, 2005, NEUROLOGY, V65, P247, DOI 10.1212/01.wnl.0000168864.97813.e0
   Iranzo A, 2013, LANCET NEUROL, V12, P443, DOI 10.1016/S1474-4422(13)70056-5
   Iranzo A, 2006, LANCET NEUROL, V5, P572, DOI 10.1016/S1474-4422(06)70476-8
   Iranzo A, 2010, LANCET NEUROL, V9, P1070, DOI 10.1016/S1474-4422(10)70216-7
   Iranzo A, 2010, SLEEP MED, V11, P534, DOI 10.1016/j.sleep.2010.03.006
   Janvin CC, 2006, MOVEMENT DISORD, V21, P1343, DOI 10.1002/mds.20974
   Kehagia AA, 2010, LANCET NEUROL, V9, P1200, DOI 10.1016/S1474-4422(10)70212-X
   Kim YE, 2014, J PARKINSON DIS, V4, P237, DOI 10.3233/JPD-130293
   Klein JC, 2010, NEUROLOGY, V74, P885, DOI 10.1212/WNL.0b013e3181d55f61
   Kotagal V, 2012, ANN NEUROL, V71, P560, DOI 10.1002/ana.22691
   Kumru H, 2007, SLEEP MED, V8, P779, DOI 10.1016/j.sleep.2007.02.005
   Latreille V, 2016, BRAIN, V139, P1189, DOI 10.1093/brain/aww018
   Lavault S, 2010, J NEUROL, V257, P1154, DOI 10.1007/s00415-010-5482-y
   Lee JE, 2010, PARKINSONISM RELAT D, V16, P105, DOI 10.1016/j.parkreldis.2009.08.005
   Leung IHK, 2015, NEUROLOGY, V85, P1843, DOI 10.1212/WNL.0000000000002145
   Li SX, 2010, SLEEP MED, V11, P43, DOI 10.1016/j.sleep.2009.06.008
   Li YY, 2017, NEUROLOGY, V88, P1493, DOI 10.1212/WNL.0000000000003838
   Lindqvist D, 2013, BRAIN BEHAV IMMUN, V33, P183, DOI 10.1016/j.bbi.2013.07.007
   Litvan I, 2011, MOVEMENT DISORD, V26, P1814, DOI 10.1002/mds.23823
   Luppi PH, 2013, SLEEP MED, V14, P714, DOI 10.1016/j.sleep.2013.02.004
   Manni R, 2013, INT J PSYCHOPHYSIOL, V89, P213, DOI 10.1016/j.ijpsycho.2013.04.003
   Marchand DG, 2017, SLEEP, V40, DOI 10.1093/sleep/zsw014
   Marion MH, 2008, J NEUROL, V255, P192, DOI 10.1007/s00415-008-0629-9
   Massicotte-Marquez J, 2008, NEUROLOGY, V70, P1250, DOI 10.1212/01.wnl.0000286943.79593.a6
   Mata IF, 2016, MOVEMENT DISORD, V31, P95, DOI 10.1002/mds.26359
   Mazza S, 2006, NEUROLOGY, V67, P1618, DOI 10.1212/01.wnl.0000242879.39415.49
   Molano J, 2010, BRAIN, V133, P540, DOI 10.1093/brain/awp280
   Naismith SL, 2011, MOVEMENT DISORD, V26, P1537, DOI 10.1002/mds.23640
   Nardone R, 2013, J NEURAL TRANSM, V120, P413, DOI 10.1007/s00702-012-0888-6
   NEUFELD MY, 1994, DEMENTIA, V5, P23, DOI 10.1159/000106690
   Nomura T, 2013, SLEEP MED, V14, P131, DOI 10.1016/j.sleep.2012.10.011
   Ohayon MM, 1997, J CLIN PSYCHIAT, V58, P369
   Olson EJ, 2000, BRAIN, V123, P331, DOI 10.1093/brain/123.2.331
   Pedersen KF, 2013, JAMA NEUROL, V70, P580, DOI 10.1001/jamaneurol.2013.2110
   Petrou M, 2016, ACAD RADIOL, V23, P577, DOI 10.1016/j.acra.2015.07.014
   Poewe W, 2006, MOVEMENT DISORD, V21, P456, DOI 10.1002/mds.20700
   Pont-Sunyer C, 2015, PLOS ONE, V10, DOI 10.1371/journal.pone.0132368
   Postuma RB, 2008, J NEUROL NEUROSUR PS, V79, P1117, DOI 10.1136/jnnp.2008.149195
   Postuma RB, 2009, NEUROLOGY, V72, P1296, DOI 10.1212/01.wnl.0000340980.19702.6e
   Postuma RB, 2015, MOVEMENT DISORD, V30, P1413, DOI 10.1002/mds.26347
   Postuma Ronald B, 2012, Mov Disord, V27, P913, DOI 10.1002/mds.25037
   Postuma RB, 2012, MOVEMENT DISORD, V27, P720, DOI 10.1002/mds.24939
   Postuma RB, 2011, ANN NEUROL, V69, P811, DOI 10.1002/ana.22282
   Reynolds GO, 2016, MOVEMENT DISORD, V31, P23, DOI 10.1002/mds.26484
   Rolinski M, 2014, J NEUROL NEUROSUR PS, V85, P560, DOI 10.1136/jnnp-2013-306104
   Sateia MJ, 2014, CHEST, V146, P1387, DOI 10.1378/chest.14-0970
   Saunders-Pullman R, 2015, MOVEMENT DISORD, V30, P1834, DOI 10.1002/mds.26413
   Schenck CH, 1996, NEUROLOGY, V46, P388, DOI 10.1212/WNL.46.2.388
   Sixel-Döring F, 2011, NEUROLOGY, V77, P1048, DOI 10.1212/WNL.0b013e31822e560e
   Sixel-Döring F, 2011, J CLIN SLEEP MED, V7, P75
   SOIKKELI R, 1991, ELECTROEN CLIN NEURO, V79, P159, DOI 10.1016/0013-4694(91)90134-P
   Song SK, 2011, MOVEMENT DISORD, V26, P289, DOI 10.1002/mds.23477
   Terzaghi M, 2008, SLEEP MED, V9, P343, DOI 10.1016/j.sleep.2007.06.013
   Thaler A, 2017, PARKINSONISM RELAT D, V36, P47, DOI 10.1016/j.parkreldis.2016.12.014
   Tsuboi Y, 2007, PARKINSONISM RELAT D, V13, pS221, DOI 10.1016/S1353-8020(08)70005-1
   Vendette M, 2007, NEUROLOGY, V69, P1843, DOI 10.1212/01.wnl.0000278114.14096.74
   Winder-Rhodes SE, 2013, BRAIN, V136, P392, DOI 10.1093/brain/aws318
   Winkelman JW, 2004, SLEEP, V27, P317, DOI 10.1093/sleep/27.2.317
   Xu J, 2014, ACTA NEUROL SCAND, V129, P71, DOI 10.1111/ane.12201
   Youn S, 2016, J NEUROL NEUROSUR PS, V87, P890, DOI 10.1136/jnnp-2015-311437
NR 101
TC 29
Z9 31
U1 1
U2 21
PU ELSEVIER SCIENCE BV
PI AMSTERDAM
PA PO BOX 211, 1000 AE AMSTERDAM, NETHERLANDS
SN 1389-9457
EI 1878-5506
J9 SLEEP MED
JI Sleep Med.
PD APR
PY 2018
VL 44
BP 38
EP 44
DI 10.1016/j.sleep.2018.01.006
PG 7
WC Clinical Neurology
WE Science Citation Index Expanded (SCI-EXPANDED)
SC Neurosciences & Neurology
GA FZ2AW
UT WOS:000427379800007
PM 29530367
DA 2024-04-10
ER

PT J
AU Terao, Y
   Fukuda, H
   Sugiyama, Y
   Inomata-Terada, S
   Tokushige, S
   Hamada, M
   Ugawa, Y
AF Terao, Yasuo
   Fukuda, Hideki
   Sugiyama, Yusuke
   Inomata-Terada, Satomi
   Tokushige, Shin-ichi
   Hamada, Masashi
   Ugawa, Yoshikazu
TI Recording Horizontal Saccade Performances Accurately in Neurological
   Patients Using Electro-oculogram
SO JOVE-JOURNAL OF VISUALIZED EXPERIMENTS
LA English
DT Article
DE Behavior; Issue 133; Electro-oculogram; video-oculography; saccade;
   neurology; light adaptation; scleral search coil
ID PROGRESSIVE SUPRANUCLEAR PALSY; MULTIPLE SYSTEM ATROPHY; SCLERAL SEARCH
   COILS; SPINOCEREBELLAR ATAXIA; PARKINSONS-DISEASE; VIDEO-OCULOGRAPHY;
   CORTICAL REGIONS; EYE-MOVEMENTS; MSA-C; PATHOPHYSIOLOGY
AB Electro-oculogram (EOG) has been widely used for clinical eye movement recording, especially horizontal saccades, although the video-oculography (VOG) has largely taken the place of it nowadays due to its higher spatial accuracy. However, there are situations in which EOG has clear advantages over VOG, e.g., subjects with narrow eye clefts or having cataract lenses, and patients with movement disorders. The present article shows that if properly implemented, EOG can achieve an accuracy almost as good as VOG with substantial stability for recording, while circumventing problems associated with VOG recording. The present paper describes a practical method for recording horizontal saccades using oculomotor paradigms with high accuracy and stability by EOG in neurological patients. The necessary measures are to use an Ag-AgCl electrode with a wide plastic fringe capable of reducing noise, and to wait for sufficient light adaptation to occur. This waiting period also helps to lower the impedance between the electrodes and the skin, thereby ensuring stable signal recorded as time goes by. Furthermore, re-calibration is performed as needed during the task performance. Using this method, the experimenter can avoid drifts of signals, as well as contamination of artifacts or noise from the electromyogram and electroencephalogram, and can collect sufficient data for clinical evaluation of saccades. Thus when implemented, EOG can still be a method of high practicability that can be widely applied to neurological patients, but may be effective also for studies in normal subjects.
C1 [Terao, Yasuo; Inomata-Terada, Satomi] Kyorin Univ, Dept Cell Physiol, Mitaka, Tokyo, Japan.
   [Fukuda, Hideki] Segawa Mem Neurol Clin Children, Tokyo, Japan.
   [Sugiyama, Yusuke; Hamada, Masashi] Univ Tokyo, Dept Neurol, Tokyo, Japan.
   [Tokushige, Shin-ichi] Kyorin Univ, Dept Neurol, Mitaka, Tokyo, Japan.
   [Ugawa, Yoshikazu] Fukushima Med Univ, Dept Neurol, Fukushima, Japan.
C3 Kyorin University; University of Tokyo; Kyorin University; Fukushima
   Medical University
RP Terao, Y (通讯作者)，Kyorin Univ, Dept Cell Physiol, Mitaka, Tokyo, Japan.
EM yterao-tky@umin.ac.jp
RI Hamada, Masashi/AAB-5563-2020; Ugawa, Yoshikazu/AAM-2052-2020; Hamada,
   Masashi/GLT-1279-2022
OI Ugawa, Yoshikazu/0000-0002-8016-152X; Hamada,
   Masashi/0000-0002-2866-8067
FU Ministry of Education, Culture, Sports, Science, and Technology of Japan
   [16K09709, 16H01497, 25293206, 22390181, 15H05881, 16H05322]; Research
   Committee on the Best rTMS Treatment of Parkinson's Disease From the
   Ministry of Health and Welfare of Japan; Research Committee on Dystonia
   of the Ministry of Health and Welfare of Japan; Grants-in-Aid for
   Scientific Research [16H06752, 16H05322, 15H05881, 16K09709, 16H01497,
   25293206] Funding Source: KAKEN
FX Dr. Terao was supported by a Research Project Grant-in-Aid for
   Scientific Research from the Ministry of Education, Culture, Sports,
   Science, and Technology of Japan [16K09709,16H01497]. YU was supported
   by a Research Project Grant-in-Aid for Scientific Research from the
   Ministry of Education, Culture, Sports, Science and Technology of Japan
   [No. 25293206, No. 22390181, 15H05881, 16H05322]; by grants from the
   Research Committee on the Best rTMS Treatment of Parkinson's Disease
   From the Ministry of Health and Welfare of Japan; and by the Research
   Committee on Dystonia of the Ministry of Health and Welfare of Japan.
CR Behrens F, 1999, DOC OPHTHALMOL, V96, P283, DOI 10.1023/A:1001793321991
   Bhidayasiri R, 2001, NEUROLOGY, V57, P2070, DOI 10.1212/WNL.57.11.2070
   BRAUN D, 1992, BRAIN, V115, P1359, DOI 10.1093/brain/115.5.1359
   Constable P. A., 2017, DOC OPHTHALMOL, V134, P134
   Eggert Thomas, 2007, Dev Ophthalmol, V40, P15
   Frens MA, 2002, J NEUROPHYSIOL, V88, P692, DOI 10.1152/jn.00457.2001
   Fukuda H., 2008, 38 ANN M JAP SOC CLI
   Hikosaka O, 1993, Hereditary progressive dystonia with marked diurnal fluctuation, P159
   Houben MMJ, 2006, INVEST OPHTH VIS SCI, V47, P179, DOI 10.1167/iovs.05-0234
   Kato M, 1992, Neurosci Res, pS218
   KENNARD DW, 1963, J PHYSIOL-LONDON, V166, P178, DOI 10.1113/jphysiol.1963.sp007098
   KIKAWADA N, 1968, JPN J PHYSIOL, V18, P687
   Lappe-Osthege M, 2010, CLIN NEUROPHYSIOL, V121, P1786, DOI 10.1016/j.clinph.2010.03.051
   Leigh RJ, 2004, BRAIN, V127, P460, DOI 10.1093/brain/awh035
   Ramat S, 2007, BRAIN, V130, P10, DOI 10.1093/brain/awl309
   Sweeney JA, 2002, PROG BRAIN RES, V140, P507
   Terao Y, 1998, J NEUROPHYSIOL, V80, P936, DOI 10.1152/jn.1998.80.2.936
   Terao Y, 2007, CLIN NEUROPHYSIOL, V118, P1545, DOI 10.1016/j.clinph.2007.03.014
   Terao Y, 2017, CLIN NEUROPHYSIOL, V128, P31, DOI 10.1016/j.clinph.2016.10.012
   Terao Y, 2016, CLIN NEUROPHYSIOL, V127, P2953, DOI 10.1016/j.clinph.2015.07.041
   Terao Y, 2016, CLIN NEUROPHYSIOL, V127, P1491, DOI 10.1016/j.clinph.2015.07.035
   Terao Y, 2011, BASAL GANGLIA, V1, P221, DOI 10.1016/j.baga.2011.10.002
   Terao Y, 2013, CLIN NEUROPHYSIOL, V124, P354, DOI 10.1016/j.clinph.2012.07.008
   Terao Y, 2011, NEUROPSYCHOLOGIA, V49, P1794, DOI 10.1016/j.neuropsychologia.2011.03.002
   Yuval-Greenberg S, 2008, NEURON, V58, P429, DOI 10.1016/j.neuron.2008.03.027
NR 25
TC 4
Z9 4
U1 3
U2 8
PU JOURNAL OF VISUALIZED EXPERIMENTS
PI CAMBRIDGE
PA 1 ALEWIFE CENTER, STE 200, CAMBRIDGE, MA 02140 USA
SN 1940-087X
J9 JOVE-J VIS EXP
JI J. Vis. Exp.
PD MAR
PY 2018
IS 133
AR e56934
DI 10.3791/56934
PG 6
WC Multidisciplinary Sciences
WE Science Citation Index Expanded (SCI-EXPANDED)
SC Science & Technology - Other Topics
GA GS1XA
UT WOS:000443329500006
PM 29608147
OA Green Published
DA 2024-04-10
ER

PT J
AU Wessel, JR
AF Wessel, Jan R.
TI A Neural Mechanism for Surprise-related Interruptions of Visuospatial
   Working Memory
SO CEREBRAL CORTEX
LA English
DT Article
DE change detection; motor inhibition; stop-signal task; surprise; working
   memory
ID INDEPENDENT COMPONENT ANALYSIS; STOP-SIGNAL TASK; RESPONSE-INHIBITION;
   SUBTHALAMIC NUCLEUS; FRONTAL-CORTEX; FUNCTIONAL-SIGNIFICANCE;
   PARKINSONS-DISEASE; SUBVOCAL REHEARSAL; BLIND SEPARATION; REACTIVE
   CONTROL
AB Surprising perceptual events recruit a fronto-basal ganglia mechanism for inhibition, which suppresses motor activity following surprise. A recent study found that this inhibitory mechanism also disrupts the maintenance of verbal working memory (WM) after surprising tones. However, it is unclear whether this same mechanism also relates to surprise-related interruptions of non-verbal WM. We tested this hypothesis using a change-detection task, in which surprising tones impaired visuospatial WM. Participants also performed a stop-signal task (SST). We used independent component analysis and single-trial scalp-electroencephalogram to test whether the same inhibitory mechanism that reflects motor inhibition in the SST relates to surprise-related visuospatial WM decrements, as was the case for verbal WM. As expected, surprising tones elicited activity of the inhibitory mechanism, and this activity correlated strongly with the trial-by-trial level of surprise. However, unlike for verbal WM, the activity of this mechanism was unrelated to visuospatial WM accuracy. Instead, inhibition-independent activity that immediately succeeded the inhibitory mechanism was increased when visuospatial WM was disrupted. This shows that surprise-related interruptions of visuospatial WM are not effected by the same inhibitory mechanism that interrupts verbal WM, and instead provides evidence for a 2-stage model of distraction.
C1 [Wessel, Jan R.] Univ Iowa, Dept Psychol & Brain Sci, Iowa City, IA 52242 USA.
   [Wessel, Jan R.] Univ Iowa Hosp & Clin, Dept Neurol, 200 Hawkins Dr,1042 ML, Iowa City, IA 52245 USA.
C3 University of Iowa; University of Iowa
RP Wessel, JR (通讯作者)，Univ Iowa Hosp & Clin, Dept Neurol, 200 Hawkins Dr,1042 ML, Iowa City, IA 52245 USA.
EM jan-wessel@uiowa.edu
OI Wessel, Jan/0000-0002-7298-6601
FU Aging Mind and Brain Foundation at the University of Iowa
FX J.R.W. is supported by the Aging Mind and Brain Foundation at the
   University of Iowa.
CR Albert J, 2013, NEUROIMAGE, V76, P272, DOI 10.1016/j.neuroimage.2013.03.011
   Alloway TP, 2006, CHILD DEV, V77, P1698, DOI 10.1111/j.1467-8624.2006.00968.x
   [Anonymous], HANDBOOK OF PHYSIOLO
   Aron AR, 2007, J NEUROSCI, V27, P3743, DOI 10.1523/JNEUROSCI.0519-07.2007
   Aron AR, 2014, TRENDS COGN SCI, V18, P177, DOI 10.1016/j.tics.2013.12.003
   Baddeley A, 2012, ANNU REV PSYCHOL, V63, P1, DOI 10.1146/annurev-psych-120710-100422
   Badry R, 2009, CLIN NEUROPHYSIOL, V120, P1717, DOI 10.1016/j.clinph.2009.06.027
   Bekker EM, 2005, INT J PSYCHOPHYSIOL, V55, P191, DOI 10.1016/j.ijpsycho.2004.07.005
   BELL AJ, 1995, NEURAL COMPUT, V7, P1129, DOI 10.1162/neco.1995.7.6.1129
   Benis D, 2014, NEUROIMAGE, V91, P273, DOI 10.1016/j.neuroimage.2013.10.070
   Benjamini Y, 2006, BIOMETRIKA, V93, P491, DOI 10.1093/biomet/93.3.491
   Boehler CN, 2012, BEHAV BRAIN RES, V229, P123, DOI 10.1016/j.bbr.2012.01.003
   Boehler CN, 2014, COGN AFFECT BEHAV NE, V14, P593, DOI 10.3758/s13415-014-0251-5
   Brainard DH, 1997, SPATIAL VISION, V10, P433, DOI 10.1163/156856897X00357
   Cai WD, 2012, BRAIN LANG, V120, P412, DOI 10.1016/j.bandl.2011.11.006
   Chang C, 2007, NEUROIMAGE, V34, P1253, DOI 10.1016/j.neuroimage.2006.08.056
   Chatham CH, 2015, CURR OPIN BEHAV SCI, V1, P23, DOI 10.1016/j.cobeha.2014.08.001
   Chatham CH, 2014, NEURON, V81, P930, DOI 10.1016/j.neuron.2014.01.002
   Clark L, 2007, BIOL PSYCHIAT, V61, P1395, DOI 10.1016/j.biopsych.2006.07.020
   D'Esposito M, 1998, COGNITIVE BRAIN RES, V7, P1, DOI 10.1016/S0926-6410(98)00004-4
   D'Esposito M, 2015, ANNU REV PSYCHOL, V66, P115, DOI 10.1146/annurev-psych-010814-015031
   Debener S, 2005, J NEUROSCI, V25, P11730, DOI 10.1523/JNEUROSCI.3286-05.2005
   Debener S, 2005, COGNITIVE BRAIN RES, V22, P309, DOI 10.1016/j.cogbrainres.2004.09.006
   Delorme A, 2004, J NEUROSCI METH, V134, P9, DOI 10.1016/j.jneumeth.2003.10.009
   DONCHIN E, 1981, PSYCHOPHYSIOLOGY, V18, P493, DOI 10.1111/j.1469-8986.1981.tb01815.x
   Downar J, 2002, J NEUROPHYSIOL, V87, P615, DOI 10.1152/jn.00636.2001
   Ester EF, 2009, J NEUROSCI, V29, P15258, DOI 10.1523/JNEUROSCI.4388-09.2009
   Gamble ML, 2015, CEREB CORTEX, V25, P2456, DOI 10.1093/cercor/bhu047
   HAZRATI LN, 1992, BRAIN RES, V569, P336, DOI 10.1016/0006-8993(92)90648-S
   Huster RJ, 2011, NEUROIMAGE, V56, P1588, DOI 10.1016/j.neuroimage.2011.03.039
   Huster RJ, 2013, INT J PSYCHOPHYSIOL, V87, P217, DOI 10.1016/j.ijpsycho.2012.08.001
   Jeffries H, 1961, THEORY PROBABILITY
   JUTTEN C, 1991, SIGNAL PROCESS, V24, P1, DOI 10.1016/0165-1684(91)90079-X
   Kane MJ, 2004, J EXP PSYCHOL GEN, V133, P189, DOI 10.1037/0096-3445.133.2.189
   Kenemans JL, 2015, NEUROSCI BIOBEHAV R, V56, P115, DOI 10.1016/j.neubiorev.2015.06.011
   Kok A, 2001, PSYCHOPHYSIOLOGY, V38, P557, DOI 10.1017/S0048577201990559
   Kok A, 2004, PSYCHOPHYSIOLOGY, V41, P9, DOI 10.1046/j.1469-8986.2003.00127.x
   Kühn AA, 2004, BRAIN, V127, P735, DOI 10.1093/brain/awh106
   Lara AH, 2014, NAT NEUROSCI, V17, P876, DOI 10.1038/nn.3702
   Lee TW, 1999, NEURAL COMPUT, V11, P417, DOI 10.1162/089976699300016719
   Li CSR, 2006, J NEUROSCI, V26, P186, DOI 10.1523/JNEUROSCI.3741-05.2006
   LOGAN GD, 1984, PSYCHOL REV, V91, P295, DOI 10.1037/0033-295X.91.3.295
   Morey CC, 2011, ATTEN PERCEPT PSYCHO, V73, P458, DOI 10.3758/s13414-010-0031-4
   Morra S, 2015, FRONT PSYCHOL, V6, DOI 10.3389/fpsyg.2015.00145
   NAATANEN R, 1987, PSYCHOPHYSIOLOGY, V24, P375, DOI 10.1111/j.1469-8986.1987.tb00311.x
   Nambu A, 2002, NEUROSCI RES, V43, P111, DOI 10.1016/S0168-0102(02)00027-5
   Narayanan NS, 2005, NEUROPSYCHOLOGY, V19, P223, DOI 10.1037/0894-4105.19.2.223
   Obeso I, 2014, BRAIN, V137, P1470, DOI 10.1093/brain/awu058
   Onton J, 2006, NEUROSCI BIOBEHAV R, V30, P808, DOI 10.1016/j.neubiorev.2006.06.007
   Park DC, 2002, PSYCHOL AGING, V17, P299, DOI 10.1037//0882-7974.17.2.299
   PAULESU E, 1993, NATURE, V362, P342, DOI 10.1038/362342a0
   PETRIDES M, 1993, P NATL ACAD SCI USA, V90, P878, DOI 10.1073/pnas.90.3.878
   Pihan H, 2000, BRAIN, V123, P2338, DOI 10.1093/brain/123.11.2338
   Polich J, 2007, CLIN NEUROPHYSIOL, V118, P2128, DOI 10.1016/j.clinph.2007.04.019
   Polich J, 2006, INT J PSYCHOPHYSIOL, V60, P172, DOI 10.1016/j.ijpsycho.2005.12.012
   Ray NJ, 2009, NEUROPSYCHOLOGIA, V47, P2828, DOI 10.1016/j.neuropsychologia.2009.06.011
   Rouder JN, 2009, PSYCHON B REV, V16, P225, DOI 10.3758/PBR.16.2.225
   Rushby JA, 2005, CLIN NEUROPHYSIOL, V116, P2363, DOI 10.1016/j.clinph.2005.06.008
   Saults JS, 2007, J EXP PSYCHOL GEN, V136, P663, DOI 10.1037/0096-3445.136.4.663
   Schevernels H, 2015, NEUROIMAGE, V121, P115, DOI 10.1016/j.neuroimage.2015.07.023
   Smith EE, 1996, CEREB CORTEX, V6, P11, DOI 10.1093/cercor/6.1.11
   SOKOLOV EN, 1963, ANNU REV PHYSIOL, V25, P545, DOI 10.1146/annurev.ph.25.030163.002553
   Verbruggen F, 2008, TRENDS COGN SCI, V12, P418, DOI 10.1016/j.tics.2008.07.005
   Verbruggen F, 2013, PSYCHOL SCI, V24, P352, DOI 10.1177/0956797612457390
   Vogel EK, 2004, NATURE, V428, P748, DOI 10.1038/nature02447
   Wessel J.R., 2016, BRAIN TOPOGR
   Wessel JR, 2016, NAT COMMUN, V7, DOI 10.1038/ncomms11195
   Wessel JR, 2015, PSYCHOPHYSIOLOGY, V52, P472, DOI 10.1111/psyp.12374
   Wessel JR, 2013, J NEUROSCI, V33, P18481, DOI 10.1523/JNEUROSCI.3456-13.2013
   Wessel JR, 2013, J NEUROPHYSIOL, V110, P883, DOI 10.1152/jn.00229.2013
   Wessel JR, GLOBALITY M IN PRESS, DOI [10.1007/s10548-016-0483-5, DOI 10.1007/S10548-016-0483-5]
NR 71
TC 17
Z9 18
U1 0
U2 11
PU OXFORD UNIV PRESS INC
PI CARY
PA JOURNALS DEPT, 2001 EVANS RD, CARY, NC 27513 USA
SN 1047-3211
EI 1460-2199
J9 CEREB CORTEX
JI Cereb. Cortex
PD JAN
PY 2018
VL 28
IS 1
BP 199
EP 212
DI 10.1093/cercor/bhw367
PG 14
WC Neurosciences
WE Science Citation Index Expanded (SCI-EXPANDED); Social Science Citation Index (SSCI)
SC Neurosciences & Neurology
GA FU6RS
UT WOS:000423980500016
PM 27909006
OA Bronze
DA 2024-04-10
ER

PT J
AU Fischer, P
   Pogosyan, A
   Herz, DM
   Cheeran, B
   Green, AL
   Fitzgerald, J
   Aziz, TZ
   Hyam, J
   Little, S
   Foltynie, T
   Limousin, P
   Zrinzo, L
   Brown, P
   Tan, HL
AF Fischer, Petra
   Pogosyan, Alek
   Herz, Damian M.
   Cheeran, Binith
   Green, Alexander L.
   Fitzgerald, James
   Aziz, Tipu Z.
   Hyam, Jonathan
   Little, Simon
   Foltynie, Thomas
   Limousin, Patricia
   Zrinzo, Ludvic
   Brown, Peter
   Tan, Huiling
TI Subthalamic nucleus gamma activity increases not only during movement
   but also during movement inhibition
SO ELIFE
LA English
DT Article
ID INFERIOR FRONTAL GYRUS; RESPONSE-INHIBITION; BASAL-GANGLIA;
   PARKINSONS-DISEASE; STOP-SIGNAL; OSCILLATORY ACTIVITIES; MOTOR CORTEX;
   BETA; SYNCHRONIZATION; DOPAMINE
AB Gamma activity in the subthalamic nucleus (STN) is widely viewed as a pro-kinetic rhythm. Here we test the hypothesis that rather than being specifically linked to movement execution, gamma activity reflects dynamic processing in this nucleus. We investigated the role of gamma during fast stopping and recorded scalp electroencephalogram and local field potentials from deep brain stimulation electrodes in 9 Parkinson's disease patients. Patients interrupted finger tapping (paced by a metronome) in response to a stop-signal sound, which was timed such that successful stopping would occur only in similar to 50% of all trials. STN gamma (60-90 Hz) increased most strongly when the tap was successfully stopped, whereas phase-based connectivity between the contralateral STN and motor cortex decreased. Beta or theta power seemed less directly related to stopping. In summary, STN gamma activity may support flexible motor control as it did not only increase during movement execution but also during rapid action-stopping.
C1 [Fischer, Petra; Pogosyan, Alek; Herz, Damian M.; Brown, Peter; Tan, Huiling] Univ Oxford, Med Res Council Brain Network Dynam Unit, Oxford, England.
   [Fischer, Petra; Pogosyan, Alek; Herz, Damian M.; Cheeran, Binith; Green, Alexander L.; Fitzgerald, James; Aziz, Tipu Z.; Brown, Peter; Tan, Huiling] Univ Oxford, John Radcliffe Hosp, Nuffield Dept Clin Neurosci, Oxford, England.
   [Hyam, Jonathan; Little, Simon; Foltynie, Thomas; Limousin, Patricia; Zrinzo, Ludvic] UCL, Inst Neurol, Sobell Dept Motor Neurosci & Movement Disorders, Unit Funct Neurosurg, London, England.
C3 University of Oxford; UK Research & Innovation (UKRI); Medical Research
   Council UK (MRC); University of Oxford; University of London; University
   College London
RP Fischer, P (通讯作者)，Univ Oxford, Med Res Council Brain Network Dynam Unit, Oxford, England.; Fischer, P (通讯作者)，Univ Oxford, John Radcliffe Hosp, Nuffield Dept Clin Neurosci, Oxford, England.
EM fischer@ndcn.ox.ac.uk
RI Herz, Damian M./GWB-9970-2022; Tan, Hui Ling/AAZ-3987-2021; Cheeran,
   Binith/AAM-7336-2020; Brown, Peter/J-4307-2016
OI Herz, Damian M./0000-0002-0503-6008; Tan, Huiling/0000-0001-8038-3029;
   Brown, Peter/0000-0002-5201-3044; Fischer, Petra/0000-0001-5585-8977;
   Little, Simon/0000-0001-6249-6230; Green, Alexander/0000-0002-7262-7297
FU Medical Research Council [MC_UU_12024/1]; Horizon 2020 Framework
   Programme [MSCA 655605]; Wellcome [105804/Z/14/Z]; Clarendon
   Scholarship; St. John's College Award; Parkinson Appeal UK; Monument
   Trust UK; Wellcome Trust [105804/Z/14/Z] Funding Source: Wellcome Trust;
   MRC [MC_UU_12024/1, MR/P012272/1] Funding Source: UKRI; Medical Research
   Council [MC_UU_12024/1, MR/P012272/1] Funding Source: researchfish;
   Wellcome Trust [105804/Z/14/Z] Funding Source: researchfish
FX Medical Research Council MC_UU_12024/1 Peter Brown; Horizon 2020
   Framework Programme MSCA 655605 Damian M Herz; Wellcome 105804/Z/14/Z
   Simon Little; Clarendon Scholarship and St. John's College Award Petra
   Fischer; Parkinson Appeal UK Jonathan Hyam Simon Little Thomas Foltynie
   Patricia Limousin Ludvic Zrinzo; Monument Trust UK Jonathan Hyam Simon
   Little Thomas Foltynie Patricia Limousin Ludvic Zrinzo
CR Alegre M, 2013, EXP NEUROL, V239, P1, DOI 10.1016/j.expneurol.2012.08.027
   Androulidakis AG, 2007, BRAIN, V130, P457, DOI 10.1093/brain/awl358
   Aron AR, 2014, TRENDS COGN SCI, V18, P177, DOI 10.1016/j.tics.2013.12.003
   Aron AR, 2006, J NEUROSCI, V26, P2424, DOI 10.1523/JNEUROSCI.4682-05.2006
   Bastin J, 2014, TRANSL PSYCHIAT, V4, DOI 10.1038/tp.2014.73
   Benis D, 2016, CORTEX, V84, P111, DOI 10.1016/j.cortex.2016.09.006
   Benis D, 2014, NEUROIMAGE, V91, P273, DOI 10.1016/j.neuroimage.2013.10.070
   Bosman CA, 2012, NEURON, V75, P875, DOI 10.1016/j.neuron.2012.06.037
   Brittain JS, 2012, J NEUROSCI, V32, P13396, DOI 10.1523/JNEUROSCI.2259-12.2012
   Brown P, 2001, J NEUROSCI, V21, P1033, DOI 10.1523/JNEUROSCI.21-03-01033.2001
   Brücke C, 2013, NEUROIMAGE, V75, P36, DOI 10.1016/j.neuroimage.2013.02.038
   Cassidy M, 2002, BRAIN, V125, P1235, DOI 10.1093/brain/awf135
   Feingold J, 2015, P NATL ACAD SCI USA, V112, P13687, DOI 10.1073/pnas.1517629112
   Fischer P, 2016, EUR J NEUROSCI, V44, P2202, DOI 10.1111/ejn.13328
   Fogelson N, 2005, EUR J NEUROSCI, V22, P257, DOI 10.1111/j.1460-9568.2005.04179.x
   Fries P, 2015, NEURON, V88, P220, DOI 10.1016/j.neuron.2015.09.034
   Gilbertson T, 2005, J NEUROSCI, V25, P7771, DOI 10.1523/JNEUROSCI.1762-05.2005
   Gross J, 2004, P NATL ACAD SCI USA, V101, P13050, DOI 10.1073/pnas.0404944101
   Hamani C, 2004, BRAIN, V127, P4, DOI 10.1093/brain/awh029
   Heimer G, 2006, J NEUROSCI, V26, P8101, DOI 10.1523/JNEUROSCI.5140-05.2006
   Huster RJ, 2013, INT J PSYCHOPHYSIOL, V87, P217, DOI 10.1016/j.ijpsycho.2012.08.001
   Jahanshahi M, 2015, MOVEMENT DISORD, V30, P128, DOI 10.1002/mds.26049
   Jenkinson N, 2013, EXP NEUROL, V245, P72, DOI 10.1016/j.expneurol.2012.07.005
   Joundi RA, 2012, EXP NEUROL, V236, P319, DOI 10.1016/j.expneurol.2012.05.013
   Kempf F, 2009, EUR J NEUROSCI, V29, P943, DOI 10.1111/j.1460-9568.2009.06655.x
   Kilavik BE, 2013, EXP NEUROL, V245, P15, DOI 10.1016/j.expneurol.2012.09.014
   Kononowicz TW, 2015, NEUROPSYCHOLOGIA, V75, P381, DOI 10.1016/j.neuropsychologia.2015.06.014
   Kühn AA, 2004, BRAIN, V127, P735, DOI 10.1093/brain/awh106
   Lachaux JP, 2000, INT J BIFURCAT CHAOS, V10, P2429, DOI 10.1142/S0218127400001560
   Lalo E, 2008, J NEUROSCI, V28, P3008, DOI 10.1523/JNEUROSCI.5295-07.2008
   Levy R, 2002, BRAIN, V125, P1196, DOI 10.1093/brain/awf128
   Little S, 2012, EXP NEUROL, V236, P383, DOI 10.1016/j.expneurol.2012.04.024
   Litvak V, 2012, J NEUROSCI, V32, P10541, DOI 10.1523/JNEUROSCI.0767-12.2012
   Magnin M, 2000, NEUROSCIENCE, V96, P549, DOI 10.1016/S0306-4522(99)00583-7
   Mallet N, 2016, NEURON, V89, P308, DOI 10.1016/j.neuron.2015.12.017
   Maris E, 2007, J NEUROSCI METH, V164, P177, DOI 10.1016/j.jneumeth.2007.03.024
   Mink JW, 1996, PROG NEUROBIOL, V50, P381, DOI 10.1016/S0301-0082(96)00042-1
   Nevado-Holgado AJ, 2014, J PHYSIOL-LONDON, V592, P1429, DOI 10.1113/jphysiol.2013.259721
   Ni JG, 2016, NEURON, V92, P240, DOI 10.1016/j.neuron.2016.09.003
   Nikolic D, 2013, TRENDS COGN SCI, V17, P54, DOI 10.1016/j.tics.2012.12.003
   Oostenveld R, 2011, COMPUT INTEL NEUROSC, V2011, DOI 10.1155/2011/156869
   Oswal A, 2013, J NEUROSCI, V33, P15815, DOI 10.1523/JNEUROSCI.1790-13.2013
   Pernet CR, 2013, FRONT PSYCHOL, V3, DOI 10.3389/fpsyg.2012.00606
   Pogosyan A, 2006, EXP NEUROL, V202, P271, DOI 10.1016/j.expneurol.2006.06.014
   Rae CL, 2016, BRAIN, V139, P2235, DOI 10.1093/brain/aww138
   Rae CL, 2015, J NEUROSCI, V35, P786, DOI 10.1523/JNEUROSCI.3093-13.2015
   Ray NJ, 2012, NEUROIMAGE, V60, P271, DOI 10.1016/j.neuroimage.2011.12.035
   Remple MS, 2011, MOVEMENT DISORD, V26, P1657, DOI 10.1002/mds.23708
   Rouhinen S, 2013, J NEUROSCI, V33, P19023, DOI 10.1523/JNEUROSCI.1666-13.2013
   Schmidt R, 2013, NAT NEUROSCI, V16, P1118, DOI 10.1038/nn.3456
   Schoffelen JM, 2005, SCIENCE, V308, P111, DOI 10.1126/science.1107027
   Swann N, 2009, J NEUROSCI, V29, P12675, DOI 10.1523/JNEUROSCI.3359-09.2009
   Swann NC, 2012, NEUROIMAGE, V59, P2860, DOI 10.1016/j.neuroimage.2011.09.049
   Swick D, 2011, NEUROIMAGE, V56, P1655, DOI 10.1016/j.neuroimage.2011.02.070
   Tan HL, 2015, J NEUROSCI, V35, P5941, DOI 10.1523/JNEUROSCI.4609-14.2015
   Tan HL, 2013, EXP NEUROL, V248, P187, DOI 10.1016/j.expneurol.2013.06.010
   Tomlinson CL, 2010, MOVEMENT DISORD, V25, P2649, DOI 10.1002/mds.23429
   Trottenberg T, 2006, EXP NEUROL, V200, P56, DOI 10.1016/j.expneurol.2006.01.012
   Tzagarakis C, 2010, J NEUROSCI, V30, P11270, DOI 10.1523/JNEUROSCI.6026-09.2010
   Wei W, 2016, NEURON, V92, P1093, DOI 10.1016/j.neuron.2016.10.031
   Wessel JR, 2016, MOVEMENT DISORD, V31, P1846, DOI 10.1002/mds.26732
   Wessel JR, 2016, NAT COMMUN, V7, DOI 10.1038/ncomms11195
   Wessel JR, 2014, NEUROIMAGE, V103, P225, DOI 10.1016/j.neuroimage.2014.09.048
   Wessel JR, 2013, J NEUROSCI, V33, P18481, DOI 10.1523/JNEUROSCI.3456-13.2013
   Xu B, 2016, HUM BRAIN MAPP, V37, P3236, DOI 10.1002/hbm.23236
NR 65
TC 32
Z9 35
U1 0
U2 9
PU ELIFE SCIENCES PUBLICATIONS LTD
PI CAMBRIDGE
PA SHERATON HOUSE, CASTLE PARK, CAMBRIDGE, CB3 0AX, ENGLAND
SN 2050-084X
J9 ELIFE
JI eLife
PD JUL 25
PY 2017
VL 6
AR e23947
DI 10.7554/eLife.23947
PG 21
WC Biology
WE Science Citation Index Expanded (SCI-EXPANDED)
SC Life Sciences & Biomedicine - Other Topics
GA FB5LP
UT WOS:000406183600001
PM 28742498
OA Green Submitted, gold, Green Published, Green Accepted
DA 2024-04-10
ER

PT S
AU Coleman, PJ
   Gotter, AL
   Herring, WJ
   Winrow, CJ
   Renger, JJ
AF Coleman, Paul J.
   Gotter, Anthony L.
   Herring, W. Joseph
   Winrow, Christopher J.
   Renger, John J.
BE Insel, PA
TI The Discovery of Suvorexant, the First Orexin Receptor Drug for Insomnia
SO ANNUAL REVIEW OF PHARMACOLOGY AND TOXICOLOGY, VOL 57
SE Annual Review of Pharmacology and Toxicology
LA English
DT Review; Book Chapter
DE hyperarousal; insomnia; orexins; orexin receptor antagonists; sleep;
   suvorexant
ID EXCESSIVE DAYTIME SLEEPINESS; ALMOREXANT PROMOTES SLEEP; NOCICEPTIVE
   DURAL INPUT; CENTRAL-NERVOUS-SYSTEM; PARKINSONS-DISEASE; REM-SLEEP;
   KNOCKOUT MICE; PHARMACOLOGICAL CHARACTERIZATION; ANTAGONIST ALMOREXANT;
   CEREBROSPINAL-FLUID
AB Historically, pharmacological therapies have used mechanisms such as gamma-aminobutyric acid A (GABAA) receptor potentiation to drive sleep through broad suppression of central nervous system activity. With the discovery of orexin signaling loss as the etiology underlying narcolepsy, a disorder associated with hypersomnolence, orexin antagonism emerged as an alternative approach to attenuate orexin-induced wakefulness more selectively. Dual orexin receptor antagonists (DORAs) block the activity of orexin 1 and 2 receptors to both reduce the threshold to transition into sleep and attenuate orexin-mediated arousal. Among DORAs evaluated clinically, suvorexant has pharmacokinetic properties engineered for a plasma half-life appropriate for rapid sleep onset and maintenance at low to moderate doses. Unlike GABAA receptor modulators, DORAs promote both non-rapid eye movement (NREM) and REM sleep, do not disrupt sleep stage-specific quantitative electroencephalogram spectral profiles, and allow somnolence indistinct from normal sleep. The preservation of cognitive performance and the ability to arouse to salient stimuli after DORA administration suggest further advantages over historical therapies.
C1 [Coleman, Paul J.] Merck Res Labs, Dept Med Chem, West Point, PA 19486 USA.
   [Gotter, Anthony L.; Winrow, Christopher J.; Renger, John J.] Merck Res Labs, Dept Neurosci, West Point, PA 19486 USA.
   [Herring, W. Joseph] Merck Res Labs, Dept Clin Neurosci, West Point, PA 19486 USA.
C3 Merck & Company; Merck & Company; Merck & Company
RP Coleman, PJ (通讯作者)，Merck Res Labs, Dept Med Chem, West Point, PA 19486 USA.
EM paul_coleman@merck.com
RI Renger, John/JBS-7704-2023; Winrow, Christopher J/K-1864-2014
OI Renger, John/0000-0001-8418-8642; 
CR Abadie P, 1996, EUR J PHARMACOL, V295, P35, DOI 10.1016/0014-2999(95)00633-8
   Acuna-Goycolea C, 2009, J NEUROSCI, V29, P1503, DOI 10.1523/JNEUROSCI.5147-08.2009
   Adamantidis AR, 2007, NATURE, V450, P420, DOI 10.1038/nature06310
   Adler CH, 2005, NEUROLOGY, V64, pS12, DOI 10.1212/WNL.64.12_suppl_3.S12
   Asai H, 2009, CLIN NEUROL NEUROSUR, V111, P341, DOI 10.1016/j.clineuro.2008.11.007
   Aston-Jones G, 2009, NEUROPHARMACOLOGY, V56, P112, DOI 10.1016/j.neuropharm.2008.06.060
   Bartsch T, 2004, PAIN, V109, P367, DOI 10.1016/j.pain.2004.02.005
   Baumann C, 2005, J NEUROL, V252, P139, DOI 10.1007/s00415-005-0614-5
   Beig MI, 2015, NEUROPHARMACOLOGY, V89, P146, DOI 10.1016/j.neuropharm.2014.09.012
   Black SW, 2013, SLEEP, V36, P325, DOI 10.5665/sleep.2442
   Boeve BF, 2004, J GERIATR PSYCH NEUR, V17, P146, DOI 10.1177/0891988704267465
   Bonaventure P, 2015, J PHARMACOL EXP THER, V354, P471, DOI 10.1124/jpet.115.225466
   Bonaventure P, 2015, J PHARMACOL EXP THER, V352, P590, DOI 10.1124/jpet.114.220392
   Boss C, 2014, CHEMMEDCHEM, V9, P2486, DOI 10.1002/cmdc.201402258
   Boutrel B, 2005, P NATL ACAD SCI USA, V102, P19168, DOI 10.1073/pnas.0507480102
   BRAESTRUP C, 1977, P NATL ACAD SCI USA, V74, P3805, DOI 10.1073/pnas.74.9.3805
   Brisbare-Roch C, 2007, NAT MED, V13, P150, DOI 10.1038/nm1544
   Brundin L, 2007, EUR NEUROPSYCHOPHARM, V17, P573, DOI 10.1016/j.euroneuro.2007.01.005
   Brundin L, 2007, J AFFECT DISORDERS, V100, P259, DOI 10.1016/j.jad.2006.10.019
   Brundin L, 2009, J AFFECT DISORDERS, V113, P179, DOI 10.1016/j.jad.2008.04.011
   Buhr A, 1996, MOL PHARMACOL, V49, P1080
   Cady RJ, 2014, NEUROSCIENCE, V269, P79, DOI 10.1016/j.neuroscience.2014.03.043
   Callander GE, 2013, FRONT NEUROSCI-SWITZ, V7, DOI 10.3389/fnins.2013.00230
   Carter ME, 2009, J NEUROSCI, V29, P10939, DOI 10.1523/JNEUROSCI.1205-09.2009
   Chabi A, 2015, CEPHALALGIA, V35, P379, DOI 10.1177/0333102414544979
   Chemelli RM, 1999, CELL, V98, P437, DOI 10.1016/S0092-8674(00)81973-X
   Chen LC, 2010, EUR J NEUROSCI, V32, P1528, DOI 10.1111/j.1460-9568.2010.07401.x
   Chen QH, 2015, MED RES REV, V35, P152, DOI 10.1002/med.21326
   Christopher JA, 2015, MEDCHEMCOMM, V6, P947, DOI 10.1039/c5md00027k
   Coleman PJ, 2011, CURR TOP MED CHEM, V11, P696
   Compta Y, 2009, BRAIN, V132, P3308, DOI 10.1093/brain/awp263
   Cox CD, 2010, J MED CHEM, V53, P5320, DOI 10.1021/jm100541c
   De Lecea L, 1998, P NATL ACAD SCI USA, V95, P322, DOI 10.1073/pnas.95.1.322
   Di Fabio R, 2011, BIOORG MED CHEM LETT, V21, P5562, DOI 10.1016/j.bmcl.2011.06.086
   Dietrich H, 2010, PSYCHOPHARMACOLOGY, V212, P145, DOI 10.1007/s00213-010-1933-5
   Drouot X, 2003, NEUROLOGY, V61, P540, DOI 10.1212/01.WNL.0000078194.53210.48
   Dugovic C, 2009, J PHARMACOL EXP THER, V330, P142, DOI 10.1124/jpet.109.152009
   Eriksson KS, 2004, EUR J NEUROSCI, V19, P1278, DOI 10.1111/j.1460-9568.2004.03243.x
   España RA, 2011, SLEEP, V34, P845, DOI 10.5665/SLEEP.1112
   España RA, 2011, PSYCHOPHARMACOLOGY, V214, P415, DOI 10.1007/s00213-010-2048-8
   Faedo S, 2012, EUR J PHARMACOL, V692, P1, DOI 10.1016/j.ejphar.2012.07.007
   Fox SV, 2013, NEUROPSYCHOPHARMACOL, V38, P2401, DOI 10.1038/npp.2013.139
   Fronczek R, 2007, BRAIN, V130, P1577, DOI 10.1093/brain/awm090
   Fujiki N, 2003, SLEEP, V26, P953, DOI 10.1093/sleep/26.8.953
   Fujimoto T, 2011, BIOORG MED CHEM LETT, V21, P6414, DOI 10.1016/j.bmcl.2011.08.093
   Furlong TM, 2009, EUR J NEUROSCI, V30, P1603, DOI 10.1111/j.1460-9568.2009.06952.x
   Georgescu D, 2003, J NEUROSCI, V23, P3106
   Gjerstad MD, 2008, J NEUROL NEUROSUR PS, V79, P387, DOI 10.1136/jnnp.2007.116830
   Gotter AL, 2016, SCI REP-UK, V6, DOI 10.1038/srep27147
   Gotter AL, 2014, BMC NEUROSCI, V15, DOI 10.1186/1471-2202-15-109
   Gotter AL, 2013, BMC NEUROSCI, V14, DOI 10.1186/1471-2202-14-90
   Gotter AL, 2012, PHARMACOL REV, V64, P389, DOI 10.1124/pr.111.005546
   Hagan JJ, 1999, P NATL ACAD SCI USA, V96, P10911, DOI 10.1073/pnas.96.19.10911
   Herring WJ, 2016, BIOL PSYCHIAT, V79, P136, DOI 10.1016/j.biopsych.2014.10.003
   Hoever P, 2012, CLIN PHARMACOL THER, V91, P975, DOI 10.1038/clpt.2011.370
   Holland PR, 2006, EUR J NEUROSCI, V24, P2825, DOI 10.1111/j.1460-9568.2006.05168.x
   Holmqvist T, 2002, FEBS LETT, V526, P11, DOI 10.1016/S0014-5793(02)03101-0
   Ida T, 2000, BIOCHEM BIOPH RES CO, V270, P318, DOI 10.1006/bbrc.2000.2412
   Ida T, 1999, BRAIN RES, V821, P526, DOI 10.1016/S0006-8993(99)01131-2
   Ito N, 2008, NEUROSCIENCE, V157, P720, DOI 10.1016/j.neuroscience.2008.09.042
   Johnson PL, 2015, DEPRESS ANXIETY, V32, P671, DOI 10.1002/da.22403
   Johnson PL, 2012, NEUROPSYCHOPHARMACOL, V37, P1911, DOI 10.1038/npp.2012.38
   Johnson PL, 2010, NAT MED, V16, P111, DOI 10.1038/nm.2075
   Ju YES, 2014, NAT REV NEUROL, V10, P115, DOI 10.1038/nrneurol.2013.269
   Ju YE, 2013, JAMA NEUROL, V70, P1074, DOI 10.1001/jamaneurol.2013.3490
   Jupp B, 2011, BRAIN RES, V1391, P54, DOI 10.1016/j.brainres.2011.03.045
   Kalogiannis M, 2010, EUR J NEUROSCI, V32, P130, DOI 10.1111/j.1460-9568.2010.07259.x
   Kang JE, 2009, SCIENCE, V326, P1005, DOI 10.1126/science.1180962
   Kayaba Y, 2003, AM J PHYSIOL-REG I, V285, pR581, DOI 10.1152/ajpregu.00671.2002
   Kisanuki YY, 2001, SLEEP, V24, pA22
   Kukkonen JP, 2001, NEUROREPORT, V12, P2017, DOI 10.1097/00001756-200107030-00046
   Lawrence AJ, 2006, BRIT J PHARMACOL, V148, P752, DOI 10.1038/sj.bjp.0706789
   Letavic MA, 2015, J MED CHEM, V58, P5620, DOI 10.1021/acs.jmedchem.5b00742
   Liebig J., 1832, ANN PHARM, V2, P182
   Liebig J., 1832, ANN PHARMACOTHER, V1, P31
   Liguori C, 2014, JAMA NEUROL, V71, P1498, DOI 10.1001/jamaneurol.2014.2510
   Lin L, 1999, CELL, V98, P365, DOI 10.1016/S0092-8674(00)81965-0
   López-Muñoz F, 2011, J ANXIETY DISORD, V25, P554, DOI 10.1016/j.janxdis.2011.01.002
   Lund PE, 2000, J BIOL CHEM, V275, P30806, DOI 10.1074/jbc.M002603200
   Ma JS, 2014, SLEEP, V37, P1609, DOI 10.5665/sleep.4068
   Mang GM, 2012, SLEEP, V35, P1625, DOI 10.5665/sleep.2232
   Marcus JN, 2001, J COMP NEUROL, V435, P6, DOI 10.1002/cne.1190
   Michelson D, 2014, LANCET NEUROL, V13, P461, DOI 10.1016/S1474-4422(14)70053-5
   Mieda M, 2004, P NATL ACAD SCI USA, V101, P4649, DOI 10.1073/pnas.0400590101
   Mochizuki T, 2003, CURR BIOL, V13, pR563, DOI 10.1016/S0960-9822(03)00474-3
   MOHLER H, 1977, SCIENCE, V198, P849, DOI 10.1126/science.918669
   Morairty SR, 2014, FRONT NEUROSCI-SWITZ, V8, DOI 10.3389/fnins.2014.00003
   Morairty SR, 2012, PLOS ONE, V7, DOI 10.1371/journal.pone.0039131
   Mould R, 2014, BRIT J PHARMACOL, V171, P351, DOI 10.1111/bph.12245
   NAYEEM N, 1994, J NEUROCHEM, V62, P815
   Nishino S, 2000, LANCET, V355, P39, DOI 10.1016/S0140-6736(99)05582-8
   Nollet M, 2011, NEUROPHARMACOLOGY, V61, P336, DOI 10.1016/j.neuropharm.2011.04.022
   Ooms S, 2014, JAMA NEUROL, V71, P971, DOI 10.1001/jamaneurol.2014.1173
   Overeem S, 2002, NEUROLOGY, V58, P498, DOI 10.1212/WNL.58.3.498
   Parks GS, 2016, NEUROPSYCHOPHARMACOL, V41, P1144, DOI 10.1038/npp.2015.256
   Peltonen HM, 2009, BIOCHEM BIOPH RES CO, V385, P408, DOI 10.1016/j.bbrc.2009.05.077
   Peyron C, 2000, NAT MED, V6, P991, DOI 10.1038/79690
   Piper DC, 2000, EUR J NEUROSCI, V12, P726, DOI 10.1046/j.1460-9568.2000.00919.x
   Plaza-Zabala A, 2010, J NEUROSCI, V30, P2300, DOI 10.1523/JNEUROSCI.5724-09.2010
   Pushpanathan ME, 2016, SLEEP MED REV, V26, P21, DOI 10.1016/j.smrv.2015.04.003
   Ramirez AD, 2013, FRONT NEUROSCI-SWITZ, V7, DOI 10.3389/fnins.2013.00254
   Ripley B, 2001, NEUROLOGY, V57, P2253, DOI 10.1212/WNL.57.12.2253
   Roecker AJ, 2014, BIOORG MED CHEM LETT, V24, P4884, DOI 10.1016/j.bmcl.2014.08.041
   Roecker AJ, 2014, CHEMMEDCHEM, V9, P311, DOI 10.1002/cmdc.201300447
   Roh JH, 2014, J EXP MED, V211, P2487, DOI 10.1084/jem.20141788
   Roh JH, 2012, SCI TRANSL MED, V4, DOI 10.1126/scitranslmed.3004291
   Sakurai T, 1998, CELL, V92, P573, DOI 10.1016/S0092-8674(00)80949-6
   Saper CB, 2005, NATURE, V437, P1257, DOI 10.1038/nature04284
   Schmeichel BE, 2015, NEUROPSYCHOPHARMACOL, V40, P1123, DOI 10.1038/npp.2014.293
   Scott MM, 2011, BEHAV BRAIN RES, V222, P289, DOI 10.1016/j.bbr.2011.02.044
   Smith PM, 2007, J NEUROENDOCRINOL, V19, P7, DOI 10.1111/j.1365-2826.2006.01497.x
   Smith PM, 2002, BRAIN RES, V950, P261, DOI 10.1016/S0006-8993(02)03048-2
   Smith RJ, 2012, EUR J NEUROSCI, V35, P798, DOI 10.1111/j.1460-9568.2012.08013.x
   Smith RJ, 2009, EUR J NEUROSCI, V30, P493, DOI 10.1111/j.1460-9568.2009.06844.x
   Snyder E, 2016, SLEEP MED, V19, P93, DOI 10.1016/j.sleep.2015.10.007
   Spira AP, 2013, JAMA NEUROL, V70, P1537, DOI 10.1001/jamaneurol.2013.4258
   Steiner MA, 2011, NEUROPSYCHOPHARMACOL, V36, P848, DOI 10.1038/npp.2010.224
   Strawn JR, 2010, PSYCHONEUROENDOCRINO, V35, P1001, DOI 10.1016/j.psyneuen.2010.01.001
   Sun H, 2013, SLEEP, V36, P259, DOI 10.5665/sleep.2386
   Suzuki R, 2015, BIOORGAN MED CHEM, V23, P1260, DOI 10.1016/j.bmc.2015.01.044
   Taheri S, 2000, NEUROSCI LETT, V279, P109, DOI 10.1016/S0304-3940(99)00955-6
   Tannenbaum PL, 2016, SLEEP, V39, P603, DOI 10.5665/sleep.5536
   Tannenbaum PL, 2014, FRONT BEHAV NEUROSCI, V8, DOI 10.3389/fnbeh.2014.00182
   Thannickal TC, 2007, BRAIN, V130, P1586, DOI 10.1093/brain/awm097
   Torrealba F, 2003, NEUROSCIENCE, V119, P1033, DOI 10.1016/S0306-4522(03)00238-0
   Trivedi P, 1998, FEBS LETT, V438, P71, DOI 10.1016/S0014-5793(98)01266-6
   Urrestarazu E, 2016, NAT SCI SLEEP, V8, P21, DOI 10.2147/NSS.S76706
   US Food Drug Admin, 2005, AMB CR ZOLP TARTR EX
   US Food Drug Admin, 2008, NDA 19908 S027 FDA A
   Uslaner JM, 2013, SCI TRANSL MED, V5, DOI 10.1126/scitranslmed.3005213
   Valko PO, 2013, ANN NEUROL, V74, P794, DOI 10.1002/ana.24019
   van den Pol AN, 1998, J NEUROSCI, V18, P7962
   Whitman DB, 2009, CHEMMEDCHEM, V4, P1069, DOI 10.1002/cmdc.200900069
   Willie JT, 2003, NEURON, V38, P715, DOI 10.1016/S0896-6273(03)00330-1
   Winrow CJ, 2012, NEUROPHARMACOLOGY, V62, P978, DOI 10.1016/j.neuropharm.2011.10.003
   Winrow CJ, 2011, J NEUROGENET, V25, P52, DOI 10.3109/01677063.2011.566953
   Winsky-Sommerer R, 2004, J NEUROSCI, V24, P11439, DOI 10.1523/JNEUROSCI.3459-04.2004
   Wong KKY, 2011, GEN COMP ENDOCR, V171, P124, DOI 10.1016/j.ygcen.2011.01.001
   Yasui K, 2006, J NEUROL SCI, V250, P120, DOI 10.1016/j.jns.2006.08.004
   Yin J, 2016, NAT STRUCT MOL BIOL, V23, P293, DOI 10.1038/nsmb.3183
   Yin J, 2015, NATURE, V519, P247, DOI 10.1038/nature14035
   Yoshida Y, 2015, J MED CHEM, V58, P4648, DOI 10.1021/acs.jmedchem.5b00217
   Zeitzer JM, 2003, J NEUROSCI, V23, P3555
   Zhu Y, 2003, J PHARMACOL SCI, V92, P259
NR 144
TC 82
Z9 88
U1 1
U2 46
PU ANNUAL REVIEWS
PI PALO ALTO
PA 4139 EL CAMINO WAY, PO BOX 10139, PALO ALTO, CA 94303-0897 USA
SN 0362-1642
BN 978-0-8243-0457-7
J9 ANNU REV PHARMACOL
JI Annu. Rev. Pharmacol. Toxicol.
PY 2017
VL 57
BP 509
EP 533
DI 10.1146/annurev-pharmtox-010716-104837
PG 25
WC Pharmacology & Pharmacy; Toxicology
WE Book Citation Index– Science (BKCI-S); Science Citation Index Expanded (SCI-EXPANDED)
SC Pharmacology & Pharmacy; Toxicology
GA BH0QN
UT WOS:000396044800025
PM 27860547
DA 2024-04-10
ER

PT J
AU Jochim, A
   Gempt, J
   Deschauer, M
   Bernkopf, K
   Schwarz, J
   Kirschke, JS
   Haslinger, B
AF Jochim, Angela
   Gempt, Jens
   Deschauer, Marcus
   Bernkopf, Kathleen
   Schwarz, Johannes
   Kirschke, Jan Stefan
   Haslinger, Bernhard
TI Status Epilepticus After Subthalamic Deep Brain Stimulation Surgery in a
   Patient with Parkinson′s Disease
SO WORLD NEUROSURGERY
LA English
DT Article
DE Deep brain stimulation; Parkinson ' s disease; Seizure; Status
   epilepticus; Subthalamic nucleus
ID NONCONVULSIVE STATUS EPILEPTICUS; NUCLEUS; IMPLANTATION; SEIZURES
AB BACKGROUND: Subthalamic deep brain stimulation (DBS) is a well-established treatment for patients with Parkinson's disease who suffer from severe motor fluctuations. The most common surgery-related complications are temporary confusion, bleedings, infections, and seizures. Seizures have been described to occur mainly around the time of the implantation of electrodes and, at present, the best established risk factors for seizures in association with DBS surgery are bleedings. A postoperative status epilepticus as complication of DBS surgery has never been described before.
   CASE DESCRIPTION: We report on a patient with Parkinson's disease who developed focal seizures of the right hand and an increasing somnolence, which led to a comatose state 3 days after DBS surgery. Repeated electroencephalograms indicated a status epilepticus, which continued for 2 months until the patient regained consciousness. The patient's state improved slowly. Although basically a good effect of DBS on her parkinsonian symptoms was observed, severe neuropsychologic deficits persisted. Unfortunately, she died 8 months after surgery as a consequence of a fall with a complicated pelvic fracture.
   CONCLUSIONS: This is a first report on a status epilepticus after DBS surgery, implicating that this complication has to be considered as differential diagnosis in somnolent patients after this operation.
C1 [Jochim, Angela; Deschauer, Marcus; Bernkopf, Kathleen; Haslinger, Bernhard] Geriatr Hosp Haag, Dept Neurol, Munich, Germany.
   [Gempt, Jens] Geriatr Hosp Haag, Dept Neurosurg, Munich, Germany.
   [Kirschke, Jan Stefan] Tech Univ Munich, Geriatr Hosp Haag, Klinikum Rechts Isar, Dept Neuroradiol, Munich, Germany.
   [Schwarz, Johannes] Geriatr Hosp Haag, Movement Disorder Ctr, Munich, Germany.
C3 Technical University of Munich
RP Jochim, A (通讯作者)，Geriatr Hosp Haag, Dept Neurol, Munich, Germany.
EM angela.jochim@tum.de
RI Kirschke, Jan/E-2550-2012
OI Kirschke, Jan/0000-0002-7557-0003; Gempt, Jens/0000-0003-4123-4690
CR Carron R, 2011, J NEURAL TRANSM, V118, P915, DOI 10.1007/s00702-010-0556-7
   Coley E, 2009, BRIT J NEUROSURG, V23, P179, DOI 10.1080/02688690802673197
   Deuschl G, 2013, NEW ENGL J MED, V368, P2038, DOI [10.1056/NEJMc1303485, 10.1056/NEJMoa1205158]
   Fenoy AJ, 2014, J NEUROSURG, V120, P132, DOI 10.3171/2013.10.JNS131225
   Follett KA, 2010, NEW ENGL J MED, V362, P2077, DOI 10.1056/NEJMoa0907083
   Fujioka H, 2016, CLIN NEUROPHYSIOL, V127, P975, DOI 10.1016/j.clinph.2015.05.010
   Kalia LV, 2015, LANCET, V386, P896, DOI 10.1016/S0140-6736(14)61393-3
   Kleiner-Fisman G, 2006, MOVEMENT DISORD, V21, pS290, DOI 10.1002/mds.20962
   Klinger NV, 2016, CLIN NEUROL NEUROSUR, V140, P11, DOI 10.1016/j.clineuro.2015.11.009
   Kuchta J, 2009, CENT EUR NEUROSURG, V70, P176, DOI 10.1055/s-0029-1224168
   Laxpati NG, 2014, NEUROTHERAPEUTICS, V11, P508, DOI 10.1007/s13311-014-0279-9
   Morioka T, 2011, NEUROL MED-CHIR, V51, P171, DOI 10.2176/nmc.51.171
   Odekerken VJJ, 2013, LANCET NEUROL, V12, P37, DOI 10.1016/S1474-4422(12)70264-8
   Olanow CW, 2009, NEUROLOGY, V72, pS1, DOI 10.1212/WNL.0b013e3181a1d44c
   Pouratian N, 2011, J NEUROSURG, V115, P310, DOI 10.3171/2011.4.JNS102075
   Seijo F, 2014, ACTA NEUROCHIR, V156, P1505, DOI 10.1007/s00701-014-2082-0
   Sutter R, 2016, NAT REV NEUROL, V12, P281, DOI 10.1038/nrneurol.2016.45
NR 17
TC 1
Z9 1
U1 0
U2 5
PU ELSEVIER SCIENCE INC
PI NEW YORK
PA STE 800, 230 PARK AVE, NEW YORK, NY 10169 USA
SN 1878-8750
EI 1878-8769
J9 WORLD NEUROSURG
JI World Neurosurg.
PD DEC
PY 2016
VL 96
AR 6140
DI 10.1016/j.wneu.2016.08.067
PG 6
WC Clinical Neurology; Surgery
WE Science Citation Index Expanded (SCI-EXPANDED)
SC Neurosciences & Neurology; Surgery
GA EO1EZ
UT WOS:000396442500114
PM 27567579
DA 2024-04-10
ER

PT J
AU Ouk, K
   Aungier, J
   Morton, AJ
AF Ouk, Koliane
   Aungier, Juliet
   Morton, A. Jennifer
TI Progressive gene dose-dependent disruption of the
   methamphetamine-sensitive circadian oscillator-driven rhythms in a
   knock-in mouse model of Huntington's disease
SO EXPERIMENTAL NEUROLOGY
LA English
DT Article
DE Transgenic mice; Dopamine; Sleep; Preconditioning
ID PARKINSONS-DISEASE; DOPAMINE RELEASE; SLEEP DISORDERS; LESIONED RATS;
   DEFICITS; PET; AGE; ELECTROENCEPHALOGRAM; DYSREGULATION; ABNORMALITIES
AB Huntington's disease (HD) is a progressive genetic neurodegenerative disorder characterised by motor and cognitive deficits, as well as sleep and circadian abnormalities. In the R6/2 mouse, a fragment model of HD, rest-activity rhythms controlled by the suprachiasmatic nucleus disintegrate completely by 4 months of age. Rhythms driven by a second circadian oscillator, the methamphetamine-sensitive circadian oscillator (MASCO), are disrupted even earlier, and cannot be induced after 2 months of age. Here, we studied the effect of the HD mutation on the expression of MASCO-driven rhythms in a more slowly developing, genetically relevant mouse model of HD, the Q175 'knock-in' mouse. We induced expression of MASCO output by administering low dose methamphetamine (0.005%) chronically via the drinking water. We measured locomotor activity in constant darkness in wild-type and Q175 mice at 2 (presymptomatic), 6 (early symptomatic), and 12 (symptomatic) months of age. At 2 months, all mice expressed MASCO-driven rhythms, regardless of genotype. At older ages, however, there was a progressive gene dose-dependent deficit in MASCO output in Q175 mice. At 6 months of age, these rhythms could be observed in only 45% of heterozygous and 15% of homozygous mice. By 1 year of age, 90% of homozygous mice had an impaired MASCO output. There was also an age-dependent disruption of MASCO output seen in wild-type mice. The fact that the progressive deficit in MASCO-driven rhythms in Q175 mice is HD gene dose-dependent suggests that, whatever its role in humans, abnormalities in MASCO output may contribute to the HD circadian phenotype. (C) 2016 Elsevier Inc. All rights reserved.
C1 [Ouk, Koliane; Aungier, Juliet; Morton, A. Jennifer] Univ Cambridge, Dept Physiol Dev & Neurosci, Downing St, Cambridge CB2 3DY, England.
C3 University of Cambridge
RP Morton, AJ (通讯作者)，Univ Cambridge, Dept Physiol Dev & Neurosci, Downing St, Cambridge CB2 3DY, England.
EM ko303@cam.ac.uk; ja448@cam.ac.uk; ajm41@cam.ac.uk
RI Morton, Jenny/AAT-8642-2020
OI Morton, Jenny/0000-0003-0181-6346; Aungier, Juliet/0000-0002-9144-5026
FU CHDI Foundation, Inc. (USA)
FX This work was supported by a grant from CHDI Foundation, Inc. (USA).
CR Andrews TC, 1999, BRAIN, V122, P2353, DOI 10.1093/brain/122.12.2353
   Antonini A, 1996, BRAIN, V119, P2085, DOI 10.1093/brain/119.6.2085
   Arnulf I, 2008, ARCH NEUROL-CHICAGO, V65, P482, DOI 10.1001/archneur.65.4.482
   ASCHOFF J, 1976, FED PROC, V35, P2326
   Bäckman L, 2001, SCAND J PSYCHOL, V42, P287, DOI 10.1111/1467-9450.00238
   Bäckman L, 1997, BRAIN, V120, P2207, DOI 10.1093/brain/120.12.2207
   Bates GP, 2015, NAT REV DIS PRIMERS, V1, DOI 10.1038/nrdp.2015.5
   Berk M, 2007, ACTA PSYCHIAT SCAND, V116, P41, DOI 10.1111/j.1600-0447.2007.01058.x
   BERNHEIMER H, 1973, J NEUROL SCI, V20, P415, DOI 10.1016/0022-510X(73)90175-5
   Blum ID, 2014, ELIFE, V3, DOI 10.7554/eLife.05105
   Bruguerolle B, 2002, CLIN NEUROPHARMACOL, V25, P194, DOI 10.1097/00002826-200207000-00002
   Burkholder Tanya, 2012, Curr Protoc Mouse Biol, V2, P145
   Callahan JW, 2015, J PHYSIOL-LONDON, V593, P3727, DOI 10.1113/JP270268
   Carter RJ, 1999, J NEUROSCI, V19, P3248
   Cha JHJ, 1998, P NATL ACAD SCI USA, V95, P6480, DOI 10.1073/pnas.95.11.6480
   Chen JY, 2013, FRONT NEUROSCI-SWITZ, V7, DOI 10.3389/fnins.2013.00114
   Covey DP, 2016, J NEUROSCI, V36, P4993, DOI 10.1523/JNEUROSCI.0135-16.2016
   Cuesta M, 2014, NEUROBIOL DIS, V63, P85, DOI 10.1016/j.nbd.2013.11.008
   Cuesta M, 2012, NEUROBIOL DIS, V45, P145, DOI 10.1016/j.nbd.2011.07.016
   Fisher SP, 2016, SLEEP, V39, P379, DOI 10.5665/sleep.5448
   Fisher SP, 2013, BRAIN, V136, P2159, DOI 10.1093/brain/awt132
   Ginovart N, 1997, BRAIN, V120, P503, DOI 10.1093/brain/120.3.503
   Glass M, 2000, NEUROSCIENCE, V97, P505, DOI 10.1016/S0306-4522(00)00008-7
   Guo ZH, 2012, MOVEMENT DISORD, V27, P1379, DOI 10.1002/mds.25159
   Harvey AG, 2008, AM J PSYCHIAT, V165, P820, DOI 10.1176/appi.ajp.2008.08010098
   Hasler BP, 2012, SLEEP MED REV, V16, P67, DOI 10.1016/j.smrv.2011.03.004
   Hickey MA, 2002, J NEUROCHEM, V81, P46, DOI 10.1046/j.1471-4159.2002.00804.x
   HONMA K, 1987, PHYSIOL BEHAV, V40, P767, DOI 10.1016/0031-9384(87)90281-2
   HONMA KI, 1986, PHYSIOL BEHAV, V38, P687, DOI 10.1016/0031-9384(86)90265-9
   HONMA S, 1988, PHYSIOL BEHAV, V44, P247, DOI 10.1016/0031-9384(88)90146-1
   Indersmitten T, 2015, J NEUROPHYSIOL, V113, P2953, DOI 10.1152/jn.01056.2014
   Jagannath A, 2013, CURR OPIN NEUROBIOL, V23, P888, DOI 10.1016/j.conb.2013.03.008
   Jeantet Y, 2013, PLOS ONE, V8, DOI 10.1371/journal.pone.0079509
   Johnson MA, 2006, J NEUROCHEM, V97, P737, DOI 10.1111/j.1471-4159.2006.03762.x
   Kantor S, 2016, NEUROPHARMACOLOGY, V105, P298, DOI 10.1016/j.neuropharm.2016.01.027
   Kantor S, 2013, BRAIN, V136, P2147, DOI 10.1093/brain/awt128
   Kirkpatrick MG, 2009, PSYCHOPHARMACOLOGY, V203, P771, DOI 10.1007/s00213-008-1423-1
   KISH SJ, 1987, ANN NEUROL, V22, P386, DOI 10.1002/ana.410220318
   Kronfeld-Schor N, 2012, NEUROPHARMACOLOGY, V62, P101, DOI 10.1016/j.neuropharm.2011.08.020
   Kudo T, 2011, EXP NEUROL, V228, P80, DOI 10.1016/j.expneurol.2010.12.011
   Lazar AS, 2015, ANN NEUROL, V78, P630, DOI 10.1002/ana.24495
   Lebreton F, 2015, PLOS ONE, V10, DOI 10.1371/journal.pone.0126972
   Loh DH, 2013, PLOS ONE, V8, DOI 10.1371/journal.pone.0069993
   MACDONALD ME, 1993, CELL, V72, P971, DOI 10.1016/0092-8674(93)90585-E
   Mangiarini L, 1996, CELL, V87, P493, DOI 10.1016/S0092-8674(00)81369-0
   McFadden LM, 2015, NEUROPHARMACOLOGY, V93, P146, DOI 10.1016/j.neuropharm.2015.01.013
   Mehta SH, 2008, CNS SPECTRUMS, V13, P6, DOI 10.1017/S1092852900017260
   Menalled L, 2009, NEUROBIOL DIS, V35, P319, DOI 10.1016/j.nbd.2009.05.007
   Menalled Liliana B, 2005, NeuroRx, V2, P465, DOI 10.1602/neurorx.2.3.465
   Menalled LB, 2012, PLOS ONE, V7, DOI 10.1371/journal.pone.0049838
   MILLS JN, 1974, J PHYSIOL-LONDON, V240, P567, DOI 10.1113/jphysiol.1974.sp010623
   Mochel F, 2011, PLOS ONE, V6, DOI 10.1371/journal.pone.0018336
   Morton AJ, 2013, EXP NEUROL, V243, P34, DOI 10.1016/j.expneurol.2012.10.014
   Morton AJ, 2005, J NEUROSCI, V25, P157, DOI 10.1523/JNEUROSCI.3842-04.2005
   Ortiz AN, 2010, J NEUROCHEM, V112, P755, DOI 10.1111/j.1471-4159.2009.06501.x
   Pallier PN, 2007, J NEUROSCI, V27, P7869, DOI 10.1523/JNEUROSCI.0649-07.2007
   Pallier PN, 2009, BRAIN RES, V1279, P90, DOI 10.1016/j.brainres.2009.03.072
   Piano C, 2015, SLEEP, V38, P1489, DOI 10.5665/sleep.4996
   Pouladi MA, 2012, HUM MOL GENET, V21, P2219, DOI 10.1093/hmg/dds037
   Rothe T, 2015, NEUROSCIENCE, V311, P519, DOI 10.1016/j.neuroscience.2015.10.039
   Ruf T, 1999, BIOL RHYTHM RES, V30, P178, DOI 10.1076/brhm.30.2.178.1422
   Smith GA, 2014, HUM MOL GENET, V23, P4510, DOI 10.1093/hmg/ddu166
   Squitieri F, 2003, BRAIN, V126, P946, DOI 10.1093/brain/awg077
   Squitieri F, 2015, J CELL MOL MED, V19, P2540, DOI 10.1111/jcmm.12604
   Suzuki M, 2001, SYNAPSE, V41, P329, DOI 10.1002/syn.1089
   Tataroglu Ö, 2006, J BIOL RHYTHM, V21, P185, DOI 10.1177/0748730406287529
   Tyebji S, 2015, NEUROBIOL DIS, V74, P41, DOI 10.1016/j.nbd.2014.11.004
   Valentinuzzi VS, 1997, AM J PHYSIOL-REG I, V273, pR1957, DOI 10.1152/ajpregu.1997.273.6.R1957
   VANGOOL WA, 1983, BRAIN RES, V279, P394, DOI 10.1016/0006-8993(83)90217-2
   Videnovic A, 2014, NAT REV NEUROL, V10, P683, DOI 10.1038/nrneurol.2014.206
   Videnovic A, 2013, EXP NEUROL, V243, P45, DOI 10.1016/j.expneurol.2012.08.018
   WEHR TA, 1983, FED PROC, V42, P2809
   Weinert D, 2000, CHRONOBIOL INT, V17, P261, DOI 10.1081/CBI-100101048
   Weinert D, 2007, PHYSIOL BEHAV, V90, P246, DOI 10.1016/j.physbeh.2006.09.003
   WEVER RA, 1979, PFLUG ARCH EUR J PHY, V381, P119, DOI 10.1007/BF00582342
   WIRZJUSTICE A, 1987, SLEEP, V10, P57, DOI 10.1093/sleep/10.1.57
   WITTING W, 1994, CHRONOBIOL INT, V11, P103, DOI 10.3109/07420529409055896
   Wood NI, 2013, PLOS ONE, V8, DOI 10.1371/journal.pone.0055036
   Wulff K, 2012, BRIT J PSYCHIAT, V200, P308, DOI 10.1192/bjp.bp.111.096321
   Wulff K, 2010, NAT REV NEUROSCI, V11, P589, DOI 10.1038/nrn2868
   Wulff K, 2009, CURR OPIN GENET DEV, V19, P237, DOI 10.1016/j.gde.2009.03.007
   Yamazaki S, 2002, P NATL ACAD SCI USA, V99, P10801, DOI 10.1073/pnas.152318499
   Yohrling GJ, 2003, MOL BRAIN RES, V119, P28, DOI 10.1016/j.molbrainres.2003.08.009
NR 83
TC 6
Z9 7
U1 0
U2 6
PU ACADEMIC PRESS INC ELSEVIER SCIENCE
PI SAN DIEGO
PA 525 B ST, STE 1900, SAN DIEGO, CA 92101-4495 USA
SN 0014-4886
EI 1090-2430
J9 EXP NEUROL
JI Exp. Neurol.
PD DEC
PY 2016
VL 286
BP 69
EP 82
DI 10.1016/j.expneurol.2016.09.007
PG 14
WC Neurosciences
WE Science Citation Index Expanded (SCI-EXPANDED)
SC Neurosciences & Neurology
GA EC3ZB
UT WOS:000388064500008
PM 27646506
OA Green Accepted
DA 2024-04-10
ER

PT J
AU Li, XD
   Zhou, Z
   Jia, SH
   Hou, CL
   Zheng, WJ
   Rong, P
   Jiao, JS
AF Li, Xudong
   Zhou, Zhi
   Jia, Shuhong
   Hou, Chunlei
   Zheng, Wenjing
   Rong, Pei
   Jiao, Jinsong
TI Cognitive study on Chinese patients with idiopathic REM sleep behavior
   disorder
SO JOURNAL OF THE NEUROLOGICAL SCIENCES
LA English
DT Article
DE Idiopathic REM sleep behavior disorder; Cognition; Synucleinopathy;
   Polysomnography
ID NEURODEGENERATIVE DISEASE; PARKINSONS-DISEASE; SCREENING TOOL; MILD;
   IMPAIRMENT; DEMENTIA; ELECTROENCEPHALOGRAM; DYSFUNCTION; MEMORY; RISK
AB Aims: We investigated cognitive abnormalities using standard tests in Chinese patients with idiopathic rapid eye movement (REM) sleep behavior disorder (iRBD) compared with those in normal controls.
   Methods: Twenty-three patients with iRBD and 23 normal controls were included in this study. All of the participants underwent one night of video-polysomnography (PSG) monitoring to certify REM sleep without atonia or abnormal behaviors. The cognitive assessments were administered and scored according to a standard procedure, including global cognitive screening and attention/processing speed, executive function, memory, language, and visuospatial ability testing.
   Results: Patients with iRBD had similar scores of the Mini Mental State Examination (MMSE) but lower Montreal Cognitive Assessment (MoCA) scores compared with controls (p > 0.05, p = 0.013). The iRBD patients performed poorly on verbal memory tests, which included immediate recall (p < 0.001), delayed recall (p < 0.001), and false recognitions (p = 0.002) of the Rey Auditory Verbal Learning Test (RAVLT). The visual memory and visuospatial abilities were also impaired in iRBD patients, as reflected by the copy (p = 0.005) and immediate (p = 0.004) and delayed (p = 0.003) recall of the Rey-Osterrieth complex figure, although no difference was found after Bonferroni correction. The duration of RBD was 6.98 +/- 8.10 years. After controlling for age, the duration of RBD was only correlated with the Trail Making Test B (r = 0.613, p = 0.045) and block design (r = 0.667, p = 0.025).
   Conclusions: Impaired verbal memory was observed in iRBD patients who identified as Chinese. MoCA could detect cognitive abnormalities and serve as a screening scale. The present study further confirmed cognitive deficits in iRBD as an early clinical marker in the prodromal stage of synucleinopathy. (C) 2016 Elsevier B.V. All rights reserved.
C1 [Li, Xudong; Jia, Shuhong; Hou, Chunlei; Zheng, Wenjing; Rong, Pei; Jiao, Jinsong] China Japan Friendship Hosp, Dept Neurol, Yinghua East Rd, Beijing 100029, Peoples R China.
   [Zhou, Zhi] China Japan Friendship Hosp, Dept Senior Official Ward, Beijing 100029, Peoples R China.
C3 China-Japan Friendship Hospital; China-Japan Friendship Hospital
RP Li, XD (通讯作者)，China Japan Friendship Hosp, Dept Neurol, Yinghua East Rd, Beijing 100029, Peoples R China.
EM lixd73cj@163.com
RI Zheng, Wenjing/G-9878-2012
CR [Anonymous], 2005, Diagnostic and coding manual, P148
   Boeve BF, 2007, BRAIN, V130, P2770, DOI 10.1093/brain/awm056
   Boeve BF, 2013, SLEEP MED, V14, P754, DOI 10.1016/j.sleep.2012.10.015
   Boeve BF, 2010, ANN NY ACAD SCI, V1184, P15, DOI 10.1111/j.1749-6632.2009.05115.x
   Boot BP, 2012, ANN NEUROL, V71, P49, DOI 10.1002/ana.22655
   Brazète JR, 2013, SLEEP MED, V14, P1059, DOI 10.1016/j.sleep.2013.06.013
   Cheung RW, 2004, J INT NEUROPSYCH SOC, V10, P46, DOI 10.1017/S1355617704101069
   Claassen DO, 2010, NEUROLOGY, V75, P494, DOI 10.1212/WNL.0b013e3181ec7fac
   Costa A, 2014, PLOS ONE, V9, DOI 10.1371/journal.pone.0086233
   DAI XY, 1990, INT J NEUROSCI, V55, P107, DOI 10.3109/00207459008985956
   Dujardin K, 2013, MOVEMENT DISORD, V28, P183, DOI 10.1002/mds.25311
   Economou A, 2016, ALZ DIS ASSOC DIS, V30, P47, DOI 10.1097/WAD.0000000000000089
   Elgh E, 2009, EUR J NEUROL, V16, P1278, DOI 10.1111/j.1468-1331.2009.02707.x
   Ellmore TM, 2013, SLEEP, V36, P1885, DOI 10.5665/sleep.3222
   Fantini ML, 2011, SLEEP, V34, P619
   Fantini ML, 2003, ANN NEUROL, V53, P774, DOI 10.1002/ana.10547
   Ferini-Strambi L, 2004, NEUROLOGY, V62, P41, DOI 10.1212/01.WNL.0000101726.69701.FA
   Ferman TJ, 1999, NEUROLOGY, V52, P951, DOI 10.1212/WNL.52.5.951
   FOLSTEIN MF, 1975, J PSYCHIAT RES, V12, P189, DOI 10.1016/0022-3956(75)90026-6
   Fujishiro H, 2013, J NEUROL SCI, V334, P48, DOI 10.1016/j.jns.2013.07.013
   Gagnon Jean-Francois, 2012, Front Neurol, V3, P82, DOI 10.3389/fneur.2012.00082
   Gagnon JF, 2010, MOVEMENT DISORD, V25, P936, DOI 10.1002/mds.23079
   Gagnon JF, 2009, ANN NEUROL, V66, P39, DOI 10.1002/ana.21680
   Gagnon JF, 2006, LANCET NEUROL, V5, P424, DOI 10.1016/S1474-4422(06)70441-0
   Iranzo A, 2014, PLOS ONE, V9, DOI 10.1371/journal.pone.0089741
   Iranzo A, 2013, LANCET NEUROL, V12, P443, DOI 10.1016/S1474-4422(13)70056-5
   Iranzo A, 2010, LANCET NEUROL, V9, P1070, DOI 10.1016/S1474-4422(10)70216-7
   Iranzo A, 2010, SLEEP MED, V11, P534, DOI 10.1016/j.sleep.2010.03.006
   Lu L, 2000, Appl Neuropsychol, V7, P243, DOI 10.1207/S15324826AN0704_6
   Manni R, 2013, INT J PSYCHOPHYSIOL, V89, P213, DOI 10.1016/j.ijpsycho.2013.04.003
   Marques A, 2010, J NEUROL, V257, P383, DOI 10.1007/s00415-009-5328-7
   Massicotte-Marquez J, 2008, NEUROLOGY, V70, P1250, DOI 10.1212/01.wnl.0000286943.79593.a6
   Miyamoto T, 2006, NEUROLOGY, V67, P2236, DOI 10.1212/01.wnl.0000249313.25627.2e
   Nardone R, 2013, J NEURAL TRANSM, V120, P413, DOI 10.1007/s00702-012-0888-6
   Nardone R, 2012, SLEEP MED, V13, P919, DOI 10.1016/j.sleep.2012.03.009
   Nasreddine ZS, 2005, J AM GERIATR SOC, V53, P695, DOI 10.1111/j.1532-5415.2005.53221.x
   Osterrieth P.A., 1944, ARCH PSYCHOLOGIE, V30, P206
   Petrova M, 2016, J CLIN EXP NEUROPSYC, V38, P354, DOI 10.1080/13803395.2015.1117058
   Pfeiffer HCV, 2014, ACTA NEUROL SCAND, V129, P307, DOI 10.1111/ane.12189
   Plomhause L, 2014, NEUROPSYCHOLOGY, V28, P388, DOI 10.1037/neu0000006
   Postuma RB, 2009, BRAIN, V132, P3298, DOI 10.1093/brain/awp244
   Postuma RB, 2009, NEUROLOGY, V72, P1296, DOI 10.1212/01.wnl.0000340980.19702.6e
   Postuma RB, 2011, ANN NEUROL, V69, P811, DOI 10.1002/ana.22282
   Rahayel S, 2015, MOVEMENT DISORD, V30, P680, DOI 10.1002/mds.25820
   Rechtschaffen A., 1968, BRAIN INFORM SERVICE
   ROULEAU I, 1992, BRAIN COGNITION, V18, P70, DOI 10.1016/0278-2626(92)90112-Y
   Schenck CH, 2013, SLEEP MED, V14, P744, DOI 10.1016/j.sleep.2012.10.009
   Strauss E., 2006, A compendium of neuropsychological tests: Administration, norms, and commentary, V3rd, P554
   Terzaghi M, 2008, SLEEP MED, V9, P343, DOI 10.1016/j.sleep.2007.06.013
   Vendette M, 2012, MOVEMENT DISORD, V27, P1255, DOI 10.1002/mds.25034
   Walters AS, 2007, J CLIN SLEEP MED, V3, P155
NR 51
TC 15
Z9 15
U1 0
U2 14
PU ELSEVIER
PI AMSTERDAM
PA RADARWEG 29, 1043 NX AMSTERDAM, NETHERLANDS
SN 0022-510X
EI 1878-5883
J9 J NEUROL SCI
JI J. Neurol. Sci.
PD JUL 15
PY 2016
VL 366
BP 82
EP 86
DI 10.1016/j.jns.2016.04.047
PG 5
WC Clinical Neurology; Neurosciences
WE Science Citation Index Expanded (SCI-EXPANDED)
SC Neurosciences & Neurology
GA DQ3MC
UT WOS:000379105400016
PM 27288781
DA 2024-04-10
ER

PT J
AU Ferini-Strambi, L
   Rinaldi, F
   Giora, E
   Marelli, S
   Galbiati, A
AF Ferini-Strambi, Luigi
   Rinaldi, Fabrizio
   Giora, Enrico
   Marelli, Sara
   Galbiati, Andrea
TI REM sleep Behaviour Disorder
SO PARKINSONISM & RELATED DISORDERS
LA English
DT Article; Proceedings Paper
CT 21st World Congress on Parkinson's Disease and Relative Disorders
CY DEC 06-09, 2015
CL Milan, ITALY
DE RBD; Neurodegenerative disorders; Sleep; Treatment; Neurophysiology
ID MILD COGNITIVE IMPAIRMENT; NEURODEGENERATIVE DISEASE; PARKINSONIAN
   DISORDER; DELAYED EMERGENCE; ELECTROENCEPHALOGRAM; RBD
AB Rapid Eye Movement (REM) sleep Behaviour Disorder (RBD) is a REM sleep parasomnia characterized by loss of the muscle atonia that typically occurs during REM sleep, therefore allowing patients to act out their dreams. RBD manifests itself clinically as a violent behaviour occurring during the night, and is detected at the polysomnography by phasic and/or tonic muscle activity on the electromyography channel. In absence of neurological signs or central nervous system lesions, ROD is defined as idiopathic. Nevertheless, in a large number of cases the development of neurodegenerative diseases in RBD patients has been described, with the duration of the follow-up representing a fundamental aspect. A growing number of clinical, neurophysiologic and neuropsychological studies aimed to detect early markers of neurodegenerative dysfunction in RBD patients. Anyway, the evidence of impaired cortical activity, subtle neurocognitive dysfunction, olfactory and autonomic impairment and neuroimaging brain changes in RBD patients is challenging the concept of an idiopathic form of ROD, supporting the idea of RBD as an early manifestation of a more complex neurodegenerative process. (C) 2015 Elsevier Ltd. All rights reserved.
C1 [Ferini-Strambi, Luigi; Rinaldi, Fabrizio; Giora, Enrico; Marelli, Sara; Galbiati, Andrea] Ist Sci San Raffaele, Dept Clin Neurosci, Neurol Sleep Disorder Ctr, I-20127 Milan, Italy.
   [Ferini-Strambi, Luigi; Giora, Enrico; Marelli, Sara; Galbiati, Andrea] Univ Vita Salute San Raffaele, Fac Psychol, Milan, Italy.
   [Rinaldi, Fabrizio] Univ Hosp Spedali Civili, Neurol Clin, I-52123 Brescia, Italy.
C3 Vita-Salute San Raffaele University; IRCCS Ospedale San Raffaele;
   Vita-Salute San Raffaele University; Hospital Spedali Civili Brescia
RP Ferini-Strambi, L (通讯作者)，Ist Sci San Raffaele, Dept Clin Neurosci, Neurol Sleep Disorder Ctr, I-20127 Milan, Italy.
EM ferinistrambi.luigi@hsr.it
RI Rinaldi, Fabrizio/IYJ-4565-2023; Galbiati, Andrea/AAC-3585-2022; FERINI
   STRAMBI, Luigi/K-3620-2018; Marelli, Sara/K-7604-2016
OI Galbiati, Andrea/0000-0001-8132-1399; FERINI STRAMBI,
   Luigi/0000-0003-2867-5424; Rinaldi, Fabrizio/0000-0002-2339-9187;
   Marelli, Sara/0000-0003-0074-5371
CR Brazète JR, 2013, SLEEP MED, V14, P1059, DOI 10.1016/j.sleep.2013.06.013
   Chiu HFK, 2000, SLEEP, V23, P513
   Christensen JAE, 2014, CLIN NEUROPHYSIOL, V125, P512, DOI 10.1016/j.clinph.2013.08.013
   Claassen DO, 2010, NEUROLOGY, V75, P494, DOI 10.1212/WNL.0b013e3181ec7fac
   Di Giacopo R, 2012, MOVEMENT DISORD, V27, P559, DOI 10.1002/mds.24909
   Fantini ML, 2003, ANN NEUROL, V53, P774, DOI 10.1002/ana.10547
   Ferini-Strambi L, 2014, ARCH ITAL BIOL, V152, P129, DOI 10.12871/000298292014238
   Gagnon JF, 2009, ANN NEUROL, V66, P39, DOI 10.1002/ana.21680
   Galbiati A, 2015, BEHAV NEUROL, V2015, DOI 10.1155/2015/786928
   Howell MJ, 2015, JAMA NEUROL, V72, P707, DOI 10.1001/jamaneurol.2014.4563
   Iranzo A, 2014, PLOS ONE, V9, DOI 10.1371/journal.pone.0089741
   Iranzo A, 2013, LANCET NEUROL, V12, P443, DOI 10.1016/S1474-4422(13)70056-5
   Iranzo A, 2010, SLEEP MED, V11, P534, DOI 10.1016/j.sleep.2010.03.006
   Kang SH, 2013, SLEEP, V36, P1147, DOI 10.5665/sleep.2874
   Luppi PH, 2011, SLEEP MED REV, V15, P153, DOI 10.1016/j.smrv.2010.08.002
   Mahlknecht P, 2015, MOVEMENT DISORD, V30, P1417, DOI 10.1002/mds.26350
   Mahowald M. W., 2010, Principles and Practice of Sleep Medicine, P1083, DOI 10.1016/B978-1-4160-6645-3.00095-5
   Manni R, 2013, INT J PSYCHOPHYSIOL, V89, P213, DOI 10.1016/j.ijpsycho.2013.04.003
   McCarter SJ, 2013, SLEEP MED, V14, P237, DOI 10.1016/j.sleep.2012.09.018
   Molano J, 2010, BRAIN, V133, P540, DOI 10.1093/brain/awp280
   Ohayon MM, 1997, J CLIN PSYCHIAT, V58, P369
   Postuma RB, 2009, NEUROLOGY, V72, P1296, DOI 10.1212/01.wnl.0000340980.19702.6e
   Postuma RB, 2013, SLEEP MED, V14, P763, DOI 10.1016/j.sleep.2012.09.001
   Postuma RB, 2012, MOVEMENT DISORD, V27, P720, DOI 10.1002/mds.24939
   Salsone M, 2014, PARKINSONISM RELAT D, V20, P1004, DOI 10.1016/j.parkreldis.2014.06.012
   Sasai T, 2013, PARKINSONISM RELAT D, V19, P153, DOI 10.1016/j.parkreldis.2012.08.010
   Schenck CH, 2013, SLEEP MED, V14, P744, DOI 10.1016/j.sleep.2012.10.009
   Schenck CH, 1996, NEUROLOGY, V46, P388, DOI 10.1212/WNL.46.2.388
   SCHENCK CH, 1986, SLEEP, V9, P293, DOI 10.1093/sleep/9.2.293
   Unger MM, 2010, SLEEP, V33, P767, DOI 10.1093/sleep/33.6.767
NR 30
TC 9
Z9 9
U1 0
U2 20
PU ELSEVIER SCI LTD
PI OXFORD
PA THE BOULEVARD, LANGFORD LANE, KIDLINGTON, OXFORD OX5 1GB, OXON, ENGLAND
SN 1353-8020
EI 1873-5126
J9 PARKINSONISM RELAT D
JI Parkinsonism Relat. Disord.
PD JAN
PY 2016
VL 22
SU 1
BP S69
EP S72
DI 10.1016/j.parkreldis.2015.09.002
PG 4
WC Clinical Neurology
WE Science Citation Index Expanded (SCI-EXPANDED); Conference Proceedings Citation Index - Science (CPCI-S)
SC Neurosciences & Neurology
GA CZ0GA
UT WOS:000366781900016
PM 26427638
DA 2024-04-10
ER

PT J
AU O'Reilly, C
   Godin, I
   Montplaisir, J
   Nielsen, T
AF O'Reilly, Christian
   Godin, Isabelle
   Montplaisir, Jacques
   Nielsen, Tore
TI REM sleep behaviour disorder is associated with lower fast and higher
   slow sleep spindle densities
SO JOURNAL OF SLEEP RESEARCH
LA English
DT Article
DE mild cognitive impairment; non rapid eye movement sleep; parasomnia;
   Parkinson's disease; synucleinopathy
ID MILD COGNITIVE IMPAIRMENT; DECISION-MAKING; PERFORMANCE
AB To investigate differences in sleep spindle properties and scalp topography between patients with rapid eye movement sleep behaviour disorder (RBD) and healthy controls, whole-night polysomnograms of 35 patients diagnosed with RBD and 35 healthy control subjects matched for age and sex were compared. Recordings included a 19-lead 10-20 electroencephalogram montage and standard electromyogram, electrooculogram, electrocardiogram and respiratory leads. Sleep spindles were automatically detected using a standard algorithm, and their characteristics (amplitude, duration, density, frequency and frequency slope) compared between groups. Topological analyses of group-discriminative features were conducted. Sleep spindles occurred at a significantly (e.g. t(34)=-4.49; P=0.00008 for C3) lower density (spindles.min(-1)) for RBD (mean +/- SD: 1.61 +/- 0.56 for C3) than for control (2.19 +/- 0.61 for C3) participants. However, when distinguishing slow and fast spindles using thresholds individually adapted to the electroencephalogram spectrum of each participant, densities smaller (31-96%) for fast but larger (20-120%) for slow spindles were observed in RBD in all derivations. Maximal differences were in more posterior regions for slow spindles, but over the entire scalp for fast spindles. Results suggest that the density of sleep spindles is altered in patients with RBD and should therefore be investigated as a potential marker of future neurodegeneration in these patients.
C1 [O'Reilly, Christian; Godin, Isabelle; Montplaisir, Jacques; Nielsen, Tore] Hop Sacre Coeur, Ctr Adv Res Sleep Med, Montreal, PQ H4J 1C5, Canada.
   [O'Reilly, Christian; Montplaisir, Jacques; Nielsen, Tore] Univ Montreal, Dept Psychiat, Montreal, PQ H3C 3J7, Canada.
   [O'Reilly, Christian] McGill Univ, Montreal Neurol Inst, Dept Neurol & Neurosurg, Montreal, PQ H3A 2B4, Canada.
   [Godin, Isabelle] Univ Montreal, Dept Psychol, Montreal, PQ H3C 3J7, Canada.
C3 Universite de Montreal; Universite de Montreal; McGill University;
   Universite de Montreal
RP O'Reilly, C (通讯作者)，McGill Univ, Montreal Neurol Inst, 3801 Rue Univ, Montreal, PQ H3A 2B4, Canada.
EM christian.oreilly@mail.mcgill.ca
RI ; Nielsen, Tore/D-2418-2016
OI O'Reilly, Christian/0000-0002-3149-4934; Nielsen,
   Tore/0000-0002-9372-8652
FU NSERC PGS BP scholarship; CIHR CGS-D scholarship; CIHR; NSERC
FX This work was supported by the NSERC PGS BP scholarship to Christian
   O'Reilly, CIHR CGS-D scholarship to Isabelle Godin, and CIHR and NSERC
   grants to Tore Nielsen.
CR Adamczyk M., FRONTIERS HUMA UNPUB
   AESCHBACH D, 1993, J SLEEP RES, V2, P70, DOI 10.1111/j.1365-2869.1993.tb00065.x
   Andrade KC, 2011, J NEUROSCI, V31, P10331, DOI 10.1523/JNEUROSCI.5660-10.2011
   Barakat M, 2011, BEHAV BRAIN RES, V217, P117, DOI 10.1016/j.bbr.2010.10.019
   Boeve BF, 2007, BRAIN, V130, P2770, DOI 10.1093/brain/awm056
   Christensen JAE, 2014, CLIN NEUROPHYSIOL, V125, P512, DOI 10.1016/j.clinph.2013.08.013
   Claassen DO, 2010, NEUROLOGY, V75, P494, DOI 10.1212/WNL.0b013e3181ec7fac
   Clemens Z, 2005, NEUROSCIENCE, V132, P529, DOI 10.1016/j.neuroscience.2005.01.011
   De Gennaro L, 2003, SLEEP MED REV, V7, P423, DOI 10.1053/smrv.2002.0252
   Delazer M, 2012, SLEEP, V35, P667, DOI 10.5665/sleep.1828
   Fantini ML, 2011, SLEEP, V34, P619
   Fantini ML, 2003, ANN NEUROL, V53, P774, DOI 10.1002/ana.10547
   Gagnon Jean-Francois, 2012, Front Neurol, V3, P82, DOI 10.3389/fneur.2012.00082
   Gagnon JF, 2009, ANN NEUROL, V66, P39, DOI 10.1002/ana.21680
   Iranzo A, 2010, SLEEP MED, V11, P534, DOI 10.1016/j.sleep.2010.03.006
   Krzywinski M, 2014, NAT METHODS, V11, P467, DOI 10.1038/nmeth.2937
   Ktonas PY, 2007, P ANN INT IEEE EMBS, P2464, DOI 10.1109/IEMBS.2007.4352827
   Latreille V, 2015, NEUROBIOL AGING, V36, P1083, DOI 10.1016/j.neurobiolaging.2014.09.009
   Massicotte-Marquez J, 2008, NEUROLOGY, V70, P1250, DOI 10.1212/01.wnl.0000286943.79593.a6
   Mölle M, 2002, J NEUROSCI, V22, P10941
   O'Reilly C., FRONT HUM N IN PRESS
   O'Reilly C, 2014, J SLEEP RES, V23, P628, DOI 10.1111/jsr.12169
   O'Reilly C, 2014, J NEUROSCI METH, V221, P215, DOI 10.1016/j.jneumeth.2013.08.014
   Postuma RB, 2012, NEUROBIOL DIS, V46, P553, DOI 10.1016/j.nbd.2011.10.003
   Rechtschaffen A., 1968, BRAIN INFORM SERVICE
   Sasai T, 2013, SLEEP, V36, P1893, DOI 10.5665/sleep.3224
   Sasai T, 2012, SLEEP MED, V13, P301, DOI 10.1016/j.sleep.2011.09.012
   Schabus M, 2007, P NATL ACAD SCI USA, V104, P13164, DOI 10.1073/pnas.0703084104
   Schabus M, 2004, SLEEP, V27, P1479, DOI 10.1093/sleep/27.7.1479
   SCHENCK CH, 1986, SLEEP, V9, P293, DOI 10.1093/sleep/9.2.293
   SCHIMICEK P, 1994, CLIN ELECTROENCEPHAL, V25, P26, DOI 10.1177/155005949402500108
   Steriade M, 2003, NEURON, V37, P563, DOI 10.1016/S0896-6273(03)00065-5
   Tamaki M, 2008, SLEEP, V31, P204, DOI 10.1093/sleep/31.2.204
   Terzaghi M, 2008, SLEEP MED, V9, P343, DOI 10.1016/j.sleep.2007.06.013
   Ujma PP, 2015, FRONT HUM NEUROSCI, V9, DOI 10.3389/fnhum.2015.00052
   Vendette M, 2012, MOVEMENT DISORD, V27, P1255, DOI 10.1002/mds.25034
   Warby SC, 2014, NAT METHODS, V11, P385, DOI [10.1038/NMETH.2855, 10.1038/nmeth.2855]
   Wendt S. L., 2014, CLIN NEUROPHYSIOL
NR 38
TC 29
Z9 29
U1 0
U2 18
PU WILEY
PI HOBOKEN
PA 111 RIVER ST, HOBOKEN 07030-5774, NJ USA
SN 0962-1105
EI 1365-2869
J9 J SLEEP RES
JI J. Sleep Res.
PD DEC
PY 2015
VL 24
IS 6
BP 593
EP 601
DI 10.1111/jsr.12309
PG 9
WC Clinical Neurology; Neurosciences
WE Science Citation Index Expanded (SCI-EXPANDED)
SC Neurosciences & Neurology
GA CU9SZ
UT WOS:000363886800002
PM 26041532
DA 2024-04-10
ER

PT J
AU Kato, K
   Yokochi, F
   Taniguchi, M
   Okiyama, R
   Kawasaki, T
   Kimura, K
   Ushiba, J
AF Kato, Kenji
   Yokochi, Fusako
   Taniguchi, Makoto
   Okiyama, Ryoichi
   Kawasaki, Takashi
   Kimura, Katsuo
   Ushiba, Junichi
TI Bilateral coherence between motor cortices and subthalamic nuclei in
   patients with Parkinson's disease
SO CLINICAL NEUROPHYSIOLOGY
LA English
DT Article
DE Coherence; Deep brain stimulation; Motor cortex; Neuronal oscillations;
   Parkinson's disease; Subthalamic nucleus
ID DEEP BRAIN-STIMULATION; STRIATAL MICROEXCITABLE ZONES; HUMAN BASAL
   GANGLIA; PEDUNCULOPONTINE NUCLEUS; OSCILLATORY ACTIVITY; PATHOLOGICAL
   SYNCHRONIZATION; TEGMENTI PEDUNCULOPONTINUS; PRIMATE NEOSTRIATUM;
   CEREBRAL-CORTEX; GAIT DISORDERS
AB Objective: It has been suggested that abnormal synchronization and oscillation of neuronal activity in the subthalamic nucleus (STN) is associated with sensorimotor dysfunction in Parkinson's disease (PD). We investigated the bilateral subcortico-cortical functional coupling in PD patients.
   Methods: We simultaneously recorded local field potentials from the bilateral STN using electrodes inserted for deep brain stimulation and electroencephalograms from the bilateral motor cortices (MCx) in 11 patients at rest, and analyzed their coherences and causalities.
   Results: Significant coherence in the sub-beta and beta frequency bands was simultaneously observed between the STN and contralateral STN (STN-cSTN), the STN and ipsilateral MCx (STN-iMCx), and the STN and contralateral MCx (STN-cMCx). In each patient, the frequency of the peak STN-cSTN coherence was similar to that of the peak STN-iMCx and STN-cMCx coherence. The causality between the STN and MCx was strongest in the one-way direction from the MCx to the ipsilateral STN.
   Conclusions: Abnormal oscillations in the STN in the sub-beta and beta bands were functionally coupled among bilateral STN and MCx at the eigen-frequency in individual patients with PD.
   Significance: Synchronized activity through cortico-subcortical transmission may have an important role in the pathophysiology of PD. (C) 2014 International Federation of Clinical Neurophysiology. Published by Elsevier Ireland Ltd.
C1 [Kato, Kenji; Yokochi, Fusako; Okiyama, Ryoichi; Kimura, Katsuo] Tokyo Metropolitan Neurol Hosp, Dept Neurol, Fuchu, Tokyo 1830042, Japan.
   [Taniguchi, Makoto; Kawasaki, Takashi] Tokyo Metropolitan Neurol Hosp, Dept Neurosurg, Fuchu, Tokyo 1830042, Japan.
   [Kato, Kenji; Ushiba, Junichi] Keio Univ, Fac Sci & Technol, Dept Biosci & Informat, Tokyo, Kanagawa 108, Japan.
C3 Tokyo Metropolitan Institute for Neuroscience; Tokyo Metropolitan
   Institute for Neuroscience; Keio University
RP Yokochi, F (通讯作者)，Tokyo Metropolitan Neurol Hosp, Dept Neurol, 2-6-1 Musashidai, Fuchu, Tokyo 1830042, Japan.
EM fyokochi-tmnh@umin.net
RI Ushiba, Junichi/C-8890-2014
FU Grants-in-Aid for Scientific Research [15H05871] Funding Source: KAKEN
CR ALEXANDER GE, 1990, TRENDS NEUROSCI, V13, P266, DOI 10.1016/0166-2236(90)90107-L
   ALEXANDER GE, 1985, J NEUROPHYSIOL, V53, P1417, DOI 10.1152/jn.1985.53.6.1417
   ALEXANDER GE, 1986, ANNU REV NEUROSCI, V9, P357, DOI 10.1146/annurev.ne.09.030186.002041
   ALEXANDER GE, 1985, J NEUROPHYSIOL, V53, P1401, DOI 10.1152/jn.1985.53.6.1401
   Bronte-Stewart H, 2009, EXP NEUROL, V215, P20, DOI 10.1016/j.expneurol.2008.09.008
   Brown P, 2003, MOVEMENT DISORD, V18, P357, DOI 10.1002/mds.10358
   Cassidy M, 2002, BRAIN, V125, P1235, DOI 10.1093/brain/awf135
   Cassidy M, 2003, J NEUROSCI METH, V127, P95, DOI 10.1016/S0165-0270(03)00129-8
   Chen CC, 2010, EXP NEUROL, V224, P234, DOI 10.1016/j.expneurol.2010.03.015
   Chung SJ, 2006, EUR NEUROL, V56, P127, DOI 10.1159/000095704
   CRUTCHER MD, 1984, EXP BRAIN RES, V53, P244, DOI 10.1007/BF00238154
   CRUTCHER MD, 1984, EXP BRAIN RES, V53, P233, DOI 10.1007/BF00238153
   Cui J, 2008, NEURAL NETWORKS, V21, P1094, DOI 10.1016/j.neunet.2008.05.007
   Daniel S E, 1993, J Neural Transm Suppl, V39, P165
   de Solages C, 2010, EXP NEUROL, V221, P260, DOI 10.1016/j.expneurol.2009.11.012
   Ferraye MU, 2010, BRAIN, V133, P205, DOI 10.1093/brain/awp229
   Fogelson N, 2006, CEREB CORTEX, V16, P64, DOI 10.1093/cercor/bhi084
   Grabli D, 2013, J NEUROSCI, V33, P11986, DOI 10.1523/JNEUROSCI.1568-13.2013
   GRANGER CWJ, 1969, ECONOMETRICA, V37, P424, DOI 10.2307/1912791
   Halliday DM, 1995, PROG BIOPHYS MOL BIO, V64, P237, DOI 10.1016/S0079-6107(96)00009-0
   HAMMOND C, 1983, NEUROSCIENCE, V9, P41, DOI 10.1016/0306-4522(83)90045-3
   Hammond C, 2007, TRENDS NEUROSCI, V30, P357, DOI 10.1016/j.tins.2007.05.004
   Hirschmann J, 2013, NEUROIMAGE, V68, P203, DOI 10.1016/j.neuroimage.2012.11.036
   Hirschmann J, 2011, NEUROIMAGE, V55, P1159, DOI 10.1016/j.neuroimage.2010.11.063
   Inase M, 1999, BRAIN RES, V833, P191, DOI 10.1016/S0006-8993(99)01531-0
   JACKSON A, 1983, NEUROSCIENCE, V10, P725, DOI 10.1016/0306-4522(83)90213-0
   Kilner JM, 2000, J NEUROSCI, V20, P8838
   Kühn AA, 2009, EXP NEUROL, V215, P380, DOI 10.1016/j.expneurol.2008.11.008
   Kühn AA, 2006, EUR J NEUROSCI, V23, P1956, DOI 10.1111/j.1460-9568.2006.04717.x
   Kühn AA, 2006, BRAIN, V129, P695, DOI 10.1093/brain/awh715
   Kühn AA, 2005, EXP NEUROL, V194, P212, DOI 10.1016/j.expneurol.2005.02.010
   Lalo E, 2008, J NEUROSCI, V28, P3008, DOI 10.1523/JNEUROSCI.5295-07.2008
   LAVOIE B, 1994, J COMP NEUROL, V344, P210, DOI 10.1002/cne.903440204
   Levy R, 2002, BRAIN, V125, P1196, DOI 10.1093/brain/awf128
   Litvak V, 2011, BRAIN, V134, P359, DOI 10.1093/brain/awq332
   Liu X, 2002, CLIN NEUROPHYSIOL, V113, P1667, DOI 10.1016/S1388-2457(02)00256-0
   Marsden JF, 2001, BRAIN, V124, P378, DOI 10.1093/brain/124.2.378
   Moro E, 2010, BRAIN, V133, P215, DOI 10.1093/brain/awp261
   Nambu A, 2002, NEUROSCI RES, V43, P111, DOI 10.1016/S0168-0102(02)00027-5
   Nambu A, 1996, J NEUROSCI, V16, P2671
   Nutt JG, 2011, LANCET NEUROL, V10, P734, DOI 10.1016/S1474-4422(11)70143-0
   Priori A, 2004, EXP NEUROL, V189, P369, DOI 10.1016/j.expneurol.2004.06.001
   Ray NJ, 2008, EXP NEUROL, V213, P108, DOI 10.1016/j.expneurol.2008.05.008
   Reck C, 2009, CLIN NEUROPHYSIOL, V120, P1601, DOI 10.1016/j.clinph.2009.05.018
   ROSENBERG JR, 1989, PROG BIOPHYS MOL BIO, V53, P1, DOI 10.1016/0079-6107(89)90004-7
   Slowinski JL, 2007, J NEUROSURG, V106, P626, DOI 10.3171/jns.2007.106.4.626
   Stefani A, 2007, BRAIN, V130, P1596, DOI 10.1093/brain/awl346
   Tabbal SD, 2008, EXP NEUROL, V211, P234, DOI 10.1016/j.expneurol.2008.01.024
   Takada M, 1998, BRAIN RES, V791, P335, DOI 10.1016/S0006-8993(98)00198-X
   Ushiyama J, 2011, J NEUROPHYSIOL, V106, P1379, DOI 10.1152/jn.00193.2011
   Weinberger M, 2006, J NEUROPHYSIOL, V96, P3248, DOI 10.1152/jn.00697.2006
   Williams D, 2002, BRAIN, V125, P1558, DOI 10.1093/brain/awf156
NR 52
TC 22
Z9 23
U1 0
U2 11
PU ELSEVIER IRELAND LTD
PI CLARE
PA ELSEVIER HOUSE, BROOKVALE PLAZA, EAST PARK SHANNON, CO, CLARE, 00000,
   IRELAND
SN 1388-2457
EI 1872-8952
J9 CLIN NEUROPHYSIOL
JI Clin. Neurophysiol.
PD OCT
PY 2015
VL 126
IS 10
BP 1941
EP 1950
DI 10.1016/j.clinph.2014.12.007
PG 10
WC Clinical Neurology; Neurosciences
WE Science Citation Index Expanded (SCI-EXPANDED)
SC Neurosciences & Neurology
GA CS0HR
UT WOS:000361739500012
PM 25591829
OA hybrid
DA 2024-04-10
ER

PT J
AU Callahan, JW
   Abercrombie, ED
AF Callahan, Joshua W.
   Abercrombie, Elizabeth D.
TI Relationship between subthalamic nucleus neuronal activity and
   electrocorticogram is altered in the R6/2 mouse model of Huntington's
   disease
SO JOURNAL OF PHYSIOLOGY-LONDON
LA English
DT Article
ID GLOBUS-PALLIDUS NETWORK; BASAL GANGLIA; TRANSGENIC MICE; CORTICOSTRIATAL
   PATHWAY; PARKINSONS-DISEASE; PREFRONTAL CORTEX; CEREBRAL-CORTEX; RAT;
   DOPAMINE; ELECTROENCEPHALOGRAM
AB Huntington's disease (HD) is an autosomal dominant neurodegenerative disorder in which impairments in the processing of information between the cortex and basal ganglia are fundamental to the onset and progression of the HD phenotype. The corticosubthalamic hyperdirect pathway plays a pivotal role in motor selection and blockade of neuronal activity in the subthalamic nucleus (STN) results in a hyperkinetic movement syndrome, similar to the HD phenotype. The aim of the present study was to examine the relationship between neuronal activity in the STN and cortex in an animal model of HD. We performed in vivo extracellular recordings in the STN to measure single-unit activity and local field potentials in the R6/2 transgenic mouse model of HD. These recordings were obtained during epochs of simultaneously acquired electrocorticogram (ECoG) in discrete brain states representative of global cortical network synchronization or desynchronization. Cortically patterned STN neuronal activity was less phase-locked in R6/2 mice, which is likely to result in less efficient coding of cortical inputs by the basal ganglia. In R6/2 mice, the power of the ECoG in lower frequencies (0.5-4Hz) was diminished while the power expressed in higher frequencies (13-100Hz) was increased. In addition, the spontaneous activity of STN neurons in R6/2 mice was reduced and neurons exhibited a more irregular firing pattern. Glutamatergic STN neurons provide the major excitatory drive to the output nuclei of the basal ganglia and altered discharge patterns could lead to aberrant basal ganglia output and disordered motor control in HD.
C1 [Callahan, Joshua W.; Abercrombie, Elizabeth D.] Rutgers State Univ, Ctr Mol & Behav Neurosci, Newark, NJ 07102 USA.
C3 Rutgers University System; Rutgers University Newark; Rutgers University
   New Brunswick
RP Abercrombie, ED (通讯作者)，Rutgers State Univ, Ctr Mol & Behav Neurosci, 197 Univ Ave, Newark, NJ 07102 USA.
EM ae@andromeda.rutgers.edu
FU NIH [NS059921]; Rutgers, State University of New Jersey
FX This research was supported by NIH grant NS059921 (EDA) and Rutgers, the
   State University of New Jersey.
CR Amzica F, 1998, ELECTROEN CLIN NEURO, V107, P69, DOI 10.1016/S0013-4694(98)00051-0
   Barnes TD, 2005, NATURE, V437, P1158, DOI 10.1038/nature04053
   Baunez C, 1997, EUR J NEUROSCI, V9, P2086, DOI 10.1111/j.1460-9568.1997.tb01376.x
   Mark D, 2007, PROG BRAIN RES, V160, P173, DOI 10.1016/S0079-6123(06)60010-1
   Bevan MD, 1999, J NEUROSCI, V19, P7617, DOI 10.1523/JNEUROSCI.19-17-07617.1999
   BEVAN MD, 1995, J COMP NEUROL, V361, P491, DOI 10.1002/cne.903610312
   Bevan MD, 2002, TRENDS NEUROSCI, V25, P525, DOI 10.1016/S0166-2236(02)02235-X
   Bokil H, 2010, J NEUROSCI METH, V192, P146, DOI 10.1016/j.jneumeth.2010.06.020
   BRENNER RP, 1985, NEUROL CLIN, V3, P615, DOI 10.1016/S0733-8619(18)31025-9
   Brown P, 2003, MOVEMENT DISORD, V18, P357, DOI 10.1002/mds.10358
   Callahan JW, 2011, FRONT SYST NEUROSCI, V5, DOI 10.3389/fnsys.2011.00061
   CARPENTER MB, 1950, J COMP NEUROL, V92, P293, DOI 10.1002/cne.900920303
   Cepeda C, 2003, J NEUROSCI, V23, P961
   Cepeda C, 2007, PROG NEUROBIOL, V81, P253, DOI 10.1016/j.pneurobio.2006.11.001
   CROSSMAN AR, 1989, COMP BIOCHEM PHYS A, V93, P141, DOI 10.1016/0300-9629(89)90201-6
   Crupi D, 2008, BRAIN RES BULL, V75, P107, DOI 10.1016/j.brainresbull.2007.07.029
   Dallérac GM, 2011, NEURODEGENER DIS, V8, P230, DOI 10.1159/000322540
   DiFiglia M, 1997, SCIENCE, V277, P1990, DOI 10.1126/science.277.5334.1990
   Ferron JF, 2009, J NEUROSCI, V29, P9850, DOI 10.1523/JNEUROSCI.5176-08.2009
   Fisher SP, 2013, BRAIN, V136, P2159, DOI 10.1093/brain/awt132
   Franklin BJ., 2008, The Mouse Brain in Stereotaxic Coordinates, V3rd
   FUJIMOTO K, 1993, BRAIN RES, V609, P185, DOI 10.1016/0006-8993(93)90872-K
   HAMADA I, 1992, J NEUROPHYSIOL, V68, P1850, DOI 10.1152/jn.1992.68.5.1850
   Hassani OK, 1997, BRAIN RES, V749, P88, DOI 10.1016/S0006-8993(96)01167-5
   Hickey MA, 2002, J NEUROCHEM, V81, P46, DOI 10.1046/j.1471-4159.2002.00804.x
   Hong SL, 2012, PLOS ONE, V7, DOI 10.1371/journal.pone.0047026
   Hughes S, 2013, NAT NEUROSCI, V16, P115, DOI 10.1038/nn.3313
   JACKSON A, 1983, NEUROSCIENCE, V10, P725, DOI 10.1016/0306-4522(83)90213-0
   Johnson MA, 2006, J NEUROCHEM, V97, P737, DOI 10.1111/j.1471-4159.2006.03762.x
   Kaneoke Y, 1996, J NEUROSCI METH, V68, P211, DOI 10.1016/0165-0270(96)00081-7
   Kantor S, 2013, BRAIN, V136, P2147, DOI 10.1093/brain/awt128
   Klapstein GJ, 2001, J NEUROPHYSIOL, V86, P2667, DOI 10.1152/jn.2001.86.6.2667
   Kuki T, 2013, NEUROSCI RES, V75, P35, DOI 10.1016/j.neures.2012.10.007
   Kung VWS, 2007, NEUROSCIENCE, V146, P1571, DOI 10.1016/j.neuroscience.2007.03.036
   Laforet GA, 2001, J NEUROSCI, V21, P9112, DOI 10.1523/JNEUROSCI.21-23-09112.2001
   LAVOIE B, 1990, J COMP NEUROL, V299, P1, DOI 10.1002/cne.902990102
   Litvak V, 2011, BRAIN, V134, P359, DOI 10.1093/brain/awq332
   Magill PJ, 2001, NEUROSCIENCE, V106, P313, DOI 10.1016/S0306-4522(01)00281-0
   Magill PJ, 2000, J NEUROSCI, V20, P820, DOI 10.1523/JNEUROSCI.20-02-00820.2000
   Magill PJ, 2004, J NEUROPHYSIOL, V92, P700, DOI 10.1152/jn.00134.2004
   Mallet N, 2008, J NEUROSCI, V28, P4795, DOI 10.1523/JNEUROSCI.0123-08.2008
   Mangiarini L, 1996, CELL, V87, P493, DOI 10.1016/S0092-8674(00)81369-0
   Maurice N, 1998, J NEUROSCI, V18, P9539
   Miller BR, 2011, FRONT SYST NEUROSCI, V5, DOI 10.3389/fnsys.2011.00026
   Mink JW, 1996, PROG NEUROBIOL, V50, P381, DOI 10.1016/S0301-0082(96)00042-1
   Mochel F, 2011, PLOS ONE, V6, DOI 10.1371/journal.pone.0018336
   Morton AJ, 2013, EXP NEUROL, V243, P34, DOI 10.1016/j.expneurol.2012.10.014
   Nambu A, 2000, J NEUROPHYSIOL, V84, P289, DOI 10.1152/jn.2000.84.1.289
   Nambu A, 2002, NEUROSCI RES, V43, P111, DOI 10.1016/S0168-0102(02)00027-5
   Pallier PN, 2009, BRAIN RES BULL, V78, P347, DOI 10.1016/j.brainresbull.2008.10.007
   Raymond LA, 2011, NEUROSCIENCE, V198, P252, DOI 10.1016/j.neuroscience.2011.08.052
   Rosas HD, 2002, NEUROLOGY, V58, P695, DOI 10.1212/WNL.58.5.695
   Sapp E, 1999, J NEUROPATH EXP NEUR, V58, P165, DOI 10.1097/00005072-199902000-00006
   SMITH Y, 1990, EUR J NEUROSCI, V2, P500, DOI 10.1111/j.1460-9568.1990.tb00441.x
   SOTREL A, 1993, NEUROLOGY, V43, P2088, DOI 10.1212/WNL.43.10.2088
   Stack EC, 2005, J COMP NEUROL, V490, P354, DOI 10.1002/cne.20680
   Steriade M, 2001, J NEUROPHYSIOL, V86, P1, DOI 10.1152/jn.2001.86.1.1
   STERIADE M, 1993, J NEUROSCI, V13, P3252, DOI 10.1523/jneurosci.13-08-03252.1993
   Stern EA, 2011, FRONT SYST NEUROSCI, V5, DOI 10.3389/fnsys.2011.00047
   Terman D, 2002, J NEUROSCI, V22, P2963, DOI 10.1523/JNEUROSCI.22-07-02963.2002
   Turmaine M, 2000, P NATL ACAD SCI USA, V97, P8093, DOI 10.1073/pnas.110078997
   Vonsattel JPG, 1998, J NEUROPATH EXP NEUR, V57, P369
   Walker AG, 2008, J NEUROSCI, V28, P8973, DOI 10.1523/JNEUROSCI.2804-08.2008
   WHELAN G, 1992, LAB ANIM-UK, V26, P153, DOI 10.1258/002367792780740602
   WHITTIER JR, 1949, J COMP NEUROL, V90, P319, DOI 10.1002/cne.900900304
NR 65
TC 19
Z9 20
U1 0
U2 5
PU WILEY
PI HOBOKEN
PA 111 RIVER ST, HOBOKEN 07030-5774, NJ USA
SN 0022-3751
EI 1469-7793
J9 J PHYSIOL-LONDON
JI J. Physiol.-London
PD AUG 15
PY 2015
VL 593
IS 16
BP 3727
EP 3738
DI 10.1113/JP270268
PG 12
WC Neurosciences; Physiology
WE Science Citation Index Expanded (SCI-EXPANDED)
SC Neurosciences & Neurology; Physiology
GA CP2UY
UT WOS:000359733900022
PM 25952461
OA Green Published, Bronze
DA 2024-04-10
ER

PT J
AU Bocquillon, P
   Bourriez, JL
   Palmero-Soler, E
   Defebvre, L
   Derambure, P
   Dujardin, K
AF Bocquillon, Perrine
   Bourriez, Jean-Louis
   Palmero-Soler, Ernesto
   Defebvre, Luc
   Derambure, Philippe
   Dujardin, Kathy
TI Impaired Early Attentional Processes in Parkinson's Disease: A
   High-Resolution Event-Related Potentials Study
SO PLOS ONE
LA English
DT Article
ID ANTERIOR CINGULATE CORTEX; RESPONSE-INHIBITION; GO/NO-GO;
   DIAGNOSTIC-CRITERIA; SOURCE LOCALIZATION; BRAIN ACTIVATIONS; TARGET
   DETECTION; VISUAL TARGET; CONFLICT; TASK
AB Introduction
   The selection of task-relevant information requires both the focalization of attention on the task and resistance to interference from irrelevant stimuli. A previous study using the P3 component of the event-related potentials suggested that a reduced ability to resist interference could be responsible for attention disorders at early stages of Parkinson's disease (PD), with a possible role of the dorsolateral prefrontal cortex (DLPFC).
   Methods
   Our objective was to better determine the origin of this impairment, by studying an earlier ERP component, the N2, and its subcomponents, as they reflect early inhibition processes and as they are known to have sources in the anterior cingulate cortex (ACC), which is involved together with the DLPFC in inhibition processes. Fifteen early-stage PD patients and 15 healthy controls (HCs) performed a three-stimulus visual oddball paradigm, consisting in detecting target inputs amongst standard stimuli, while resisting interference from distracter ones. A 128-channel electroencephalogram was recorded during this task and the generators of the N2 subcomponents were identified using standardized weighted low-resolution electromagnetic tomography (swLORETA).
   Results
   PD patients displayed fewer N2 generators than HCs in both the DLPFC and the ACC, for all types of stimuli. In contrast to controls, PD patients did not show any differences between their generators for different N2 subcomponents.
   Conclusion
   Our data suggest that impaired inhibition in PD results from dysfunction of the DLPFC and the ACC during the early stages of attentional processes.
C1 [Bocquillon, Perrine; Bourriez, Jean-Louis; Derambure, Philippe] Univ Lille, Med Ctr, Dept Clin Neurophysiol, Lille, France.
   [Bourriez, Jean-Louis; Defebvre, Luc; Derambure, Philippe; Dujardin, Kathy] Univ Lille, INSERM, U1171, Troubles Cognitifs Degeneratifs & Vasc, Lille, France.
   [Palmero-Soler, Ernesto] Eemagine Med Imaging Solut GmbH, Berlin, Germany.
   [Defebvre, Luc; Dujardin, Kathy] Univ Lille, Med Ctr, Neurol & Movement Disorders Dept, Lille, France.
C3 Universite de Lille; CHU Lille; Universite de Lille; Institut National
   de la Sante et de la Recherche Medicale (Inserm); Universite de Lille;
   CHU Lille
RP Bocquillon, P (通讯作者)，Univ Lille, Med Ctr, Dept Clin Neurophysiol, Lille, France.
EM perrine.bocquillon@chru-lille.fr
RI Dujardin, Kathy/H-5037-2011; Derambure, Philippe/AAK-8546-2020
OI Dujardin, Kathy/0000-0002-0110-574X; 
FU France Parkinson association; Eemagine Medical Imaging Solutions GmbH
FX This work was supported by a grant from France Parkinson association,
   received by KD, LD. URL: http://www.franceparkinson.fr/. The funders had
   no role in study design, data collection and analysis, decision to
   publish, or preparation of the manuscript. Eemagine Medical Imaging
   Solutions GmbH provided support in the form of salaries for authors
   [EPS] at the time of the study, but this company did not have any
   additional role in the study design, data collection and analysis,
   decision to publish, or preparation of the manuscript.
CR Anderer P, 2003, NEUROBIOL AGING, V24, P463, DOI 10.1016/S0197-4580(02)00058-1
   [Anonymous], 1991, OPHTHALMOLOGY, V98, P786
   [Anonymous], 2000, DIAGN STAT MAN MENT, DOI DOI 10.1176/APPI.BOOKS.9780890423349
   Aotsuka A, 1996, Electromyogr Clin Neurophysiol, V36, P215
   Arndt S, 1996, J CEREBR BLOOD F MET, V16, P1271, DOI 10.1097/00004647-199611000-00023
   Badgaiyan RD, 1998, NEUROIMAGE, V7, P255, DOI 10.1006/nimg.1998.0326
   Barch DM, 2001, CEREB CORTEX, V11, P837, DOI 10.1093/cercor/11.9.837
   Bekker EM, 2005, COGNITIVE BRAIN RES, V22, P221, DOI 10.1016/j.cogbrainres.2004.08.011
   Beste C, 2010, NEUROPSYCHOLOGIA, V48, P366, DOI 10.1016/j.neuropsychologia.2009.09.023
   Bledowski C, 2004, J NEUROSCI, V24, P9353, DOI 10.1523/JNEUROSCI.1897-04.2004
   Bocquillon P, 2012, PLOS ONE, V7, DOI 10.1371/journal.pone.0034239
   Bocquillon P, 2011, CLIN NEUROPHYSIOL, V122, P1991, DOI 10.1016/j.clinph.2011.03.014
   BODISWOLLNER I, 1995, J NEURAL TRANSM-PARK, V9, P197, DOI 10.1007/BF02259661
   Bokura H, 2005, NEUROPSYCHOLOGIA, V43, P967, DOI 10.1016/j.neuropsychologia.2004.08.010
   Bokura H, 2001, CLIN NEUROPHYSIOL, V112, P2224, DOI 10.1016/S1388-2457(01)00691-5
   Brammer MJ, 1997, MAGN RESON IMAGING, V15, P763, DOI 10.1016/S0730-725X(97)00135-5
   Braver TS, 2001, CEREB CORTEX, V11, P825, DOI 10.1093/cercor/11.9.825
   BROWN RG, 1988, BRAIN, V111, P323, DOI 10.1093/brain/111.2.323
   Carter CS, 1998, SCIENCE, V280, P747, DOI 10.1126/science.280.5364.747
   Carter CS, 1995, NEUROIMAGE, V2, P264, DOI 10.1006/nimg.1995.1034
   Casey BJ, 2000, P NATL ACAD SCI USA, V97, P8728, DOI 10.1073/pnas.97.15.8728
   Casey BJ, 1997, J AM ACAD CHILD PSY, V36, P374, DOI 10.1097/00004583-199703000-00016
   Cebolla AM, 2011, NEUROIMAGE, V54, P1297, DOI 10.1016/j.neuroimage.2010.08.060
   Chaudhuri KR, 2011, PARKINSONISM RELAT D, V17, P717, DOI 10.1016/j.parkreldis.2011.02.018
   Chevrier AD, 2007, HUM BRAIN MAPP, V28, P1347, DOI 10.1002/hbm.20355
   COLLINS DL, 1994, J COMPUT ASSIST TOMO, V18, P192, DOI 10.1097/00004728-199403000-00005
   Cools R, 2010, J COGNITIVE NEUROSCI, V22, P848, DOI 10.1162/jocn.2009.21227
   Crottaz-Herbette S, 2006, J COGNITIVE NEUROSCI, V18, P766, DOI 10.1162/jocn.2006.18.5.766
   Dehaene S, 1996, J COGNITIVE NEUROSCI, V8, P47, DOI 10.1162/jocn.1996.8.1.47
   DEHAENE S, 1994, PSYCHOL SCI, V5, P303, DOI 10.1111/j.1467-9280.1994.tb00630.x
   DESIMONE R, 1995, ANNU REV NEUROSCI, V18, P193, DOI 10.1146/annurev-psych-122414-033400
   DEVINSKY O, 1995, BRAIN, V118, P279, DOI 10.1093/brain/118.1.279
   Donkers FCL, 2004, BRAIN COGNITION, V56, P165, DOI 10.1016/j.bandc.2004.04.005
   Dujardin K, 2008, FONCTIONS EXECUTIVES, P121
   Dujardin K, 2013, MOVEMENT DISORD, V28, P183, DOI 10.1002/mds.25311
   EBMEIER KP, 1992, BIOL PSYCHOL, V33, P73, DOI 10.1016/0301-0511(92)90007-H
   EBMEIER KP, 1992, ELECTROEN CLIN NEURO, V84, P440, DOI 10.1016/0168-5597(92)90031-6
   Emre M, 2007, MOVEMENT DISORD, V22, P1689, DOI 10.1002/mds.21507
   EVANS AC, 1993, NUCLEAR SCIENCE SYMPOSIUM & MEDICAL IMAGING CONFERENCE, VOLS 1-3, P1813, DOI 10.1109/NSSMIC.1993.373602
   Folstein JR, 2008, PSYCHOPHYSIOLOGY, V45, P152, DOI 10.1111/j.1469-8986.2007.00602.x
   Garavan H, 1999, P NATL ACAD SCI USA, V96, P8301, DOI 10.1073/pnas.96.14.8301
   Gelb DJ, 1999, ARCH NEUROL-CHICAGO, V56, P33, DOI 10.1001/archneur.56.1.33
   GESELOWI.DB, 1967, BIOPHYS J, V7, P1, DOI 10.1016/S0006-3495(67)86571-8
   Helenius P, 2010, NEUROIMAGE, V53, P619, DOI 10.1016/j.neuroimage.2010.06.059
   HOEHN MM, 1967, NEUROLOGY, V17, P427, DOI 10.1212/WNL.17.5.427
   Holmes AP, 1996, J CEREBR BLOOD F MET, V16, P7, DOI 10.1097/00004647-199601000-00002
   Holroyd CB, 1998, NEUROSCI LETT, V242, P65, DOI 10.1016/S0304-3940(98)00035-4
   HORNYKIEWICZ O, 1982, PROG BRAIN RES, V55, P419
   Huster RJ, 2010, HUM BRAIN MAPP, V31, P1260, DOI 10.1002/hbm.20933
   JOHNSON R, 1978, ELECTROEN CLIN NEURO, V44, P424, DOI 10.1016/0013-4694(78)90027-5
   Jonkman LM, 2007, CLIN NEUROPHYSIOL, V118, P1069, DOI 10.1016/j.clinph.2007.01.017
   Kawashima R, 1996, BRAIN RES, V728, P79, DOI 10.1016/0006-8993(96)00389-7
   Kiehl KA, 2001, PSYCHOPHYSIOLOGY, V38, P133, DOI 10.1111/1469-8986.3810133
   Kirino E, 2000, J NEUROSCI, V20, P6612, DOI 10.1523/JNEUROSCI.20-17-06612.2000
   Konishi S, 1999, BRAIN, V122, P981, DOI 10.1093/brain/122.5.981
   Kropotov JD, 2011, NEUROIMAGE, V57, P565, DOI 10.1016/j.neuroimage.2011.04.060
   Kropotov JD, 2009, NEUROREPORT, V20, P1592, DOI 10.1097/WNR.0b013e3283309cbd
   Kulisevsky J, 2008, MOVEMENT DISORD, V23, P1889, DOI 10.1002/mds.22246
   Ladouceur CD, 2007, DEVELOPMENTAL SCI, V10, P874, DOI 10.1111/j.1467-7687.2007.00639.x
   Lagopoulos J, 1997, NEUROL RES, V19, P609
   Lagopoulos J, 1998, MOVEMENT DISORD, V13, P262, DOI 10.1002/mds.870130211
   Lancaster JL, 1997, HUM BRAIN MAPP, V5, P238, DOI 10.1002/(SICI)1097-0193(1997)5:4<238::AID-HBM6>3.0.CO;2-4
   Lancaster JL, 2000, HUM BRAIN MAPP, V10, P120, DOI 10.1002/1097-0193(200007)10:3<120::AID-HBM30>3.0.CO;2-8
   Luck SJ, 2008, BIOL PSYCHIAT, V64, P34, DOI 10.1016/j.biopsych.2008.02.014
   Matthews SC, 2005, NEUROREPORT, V16, P755, DOI 10.1097/00001756-200505120-00020
   Mattis S., 1976, GERIATRIC PSYCHIAT, P77
   MAZZIOTTA JC, 1995, NEUROIMAGE, V2, P89, DOI 10.1006/nimg.1995.1012
   Menon V, 2001, HUM BRAIN MAPP, V12, P131, DOI 10.1002/1097-0193(200103)12:3<131::AID-HBM1010>3.0.CO;2-C
   Miltner WHR, 2003, BIOL PSYCHOL, V64, P157, DOI 10.1016/S0301-0511(03)00107-8
   MONTGOMERY SA, 1979, BRIT J PSYCHIAT, V134, P382, DOI 10.1192/bjp.134.4.382
   Naatanen R, 1986, Electroencephalogr Clin Neurophysiol Suppl, V38, P169
   Nichols TE, 2002, HUM BRAIN MAPP, V15, P1, DOI 10.1002/hbm.1058
   Nieuwenhuis S, 2003, COGN AFFECT BEHAV NE, V3, P17, DOI 10.3758/CABN.3.1.17
   ODONNELL BF, 1987, BIOL PSYCHOL, V24, P23, DOI 10.1016/0301-0511(87)90097-4
   Oostenveld R, 2001, CLIN NEUROPHYSIOL, V112, P713, DOI 10.1016/S1388-2457(00)00527-7
   Palmero-Soler E, 2007, PHYS MED BIOL, V52, P1783, DOI 10.1088/0031-9155/52/7/002
   Pascual-Marqui RD, 2002, METHOD FIND EXP CLIN, V24, P5
   PEKKONEN E, 1995, ELECTROEN CLIN NEURO, V95, P47, DOI 10.1016/0013-4694(94)00304-4
   Rodriguez-Oroz MC, 2009, LANCET NEUROL, V8, P1128, DOI 10.1016/S1474-4422(09)70293-5
   Rubia K, 2001, NEUROIMAGE, V13, P250, DOI 10.1006/nimg.2000.0685
   Rubia K, 1999, AM J PSYCHIAT, V156, P891, DOI 10.1176/ajp.156.6.891
   Ruchsow M, 2002, NEUROSCI LETT, V325, P203, DOI 10.1016/S0304-3940(02)00288-4
   RUMBACH L, 1993, J NEUROL SCI, V116, P148, DOI 10.1016/0022-510X(93)90319-T
   Sawaki R, 2008, CLIN NEUROPHYSIOL, V119, P1300, DOI 10.1016/j.clinph.2008.01.107
   Sawaki R, 2009, J COGNITIVE NEUROSCI, V21, P359, DOI 10.1162/jocn.2008.21022
   SQUIRES NK, 1975, ELECTROEN CLIN NEURO, V38, P387, DOI 10.1016/0013-4694(75)90263-1
   Strobel A, 2008, NEUROIMAGE, V40, P869, DOI 10.1016/j.neuroimage.2007.10.065
   Tachibana H, 1997, J NEUROL SCI, V149, P47, DOI 10.1016/S0022-510X(97)05372-0
   Takeda M, 1993, Nihon Ronen Igakkai Zasshi, V30, P363
   Tomlinson CL, 2010, MOVEMENT DISORD, V25, P2649, DOI 10.1002/mds.23429
   Tommasi G, 2014, J COGNITIVE NEUROSCI, P1
   Ungerleider LG, 1998, P NATL ACAD SCI USA, V95, P883, DOI 10.1073/pnas.95.3.883
   UNGERLEIDER LG, 1995, SCIENCE, V270, P769, DOI 10.1126/science.270.5237.769
   van Veen V, 2002, J COGNITIVE NEUROSCI, V14, P593, DOI 10.1162/08989290260045837
   VERLEGER R, 1988, BEHAV BRAIN SCI, V11, P343, DOI 10.1017/S0140525X00058015
   Yamaguchi S, 2004, J NEUROSCI, V24, P5356, DOI 10.1523/JNEUROSCI.4587-03.2004
NR 96
TC 9
Z9 9
U1 1
U2 11
PU PUBLIC LIBRARY SCIENCE
PI SAN FRANCISCO
PA 1160 BATTERY STREET, STE 100, SAN FRANCISCO, CA 94111 USA
SN 1932-6203
J9 PLOS ONE
JI PLoS One
PD JUL 2
PY 2015
VL 10
IS 7
AR e0131654
DI 10.1371/journal.pone.0131654
PG 18
WC Multidisciplinary Sciences
WE Science Citation Index Expanded (SCI-EXPANDED); Social Science Citation Index (SSCI)
SC Science & Technology - Other Topics
GA CN1CS
UT WOS:000358154400061
PM 26135906
OA Green Published, gold, Green Submitted
DA 2024-04-10
ER

PT J
AU Galvan, A
   Devergnas, A
   Wichmann, T
AF Galvan, Adriana
   Devergnas, Annaelle
   Wichmann, Thomas
TI Alterations in neuronal activity in basal ganglia-thalarnocortical
   circuits in the parkinsonian state
SO FRONTIERS IN NEUROANATOMY
LA English
DT Review
DE Parkinson's disease; parkinsonism; basal ganglia; electrophysiology;
   extracellular recording; LFP; animal models
ID DEEP BRAIN-STIMULATION; GLOBUS-PALLIDUS NEURONS; SUBTHALAMIC NUCLEUS
   NEURONS; PRIMARY MOTOR CORTEX; LOCAL-FIELD POTENTIALS; MPTP-INDUCED
   PARKINSONISM; NIGRA PARS RETICULATA; MEDIUM SPINY NEURONS; DOPAMINERGIC
   NEUROTOXIN 1-METHYL-4-PHENYL-1,2,3,6-TETRAHYDROPYRIDINE; UNILATERAL
   6-HYDROXYDOPAMINE LESIONS
AB In patients with Parkinson's disease and in animal models of this disorder, neurons in the basal ganglia and related regions in thalamus and cortex show changes that can be recorded by using electrophysiologic single-cell recording techniques, including altered firing rates and patterns, pathologic oscillatory activity and increased inter-neuronal synchronization. In addition, changes in synaptic potentials or in the joint spiking activities of populations of neurons can be monitored as alterations in local field potentials (LFPs), electroencephalograms (EEGs) or electrocorticograms (ECoGs). Most of the mentioned electrophysiologic changes are probably related to the degeneration of diencephalic dopaminergic neurons, leading to dopamine loss in the striatum and other basal ganglia nuclei, although degeneration of non-dopaminergic cell groups may also have a role. The altered electrical activity of the basal ganglia and associated nuclei may contribute to some of the motor signs of the disease. We here review the current knowledge of the electrophysiologic changes at the single cell level, the level of local populations of neural elements, and the level of the entire basal ganglia-thalamocortical network in parkinsonism, and discuss the possible use of this information to optimize treatment approaches to Parkinson's disease, such as deep brain stimulation (DBS) therapy.
C1 [Galvan, Adriana; Devergnas, Annaelle; Wichmann, Thomas] Emory Univ, Yerkes Natl Primate Res Ctr, Atlanta, GA 30322 USA.
   [Galvan, Adriana; Wichmann, Thomas] Emory Univ, Sch Med, Dept Neurol, Atlanta, GA 30322 USA.
   [Galvan, Adriana; Devergnas, Annaelle; Wichmann, Thomas] Emory Univ, Udall Ctr Excellence Parkinsons Dis Res, Atlanta, GA 30322 USA.
C3 Emory University; Emory University; Emory University
RP Galvan, A (通讯作者)，Emory Univ, Yerkes Natl Primate Res Ctr, 954 Gatewood Rd NE, Atlanta, GA 30322 USA.
EM agalvan@emory.edu
FU NIH [R01-NS054976, P50-NS071669, R01-NS071074, P51-OD011132]
FX The authors are supported by research grants from NIH (R01-NS054976,
   P50-NS071669 and R01-NS071074), and by an NIH infrastructure grant to
   the Yerkes National Primate Research Center (P51-OD011132).
CR Adamchic I, 2014, MOVEMENT DISORD, V29, P1679, DOI 10.1002/mds.25923
   ALBANESE A, 1993, NEUROSCIENCE, V55, P823, DOI 10.1016/0306-4522(93)90444-K
   ALBIN RL, 1989, TRENDS NEUROSCI, V12, P366, DOI 10.1016/0166-2236(89)90074-X
   ALDRIDGE JW, 1991, BRAIN RES, V543, P123
   ALEXANDER GE, 1990, PROG BRAIN RES, V85, P119
   ALEXANDER GE, 1986, ANNU REV NEUROSCI, V9, P357, DOI 10.1146/annurev.ne.09.030186.002041
   Alvarez L, 2005, BRAIN, V128, P570, DOI 10.1093/brain/awh397
   Apicella P, 2002, EUR J NEUROSCI, V16, P2017, DOI 10.1046/j.1460-9568.2002.02262.x
   Avila I, 2010, EXP NEUROL, V221, P307, DOI 10.1016/j.expneurol.2009.11.016
   AZIZ TZ, 1991, MOVEMENT DISORD, V6, P288, DOI 10.1002/mds.870060404
   Babiloni C, 2011, CLIN NEUROPHYSIOL, V122, P2355, DOI 10.1016/j.clinph.2011.03.029
   BANKIEWICZ KS, 1986, LIFE SCI, V39, P7, DOI 10.1016/0024-3205(86)90431-5
   Bar-Gad I, 2003, J NEUROSCI, V23, P4012
   Basha D, 2014, EXP NEUROL, V261, P782, DOI 10.1016/j.expneurol.2014.08.024
   Baufreton J, 2003, J NEUROSCI, V23, P816
   Beal MF, 2001, NAT REV NEUROSCI, V2, P325, DOI 10.1038/35072550
   BENABID AL, 1991, LANCET, V337, P403, DOI 10.1016/0140-6736(91)91175-T
   BENAZZOUZ A, 1993, EUR J NEUROSCI, V5, P382, DOI 10.1111/j.1460-9568.1993.tb00505.x
   BERGMAN H, 1994, J NEUROPHYSIOL, V72, P507, DOI 10.1152/jn.1994.72.2.507
   Bergman H, 1998, TRENDS NEUROSCI, V21, P32, DOI 10.1016/S0166-2236(97)01151-X
   Bergman H., 1990, MOV DISORD S1, V5, P1436
   Berke JD, 2004, NEURON, V43, P883, DOI 10.1016/j.neuron.2004.08.035
   BERNHEIMER H, 1973, J NEUROL SCI, V20, P415, DOI 10.1016/0022-510X(73)90175-5
   Betarbet R, 2000, NAT NEUROSCI, V3, P1301, DOI 10.1038/81834
   Beurrier C, 1999, J NEUROSCI, V19, P599, DOI 10.1523/jneurosci.19-02-00599.1999
   Mark D, 2007, PROG BRAIN RES, V160, P173, DOI 10.1016/S0079-6123(06)60010-1
   Bevan MD, 1998, J NEUROSCI, V18, P9438
   Bézard E, 1999, EUR J NEUROSCI, V11, P2167, DOI 10.1046/j.1460-9568.1999.00627.x
   Bezard E, 2013, MOVEMENT DISORD, V28, P61, DOI 10.1002/mds.25108
   Bezard E, 2011, MOVEMENT DISORD, V26, P993, DOI 10.1002/mds.23696
   Blesa J, 2012, J BIOMED BIOTECHNOL, DOI 10.1155/2012/845618
   Boraud T, 2000, J NEUROPHYSIOL, V83, P1760, DOI 10.1152/jn.2000.83.3.1760
   Bosch-Bouju C, 2014, J NEUROSCI, V34, P15836, DOI 10.1523/JNEUROSCI.0893-14.2014
   Bostan AC, 2013, TRENDS COGN SCI, V17, P241, DOI 10.1016/j.tics.2013.03.003
   Bostan AC, 2010, NEUROPSYCHOL REV, V20, P261, DOI 10.1007/s11065-010-9143-9
   Bostan AC, 2010, P NATL ACAD SCI USA, V107, P8452, DOI 10.1073/pnas.1000496107
   Bove Jordi, 2005, NeuroRx, V2, P484, DOI 10.1602/neurorx.2.3.484
   Braak H, 2000, J NEUROL, V247, P3
   Braak H, 2003, NEUROBIOL AGING, V24, P197, DOI 10.1016/S0197-4580(02)00065-9
   Braak H, 2006, MOVEMENT DISORD, V21, P2042, DOI 10.1002/mds.21065
   Brazhnik E, 2014, EXP NEUROL, V261, P563, DOI 10.1016/j.expneurol.2014.07.010
   Brazhnik E, 2012, J NEUROSCI, V32, P7869, DOI 10.1523/JNEUROSCI.0943-12.2012
   Breit S, 2007, EXP NEUROL, V205, P36, DOI 10.1016/j.expneurol.2006.12.016
   Bronte-Stewart H, 2009, EXP NEUROL, V215, P20, DOI 10.1016/j.expneurol.2008.09.008
   BROOKS DJ, 1990, BRAIN, V113, P1539, DOI 10.1093/brain/113.5.1539
   Brown P, 2004, EXP NEUROL, V188, P480, DOI 10.1016/j.expneurol.2004.05.009
   Brown P, 2001, J NEUROSCI, V21, P1033, DOI 10.1523/JNEUROSCI.21-03-01033.2001
   Burkhardt JM, 2007, EUR J NEUROSCI, V26, P1912, DOI 10.1111/j.1460-9568.2007.05813.x
   Burkhardt JM, 2009, FRONT INTEGR NEUROSC, V3, DOI 10.3389/neuro.07.028.2009
   BURNS RS, 1983, P NATL ACAD SCI-BIOL, V80, P4546, DOI 10.1073/pnas.80.14.4546
   Buzsáki G, 2012, NAT REV NEUROSCI, V13, P407, DOI 10.1038/nrn3241
   Cassidy M, 2002, BRAIN, V125, P1235, DOI 10.1093/brain/awf135
   Chan CS, 2011, NAT NEUROSCI, V14, P85, DOI 10.1038/nn.2692
   Chan V, 2011, NEUROBIOL DIS, V41, P2, DOI 10.1016/j.nbd.2010.08.012
   Chen CC, 2006, EXP NEUROL, V198, P214, DOI 10.1016/j.expneurol.2005.11.019
   Chen CC, 2007, EXP NEUROL, V205, P214, DOI 10.1016/j.expneurol.2007.01.027
   Chen CC, 2011, EXP NEUROL, V231, P91, DOI 10.1016/j.expneurol.2011.05.018
   Chen H, 2010, CHINESE MED J-PEKING, V123, P695, DOI 10.3760/cma.j.issn.0366-6999.2010.06.011
   Chen MT, 2001, EXP NEUROL, V171, P72, DOI 10.1006/exnr.2001.7730
   CHIUEH CC, 1984, PSYCHOPHARMACOL BULL, V20, P548
   Cho JW, 2002, J COMP NEUROL, V452, P24, DOI 10.1002/cne.10349
   Çoban A, 2009, BRIT J NEUROSURG, V23, P23, DOI 10.1080/02688690802507775
   Costa RM, 2006, NEURON, V52, P359, DOI 10.1016/j.neuron.2006.07.030
   Courtemanche R, 2003, J NEUROSCI, V23, P11741
   Cruz AV, 2011, J NEUROPHYSIOL, V106, P2012, DOI 10.1152/jn.00094.2011
   Cui GH, 2013, NATURE, V494, P238, DOI 10.1038/nature11846
   Darbin O, 2006, BRAIN RES, V1118, P84, DOI 10.1016/j.brainres.2006.08.027
   Dauer W, 2003, NEURON, V39, P889, DOI 10.1016/S0896-6273(03)00568-3
   Dawson TM, 2010, NEURON, V66, P646, DOI 10.1016/j.neuron.2010.04.034
   Day M, 2006, NAT NEUROSCI, V9, P251, DOI 10.1038/nn1632
   de Hemptinne C, 2013, P NATL ACAD SCI USA, V110, P4780, DOI 10.1073/pnas.1214546110
   Deffains M, 2014, J NEUROPHYSIOL, V112, P1409, DOI 10.1152/jn.00170.2014
   DeLong M, 2012, ANN NY ACAD SCI, V1265, P1, DOI 10.1111/j.1749-6632.2012.06608.x
   DELONG MR, 1971, J NEUROPHYSIOL, V34, P414, DOI 10.1152/jn.1971.34.3.414
   DELONG MR, 1990, TRENDS NEUROSCI, V13, P281, DOI 10.1016/0166-2236(90)90110-V
   Devergnas A, 2014, NEUROBIOL DIS, V68, P156, DOI 10.1016/j.nbd.2014.04.004
   Dorval AD, 2008, J NEUROPHYSIOL, V100, P2807, DOI 10.1152/jn.90763.2008
   DOUDET DJ, 1990, EXP BRAIN RES, V80, P177
   Escola L, 2003, BRAIN, V126, P95, DOI 10.1093/brain/awg004
   Eusebio A, 2008, EXP NEUROL, V209, P125, DOI 10.1016/j.expneurol.2007.09.007
   Fan KY, 2012, J NEUROSCI, V32, P13718, DOI 10.1523/JNEUROSCI.5750-11.2012
   Fieblinger T, 2014, NAT COMMUN, V5, DOI 10.1038/ncomms6316
   FILION M, 1991, BRAIN RES, V547, P142
   FILION M, 1991, BRAIN RES, V547, P152
   FILION M, 1979, BRAIN RES, V178, P425, DOI 10.1016/0006-8993(79)90704-2
   Freeze BS, 2013, J NEUROSCI, V33, P18531, DOI 10.1523/JNEUROSCI.1278-13.2013
   Galvan A, 2008, CLIN NEUROPHYSIOL, V119, P1459, DOI 10.1016/j.clinph.2008.03.017
   Galvan A, 2014, J NEUROPHYSIOL, V112, P467, DOI 10.1152/jn.00849.2013
   GASPAR P, 1991, ANN NEUROL, V30, P365, DOI 10.1002/ana.410300308
   GERFEN CR, 1990, SCIENCE, V250, P1429, DOI 10.1126/science.2147780
   GIOVANNI A, 1994, J PHARMACOL EXP THER, V270, P1008
   GIOVANNI A, 1994, J PHARMACOL EXP THER, V270, P1000
   Gittis AH, 2011, NEURON, V71, P858, DOI 10.1016/j.neuron.2011.06.035
   Goldberg JA, 2011, NEUROSCIENCE, V198, P27, DOI 10.1016/j.neuroscience.2011.08.067
   Goldberg JA, 2002, J NEUROSCI, V22, P4639, DOI 10.1523/JNEUROSCI.22-11-04639.2002
   GRACE AA, 1984, J NEUROSCI, V4, P2877
   Guehl D, 2003, EUR J NEUROSCI, V17, P2388, DOI 10.1046/j.1460-9568.2003.02685.x
   GURIDI J, 1994, STEREOT FUNCT NEUROS, V62, P98, DOI 10.1159/000098603
   Hahn PJ, 2008, EXP NEUROL, V211, P243, DOI 10.1016/j.expneurol.2008.01.032
   Hammond C, 2007, TRENDS NEUROSCI, V30, P357, DOI 10.1016/j.tins.2007.05.004
   Hassani OK, 1996, NEUROSCIENCE, V72, P105, DOI 10.1016/0306-4522(95)00535-8
   HEIKKILA RE, 1984, SCIENCE, V224, P1451, DOI 10.1126/science.6610213
   Heimer G, 2002, J NEUROSCI, V22, P7850
   Heimer G, 2006, J NEUROSCI, V26, P8101, DOI 10.1523/JNEUROSCI.5140-05.2006
   Henderson JM, 2000, ANN NEUROL, V47, P345, DOI 10.1002/1531-8249(200003)47:3<345::AID-ANA10>3.0.CO;2-V
   Henderson JM, 2000, BRAIN, V123, P1410, DOI 10.1093/brain/123.7.1410
   Hirsch EC, 2003, J NEURAL TRANSM-SUPP, P89, DOI 10.1007/978-3-7091-0643-3_6
   Hornykiewicz O, 1987, Adv Neurol, V45, P19
   HUGHES AJ, 1992, J NEUROL NEUROSUR PS, V55, P181, DOI 10.1136/jnnp.55.3.181
   Hurtado JM, 1999, P NATL ACAD SCI USA, V96, P1674, DOI 10.1073/pnas.96.4.1674
   HUTCHISON WD, 1994, NEUROREPORT, V5, P1533, DOI 10.1097/00001756-199407000-00031
   Ilinsky IA, 1997, J COMP NEUROL, V386, P601, DOI 10.1002/(SICI)1096-9861(19971006)386:4<601::AID-CNE6>3.0.CO;2-6
   Ince NF, 2010, NEUROSURGERY, V67, P390, DOI 10.1227/01.NEU.0000372091.64824.63
   INGHAM CA, 1989, BRAIN RES, V503, P334, DOI 10.1016/0006-8993(89)91686-7
   Johnson MD, 2009, EXP NEUROL, V219, P359, DOI 10.1016/j.expneurol.2009.04.022
   Kajikawa Y, 2011, NEURON, V72, P847, DOI 10.1016/j.neuron.2011.09.029
   Kammermeier S., 2014, SOC NEUR ANN M, V248, P12
   Kaneoke Y, 1996, J NEUROSCI METH, V68, P211, DOI 10.1016/0165-0270(96)00081-7
   KAWAGUCHI Y, 1993, J NEUROSCI, V13, P4908
   Kempf F, 2009, EUR J NEUROSCI, V29, P943, DOI 10.1111/j.1460-9568.2009.06655.x
   KISH SJ, 1988, NEW ENGL J MED, V318, P876, DOI 10.1056/NEJM198804073181402
   Kita H, 2007, PROG BRAIN RES, V160, P111, DOI 10.1016/S0079-6123(06)60007-1
   Kita H, 2011, J NEUROSCI, V31, P10311, DOI 10.1523/JNEUROSCI.0915-11.2011
   Kliem MA, 2007, J NEUROPHYSIOL, V98, P1489, DOI 10.1152/jn.00171.2007
   KOPIN IJ, 1988, ANNU REV NEUROSCI, V11, P81, DOI 10.1146/annurev.neuro.11.1.81
   Kravitz AV, 2012, NAT NEUROSCI, V15, P816, DOI 10.1038/nn.3100
   Kravitz AV, 2010, NATURE, V466, P622, DOI 10.1038/nature09159
   Kühn AA, 2008, EXP NEUROL, V214, P140, DOI 10.1016/j.expneurol.2008.07.023
   Kühn AA, 2008, J NEUROSCI, V28, P6165, DOI 10.1523/JNEUROSCI.0282-08.2008
   LANGSTON JW, 1986, CLIN NEUROPHARMACOL, V9, P485, DOI 10.1097/00002826-198612000-00001
   LANGSTON JW, 1983, SCIENCE, V219, P979, DOI 10.1126/science.6823561
   LANGSTON JW, 1984, BRAIN RES, V292, P390
   Leblois A, 2007, EUR J NEUROSCI, V26, P1701, DOI 10.1111/j.1460-9568.2007.05777.x
   Leblois A, 2006, EUR J NEUROSCI, V24, P1201, DOI 10.1111/j.1460-9568.2006.04984.x
   Lee JI, 2001, J KOREAN MED SCI, V16, P636, DOI 10.3346/jkms.2001.16.5.636
   LEGENDY CR, 1985, J NEUROPHYSIOL, V53, P926, DOI 10.1152/jn.1985.53.4.926
   Lemaire N, 2012, P NATL ACAD SCI USA, V109, P18126, DOI 10.1073/pnas.1216403109
   Levy R, 2002, BRAIN, V125, P1196, DOI 10.1093/brain/awf128
   Levy R, 2002, J NEUROSCI, V22, P2855, DOI 10.1523/JNEUROSCI.22-07-02855.2002
   Levy R, 2001, J NEUROPHYSIOL, V86, P249, DOI 10.1152/jn.2001.86.1.249
   Levy R, 2000, J NEUROSCI, V20, P7766
   Lewis MM, 2013, CAN J NEUROL SCI, V40, P299, DOI 10.1017/S0317167100014232
   Liang L, 2008, J NEUROSCI, V28, P7537, DOI 10.1523/JNEUROSCI.1176-08.2008
   Lindenbach D, 2013, NEUROSCI BIOBEHAV R, V37, P2737, DOI 10.1016/j.neubiorev.2013.09.008
   Little S, 2012, EXP NEUROL, V236, P383, DOI 10.1016/j.expneurol.2012.04.024
   Little S, 2013, ANN NEUROL, V74, P449, DOI 10.1002/ana.23951
   Ma Y., 2012, MOVEMENT DISORD, V380, P15
   MacDonald V, 2002, MOVEMENT DISORD, V17, P1166, DOI 10.1002/mds.10258
   Magill PJ, 2001, NEUROSCIENCE, V106, P313, DOI 10.1016/S0306-4522(01)00281-0
   Magill PJ, 2000, J NEUROSCI, V20, P820, DOI 10.1523/JNEUROSCI.20-02-00820.2000
   Magnin M, 2000, NEUROSCIENCE, V96, P549, DOI 10.1016/S0306-4522(99)00583-7
   Mallet N, 2006, J NEUROSCI, V26, P3875, DOI 10.1523/JNEUROSCI.4439-05.2006
   Mallet N, 2008, J NEUROSCI, V28, P4795, DOI 10.1523/JNEUROSCI.0123-08.2008
   Mallet N, 2012, NEURON, V74, P1075, DOI 10.1016/j.neuron.2012.04.027
   Mallet N, 2008, J NEUROSCI, V28, P14245, DOI 10.1523/JNEUROSCI.4199-08.2008
   Mastro KJ, 2014, J NEUROSCI, V34, P2087, DOI 10.1523/JNEUROSCI.4646-13.2014
   McCairn KW, 2009, J NEUROPHYSIOL, V101, P1941, DOI 10.1152/jn.91092.2008
   Middleton FA, 2000, BRAIN RES REV, V31, P236, DOI 10.1016/S0165-0173(99)00040-5
   Miguelez C, 2012, J PHYSIOL-LONDON, V590, P5861, DOI 10.1113/jphysiol.2012.241331
   Miller W. C., 1987, Altered tonic activity of neurons in the globus pallidus and subthalamic nucleus in the primate model of parkjinsonism, P415, DOI DOI 10.1007/978-1-4684-5347-8_29
   MILLER WC, 1988, ANN NY ACAD SCI, V515, P287, DOI 10.1111/j.1749-6632.1988.tb32998.x
   MITCHELL IJ, 1989, NEUROSCIENCE, V32, P213, DOI 10.1016/0306-4522(89)90120-6
   Miyagi Y, 2009, STEREOT FUNCT NEUROS, V87, P211, DOI 10.1159/000225974
   Molnar GF, 2005, J NEUROPHYSIOL, V93, P3094, DOI 10.1152/jn.00881.2004
   Moran A, 2012, NEUROBIOL DIS, V45, P583, DOI 10.1016/j.nbd.2011.09.016
   Morita A, 2011, J CLIN NEUROPHYSIOL, V28, P384, DOI 10.1097/WNP.0b013e3182273211
   Morris G, 2005, PROG BRAIN RES, V147, P285, DOI 10.1016/S0079-6123(04)47021-6
   Nambu A, 2002, NEUROSCI RES, V43, P111, DOI 10.1016/S0168-0102(02)00027-5
   NEUFELD MY, 1994, DEMENTIA, V5, P23, DOI 10.1159/000106690
   Nevado-Holgado AJ, 2014, J PHYSIOL-LONDON, V592, P1429, DOI 10.1113/jphysiol.2013.259721
   Ni ZG, 2001, SYNAPSE, V40, P145, DOI 10.1002/syn.1036.abs
   Ni ZG, 2000, EUR J NEUROSCI, V12, P4338, DOI 10.1111/j.1460-9568.2000.01346.x
   Ni ZG, 2000, NEUROSCIENCE, V101, P993, DOI 10.1016/S0306-4522(00)00337-7
   NINI A, 1995, J NEUROPHYSIOL, V74, P1800, DOI 10.1152/jn.1995.74.4.1800
   NOMOTO M, 1985, NEUROSCI LETT, V57, P37, DOI 10.1016/0304-3940(85)90037-0
   NOMOTO M, 1993, NEUROPHARMACOLOGY, V32, P473, DOI 10.1016/0028-3908(93)90172-Y
   OERTEL WH, 1984, NEUROSCI LETT, V47, P233, DOI 10.1016/0304-3940(84)90519-6
   PAN HS, 1988, SYNAPSE, V2, P650, DOI 10.1002/syn.890020612
   Parent A., 1986, Comparative neurobiology of the basal ganglia
   Parkin S, 2001, STEREOT FUNCT NEUROS, V77, P68, DOI 10.1159/000064599
   Parr-Brownlie LC, 2009, EXP NEUROL, V217, P269, DOI 10.1016/j.expneurol.2009.02.010
   Pasquereau B, 2011, CEREB CORTEX, V21, P1362, DOI 10.1093/cercor/bhq217
   Pessiglione M, 2005, J NEUROSCI, V25, P1523, DOI 10.1523/JNEUROSCI.4056-04.2005
   Plenz D, 1999, NATURE, V400, P677, DOI 10.1038/23281
   Priori A, 2004, EXP NEUROL, V189, P369, DOI 10.1016/j.expneurol.2004.06.001
   Priori A, 2013, EXP NEUROL, V245, P77, DOI 10.1016/j.expneurol.2012.09.013
   Prokopenko VF, 2004, NEUROSCIENCE, V125, P1077, DOI 10.1016/j.neuroscience.2004.02.037
   Przedborski S, 2001, J NEUROCHEM, V76, P1265, DOI 10.1046/j.1471-4159.2001.00183.x
   Quiroga-Varela A, 2013, NEUROBIOL DIS, V58, P242, DOI 10.1016/j.nbd.2013.05.010
   Raz A, 1996, J NEUROPHYSIOL, V76, P2083, DOI 10.1152/jn.1996.76.3.2083
   Raz A, 2000, J NEUROSCI, V20, P8559, DOI 10.1523/JNEUROSCI.20-22-08559.2000
   Rivlin-Etzion M, 2006, CURR OPIN NEUROBIOL, V16, P629, DOI 10.1016/j.conb.2006.10.002
   Rodríguez M, 2003, EXP BRAIN RES, V151, P167, DOI 10.1007/s00221-003-1442-4
   Rolland AS, 2007, BRAIN, V130, P265, DOI 10.1093/brain/awl337
   Rosin B, 2011, NEURON, V72, P370, DOI 10.1016/j.neuron.2011.08.023
   Rothblat DS, 1995, BRAIN RES, V705, P1, DOI 10.1016/0006-8993(95)00892-6
   Sadikot AF, 2009, BRAIN RES BULL, V78, P122, DOI 10.1016/j.brainresbull.2008.09.016
   Sanders TH, 2013, J NEUROPHYSIOL, V110, P720, DOI 10.1152/jn.00672.2012
   Sano H, 2013, J NEUROSCI, V33, P7583, DOI 10.1523/JNEUROSCI.4932-12.2013
   Santaniello S, 2011, IEEE T NEUR SYS REH, V19, P15, DOI 10.1109/TNSRE.2010.2081377
   Sarnthein J, 2007, J NEUROSCI, V27, P124, DOI 10.1523/JNEUROSCI.2411-06.2007
   Sato F, 2000, J COMP NEUROL, V417, P17
   Schneider JS, 1996, BRAIN RES, V742, P25, DOI 10.1016/S0006-8993(96)00988-2
   Schuurman PR, 2000, NEW ENGL J MED, V342, P461, DOI 10.1056/NEJM200002173420703
   Schwarting RKW, 1996, PROG NEUROBIOL, V49, P215, DOI 10.1016/S0301-0082(96)00015-9
   Schwarting RKW, 1996, PROG NEUROBIOL, V50, P275, DOI 10.1016/S0301-0082(96)00040-8
   Serizawa K, 2008, J CLIN NEUROPHYSIOL, V25, P361, DOI 10.1097/WNP.0b013e31818f50de
   Sharott A, 2005, EUR J NEUROSCI, V21, P1413, DOI 10.1111/j.1460-9568.2005.03973.x
   Sharott A, 2005, J PHYSIOL-LONDON, V562, P951, DOI 10.1113/jphysiol.2004.073189
   Sharott A, 2014, J NEUROSCI, V34, P6273, DOI 10.1523/JNEUROSCI.1803-13.2014
   Shi LH, 2006, SYNAPSE, V59, P445, DOI 10.1002/syn.20261
   Shimamoto SA, 2013, J NEUROSCI, V33, P7220, DOI 10.1523/JNEUROSCI.4676-12.2013
   Shimo Y, 2009, EUR J NEUROSCI, V29, P104, DOI 10.1111/j.1460-9568.2008.06565.x
   Silberstein P, 2005, BRAIN, V128, P1277, DOI 10.1093/brain/awh480
   Silberstein P, 2003, BRAIN, V126, P2597, DOI 10.1093/brain/awg267
   SMITH Y, 1988, BRAIN RES, V453, P353, DOI 10.1016/0006-8993(88)90177-1
   Smith Y, 2013, NEUROSCIENCE, V251, P1, DOI 10.1016/j.neuroscience.2013.08.045
   Smith Y, 2004, TRENDS NEUROSCI, V27, P520, DOI 10.1016/j.tins.2004.07.004
   Smith Y, 1998, NEUROSCIENCE, V86, P353
   SMITH Y, 1987, J COMP NEUROL, V259, P50, DOI 10.1002/cne.902590105
   Smith Y, 2014, NAT REV NEUROSCI, V15, DOI 10.1038/nrn3469-c1
   Smith Y, 2011, J NEUROSCI, V31, P16102, DOI 10.1523/JNEUROSCI.4634-11.2011
   Smitt Y, 2014, FRONT SYST NEUROSCI, V8, DOI 10.3389/fnsys.2014.00005
   Soares J, 2004, J NEUROSCI, V24, P6417, DOI 10.1523/JNEUROSCI.0836-04.2004
   SOIKKELI R, 1991, ELECTROEN CLIN NEURO, V79, P159, DOI 10.1016/0013-4694(91)90134-P
   Starr PA, 2005, J NEUROPHYSIOL, V93, P3165, DOI 10.1152/jn.00971.2004
   Starr PA, 2013, ANN NEUROL, V74, P447, DOI 10.1002/ana.23966
   Steigerwald F, 2008, J NEUROPHYSIOL, V100, P2515, DOI 10.1152/jn.90574.2008
   Stein E, 2013, EXP NEUROL, V245, P52, DOI 10.1016/j.expneurol.2012.07.023
   Stephens B, 2005, NEUROSCIENCE, V132, P741, DOI 10.1016/j.neuroscience.2005.01.007
   STERIO D, 1994, ANN NEUROL, V35, P586, DOI 10.1002/ana.410350512
   Sulzer D, 2013, MOVEMENT DISORD, V28, P41, DOI 10.1002/mds.25095
   Surmeier DJ, 2011, NEUROSCIENCE, V198, P3, DOI 10.1016/j.neuroscience.2011.08.051
   Surmeier DJ, 2014, CURR OPIN NEUROBIOL, V29, P109, DOI 10.1016/j.conb.2014.07.008
   Syed ECJ, 2012, EUR J NEUROSCI, V36, P3246, DOI 10.1111/j.1460-9568.2012.08246.x
   Tachibana Y, 2011, EUR J NEUROSCI, V34, P1470, DOI 10.1111/j.1460-9568.2011.07865.x
   Tass PA, 2012, ANN NEUROL, V72, P816, DOI 10.1002/ana.23663
   Taverna S, 2008, J NEUROSCI, V28, P5504, DOI 10.1523/JNEUROSCI.5493-07.2008
   Tepper JM, 2004, CURR OPIN NEUROBIOL, V14, P685, DOI 10.1016/j.conb.2004.10.003
   Terman D, 2002, J NEUROSCI, V22, P2963, DOI 10.1523/JNEUROSCI.22-07-02963.2002
   Thiruchelvam M, 2003, EUR J NEUROSCI, V18, P589, DOI 10.1046/j.1460-9568.2003.02781.x
   Timmermann L, 2004, MOVEMENT DISORD, V19, P1328, DOI 10.1002/mds.20198
   Tritsch NX, 2012, NEURON, V76, P33, DOI 10.1016/j.neuron.2012.09.023
   Tseng KY, 2000, EUR J NEUROSCI, V12, P247, DOI 10.1046/j.1460-9568.2000.00910.x
   UNGERSTEDT U, 1971, ACTA PHYSIOL SCAND, P49
   UNGERSTEDT U, 1968, EUR J PHARMACOL, V5, P107, DOI 10.1016/0014-2999(68)90164-7
   UNGERSTEDT U, 1970, Brain Research, V24, P485, DOI 10.1016/0006-8993(70)90187-3
   Vila M, 2000, EUR J NEUROSCI, V12, P337, DOI 10.1046/j.1460-9568.2000.00901.x
   Villalba RM, 2014, BRAIN STRUCT FUNCT, V219, P381, DOI 10.1007/s00429-013-0507-9
   Villalba RM, 2011, J COMP NEUROL, V519, P989, DOI 10.1002/cne.22563
   Villalba RM, 2009, EXP NEUROL, V215, P220, DOI 10.1016/j.expneurol.2008.09.025
   Vitek J. L., 1994, SOC NEUR ABSTR, V20, P1498
   Vitek JL, 2012, EXP NEUROL, V233, P581, DOI 10.1016/j.expneurol.2011.09.031
   WATTS RL, 1992, NEUROL CLIN, V10, P451, DOI 10.1016/S0733-8619(18)30221-4
   Weinberger M, 2006, J NEUROPHYSIOL, V96, P3248, DOI 10.1152/jn.00697.2006
   WICHMANN T, 1994, J NEUROPHYSIOL, V72, P521, DOI 10.1152/jn.1994.72.2.521
   Wichmann T, 2006, J NEUROPHYSIOL, V95, P2120, DOI 10.1152/jn.01013.2005
   Wichmann T, 2011, NEUROSCIENCE, V198, P232, DOI 10.1016/j.neuroscience.2011.06.048
   Wichmann T, 1999, EXP BRAIN RES, V125, P397, DOI 10.1007/s002210050696
   Williams D, 2002, BRAIN, V125, P1558, DOI 10.1093/brain/awf156
   Wingeier B, 2006, EXP NEUROL, V197, P244, DOI 10.1016/j.expneurol.2005.09.016
   Xu WD, 2008, J NEUROSCI, V28, P11916, DOI 10.1523/JNEUROSCI.2027-08.2008
   Yoon HH, 2014, NEUROSURGERY, V74, P533, DOI 10.1227/NEU.0000000000000297
   Zaidel A, 2010, BRAIN, V133, P2007, DOI 10.1093/brain/awq144
   Zaja-Milatovic S, 2005, NEUROLOGY, V64, P545, DOI 10.1212/01.WNL.0000150591.33787.A4
   Zirh TA, 1998, NEUROSCIENCE, V83, P107, DOI 10.1016/S0306-4522(97)00295-9
   Zold CL, 2007, EUR J NEUROSCI, V25, P2131, DOI 10.1111/j.1460-9568.2007.05475.x
   Zold CL, 2007, EUR J NEUROSCI, V26, P1267, DOI 10.1111/j.1460-9568.2007.05754.x
   Zold CL, 2012, J PHYSIOL-PARIS, V106, P40, DOI 10.1016/j.jphysparis.2011.06.002
NR 269
TC 150
Z9 173
U1 2
U2 44
PU FRONTIERS MEDIA SA
PI LAUSANNE
PA AVENUE DU TRIBUNAL FEDERAL 34, LAUSANNE, CH-1015, SWITZERLAND
SN 1662-5129
J9 FRONT NEUROANAT
JI Front. Neuroanat.
PD FEB 5
PY 2015
VL 9
AR 5
DI 10.3389/fnana.2015.00005
PG 21
WC Anatomy & Morphology; Neurosciences
WE Science Citation Index Expanded (SCI-EXPANDED)
SC Anatomy & Morphology; Neurosciences & Neurology
GA CB6QQ
UT WOS:000349752000001
PM 25698937
OA Green Published, gold
DA 2024-04-10
ER

PT J
AU Malek, N
   Greene, J
AF Malek, Naveed
   Greene, John
TI Cognition enhancers for the treatment of dementia
SO SCOTTISH MEDICAL JOURNAL
LA English
DT Article
DE Acetylcholinesterases; Alzheimer's disease
ID RECEIVING CHOLINESTERASE-INHIBITORS; PLACEBO-CONTROLLED TRIAL; SEVERE
   ALZHEIMER-DISEASE; DOUBLE-BLIND; COST-EFFECTIVENESS; DONEPEZIL;
   RIVASTIGMINE; MEMANTINE; EFFICACY; SAFETY
AB Dementia is a broad term used to describe several chronic progressive neurological disorders that adversely affect higher mental functions including memory, language, behaviour, abstract thinking, comprehension, calculation, learning capacity and judgement. Alzheimer's disease is the most common form of dementia but other neurological conditions such as Parkinson's disease, cerebrovascular disease and chronic infections such as syphilis can also lead to the clinical syndrome of dementia. Initial investigations should always focus on finding any treatable cause for dementia such as HIV, structural lesions such as subdural haematomas or specific nutritional deficiency states such as that due to vitamin B12 and treated appropriately. Where no treatable or reversible aetiology is found, a referral to a specialist should be considered who may initiate further investigations including magnetic resonance imaging or perfusion single-photon emission computerised tomography scans of the brain, and sometimes cerebrospinal fluid examination or an electroencephalogram.
C1 [Malek, Naveed; Greene, John] So Gen Hosp, Inst Neurol Sci, Glasgow G51 4TF, Lanark, Scotland.
C3 University of Glasgow
RP Malek, N (通讯作者)，So Gen Hosp, Inst Neurol Sci, Glasgow G51 4TF, Lanark, Scotland.
EM nmalek@nhs.net
CR [Anonymous], 2009, COCHRANE DATABASE SY
   Ballard C, 2008, CURR MED RES OPIN, V24, P2561, DOI 10.1185/03007990802328142 
   Birks J, 2006, COCHRANE DB SYST REV, DOI 10.1002/14651858.CD005593
   Birks J, 2013, COCHRANE DB SYST REV, DOI 10.1002/14651858.CD004744.pub3
   Bond M, 2012, HEALTH TECHNOL ASSES, V16, P1, DOI 10.3310/hta16210
   Bullock R, 2006, ALZ DIS ASSOC DIS, V20, P23, DOI 10.1097/01.wad.0000201847.29836.a5
   Cholongitas E, 2006, ALZ DIS ASSOC DIS, V20, P326, DOI 10.1097/01.wad.0000213851.59119.0b
   Colovic MB, 2013, CURR NEUROPHARMACOL, V11, P315, DOI 10.2174/1570159X11311030006
   Emre M, 2010, LANCET NEUROL, V9, P969, DOI 10.1016/S1474-4422(10)70194-0
   FOLSTEIN MF, 1975, J PSYCHIAT RES, V12, P189, DOI 10.1016/0022-3956(75)90026-6
   Gareri P, 2014, J ALZHEIMERS DIS, V41, P633, DOI 10.3233/JAD-132735
   Gill SS, 2009, ARCH INTERN MED, V169, P867, DOI 10.1001/archinternmed.2009.43
   HAKANSSON L, 1993, ACTA NEUROL SCAND, V88, P7
   Jann MW, 2002, CLIN PHARMACOKINET, V41, P719, DOI 10.2165/00003088-200241100-00003
   Malouf R., 2003, COCHRANE DB SYST REV, pCD004393, DOI DOI 10.1002/14651858.CD004394
   McGuinness B, 2013, INT J GERIATR PSYCH, V28, P119, DOI 10.1002/gps.3797
   MESULAM MM, 1987, ANN NEUROL, V22, P683, DOI 10.1002/ana.410220603
   Mioshi E, 2006, INT J GERIATR PSYCH, V21, P1078, DOI 10.1002/gps.1610
   Mok V, 2007, NEUROPSYCH DIS TREAT, V3, P938
   Narasimhalu K, 2010, ACTA NEUROL SCAND, V121, P217, DOI 10.1111/j.1600-0404.2009.01263.x
   Nasreddine ZS, 2005, J AM GERIATR SOC, V53, P695, DOI 10.1111/j.1532-5415.2005.53221.x
   National Collaborating Centre for Mental Health (UK), 2007, DEMENTIA NICE SCIE G
   Nordberg A, 1998, DRUG SAFETY, V19, P465, DOI 10.2165/00002018-199819060-00004
   Pouryamout L, 2012, DRUGS, V72, P789, DOI 10.2165/11631830-000000000-00000
   Raskind MA, 2000, NEUROLOGY, V54, P2261, DOI 10.1212/WNL.54.12.2261
   Rogers SL, 1998, NEUROLOGY, V50, P136, DOI 10.1212/WNL.50.1.136
   Rogers SL, 1998, ARCH INTERN MED, V158, P1021, DOI 10.1001/archinte.158.9.1021
   Rolinski M, 2012, COCHRANE DB SYST REV, DOI 10.1002/14651858.CD006504.pub2
   Rösler M, 1999, BMJ-BRIT MED J, V318, P633, DOI 10.1136/bmj.318.7184.633
   Sclan S G, 1992, Int Psychogeriatr, V4 Suppl 1, P55
   Stephenson A, 2012, DRUG AGING, V29, P213, DOI 10.2165/11599480-000000000-00000
   Tariot PN, 2004, JAMA-J AM MED ASSOC, V291, P317, DOI 10.1001/jama.291.3.317
   Tariot PN, 2001, J AM GERIATR SOC, V49, P1590, DOI 10.1111/j.1532-5415.2001.49266.x
   Thavorn K, 2014, J AM GERIATR SOC, V62, P382, DOI 10.1111/jgs.12670
   Tricco AC, 2013, CMAJ, V185, P401
   WATKINS PB, 1994, JAMA-J AM MED ASSOC, V271, P992, DOI 10.1001/jama.271.13.992
   Wesnes KA, 2015, INT J GERIATR PSYCH, V30, P46, DOI 10.1002/gps.4109
   Wilkinson DG, 2004, DRUG AGING, V21, P453, DOI 10.2165/00002512-200421070-00004
NR 38
TC 5
Z9 5
U1 1
U2 11
PU SAGE PUBLICATIONS LTD
PI LONDON
PA 1 OLIVERS YARD, 55 CITY ROAD, LONDON EC1Y 1SP, ENGLAND
SN 0036-9330
EI 2045-6441
J9 SCOT MED J
JI Scott. Med. J.
PD FEB
PY 2015
VL 60
IS 1
BP 44
EP 49
DI 10.1177/0036933014561948
PG 6
WC Medicine, General & Internal
WE Science Citation Index Expanded (SCI-EXPANDED)
SC General & Internal Medicine
GA CB8TA
UT WOS:000349902800040
PM 25431454
DA 2024-04-10
ER

PT J
AU Romani, M
   Kraoua, I
   Micalizzi, A
   Klaa, H
   Benrhouma, H
   Drissi, C
   Turki, I
   Castellana, S
   Mazza, T
   Valente, EM
   Gouider-Khouja, N
AF Romani, M.
   Kraoua, I.
   Micalizzi, A.
   Klaa, H.
   Benrhouma, H.
   Drissi, C.
   Turki, I.
   Castellana, S.
   Mazza, T.
   Valente, E. M.
   Gouider-Khouja, N.
TI Infantile and childhood onset <i>PLA2G6</i>-associated neurodegeneration
   in a large North African cohort
SO EUROPEAN JOURNAL OF NEUROLOGY
LA English
DT Article
DE founder mutation; infantile neuroaxonal dystrophy; NBIA; PLA2G6; PLAN
ID IRON ACCUMULATION NBIA; NEUROAXONAL DYSTROPHY; PARKINSONS-DISEASE; BRAIN
   IRON; PHOSPHOLIPASE A(2); CHINESE POPULATION; PLA2G6; MUTATIONS; PLAN;
   DISORDERS
AB Background and purpose: Mutations in the PLA2G6 gene are causative of PLA2G6-associated neurodegeneration (PLAN), a spectrum of neurodegenerative conditions including infantile, childhood and adult onset forms.
   Methods: Seventeen North African patients with a clinical suspicion of infantile-onset PLAN underwent clinical, neurophysiological and neuroimaging examinations, and PLA2G6 sequencing. Haplotype analysis was performed to date the identified founder mutation.
   Results: All patients carried biallelic mutations in PLA2G6. Sixteen children had the commonest form of infantile-onset PLAN, with early onset of psychomotor regression, hypotonia, pyramidal and cerebellar signs, and abnormal ocular movements. The phenotype was highly homogeneous, with rapid development of severe spastic tetraparesis, cognitive impairment and optic atrophy. Neuroimaging showed cerebellar atrophy and claval hypertrophy to be the commonest and earliest signs, whilst cerebellar cortex hyperintensity and pallidal iron deposition were later findings. Motor or sensory-motor neuropathy and electroencephalogram fast rhythms were also frequent. Nine patients from six families shared the same founder mutation (p.V691del) which probably arose by the late seventeenth century. Only one patient fitted the diagnosis of the much rarer childhood-onset PLAN. Despite the early onset (18 months), clinical progression was slower, with behavioral disturbances and dystonia. Typical features of infantile-onset PLAN such as hypotonia, nystagmus/strabismus, optic atrophy, electroencephalogram fast rhythms and motor neuropathy were absent. Cerebellar atrophy, claval hypertrophy and pallidal hypointensity were evident at brain magnetic resonance imaging. This patient carried a missense variant predicted to be less deleterious.
   Conclusions: The PLAN-associated phenotypes and the challenges of diagnosing the childhood-onset form are delineated, and a common North African founder mutation is identifed.
C1 [Romani, M.; Micalizzi, A.; Castellana, S.; Mazza, T.; Valente, E. M.] IRCCS Casa Sollievo Sofferenza, Mendel Lab, San Giovanni Rotondo, Italy.
   [Kraoua, I.; Klaa, H.; Benrhouma, H.; Turki, I.; Gouider-Khouja, N.] Natl Inst Mongi Ben Hmida Neurol, Res Unit 06 11, Tunis, Tunisia.
   [Kraoua, I.; Klaa, H.; Benrhouma, H.; Turki, I.; Gouider-Khouja, N.] Natl Inst Mongi Ben Hmida Neurol, Dept Child & Adolescent Neurol, Tunis, Tunisia.
   [Micalizzi, A.] Univ Messina, Dept Med & Surg Pediat Sci, Messina, Italy.
   [Drissi, C.] Natl Inst Mongi Ben Hmida Neurol, Dept Neuroradiol, Tunis, Tunisia.
   [Valente, E. M.] Univ Salerno, Dept Med & Surg, Sect Neurosci, I-84100 Salerno, Italy.
C3 IRCCS Casa Sollievo Della Sofferenza; Istituto CSS Mendel; Universite de
   Tunis-El-Manar; Institut National de Neurologie; Universite de
   Tunis-El-Manar; Institut National de Neurologie; University of Messina;
   Universite de Tunis-El-Manar; Institut National de Neurologie;
   University of Salerno
RP Valente, EM (通讯作者)，CSS Mendel Inst, Neurogenet Unit, Viale Regina Margherita 261, I-00198 Rome, Italy.
EM e.valente@css-mendel.it; ngkhouja@gmail.com
RI Valente, Enza Maria/G-2942-2017; Micalizzi, Alessia/AAI-1816-2019;
   Mazza, Tommaso/H-6414-2016; Micalizzi, Alessia/H-6936-2018; Castellana,
   Stefano/K-1965-2016; Drissi, Cyrine/AAL-7039-2021; Mazza,
   Tommaso/I-4531-2019
OI Valente, Enza Maria/0000-0002-0600-6820; Mazza,
   Tommaso/0000-0003-0434-8533; Micalizzi, Alessia/0000-0001-9927-5781;
   Castellana, Stefano/0000-0001-8688-9530; Drissi,
   Cyrine/0000-0002-5684-6262; Mazza, Tommaso/0000-0003-0434-8533
FU Italian Ministry of Health; European Research Council (ERC) [260888]
FX The authors are grateful to the patients and families who participated
   in the study and to Drs Francesca Mancini and Simona Petrucci for their
   help with clinical data analysis. This work was partly supported by
   grants from the Italian Ministry of Health (Ricerca Corrente 2013), the
   European Research Council (ERC Starting Grant 260888 to EMV), the
   Tunisian Minister of Health and the Tunisian Minister of Scientific
   Research.
CR Bower MA, 2011, MOVEMENT DISORD, V26, P1768, DOI 10.1002/mds.23617
   Carrilho I, 2008, EUR J PAEDIATR NEURO, V12, P491, DOI 10.1016/j.ejpn.2008.01.005
   Crompton D, 2010, MOL GENET METAB, V100, P207, DOI 10.1016/j.ymgme.2010.02.009
   Engel LA, 2010, PLOS ONE, V5, DOI 10.1371/journal.pone.0012897
   Gregory A, 2008, NEUROLOGY, V71, P1402, DOI 10.1212/01.wnl.0000327094.67726.28
   Gregory A, 2009, J MED GENET, V46, P73, DOI 10.1136/jmg.2008.061929
   Gui YX, 2013, PARKINSONISM RELAT D, V19, P21, DOI 10.1016/j.parkreldis.2012.07.016
   Illingworth MA, 2014, MOL GENET METAB, V112, P183, DOI 10.1016/j.ymgme.2014.03.008
   Khateeb S, 2006, AM J HUM GENET, V79, P942, DOI 10.1086/508572
   Kurian MA, 2008, NEUROLOGY, V70, P1623, DOI 10.1212/01.wnl.0000310986.48286.8e
   Kurian MA, 2013, INT REV NEUROBIOL, V110, P49, DOI 10.1016/B978-0-12-410502-7.00003-X
   Kurian MA, 2011, DEV MED CHILD NEUROL, V53, P394, DOI 10.1111/j.1469-8749.2011.03955.x
   Lu CS, 2012, AM J MED GENET B, V159B, P183, DOI 10.1002/ajmg.b.32012
   Morgan NV, 2006, NAT GENET, V38, P752, DOI 10.1038/ng1826
   Salih MA, 2013, PLOS ONE, V8, DOI 10.1371/journal.pone.0076831
   Solomons J, 2014, DEV MED CHILD NEUROL, V56, P386, DOI 10.1111/dmcn.12327
   Tian JY, 2012, NEUROSCI LETT, V514, P156, DOI 10.1016/j.neulet.2012.02.078
   Tomiyama H, 2011, J HUM GENET, V56, P401, DOI 10.1038/jhg.2011.22
   Tonelli A, 2010, CLIN GENET, V78, P432, DOI 10.1111/j.1399-0004.2010.01417.x
   Wu Y, 2009, EUR J NEUROL, V16, P240, DOI 10.1111/j.1468-1331.2008.02397.x
   Zhang P, 2013, EUR J NEUROL, V20, P322, DOI 10.1111/j.1468-1331.2012.03856.x
NR 21
TC 26
Z9 29
U1 0
U2 6
PU WILEY-BLACKWELL
PI HOBOKEN
PA 111 RIVER ST, HOBOKEN 07030-5774, NJ USA
SN 1351-5101
EI 1468-1331
J9 EUR J NEUROL
JI Eur. J. Neurol.
PD JAN
PY 2015
VL 22
IS 1
BP 178
EP 186
DI 10.1111/ene.12552
PG 9
WC Clinical Neurology; Neurosciences
WE Science Citation Index Expanded (SCI-EXPANDED)
SC Neurosciences & Neurology
GA AW4MH
UT WOS:000346254700028
PM 25164370
DA 2024-04-10
ER

PT J
AU Bhanpuri, NH
   Bertucco, M
   Ferman, D
   Young, SJ
   Liker, MA
   Krieger, MD
   Sanger, TD
AF Bhanpuri, Nasir H.
   Bertucco, Matteo
   Ferman, Diana
   Young, Scott J.
   Liker, Mark A.
   Krieger, Mark D.
   Sanger, Terence D.
TI Deep Brain Stimulation Evoked Potentials May Relate to Clinical Benefit
   in Childhood Dystonia
SO BRAIN STIMULATION
LA English
DT Article
DE Dystonia; Cerebral palsy; Globus pallidus internus; Deep brain
   stimulation; Evoked potentials
ID PRIMARY GENERALIZED DYSTONIA; PARKINSONS-DISEASE; SUBTHALAMIC NUCLEUS;
   GLOBUS-PALLIDUS; BASAL GANGLIA; ELECTRICAL-STIMULATION; SECONDARY
   DYSTONIA; CERVICAL DYSTONIA; CORTEX; CIRCUITS
AB Background: Deep brain stimulation (DBS) of the globus pallidus internus (GPi) is a treatment for severe childhood-onset dystonia. A common challenge for clinicians is determining which contacts of the DBS electrode to stimulate in order to provide maximum future benefit to the patient.
   Objective: To characterize how the cortical responses to DBS relate to stimulation parameters (i.e. electrode contacts, voltage, and pulse width) and clinical outcomes.
   Methods: We examined 11 patients with dystonia undergoing DBS therapy (9-21 years old when implanted). We varied the active contacts, voltage, and pulse width of the stimulating electrode and analyzed the deep-brain stimulator evoked potentials (DBSEPs) measured with electroencephalogram, and assessed symptoms with the Barry-Albright dystonia scale. Statistical tests included: Repeated measures ANOVA, Mann-Whitney U test and paired t-test.
   Results: DBSEPs near sensorimotor areas were larger ipsilaterally than contralaterally (P = 0.007). The rate of DBSEP amplitude increase with respect to stimulator voltage (voltage gain) and pulse width (pulse width gain) varied across subjects and stimulating contacts. Voltage gains were significantly higher among patients who showed larger improvements with DBS (P = 0.038). Additionally, a within-subject comparison of all patients showed that voltage gains were higher for contacts chosen for chronic stimulation as compared to those that were not (P = 0.007).
   Conclusions: DBSEPs may be good predictors of therapeutic response to stimulation at different electrode contacts. Furthermore, effective DBS therapy appears to modulate sensorimotor cortex. These findings may help clinicians optimize stimulator programming and may eventually lead to improved targeting during implantation. (C) 2014 Elsevier Inc. All rights reserved.
C1 [Bhanpuri, Nasir H.; Bertucco, Matteo; Young, Scott J.; Sanger, Terence D.] Univ So Calif, Dept Biomed Engn, Los Angeles, CA 90089 USA.
   [Ferman, Diana; Liker, Mark A.; Krieger, Mark D.; Sanger, Terence D.] Univ So Calif, Dept Neurol, Los Angeles, CA 90089 USA.
   [Ferman, Diana; Liker, Mark A.; Krieger, Mark D.; Sanger, Terence D.] Childrens Hosp Los Angeles, Los Angeles, CA 90027 USA.
   [Liker, Mark A.; Krieger, Mark D.] Univ So Calif, Dept Neurosurg, Los Angeles, CA 90089 USA.
   [Sanger, Terence D.] Univ So Calif, Dept Biokinesiol & Phys Therapy, Los Angeles, CA 90089 USA.
C3 University of Southern California; University of Southern California;
   Children's Hospital Los Angeles; University of Southern California;
   University of Southern California
RP Sanger, TD (通讯作者)，Univ So Calif, Dept Biomed Engn, 1042 Downey Way,DRB 140, Los Angeles, CA 90089 USA.
EM tsanger@usc.edu
FU University of Southern California Department of Biomedical Engineering,
   Children's Hospital Los Angeles; Don and Linda Carter Foundation;
   Crowley-Carter Foundation
FX This work was supported by the University of Southern California
   Department of Biomedical Engineering, Children's Hospital Los Angeles,
   the Don and Linda Carter Foundation, and the Crowley-Carter Foundation.
CR Air EL, 2011, J NEUROSURG-PEDIATR, V8, P566, DOI 10.3171/2011.8.PEDS11153
   ALEXANDER GE, 1986, ANNU REV NEUROSCI, V9, P357, DOI 10.1146/annurev.ne.09.030186.002041
   Ashby P, 2001, CLIN NEUROPHYSIOL, V112, P431, DOI 10.1016/S1388-2457(00)00532-0
   Barry MJ, 1999, DEV MED CHILD NEUROL, V41, P404, DOI 10.1017/S0012162299000870
   Berardelli A, 1998, BRAIN, V121, P1195, DOI 10.1093/brain/121.7.1195
   Blake DT, 2002, SOMATOSENS MOT RES, V19, P347, DOI 10.1080/0899022021000037827
   Blumenfeld H, 2010, NEUROANATOMY THROUGH CLINICAL CASES, SECOND EDITION, P1
   Bronte-Stewart H, 2011, MOVEMENT DISORD, V26, pS5, DOI 10.1002/mds.23482
   Cif L, 2013, BRAIN STIMUL, V6, P500, DOI 10.1016/j.brs.2012.09.005
   Coubes P, 2004, J NEUROSURG, V101, P189, DOI 10.3171/jns.2004.101.2.0189
   Coubes P, 2000, LANCET, V355, P2220, DOI 10.1016/S0140-6736(00)02410-7
   Eusebio A, 2009, BRAIN, V132, P2139, DOI 10.1093/brain/awp079
   Hallett M, 2011, NEUROBIOL DIS, V42, P177, DOI 10.1016/j.nbd.2010.08.025
   Hariz M, 2012, MOVEMENT DISORD, V27, P930, DOI 10.1002/mds.25007
   Hemm S, 2004, NEUROMODULATION, V7, P67, DOI 10.1111/j.1094-7159.2004.04009.x
   Hendrix CM, 2012, ANN NY ACAD SCI, V1265, P46, DOI 10.1111/j.1749-6632.2012.06692.x
   Jinnah HA, 2006, NEUROLOGY, V67, P1740, DOI 10.1212/01.wnl.0000246112.19504.61
   Kühn AA, 2008, EXP NEUROL, V214, P140, DOI 10.1016/j.expneurol.2008.07.023
   Le Ber I, 2006, NEUROLOGY, V67, P1769, DOI 10.1212/01.wnl.0000244484.60489.50
   Liker MA, 2008, P IEEE, V96, P1129, DOI 10.1109/JPROC.2008.922559
   Lozano AM, 2013, NEURON, V77, P406, DOI 10.1016/j.neuron.2013.01.020
   MacKinnon CD, 2005, EUR J NEUROSCI, V21, P1394, DOI 10.1111/j.1460-9568.2005.03952.x
   McIntyre CC, 1999, BIOPHYS J, V76, P878, DOI 10.1016/S0006-3495(99)77251-6
   McIntyre CC, 2004, CLIN NEUROPHYSIOL, V115, P589, DOI 10.1016/j.clinph.2003.10.033
   Middleton FA, 2000, BRAIN COGNITION, V42, P183, DOI 10.1006/brcg.1999.1099
   Murase N, 2005, BRAIN, V128, P104, DOI 10.1093/brain/awh315
   Pizoli CE, 2002, J NEUROSCI, V22, P7825
   Prudente CN, 2013, EXP NEUROL, V241, P95, DOI 10.1016/j.expneurol.2012.11.019
   Rawal PV, BRAIN STIMUL
   Sanger TD, 2000, J NEUROPHYSIOL, V84, P2458, DOI 10.1152/jn.2000.84.5.2458
   Silberstein P, 2003, BRAIN, V126, P2597, DOI 10.1093/brain/awg267
   Tierney TS, 2012, MOVEMENT DISORD, V27, P1598, DOI 10.1002/mds.25204
   Tisch S, 2008, MOVEMENT DISORD, V23, P265, DOI 10.1002/mds.21835
   Tisch S, 2007, EXP NEUROL, V206, P80, DOI 10.1016/j.expneurol.2007.03.027
   Tsang EW, 2012, NEUROLOGY, V78, P361, DOI 10.1212/WNL.0b013e318245293f
   Volkmann J, 2002, MOVEMENT DISORD, V17, pS181, DOI 10.1002/mds.10162
   Walker HC, 2012, MOVEMENT DISORD, V27, P864, DOI 10.1002/mds.25025
   Young SJ, 2013, J CHILD NEUROL, V28, P1238, DOI 10.1177/0883073812460092
   Young SJ, 2013, J CHILD NEUROL
   Zoons E, 2013, EXP NEUROL, V247, P130, DOI 10.1016/j.expneurol.2013.04.005
NR 40
TC 18
Z9 20
U1 1
U2 7
PU ELSEVIER SCIENCE INC
PI NEW YORK
PA 360 PARK AVE SOUTH, NEW YORK, NY 10010-1710 USA
SN 1935-861X
EI 1876-4754
J9 BRAIN STIMUL
JI Brain Stimul.
PD SEP-OCT
PY 2014
VL 7
IS 5
BP 718
EP 726
DI 10.1016/j.brs.2014.06.003
PG 9
WC Clinical Neurology; Neurosciences
WE Science Citation Index Expanded (SCI-EXPANDED)
SC Neurosciences & Neurology
GA AP8XL
UT WOS:000342362600014
PM 25088460
DA 2024-04-10
ER

PT J
AU Olekseev, A
   Ungvari, GS
   Gazdag, G
AF Olekseev, Aleksey
   Ungvari, Gabor S.
   Gazdag, Gabor
TI Electroconvulsive Therapy Practice in Ukraine
SO JOURNAL OF ECT
LA English
DT Article
DE electroconvulsive therapy; Ukraine; unmodified ECT; private versus
   public psychiatric facilities
ID ANOREXIA-NERVOSA; PSYCHIATRISTS; HOSPITALS; ECT
AB Background: Patterns of electroconvulsive therapy (ECT) use have recently been extensively surveyed in Central-Eastern Europe. However, data from post-USSR countries are limited.
   Objective: This study aimed to survey ECT practice in Ukraine.
   Methods: All psychiatric services in Ukraine were identified and contacted to obtain information on the use of ECT in 2011 using a 22-item questionnaire.
   Results: Of the 146 psychiatric inpatient facilities, only 5 confirmed that they performed ECT in 2011. Three other services also performed ECT but refused to provide further information. In the only private psychiatric institute where ECT was offered, 14.28% of inpatients received this treatment in 2011, whereas the corresponding figure in the 6 public psychiatric facilities was a mere 0.4%. Three centers used unmodified ECT, and only 2 centers had equipment that monitored electroencephalogram. In 7 services, in line with international recommendations, affective disorders were the first indications for ECT in Ukraine, whereas uncommon indications such as anorexia or Parkinsonism were also reported.
   Conclusions: This was the first survey of ECT practice conducted in Ukraine. The provision of ECT in only 8 centers is clearly insufficient for a large country such as Ukraine, which is reflected in the low rate of inpatients treated with ECT. The very limited availability of this effective treatment modality should be addressed by the Ukrainian health authorities.
C1 [Olekseev, Aleksey] Private Psychiat Clin, Odessa, Ukraine.
   [Ungvari, Gabor S.] Univ Notre Dame, Marian Ctr, Notre Dame, IN 46556 USA.
   [Ungvari, Gabor S.] Univ Western Australia, Sch Psychiat & Clin Neurosci, Perth, WA 6009, Australia.
   [Gazdag, Gabor] Szent Istvan Hosp, Ctr Psychiat & Addict Med, H-1097 Budapest, Hungary.
   [Gazdag, Gabor] Szent Laszlo Hosp, Ctr Psychiat & Addict Med, H-1097 Budapest, Hungary.
   [Gazdag, Gabor] Semmelweis Univ, Fac Med, Dept Psychiat & Psychotherapy, H-1085 Budapest, Hungary.
C3 University of Notre Dame; University of Western Australia; Szent Laszlo
   Hospital; Semmelweis University
RP Gazdag, G (通讯作者)，Szent Istvan Hosp, Ctr Psychiat & Addict Med, Gyali Ut 17-19, H-1097 Budapest, Hungary.
EM gazdag@lamb.hu
RI Gazdag, Gábor/ISU-9358-2023; Gazdag, Gábor/S-2158-2018
OI Gazdag, Gábor/0000-0002-6914-8041; Gazdag, Gábor/0000-0002-6914-8041;
   Olekseev, Aleksey/0000-0002-9577-5428
CR American Psychiatric Association, 2001, The Practice of ECT: Recommendations for Treatment
   Baudis P, 1992, Cesk Psychiatr, V88, P41
   Bykov Y, 2013, ELECTROCONVULSIVE TH
   Case BG, 2013, BIOL PSYCHIAT, V73, P119, DOI 10.1016/j.biopsych.2012.09.005
   Chanpattana W, 2004, J ECT, V20, P94, DOI 10.1097/00124509-200406000-00004
   Chanpattana W, 2005, J ECT, V21, P100, DOI 10.1097/01.yct.0000166634.73555.e6
   Doessel DP, 2006, AUST NZ J PSYCHIAT, V40, P362, DOI 10.1111/j.1440-1614.2006.01803.x
   Dragasek J, 2012, J ECT, V28, pE7, DOI 10.1097/YCT.0b013e31823c08ca
   FERGUSON JM, 1993, INT J EAT DISORDER, V13, P195, DOI 10.1002/1098-108X(199303)13:2<195::AID-EAT2260130207>3.0.CO;2-5
   Gábor G, 2004, J ECT, V20, P204, DOI 10.1097/00124509-200412000-00003
   Gazdag G, 2004, J ECT, V20, P42, DOI 10.1097/00124509-200403000-00009
   Gazdag G, 2009, J ECT, V25, P34, DOI 10.1097/YCT.0b013e3181794690
   Golenkov A, 2010, EUR PSYCHIAT, V25, P126, DOI 10.1016/j.eurpsy.2009.02.011
   Hermann RC, 1998, AM J PSYCHIAT, V155, P889, DOI 10.1176/ajp.155.7.889
   Hill R, 2001, AUST NZ J PSYCHIAT, V35, P246, DOI 10.1046/j.1440-1614.2001.00871.x
   Hranov LG, 2012, J ECT, V28, P108, DOI 10.1097/YCT.0b013e318245ca05
   James BO, 2013, J ECT, V29, pE25, DOI 10.1097/YCT.0b013e3182801cce
   Jarosch-von Schweder L, 2011, J ECT, V27, P292, DOI 10.1097/YCT.0b013e318208e24b
   Leiknes KA, 2012, BRAIN BEHAV, V2, P283, DOI 10.1002/brb3.37
   Nelson AI, 2005, J ECT, V21, P151, DOI 10.1097/01.yct.0000172569.44675.53
   Nelson AI, 2005, ELECTROCONVULSIVE TH
   Richards EM, 2013, CNS SPECTRUMS, V18, P261, DOI 10.1017/S1092852913000151
   Royal College of Psychiatrists, 2004, ETC HDB 2 ED 3 REP R
   van der Wurff FB, 2003, INT J GERIATR PSYCH, V18, P894, DOI 10.1002/gps.944
NR 24
TC 8
Z9 8
U1 0
U2 0
PU LIPPINCOTT WILLIAMS & WILKINS
PI PHILADELPHIA
PA TWO COMMERCE SQ, 2001 MARKET ST, PHILADELPHIA, PA 19103 USA
SN 1095-0680
EI 1533-4112
J9 J ECT
JI J. ECT
PD SEP
PY 2014
VL 30
IS 3
BP 216
EP 219
DI 10.1097/YCT.0000000000000084
PG 4
WC Behavioral Sciences; Psychiatry
WE Science Citation Index Expanded (SCI-EXPANDED); Social Science Citation Index (SSCI)
SC Behavioral Sciences; Psychiatry
GA AO5WQ
UT WOS:000341417500024
PM 24487647
DA 2024-04-10
ER

PT J
AU Sommerlade, L
   Mader, M
   Mader, W
   Timmer, J
   Thiel, M
   Grebogi, C
   Schelter, B
AF Sommerlade, Linda
   Mader, Malenka
   Mader, Wolfgang
   Timmer, Jens
   Thiel, Marco
   Grebogi, Celso
   Schelter, Bjoern
TI Optimized spectral estimation for nonlinear synchronizing systems
SO PHYSICAL REVIEW E
LA English
DT Article
ID TREMOR TIME-SERIES; PARKINSONS-DISEASE; PHASE SYNCHRONIZATION;
   OSCILLATORY ACTIVITY; SUBTHALAMIC NUCLEUS; PREDICTION; COHERENCE;
   BOOTSTRAP
AB In many fields of research nonlinear dynamical systems are investigated. When more than one process is measured, besides the distinct properties of the individual processes, their interactions are of interest. Often linear methods such as coherence are used for the analysis. The estimation of coherence can lead to false conclusions when applied without fulfilling several key assumptions. We introduce a data driven method to optimize the choice of the parameters for spectral estimation. Its applicability is demonstrated based on analytical calculations and exemplified in a simulation study. We complete our investigation with an application to nonlinear tremor signals in Parkinson's disease. In particular, we analyze electroencephalogram and electromyogram data.
C1 [Sommerlade, Linda; Thiel, Marco; Grebogi, Celso; Schelter, Bjoern] Univ Aberdeen, Inst Complex Syst & Math Biol, Aberdeen AB24 3UE, Scotland.
   [Sommerlade, Linda; Mader, Malenka; Mader, Wolfgang; Timmer, Jens] Univ Freiburg, Dept Phys, D-79104 Freiburg, Germany.
   [Sommerlade, Linda; Mader, Malenka; Mader, Wolfgang; Timmer, Jens; Schelter, Bjoern] Univ Freiburg, Freiburg Ctr Data Anal & Modeling FDM, D-79104 Freiburg, Germany.
   [Sommerlade, Linda; Timmer, Jens; Schelter, Bjoern] Univ Freiburg, Freiburg Inst Adv Studies FRIAS, D-79104 Freiburg, Germany.
   [Mader, Malenka] Univ Med Ctr Freiburg, Hosp Neuropaediat & Muscular Dis, Freiburg, Germany.
C3 University of Aberdeen; University of Freiburg; University of Freiburg;
   University of Freiburg; University of Freiburg
RP Sommerlade, L (通讯作者)，Univ Aberdeen, Inst Complex Syst & Math Biol, Aberdeen AB24 3UE, Scotland.
EM l.sommerlade@abdn.ac.uk
OI Grebogi, Celso/0000-0002-9811-4617
FU German Science Foundation [Ti315/4-2]; German Federal Ministry of
   Education and Research (BMBF) [01GQ0420]
FX This work was supported by the German Science Foundation (Ti315/4-2),
   the German Federal Ministry of Education and Research (BMBF Grant No.
   01GQ0420), and the Excellence Initiative of the German Federal and State
   Governments. The authors thank B. Hellwig, C. H. Locking, and F. Amtage
   for their help concerning the tremor data.
CR ARTIN M., 2011, Algebra
   Bloomfield Paul., 2014, The Virtues of Happiness: A Theory of the Good Life, DOI DOI 10.1093/ACPROF:OSO/9780199827367.001.0001
   Brillinger D. R., 1981, TIME SERIES DATA ANA, DOI 10.1201/b15288-24
   Brockwell P., 1998, Time Series: Theory and Methods
   HALL P, 1995, BIOMETRIKA, V82, P561
   Halliday DM, 2000, LANCET, V355, P1149, DOI 10.1016/S0140-6736(00)02064-X
   Hammond C, 2007, TRENDS NEUROSCI, V30, P357, DOI 10.1016/j.tins.2007.05.004
   Hannan E. J., 1960, METHUENS MONOGRAPHS
   Hannan E. J., 1960, Time series analysis
   Hellwig B, 2000, CLIN NEUROPHYSIOL, V111, P806, DOI 10.1016/S1388-2457(00)00248-0
   Hellwig B, 2003, CLIN NEUROPHYSIOL, V114, P1462, DOI 10.1016/S1388-2457(03)00116-0
   Helmich RC, 2011, ANN NEUROL, V69, P269, DOI 10.1002/ana.22361
   Liu X, 2002, CLIN NEUROPHYSIOL, V113, P1667, DOI 10.1016/S1388-2457(02)00256-0
   Mader M, 2013, J NEUROSCI METH, V219, P285, DOI 10.1016/j.jneumeth.2013.07.022
   Mormann F, 2007, BRAIN, V130, P314, DOI 10.1093/brain/awl241
   Peifer M, 2005, PHYS REV E, V72, DOI 10.1103/PhysRevE.72.026213
   Peifer M, 2005, BIOMETRICAL J, V47, P346, DOI 10.1002/bimj.200310112
   Percival D. B., 1993, SPECTRAL ANAL PHYS A, DOI [DOI 10.1017/CBO9780511622762, 10.1017/CBO9780511622762]
   Priestley M.B., 1989, SPECTRAL ANAL TIME S
   Raethjen J, 2000, MOVEMENT DISORD, V15, P84, DOI 10.1002/1531-8257(200001)15:1<84::AID-MDS1014>3.0.CO;2-K
   Reck C, 2009, EUR J NEUROSCI, V29, P599, DOI 10.1111/j.1460-9568.2008.06597.x
   Rosenblum MG, 1996, PHYS REV LETT, V76, P1804, DOI 10.1103/PhysRevLett.76.1804
   Schelter B, 2006, PHYS REV LETT, V96, DOI 10.1103/PhysRevLett.96.208103
   Teixeira CA, 2011, J NEUROSCI METH, V200, P257, DOI 10.1016/j.jneumeth.2011.07.002
   THOMSON DJ, 1982, P IEEE, V70, P1055, DOI 10.1109/PROC.1982.12433
   Timmer J, 2000, CHAOS, V10, P278, DOI 10.1063/1.166494
   Timmer J, 1996, ELECTROMYOGR MOTOR C, V101, P461, DOI 10.1016/S0921-884X(96)94658-5
   Timmer J, 2000, INT J BIFURCAT CHAOS, V10, P2595, DOI 10.1142/S0218127400001663
   Timmermann L, 2003, BRAIN, V126, P199, DOI 10.1093/brain/awg022
   Weinberger M, 2012, CLIN NEUROPHYSIOL, V123, P358, DOI 10.1016/j.clinph.2011.07.029
   Winterhalder M, 2006, PHYS LETT A, V356, P26, DOI 10.1016/j.physleta.2006.03.018
NR 31
TC 3
Z9 3
U1 1
U2 7
PU AMER PHYSICAL SOC
PI COLLEGE PK
PA ONE PHYSICS ELLIPSE, COLLEGE PK, MD 20740-3844 USA
SN 1539-3755
EI 1550-2376
J9 PHYS REV E
JI Phys. Rev. E
PD MAR 14
PY 2014
VL 89
IS 3
AR 032912
DI 10.1103/PhysRevE.89.032912
PG 8
WC Physics, Fluids & Plasmas; Physics, Mathematical
WE Science Citation Index Expanded (SCI-EXPANDED)
SC Physics
GA AE0IJ
UT WOS:000333647300009
PM 24730918
DA 2024-04-10
ER

PT J
AU Larson-Prior, LJ
   Ju, YE
   Galvin, JE
AF Larson-Prior, Linda J.
   Ju, Yo-El
   Galvin, James E.
TI Cortical-subcortical interactions in hypersomnia disorders: mechanisms
   underlying cognitive and behavioral aspects of the sleep-wake cycle
SO FRONTIERS IN NEUROLOGY
LA English
DT Review
DE hypersomnia; cognitive fluctuations; sleep; review; brain networks
ID MELANIN-CONCENTRATING HORMONE; KLEINE-LEVIN-SYNDROME; PONTINE
   RETICULAR-FORMATION; LESS-THAN-1 HZ OSCILLATION; SLOW-WAVE ACTIVITY;
   LEWY BODIES; PARKINSONS-DISEASE; REM-SLEEP; BRAIN-STEM;
   ALZHEIMERS-DISEASE
AB Subcortical circuits mediating sleep wake functions have been well characterized in animal models, and corroborated by more recent human studies. Disruptions in these circuits have been identified in hypersomnia disorders (HDs) such as narcolepsy and Kleine Levin Syndrome, as well as in neurodegenerative disorders expressing excessive daytime sleepiness. However, the behavioral expression of sleep wake functions is not a simple on-or-off state determined by subcortical circuits, but encompasses a complex range of behaviors determined by the interaction between cortical networks and subcortical circuits. While conceived as disorders of sleep, HDs are equally disorders of wake, representing a fundamental instability in neural state characterized by lapses of alertness during wake. These episodic lapses in alertness and wakefulness are also frequently seen in neurodegenerative disorders where electroencephalogram demonstrates abnormal function in cortical regions associated with cognitive fluctuations (CFs). Moreover, functional connectivity MRI shows instability of cortical networks in individuals with CFs. We propose that the inability to stabilize neural state due to disruptions in the sleep wake control networks is common to the sleep and cognitive dysfunctions seen in hypersomnia and neurodegenerative disorders.
C1 [Larson-Prior, Linda J.] Washington Univ, Sch Med, Dept Radiol, 4525 Scott Ave,Box 8225, St Louis, MO 63110 USA.
   [Larson-Prior, Linda J.; Ju, Yo-El] Washington Univ, Sch Med, Dept Neurol, St Louis, MO 63110 USA.
   [Galvin, James E.] NYU, Dept Neurol, Langone Sch Med, New York, NY 10016 USA.
   [Galvin, James E.] NYU, Dept Psychiat, Langone Sch Med, New York, NY 10016 USA.
   [Galvin, James E.] NYU, Dept Populat Hlth, Langone Sch Med, New York, NY USA.
C3 Washington University (WUSTL); Washington University (WUSTL); NYU
   Langone Medical Center; New York University; New York University; NYU
   Langone Medical Center; NYU Langone Medical Center; New York University
RP Larson-Prior, LJ (通讯作者)，Washington Univ, Sch Med, Dept Radiol, 4525 Scott Ave,Box 8225, St Louis, MO 63110 USA.
EM lindap@npg.wustl.edu
RI Larson-Prior, Linda J./AAE-4492-2021; Galvin, James/AAM-7492-2021; Ju,
   Yo-El/H-3835-2017
OI Larson-Prior, Linda J./0000-0002-9334-048X; Ju,
   Yo-El/0000-0001-9397-7475
FU Knight Alzheimer's Disease Research Center of Washington University
   School of Medicine; McDonnell Center for System Neuroscience - National
   Institutes of Health [AG008051, AG040211]
FX This study was supported in part by the Knight Alzheimer's Disease
   Research Center of Washington University School of Medicine (LLP), the
   McDonnell Center for System Neuroscience (LLP), AG008051 and AG040211
   awarded by the National Institutes of Health (JEG).
CR Abbott SM, 2013, PLOS ONE, V8, DOI 10.1371/journal.pone.0070481
   Achermann P, 1997, NEUROSCIENCE, V81, P213, DOI 10.1016/S0306-4522(97)00186-3
   ACHERMANN P, 1993, BRAIN RES BULL, V31, P97, DOI 10.1016/0361-9230(93)90016-5
   Akintomide GS, 2011, NEUROPSYCH DIS TREAT, V7, P507, DOI 10.2147/NDT.S23624
   Alexandre C, 2013, CURR OPIN NEUROBIOL, V23, P752, DOI 10.1016/j.conb.2013.04.008
   Anderson JS, 2011, BRAIN CONNECT, V1, P147, DOI 10.1089/brain.2011.0007
   Andrews-Hanna JR, 2010, J NEUROPHYSIOL, V104, P322, DOI 10.1152/jn.00830.2009
   [Anonymous], 2005, INT CLASS SLEEP DIS
   Arnulf I, 2008, ANN NEUROL, V63, P482, DOI 10.1002/ana.21333
   Arnulf I, 2012, LANCET NEUROL, V11, P918, DOI 10.1016/S1474-4422(12)70187-4
   Arrigoni E, 2010, ACTA PHYSIOL, V198, P223, DOI 10.1111/j.1748-1716.2009.02036.x
   ASERINSKY E, 1953, SCIENCE, V118, P273, DOI 10.1126/science.118.3062.273
   Association AP, 2013, DIAGN STAT MAN MENT, DOI DOI 10.1176/APPI.BOOKS.9780890425596
   Aston-Jones G, 2001, NAT NEUROSCI, V4, P732, DOI 10.1038/89522
   Babiloni C, 2011, CLIN NEUROPHYSIOL, V122, P2355, DOI 10.1016/j.clinph.2011.03.029
   BAGHDOYAN HA, 1984, BRAIN RES, V306, P39, DOI 10.1016/0006-8993(84)90354-8
   Baghdoyan HA, 1999, SLEEP, V22, P835, DOI 10.1093/sleep/22.7.835
   Ballard C, 2001, INT J GERIATR PSYCH, V16, P494, DOI 10.1002/gps.368
   Bayard S, 2012, PLOS ONE, V7, DOI 10.1371/journal.pone.0033525
   Benedetto L, 2012, BEHAV BRAIN RES, V232, P60, DOI 10.1016/j.bbr.2012.03.033
   BIER MJ, 1994, BRAIN RES, V634, P333, DOI 10.1016/0006-8993(94)91939-9
   Billiard M, 2003, IDIOPATHIC HYPERSOMN, P429
   Billiard M, 2011, SLEEP MED REV, V15, P247, DOI 10.1016/j.smrv.2010.08.001
   Bliwise DL, 2014, MOVEMENT DISORD, V29, P83, DOI 10.1002/mds.25707
   Boddy F, 2007, INT J GERIATR PSYCH, V22, P529, DOI 10.1002/gps.1709
   Bonanni L, 2008, BRAIN, V131, P690, DOI 10.1093/brain/awm322
   Borbely A A, 1982, Hum Neurobiol, V1, P195
   BORBELY AA, 1992, J SLEEP RES, V1, P63, DOI 10.1111/j.1365-2869.1992.tb00013.x
   Bosboom JLW, 2006, CLIN NEUROPHYSIOL, V117, P2521, DOI 10.1016/j.clinph.2006.06.720
   Brass SD, 2010, SLEEP MED REV, V14, P121, DOI 10.1016/j.smrv.2009.07.005
   BRUNNER DP, 1990, ELECTROEN CLIN NEURO, V75, P492, DOI 10.1016/0013-4694(90)90136-8
   Burdakov D, 2013, PHYSIOL BEHAV, V121, P117, DOI 10.1016/j.physbeh.2013.03.023
   Burgess CR, 2012, J NEUROSCI, V32, P12305, DOI 10.1523/JNEUROSCI.2630-12.2012
   Capece ML, 1998, J NEUROSCI, V18, P3779
   Carter ME, 2012, P NATL ACAD SCI USA, V109, pE2635, DOI 10.1073/pnas.1202526109
   Castriotta RJ, 2001, ARCH PHYS MED REHAB, V82, P1403, DOI 10.1053/apmr.2001.26081
   Chai XQJ, 2012, NEUROIMAGE, V59, P1420, DOI 10.1016/j.neuroimage.2011.08.048
   Chang C, 2010, NEUROIMAGE, V50, P81, DOI 10.1016/j.neuroimage.2009.12.011
   Chee MWL, 2008, J NEUROSCI, V28, P5519, DOI 10.1523/JNEUROSCI.0733-08.2008
   Cheyne JA, 2006, CONSCIOUS COGN, V15, P578, DOI 10.1016/j.concog.2005.11.009
   Chou TC, 2003, J NEUROSCI, V23, P10691
   Colloby SJ, 2002, EUR J NUCL MED MOL I, V29, P615, DOI 10.1007/s00259-002-0778-5
   Coogan AN, 2013, BIOL PSYCHIAT, V74, P333, DOI 10.1016/j.biopsych.2012.11.021
   Coulon P, 2012, PFLUG ARCH EUR J PHY, V463, P53, DOI 10.1007/s00424-011-1014-6
   Crunelli V, 2006, CELL CALCIUM, V40, P175, DOI 10.1016/j.ceca.2006.04.022
   Cvetkovic-Lopes V, 2010, J CLIN INVEST, V120, P713, DOI 10.1172/JCI41366
   Datta S, 2007, NEUROSCI BIOBEHAV R, V31, P775, DOI 10.1016/j.neubiorev.2007.02.004
   Dauvilliers Y, 2013, BMC MED, V11, DOI 10.1186/1741-7015-11-78
   Dauvilliers Yves, 2005, Dialogues Clin Neurosci, V7, P347
   De Havas JA, 2012, NEUROIMAGE, V59, P1745, DOI 10.1016/j.neuroimage.2011.08.026
   De Lecea L, 1998, P NATL ACAD SCI USA, V95, P322, DOI 10.1073/pnas.95.1.322
   de Lecea L, 2012, PROG BRAIN RES, V198, P15, DOI 10.1016/B978-0-444-59489-1.00003-3
   Deco G, 2011, FRONT HUM NEUROSCI, V5, DOI 10.3389/fnhum.2011.00004
   Deleuze C, 2006, J NEUROSCI, V26, P8633, DOI 10.1523/JNEUROSCI.2333-06.2006
   Destexhe A, 1999, J NEUROSCI, V19, P4595, DOI 10.1523/jneurosci.19-11-04595.1999
   Deurveilher S, 2011, SLEEP BIOL RHYTHMS, V9, P65, DOI 10.1111/j.1479-8425.2010.00465.x
   Diekelmann S, 2012, NEUROBIOL LEARN MEM, V98, P103, DOI 10.1016/j.nlm.2012.07.002
   DIJK DJ, 1995, J NEUROSCI, V15, P3526
   DIJK DJ, 1991, ELECTROEN CLIN NEURO, V78, P203, DOI 10.1016/0013-4694(91)90034-2
   Edkins GD, 1997, ACCIDENT ANAL PREV, V29, P533, DOI 10.1016/S0001-4575(97)00033-X
   Engström M, 2014, SLEEP, V37, P379, DOI 10.5665/sleep.3420
   Engström M, 2013, FRONT HUM NEUROSCI, V7, DOI 10.3389/fnhum.2013.00140
   Escandon A, 2010, NEUROLOGY, V74, P210, DOI 10.1212/WNL.0b013e3181ca017d
   Ferman TJ, 2004, NEUROLOGY, V62, P181, DOI 10.1212/WNL.62.2.181
   Finelli LA, 2000, NEUROSCIENCE, V101, P523, DOI 10.1016/S0306-4522(00)00409-7
   Foley PB, 2009, J NEURAL TRANSM, V116, P1295, DOI 10.1007/s00702-009-0295-9
   Fornito A, 2012, P NATL ACAD SCI USA, V109, P12788, DOI 10.1073/pnas.1204185109
   Fort P, 2009, EUR J NEUROSCI, V29, P1741, DOI 10.1111/j.1460-9568.2009.06722.x
   Fox MD, 2005, P NATL ACAD SCI USA, V102, P9673, DOI 10.1073/pnas.0504136102
   Fox MD, 2007, NAT REV NEUROSCI, V8, P700, DOI 10.1038/nrn2201
   Fox MD, 2006, P NATL ACAD SCI USA, V103, P10046, DOI 10.1073/pnas.0604187103
   Fraigne JJ, 2013, SLEEP, V36, P1767, DOI 10.5665/sleep.3186
   Franciotti R, 2006, NEUROBIOL AGING, V27, P1100, DOI 10.1016/j.neurobiolaging.2005.05.027
   Fronczek R, 2006, SLEEP, V29, P187
   Fulda S, 2001, SLEEP MED REV, V5, P423, DOI 10.1053/smrv.2001.0157
   Fuller P, 2011, J COMP NEUROL, V519, P933, DOI 10.1002/cne.22559
   Fuller PM, 2007, J PHYSIOL-LONDON, V584, P735, DOI 10.1113/jphysiol.2007.140160
   Galvin JE, 2011, NEUROLOGY, V76, P1797, DOI 10.1212/WNL.0b013e31821ccc83
   Greicius MD, 2003, P NATL ACAD SCI USA, V100, P253, DOI 10.1073/pnas.0135058100
   Gvilia I, 2006, J NEUROSCI, V26, P9426, DOI 10.1523/JNEUROSCI.2012-06.2006
   Haba-Rubio J, 2012, NEUROLOGY, V79, P1927, DOI 10.1212/WNL.0b013e318271f85a
   Hallmayer J, 2009, NAT GENET, V41, P708, DOI 10.1038/ng.372
   Hara J, 2011, SLEEP BIOL RHYTHMS, V9, P38, DOI 10.1111/j.1479-8425.2010.00466.x
   Hassani OK, 2010, EUR J NEUROSCI, V32, P448, DOI 10.1111/j.1460-9568.2010.07295.x
   Hassani OK, 2009, P NATL ACAD SCI USA, V106, P2418, DOI 10.1073/pnas.0811400106
   Hellyer PJ, 2014, J NEUROSCI, V34, P451, DOI 10.1523/JNEUROSCI.1853-13.2014
   Hennevin E, 2007, NEUROBIOL LEARN MEM, V87, P416, DOI 10.1016/j.nlm.2006.10.006
   Huang WY, 2011, J CLIN INVEST, V121, P2133, DOI 10.1172/JCI46043
   Huber R, 2004, NATURE, V430, P78, DOI 10.1038/nature02663
   Hughes SW, 2007, INT J PSYCHOPHYSIOL, V64, P3, DOI 10.1016/j.ijpsycho.2006.08.004
   Imeri L, 2009, NAT REV NEUROSCI, V10, P199, DOI 10.1038/nrn2576
   Jego S, 2013, NAT NEUROSCI, V16, P1637, DOI 10.1038/nn.3522
   Jones BE, 2003, FRONT BIOSCI-LANDMRK, V8, pS438, DOI 10.2741/1074
   JOUVET M, 1967, PHYSIOL REV, V47, P117, DOI 10.1152/physrev.1967.47.2.117
   Kanbayashi T, 2011, CURR NEUROL NEUROSCI, V11, P235, DOI 10.1007/s11910-011-0178-y
   Kantarci K, 2012, NEUROBIOL AGING, V33, P2091, DOI 10.1016/j.neurobiolaging.2011.09.024
   Kelly AMC, 2008, NEUROIMAGE, V39, P527, DOI 10.1016/j.neuroimage.2007.08.008
   Kemp PM, 2005, NUCL MED COMMUN, V26, P1099, DOI 10.1097/00006231-200512000-00009
   Kenny ER, 2012, BRAIN, V135, P569, DOI 10.1093/brain/awr327
   Kilduff TS, 2011, TRENDS NEUROSCI, V34, P10, DOI 10.1016/j.tins.2010.09.005
   Klauer S. G., 2006, HS810594 NAT HIGHW T, P1
   Knoblauch V, 2002, CEREB CORTEX, V12, P1092, DOI 10.1093/cercor/12.10.1092
   Konadhode RR, 2013, J NEUROSCI, V33, P10257, DOI 10.1523/JNEUROSCI.1225-13.2013
   Kornum BR, 2011, CURR OPIN NEUROBIOL, V21, P897, DOI 10.1016/j.conb.2011.09.003
   Krahn LE, 2002, SLEEP, V25, P733, DOI 10.1093/sleep/25.7.733
   Krenzer M, 2011, PLOS ONE, V6, DOI 10.1371/journal.pone.0024998
   Krueger JM, 2008, NAT REV NEUROSCI, V9, P910, DOI 10.1038/nrn2521
   Lagos P, 2012, LIFE SCI, V90, P895, DOI 10.1016/j.lfs.2012.04.019
   Landolt HP, 2008, BIOCHEM PHARMACOL, V75, P2070, DOI 10.1016/j.bcp.2008.02.024
   Landtblom AM, 2003, ACTA NEUROL SCAND, V108, P363, DOI 10.1034/j.1600-0404.2003.00171.x
   Larson-Prior LJ, 2011, PROG BRAIN RES, V193, P277, DOI 10.1016/B978-0-444-53839-0.00018-1
   Lee DR, 2013, INT J GERIATR PSYCH, V28, P135, DOI 10.1002/gps.3799
   Lee JE, 2010, J NEUROL NEUROSUR PS, V81, P320, DOI 10.1136/jnnp.2009.184747
   Leemburg S, 2010, P NATL ACAD SCI USA, V107, P15939, DOI 10.1073/pnas.1002570107
   Leistedt SJJ, 2009, HUM BRAIN MAPP, V30, P2207, DOI 10.1002/hbm.20662
   LEONARD CS, 1994, NEUROSCIENCE, V59, P309, DOI 10.1016/0306-4522(94)90599-1
   Lim JL, 2008, ANN NY ACAD SCI, V1129, P305, DOI 10.1196/annals.1417.002
   Lin JS, 2011, CELL MOL LIFE SCI, V68, P2499, DOI 10.1007/s00018-011-0631-8
   Lin L, 1999, CELL, V98, P365, DOI 10.1016/S0092-8674(00)81965-0
   Lin L, 2001, J NEUROIMMUNOL, V117, P9, DOI 10.1016/S0165-5728(01)00333-2
   Llinás RR, 2006, J NEUROPHYSIOL, V95, P3297, DOI 10.1152/jn.00166.2006
   Longstreth WT, 2007, SLEEP, V30, P13, DOI 10.1093/sleep/30.1.13
   Lu J, 2006, J NEUROSCI, V26, P193, DOI 10.1523/JNEUROSCI.2244-05.2006
   Lu J, 2006, NATURE, V441, P589, DOI 10.1038/nature04767
   Lugaresi E, 2014, EUR J ANAT, V8, P85
   Luppi PH, 2013, CURR OPIN NEUROBIOL, V23, P786, DOI 10.1016/j.conb.2013.02.006
   Luppi PH, 2011, SLEEP BIOL RHYTHMS, V9, P59, DOI 10.1111/j.1479-8425.2010.00464.x
   Marzetti L, 2013, NEUROIMAGE, V79, P172, DOI 10.1016/j.neuroimage.2013.04.062
   Mason MF, 2007, SCIENCE, V315, P393, DOI 10.1126/science.1131295
   Massimini M, 2005, SCIENCE, V309, P2228, DOI 10.1126/science.1117256
   Massimini M, 2003, J NEUROPHYSIOL, V89, P1205, DOI 10.1152/jn.00373.2002
   Massimini M, 2010, COGN NEUROSCI-UK, V1, P176, DOI 10.1080/17588921003731578
   Matsui H, 2007, ACTA NEUROL SCAND, V116, P108, DOI 10.1111/j.1600-0404.2006.00795.x
   Mazza S, 2014, BRAIN COGNITION, V87, P7, DOI 10.1016/j.bandc.2014.02.007
   McCarley RW, 2007, SLEEP MED, V8, P302, DOI 10.1016/j.sleep.2007.03.005
   MCCARLEY RW, 1995, SEMIN NEUROSCI, V7, P341, DOI 10.1006/smns.1995.0037
   McKeith IG, 2005, NEUROLOGY, V65, P1863, DOI 10.1212/01.wnl.0000187889.17253.b1
   McKiernan KA, 2003, J COGNITIVE NEUROSCI, V15, P394, DOI 10.1162/089892903321593117
   Metzler-Baddeley C, 2007, CORTEX, V43, P583, DOI 10.1016/S0010-9452(08)70489-1
   Miglis MG, 2014, NAT SCI SLEEP, V6, P19, DOI 10.2147/NSS.S44750
   Minoshima S, 2002, J GERIATR PSYCH NEUR, V15, P200, DOI 10.1177/089198870201500405
   Mistlberger RE, 2005, BRAIN RES REV, V49, P429, DOI 10.1016/j.brainresrev.2005.01.005
   Miyamoto H, 2012, J NEUROSCI, V32, P14794, DOI 10.1523/JNEUROSCI.0793-12.2012
   Moller HJ, 2003, P 2 INT DRIV S HUM F, P130
   Montagna P, 2003, LANCET NEUROL, V2, P167, DOI 10.1016/S1474-4422(03)00323-5
   Morin LP, 2013, EXP NEUROL, V243, P4, DOI 10.1016/j.expneurol.2012.06.026
   MORUZZI G, 1949, ELECTROEN CLIN NEURO, V1, P455, DOI 10.1016/0013-4694(49)90066-8
   Munk MHJ, 1996, SCIENCE, V272, P271, DOI 10.1126/science.272.5259.271
   Murphy M, 2011, CURR TOP MED CHEM, V11, P2438, DOI 10.2174/156802611797470303
   Nagahama Y, 2010, BRAIN, V133, P557, DOI 10.1093/brain/awp295
   Naumann A, 2003, BEHAV NEUROL, V14, P89, DOI 10.1155/2003/323060
   Naumann A, 2006, J SLEEP RES, V15, P329, DOI 10.1111/j.1365-2869.2006.00533.x
   Nir Y, 2015, CEREB CORTEX, V25, P1362, DOI 10.1093/cercor/bht328
   Nir Y, 2011, NEURON, V70, P153, DOI 10.1016/j.neuron.2011.02.043
   Nishino S, 2003, NEUROLOGY, V61, P823, DOI 10.1212/01.WNL.0000081049.14098.50
   Nishino S, 2000, LANCET, V355, P39, DOI 10.1016/S0140-6736(99)05582-8
   Nobili L, 2012, PROG BRAIN RES, V199, P219, DOI 10.1016/B978-0-444-59427-3.00013-7
   Nobili L, 2011, NEUROIMAGE, V58, P612, DOI 10.1016/j.neuroimage.2011.06.032
   O'Brien JT, 2005, PSYCHIAT RES-NEUROIM, V139, P79, DOI 10.1016/j.pscychresns.2005.04.002
   Ohayon MM, 2013, ANN NEUROL, V73, P785, DOI 10.1002/ana.23818
   Ohayon MM, 2008, SLEEP MED REV, V12, P129, DOI 10.1016/j.smrv.2008.01.001
   Oliveira MM, 2013, COCHRANE DB SYST REV, V8, DOI DOI 10.1002/14651858.CD00685.PUB3
   Pace-Schott EF, 2002, NAT REV NEUROSCI, V3, P591, DOI 10.1038/nrn895
   Pao WC, 2013, NEUROLOGIST, V19, P1, DOI 10.1097/NRL.0b013e31827c6bdd
   Perneczky R, 2008, DEMENT GERIATR COGN, V26, P475, DOI 10.1159/000167791
   Perneczky R, 2008, DEMENT GERIATR COGN, V25, P531, DOI 10.1159/000132084
   Perry RJ, 1999, BRAIN, V122, P383, DOI 10.1093/brain/122.3.383
   Pizza F, 2013, J SLEEP RES, V22, P185, DOI 10.1111/j.1365-2869.2012.01061.x
   Porkka-Heiskanen T, 2011, SLEEP MED REV, V15, P123, DOI 10.1016/j.smrv.2010.06.005
   Portas CM, 2000, PROG NEUROBIOL, V60, P13, DOI 10.1016/S0301-0082(98)00097-5
   Portas CM, 2000, NEURON, V28, P991, DOI 10.1016/S0896-6273(00)00169-0
   Poudel GR, 2014, HUM BRAIN MAPP, V35, P257, DOI 10.1002/hbm.22178
   Qu WM, 2010, J NEUROSCI, V30, P4382, DOI 10.1523/JNEUROSCI.4936-09.2010
   Raggi A, 2010, EUR J NEUROL, V17, P1326, DOI 10.1111/j.1468-1331.2010.03034.x
   Raichle ME, 2001, P NATL ACAD SCI USA, V98, P676, DOI 10.1073/pnas.98.2.676
   Ramaligam V, 2013, SLEEP MED, V14, P707, DOI 10.1016/j.sleep.2013.03.017
   Rector DM, 2009, EUR J NEUROSCI, V29, P1771, DOI 10.1111/j.1460-9568.2009.06717.x
   Reid AH, 2001, J NEUROPATH EXP NEUR, V60, P663, DOI 10.1093/jnen/60.7.663
   Rieger M, 2003, SLEEP, V26, P36
   Riemann D, 2012, PHARMACOPSYCHIATRY, V45, P167, DOI 10.1055/s-0031-1299721
   Roca J, 2013, TRANSPORT RES F-TRAF, V17, P98, DOI 10.1016/j.trf.2012.10.005
   Sakurai T, 1998, CELL, V92, P573, DOI 10.1016/S0092-8674(00)80949-6
   Sakurai T, 2007, NAT REV NEUROSCI, V8, P171, DOI 10.1038/nrn2092
   Saper CB, 2005, NATURE, V437, P1257, DOI 10.1038/nature04284
   Saper CB, 2005, J COMP NEUROL, V493, P92, DOI 10.1002/cne.20770
   Saper CB, 2010, NEURON, V68, P1023, DOI 10.1016/j.neuron.2010.11.032
   Sapin E, 2010, PLOS ONE, V5, DOI 10.1371/journal.pone.0011766
   Sarter M, 2000, NEUROSCIENCE, V95, P933
   Sato T, 2007, EUR J NEUROL, V14, P1299, DOI 10.1111/j.1468-1331.2007.01951.x
   Schabus Manuel, 2012, Front Neurol, V3, P40, DOI 10.3389/fneur.2012.00040
   Sforza E, 2000, CLIN NEUROPHYSIOL, V111, P277, DOI 10.1016/S1388-2457(99)00242-4
   Snaedal J, 2012, DEMENT GERIATR COGN, V34, P51, DOI 10.1159/000339996
   Spreng RN, 2010, NEUROIMAGE, V53, P303, DOI 10.1016/j.neuroimage.2010.06.016
   Staner L, 2010, SLEEP MED REV, V14, P35, DOI 10.1016/j.smrv.2009.09.003
   Steriade M, 2000, NEUROSCIENCE, V101, P243, DOI 10.1016/S0306-4522(00)00353-5
   Steriade M, 1998, Sleep Res Online, V1, P1
   STERIADE M, 1993, J NEUROSCI, V13, P3284
   STERIADE M, 1993, J NEUROSCI, V13, P3266
   STERIADE M, 1993, J NEUROSCI, V13, P3252, DOI 10.1523/jneurosci.13-08-03252.1993
   Szymusiak R, 2008, ANN NY ACAD SCI, V1129, P275, DOI 10.1196/annals.1417.027
   Taylor JP, 2013, INT PSYCHOGERIATR, V25, P1917, DOI 10.1017/S1041610213001488
   Taylor JP, 2012, BRIT J PSYCHIAT, V200, P491, DOI 10.1192/bjp.bp.111.099432
   Thannickal TC, 2000, NEURON, V27, P469, DOI 10.1016/S0896-6273(00)00058-1
   Timofeev I, 2000, CEREB CORTEX, V10, P1185, DOI 10.1093/cercor/10.12.1185
   Timofeev I, 1996, J NEUROPHYSIOL, V76, P4152, DOI 10.1152/jn.1996.76.6.4152
   Tomasi D, 2009, CEREB CORTEX, V19, P233, DOI 10.1093/cercor/bhn073
   Tononi G, 2006, SLEEP MED REV, V10, P49, DOI 10.1016/j.smrv.2005.05.002
   Tononi G, 2008, ANN NY ACAD SCI, V1129, P330, DOI 10.1196/annals.1417.024
   Triarhou LC, 2006, BRAIN RES BULL, V69, P244, DOI 10.1016/j.brainresbull.2006.02.002
   Tsunematsu T, 2014, J NEUROSCI, V34, P6896, DOI 10.1523/JNEUROSCI.5344-13.2014
   Van Dongen H.P. A., 2003, Sleep and Biological Rhythms, V1, P5
   van Schie MKM, 2012, J SLEEP RES, V21, P390, DOI 10.1111/j.1365-2869.2011.00979.x
   Vassalli A, 2009, EUR J NEUROSCI, V29, P1830, DOI 10.1111/j.1460-9568.2009.06767.x
   Verma A, 2007, J CLIN SLEEP MED, V3, P357
   Vernet C, 2010, J SLEEP RES, V19, P525, DOI 10.1111/j.1365-2869.2010.00824.x
   Vernet C, 2009, SLEEP, V32, P753, DOI 10.1093/sleep/32.6.753
   Villablanca JR, 2004, J SLEEP RES, V13, P179, DOI 10.1111/j.1365-2869.2004.00412.x
   Vincent JL, 2008, J NEUROPHYSIOL, V100, P3328, DOI 10.1152/jn.90355.2008
   Vyazovskiy V, 2007, BRAIN RES BULL, V74, P37, DOI 10.1016/j.brainresbull.2007.05.001
   Vyazovskiy VV, 2011, NATURE, V472, P443, DOI 10.1038/nature10009
   Walker MP, 2010, NAT REV NEUROSCI, V11, DOI 10.1038/nrn2762-c1
   Walker MP, 2000, DEMENT GERIATR COGN, V11, P327, DOI 10.1159/000017262
   Watson R, 2009, DEMENT GERIATR COGN, V28, P493, DOI 10.1159/000264614
   Weinhold SL, 2011, SLEEP BIOL RHYTHMS, V9, P172, DOI 10.1111/j.1479-8425.2011.00503.x
   Weissman DH, 2006, NAT NEUROSCI, V9, P971, DOI 10.1038/nn1727
   Wulff K, 2010, NAT REV NEUROSCI, V11, P589, DOI 10.1038/nrn2868
   Yang YC, 2014, J NEUROCHEM, V128, P852, DOI 10.1111/jnc.12499
   Yoo SS, 2007, NAT NEUROSCI, V10, P385, DOI 10.1038/nn1851
NR 228
TC 9
Z9 9
U1 0
U2 7
PU FRONTIERS MEDIA SA
PI LAUSANNE
PA AVENUE DU TRIBUNAL FEDERAL 34, LAUSANNE, CH-1015, SWITZERLAND
SN 1664-2295
J9 FRONT NEUROL
JI Front. Neurol.
PY 2014
VL 5
AR 165
DI 10.3389/fneur.2014.00165
PG 13
WC Clinical Neurology; Neurosciences
WE Science Citation Index Expanded (SCI-EXPANDED)
SC Neurosciences & Neurology
GA V42QW
UT WOS:000209629300156
PM 25309500
OA Green Published, gold
DA 2024-04-10
ER

PT J
AU Franciotti, R
   Falasca, NW
   Bonanni, L
   Anzellotti, F
   Maruotti, V
   Comani, S
   Thomas, A
   Tartaro, A
   Taylor, JP
   Onofrj, M
AF Franciotti, Raffaella
   Falasca, Nicola Walter
   Bonanni, Laura
   Anzellotti, Francesca
   Maruotti, Valerio
   Comani, Silvia
   Thomas, Astrid
   Tartaro, Armando
   Taylor, John-Paul
   Onofrj, Marco
TI Default network is not hypoactive in dementia with fluctuating
   cognition: an Alzheimer disease/dementia with Lewy bodies comparison
SO NEUROBIOLOGY OF AGING
LA English
DT Article
DE Alzheimer Disease; Dementia with Lewy bodies; Resting state fMRI;
   Posterior cingulate cortex; Independent component analysis; Granger
   causality
ID RESTING-STATE; PARKINSONS-DISEASE; FUNCTIONAL CONNECTIVITY; VISUAL
   HALLUCINATIONS; FMRI; MODE; DIAGNOSIS; DLB; DYSFUNCTION; DISORDERS
AB Default mode network resting state activity in posterior cingulate cortex is abnormally reduced in Alzheimer disease (AD) patients. Fluctuating cognition and electroencephalogram abnormalities are established core and supportive elements respectively for the diagnosis of dementia with Lewy bodies (DLB). Our aim was to assess whether patients with DLB with both of these features have different default mode network patterns during resting state functional magnetic resonance imaging compared with AD. Eighteen patients with DLB, 18 AD patients without fluctuating cognition, and 15 control subjects were selected after appropriate matching and followed for 2-5 years to confirm diagnosis. Independent component analysis with functional connectivity (FC) and Granger causality approaches were applied to isolate and characterize resting state networks. FC was reduced in AD and DLB patients compared with control subjects. Posterior cingulate cortex activity was lower in AD than in control subjects and DLB patients (p < 0.05). Right hemisphere FC was reduced in DLB patients in comparison with control subjects but not in patients with AD, and was correlated with severity of fluctuations (rho = 0.69; p < 0.01). Causal flow analysis showed differences between patients with DLB and AD and control subjects. (C) 2013 Published by Elsevier Ltd.
C1 [Franciotti, Raffaella; Bonanni, Laura; Anzellotti, Francesca; Maruotti, Valerio; Comani, Silvia; Thomas, Astrid; Tartaro, Armando; Onofrj, Marco] Univ G dAnnunzio, Dept Neurosci & Imaging, I-66100 Chieti, Italy.
   [Franciotti, Raffaella; Bonanni, Laura; Anzellotti, Francesca; Maruotti, Valerio; Thomas, Astrid; Onofrj, Marco] Univ G dAnnunzio, CeSI, Aging Res Ctr, Chieti, Italy.
   [Franciotti, Raffaella; Comani, Silvia; Tartaro, Armando] Univ G dAnnunzio, ITAB, Chieti, Italy.
   [Falasca, Nicola Walter; Comani, Silvia] Univ G dAnnunzio, BIND Behav Imaging & Neural Dynam Ctr, Chieti, Italy.
   [Bonanni, Laura] Leonardo Fdn, Abano Terme, Italy.
   [Taylor, John-Paul] Newcastle Univ, Inst Ageing & Hlth, Wolfson Res Ctr, Newcastle Upon Tyne NE1 7RU, Tyne & Wear, England.
C3 G d'Annunzio University of Chieti-Pescara; G d'Annunzio University of
   Chieti-Pescara; G d'Annunzio University of Chieti-Pescara; G d'Annunzio
   University of Chieti-Pescara; Newcastle University - UK
RP Onofrj, M (通讯作者)，Univ G dAnnunzio, Dept Neurosci & Imaging, Via Vestini 33, I-66100 Chieti, Italy.
EM onofrj@unich.it
RI onofrj, marco/K-7710-2016; Franciotti, Raffaella/AAC-2664-2022; Taylor,
   John Paul/D-1480-2009; THOMAS, Astrid Maria/K-7727-2016; Bonanni,
   Laura/K-3868-2016; Tartaro, Armando/K-2184-2016
OI onofrj, marco/0000-0002-0480-2495; COMANI, Silvia/0000-0001-8100-457X;
   THOMAS, Astrid Maria/0000-0003-3853-2996; Bonanni,
   Laura/0000-0001-7443-9233; Tartaro, Armando/0000-0003-0095-2792; Taylor,
   John-Paul/0000-0001-7958-6558
FU Italian National Institute of Health
FX The authors thank Professor M. Corbetta and G. B. Frisoni for careful
   reading of the manuscript. This study was supported by the Italian
   National Institute of Health (Grant Young Researcher 2007).
CR Anderson JS, 2011, BRAIN CONNECT, V1, P147, DOI 10.1089/brain.2011.0007
   Barber PA, 2000, ACTA NEUROL SCAND, V101, P53, DOI 10.1034/j.1600-0404.2000.00010.x
   Binder JR, 1999, J COGNITIVE NEUROSCI, V11, P80, DOI 10.1162/089892999563265
   Boeve BF, 2010, ANN NY ACAD SCI, V1184, P15, DOI 10.1111/j.1749-6632.2009.05115.x
   Bonanni L, 2008, BRAIN, V131, P690, DOI 10.1093/brain/awm322
   Bonanni L, 2007, J NEUROL NEUROSUR PS, V78, P1137, DOI 10.1136/jnnp.2006.113746
   Bonnelle V, 2011, J NEUROSCI, V31, P13442, DOI 10.1523/JNEUROSCI.1163-11.2011
   Briel RCG, 1999, J NEUROL NEUROSUR PS, V66, P401, DOI 10.1136/jnnp.66.3.401
   Broyd SJ, 2009, NEUROSCI BIOBEHAV R, V33, P279, DOI 10.1016/j.neubiorev.2008.09.002
   Buckner RL, 2009, J NEUROSCI, V29, P1860, DOI 10.1523/JNEUROSCI.5062-08.2009
   Buckner RL, 2005, J NEUROSCI, V25, P7709, DOI 10.1523/JNEUROSCI.2177-05.2005
   Burn D, 2006, MOVEMENT DISORD, V21, P1899, DOI 10.1002/mds.21077
   Cole DM, 2010, FRONT SYST NEUROSCI, V4, DOI 10.3389/fnsys.2010.00008
   CUMMINGS JL, 1994, NEUROLOGY, V44, P2308, DOI 10.1212/WNL.44.12.2308
   Damoiseaux JS, 2006, P NATL ACAD SCI USA, V103, P13848, DOI 10.1073/pnas.0601417103
   De Martino F, 2007, NEUROIMAGE, V34, P177, DOI 10.1016/j.neuroimage.2006.08.041
   Dubois B, 2000, NEUROLOGY, V55, P1621, DOI 10.1212/WNL.55.11.1621
   Escandon A, 2010, NEUROLOGY, V74, P210, DOI 10.1212/WNL.0b013e3181ca017d
   Esposito F, 2005, NEUROIMAGE, V25, P193, DOI 10.1016/j.neuroimage.2004.10.042
   Fahn S., 1987, Recent developments in Parkinson's disease, P153, DOI DOI 10.2490/JJRMC.47.791
   Ferman T. J., 2004, Neurology, V62, P181
   Ferri CP, 2005, LANCET, V366, P2112, DOI 10.1016/S0140-6736(05)67889-0
   Firbank MJ, 2007, PSYCHIAT RES-NEUROIM, V155, P135, DOI 10.1016/j.pscychresns.2007.01.001
   Fox MD, 2007, NAT REV NEUROSCI, V8, P700, DOI 10.1038/nrn2201
   Fox MD, 2006, P NATL ACAD SCI USA, V103, P10046, DOI 10.1073/pnas.0604187103
   Franciotti R, 2006, NEUROBIOL AGING, V27, P1100, DOI 10.1016/j.neurobiolaging.2005.05.027
   Galvin JE, 2011, NEUROLOGY, V76, P1797, DOI 10.1212/WNL.0b013e31821ccc83
   Geser F, 2005, MOVEMENT DISORD, V20, pS11, DOI 10.1002/mds.20535
   Gomperts SN, 2008, NEUROLOGY, V71, P903, DOI 10.1212/01.wnl.0000326146.60732.d6
   Greicius MD, 2004, P NATL ACAD SCI USA, V101, P4637, DOI 10.1073/pnas.0308627101
   HOEHN MM, 1967, NEUROLOGY, V17, P427, DOI 10.1212/WNL.17.5.427
   INOUYE SK, 1990, ANN INTERN MED, V113, P941, DOI 10.7326/0003-4819-113-12-941
   Jurica P.J., 2001, DRS 2 DEMENTIA RATIN
   Kenny ER, 2012, BRAIN, V135, P569, DOI 10.1093/brain/awr327
   Koch W, 2012, NEUROBIOL AGING, V33, P466, DOI 10.1016/j.neurobiolaging.2010.04.013
   Kosaka K, 2000, NEUROPATHOLOGY, V20, P1, DOI 10.1046/j.1440-1789.2000.00269.x
   Lanuti P, 2012, NEUROBIOL AGING, V33, P2599, DOI 10.1016/j.neurobiolaging.2012.01.004
   Lee DR, 2012, INT J GERIATR PSYCH, V27, P989, DOI 10.1002/gps.2823
   McKeith IG, 2005, NEUROLOGY, V65, P1863, DOI 10.1212/01.wnl.0000187889.17253.b1
   McKeith IG, 1996, NEUROLOGY, V47, P1113, DOI 10.1212/WNL.47.5.1113
   MCKHANN G, 1984, NEUROLOGY, V34, P939, DOI 10.1212/WNL.34.7.939
   Mesulam M.M., 1985, CONT NEUROLOGY SERIE, P174
   Mittal VA, 2011, PSYCHIAT RES, V189, P158, DOI 10.1016/j.psychres.2011.06.006
   MORRIS JC, 1993, NEUROLOGY, V43, P2412, DOI 10.1212/WNL.43.11.2412-a
   Onofrj M, 2003, CLIN NEUROPHARMACOL, V26, P239, DOI 10.1097/00002826-200309000-00008
   Onofrj M, 2010, NEUROLOGY, V74, P1598, DOI 10.1212/WNL.0b013e3181df09dd
   Reisberg B, 1996, Int Psychogeriatr, V8 Suppl 3, P301
   Sanchez-Castaneda C, 2010, MOVEMENT DISORD, V25, P615, DOI 10.1002/mds.22873
   Sauer J, 2006, BRAIN, V129, P1780, DOI 10.1093/brain/awl102
   Seth AK, 2010, J NEUROSCI METH, V186, P262, DOI 10.1016/j.jneumeth.2009.11.020
   Sheline YI, 2010, BIOL PSYCHIAT, V67, P584, DOI 10.1016/j.biopsych.2009.08.024
   Shine JM, 2011, MOVEMENT DISORD, V26, P2154, DOI 10.1002/mds.23896
   Szpak GM, 2001, FOLIA NEUROPATHOL, V39, P181
   Tateno M, 2009, PSYCHIAT INVEST, V6, P233, DOI 10.4306/pi.2009.6.4.233
   Taylor JP, 2012, BRIT J PSYCHIAT, V200, P491, DOI 10.1192/bjp.bp.111.099432
   Walker MP, 2000, NEUROLOGY, V54, P1616, DOI 10.1212/WNL.54.8.1616
   Walker MP, 2000, DEMENT GERIATR COGN, V11, P327, DOI 10.1159/000017262
   Walker MP, 2000, BRIT J PSYCHIAT, V177, P252, DOI 10.1192/bjp.177.3.252
   Weissman DH, 2006, NAT NEUROSCI, V9, P971, DOI 10.1038/nn1727
   World Health Orgabization, 1992, ICD 10 CLASS MENT BE
   Yang H, 2007, NEUROIMAGE, V36, P144, DOI 10.1016/j.neuroimage.2007.01.054
   Zhang HY, 2010, RADIOLOGY, V256, P598, DOI 10.1148/radiol.10091701
   1997, JAMA-J AM MED ASSOC, V277, P925
NR 63
TC 84
Z9 86
U1 0
U2 34
PU ELSEVIER SCIENCE INC
PI NEW YORK
PA STE 800, 230 PARK AVE, NEW YORK, NY 10169 USA
SN 0197-4580
EI 1558-1497
J9 NEUROBIOL AGING
JI Neurobiol. Aging
PD APR
PY 2013
VL 34
IS 4
BP 1148
EP 1158
DI 10.1016/j.neurobiolaging.2012.09.015
PG 11
WC Geriatrics & Gerontology; Neurosciences
WE Science Citation Index Expanded (SCI-EXPANDED)
SC Geriatrics & Gerontology; Neurosciences & Neurology
GA 086ST
UT WOS:000314708000016
PM 23063646
DA 2024-04-10
ER

PT J
AU Azevedo, JC
   Lopes, R
   Curral, R
   Esteves, MF
   Coelho, R
   Roma-Torres, A
AF Azevedo, Jacinto C.
   Lopes, Rui
   Curral, Rosario
   Esteves, Manuel F.
   Coelho, Rui
   Roma-Torres, Antonio
TI Clozapine-induced palilalia?
SO ACTA NEUROPSYCHIATRICA
LA English
DT Article
DE antipsychotic; clozapine; palilalia; schizophrenia
ID PARKINSONS-DISEASE; REPETITIVE SPEECH
AB Introduction: Palilalia is an acquired speech disorder characterised by involuntary and spontaneous repetition of words or phrases two or more times in a row. It can occur in a variety of disorders including postencephalic parkinsonism, pseudobulbar palsy, schizophrenia, Gilles de la Tourette syndrome and others.
   Clinical Case: We describe a case of a 28-year-old man with refractory schizophrenia that developed palilalia with 300 mg of clozapine. In the patient evaluation we found unspecific alterations in the electroencephalogram, with normal blood tests and cerebral magnetic resonance imaging. Palilalia disappeared with lowering doses of clozapine.
   Discussion: The appearance of palilalia induced by clozapine is a rare pharmacologic side-effect which physicians should be familiarised with when evaluating this symptom presentation.
C1 [Azevedo, Jacinto C.; Curral, Rosario; Esteves, Manuel F.; Roma-Torres, Antonio] Oporto Med Sch, Dept Psychiat, P-4200319 Oporto, Portugal.
   [Azevedo, Jacinto C.; Lopes, Rui; Curral, Rosario; Esteves, Manuel F.; Coelho, Rui] Hosp Sao Joao, Dept Psychiat, Oporto, Portugal.
C3 Universidade do Porto; Sao Joao Hospital
RP Azevedo, JC (通讯作者)，Oporto Med Sch, Dept Psychiat, P-4200319 Oporto, Portugal.
EM jacintoazevedo@gmail.com
RI Roma-Torres, António/AHD-4825-2022; Lopes, Rui/C-6083-2012; Coelho,
   Rui/C-5356-2014
OI Roma-Torres, António/0000-0002-9163-082X; Lopes,
   Rui/0000-0001-5065-6794; Coelho, Rui/0000-0001-5790-8616
CR Al-Samarrai SH, 2001, PSYCHOSOMATICS, V42, P277, DOI 10.1176/appi.psy.42.3.277
   Benke T, 2001, BRAIN LANG, V78, P62, DOI 10.1006/brln.2000.2445
   Benke T, 2000, J NEUROL NEUROSUR PS, V69, P319, DOI 10.1136/jnnp.69.3.319
   Budman C, 2006, CUR CLIN NEUROL, P209
   GARCIA C, 1990, NERVENARZT, V61, P676
   Krishnakanth Manepalli, 2008, Prim Care Companion J Clin Psychiatry, V10, P333
   Kuoppamäki M, 2005, J NEUROL NEUROSUR PS, V76, P482, DOI 10.1136/jnnp.2003.020800
   Lieberman Jeffrey A., 1992, Psychiatric Quarterly (New York), V63, P51, DOI 10.1007/BF01064682
   Swanberg M.M., 2007, Textbook of clinical neurology, V3rd, P79, DOI [10.1016/B978-141603618- 0.10006-2, DOI 10.1016/B978-141603618-0.10006-2, 10.1016/B978-141603618-0.10006-2]
   Van Borsel J, 2007, BRAIN LANG, V101, P90, DOI 10.1016/j.bandl.2006.06.118
NR 10
TC 2
Z9 3
U1 0
U2 2
PU WILEY-BLACKWELL
PI HOBOKEN
PA 111 RIVER ST, HOBOKEN 07030-5774, NJ USA
SN 0924-2708
J9 ACTA NEUROPSYCHIATR
JI Acta Neuropsychiatr.
PD APR
PY 2012
VL 24
IS 2
BP 122
EP 124
DI 10.1111/j.1601-5215.2011.00594.x
PG 3
WC Neurosciences; Psychiatry
WE Science Citation Index Expanded (SCI-EXPANDED)
SC Neurosciences & Neurology; Psychiatry
GA 913ZK
UT WOS:000301915800009
PM 26952954
DA 2024-04-10
ER

PT J
AU Bocquillon, P
   Bourriez, JL
   Palmero-Soler, E
   Destée, A
   Defebvre, L
   Derambure, P
   Dujardin, K
AF Bocquillon, Perrine
   Bourriez, Jean-Louis
   Palmero-Soler, Ernesto
   Destee, Alain
   Defebvre, Luc
   Derambure, Philippe
   Dujardin, Kathy
TI Role of Basal Ganglia Circuits in Resisting Interference by Distracters:
   A swLORETA Study
SO PLOS ONE
LA English
DT Article
ID EVENT-RELATED POTENTIALS; NONDEMENTED PARKINSONS-DISEASE; AUDITORY
   SELECTIVE ATTENTION; ANTERIOR CINGULATE CORTEX; NOVELTY ODDBALL; HUMAN
   BRAIN; PARIETAL OVERACTIVITY; DIAGNOSTIC-CRITERIA; BIMANUAL MOVEMENTS;
   PREFRONTAL CORTEX
AB Background: The selection of task-relevant information requires both the focalization of attention on the task and resistance to interference from irrelevant stimuli. Both mechanisms rely on a dorsal frontoparietal network, while focalization additionally involves a ventral frontoparietal network. The role of subcortical structures in attention is less clear, despite the fact that the striatum interacts significantly with the frontal cortex via frontostriatal loops. One means of investigating the basal ganglia's contributions to attention is to examine the features of P300 components (i.e. amplitude, latency, and generators) in patients with basal ganglia damage (such as in Parkinson's disease (PD), in which attention is often impaired). Three-stimulus oddball paradigms can be used to study distracter-elicited and target-elicited P300 subcomponents.
   Methodology/Principal Findings: In order to compare distracter-and target-elicited P300 components, high-density (128-channel) electroencephalograms were recorded during a three-stimulus visual oddball paradigm in 15 patients with early PD and 15 matched healthy controls. For each subject, the P300 sources were localized using standardized weighted low-resolution electromagnetic tomography (swLORETA). Comparative analyses (one-sample and two-sample t-tests) were performed using SPM5 (R) software. The swLORETA analyses showed that PD patients displayed fewer dorsolateral prefrontal (DLPF) distracter-P300 generators but no significant differences in target-elicited P300 sources; this suggests dysfunction of the DLPF cortex when the executive frontostriatal loop is disrupted by basal ganglia damage.
   Conclusions/Significance: Our results suggest that the cortical attention frontoparietal networks (mainly the dorsal one) are modulated by the basal ganglia. Disruption of this network in PD impairs resistance to distracters, which results in attention disorders.
C1 [Bocquillon, Perrine; Destee, Alain; Defebvre, Luc; Derambure, Philippe; Dujardin, Kathy] Univ Lille Nord France, Lille, France.
   [Bocquillon, Perrine; Bourriez, Jean-Louis; Defebvre, Luc; Derambure, Philippe; Dujardin, Kathy] Lab Neurosci Fonct & Pathol, Lille, France.
   [Bocquillon, Perrine; Bourriez, Jean-Louis; Derambure, Philippe] Univ Lille, Med Ctr, Dept Clin Neurophysiol, Lille, France.
   [Palmero-Soler, Ernesto] Eemagine Med Imaging Solut GmbH, Berlin, Germany.
   [Destee, Alain; Defebvre, Luc; Dujardin, Kathy] Univ Lille, Med Ctr, Neurol & Movement Disorders Dept, Lille, France.
C3 Universite de Lille; Universite de Lille; Universite de Lille; CHU
   Lille; Universite de Lille; CHU Lille
RP Bocquillon, P (通讯作者)，Univ Lille Nord France, Lille, France.
EM pebocq@hotmail.fr
RI Derambure, Philippe/AAK-8546-2020; Dujardin, Kathy/H-5037-2011
OI Dujardin, Kathy/0000-0002-0110-574X
FU France Parkinson Association
FX This study was supported by a grant from France Parkinson Association.
   The funders had no role in study design, data collection and analysis,
   decision to publish, or preparation of the manuscript.
CR ALEXANDER GE, 1986, ANNU REV NEUROSCI, V9, P357, DOI 10.1146/annurev.ne.09.030186.002041
   [Anonymous], 2000, DIAGN STAT MAN MENT, DOI DOI 10.1176/APPI.BOOKS.9780890423349
   Antal A, 1996, J NEURAL TRANSM, V103, P1053, DOI 10.1007/BF01291790
   Barch DM, 2001, CEREB CORTEX, V11, P837, DOI 10.1093/cercor/11.9.837
   Bledowski C, 2004, J NEUROSCI, V24, P9353, DOI 10.1523/JNEUROSCI.1897-04.2004
   Bledowski C, 2004, NEUROIMAGE, V22, P530, DOI 10.1016/j.neuroimage.2003.12.034
   Bocquillon P, 2011, CLIN NEUROPHYSIOL, V122, P1991, DOI 10.1016/j.clinph.2011.03.014
   BRANDEIS D, 1986, NEUROPSYCHOLOGIA, V24, P151, DOI 10.1016/0028-3932(86)90049-7
   BROWN RG, 1988, BRAIN, V111, P323, DOI 10.1093/brain/111.2.323
   Clark VP, 2000, J NEUROPHYSIOL, V83, P3133, DOI 10.1152/jn.2000.83.5.3133
   COLLINS DL, 1994, J COMPUT ASSIST TOMO, V18, P192, DOI 10.1097/00004728-199403000-00005
   Cools R, 2002, BRAIN, V125, P584, DOI 10.1093/brain/awf052
   Cools R, 2010, J COGNITIVE NEUROSCI, V22, P848, DOI 10.1162/jocn.2009.21227
   Corbetta M, 2000, NAT NEUROSCI, V3, P292, DOI 10.1038/73009
   Corbetta M, 2002, NAT REV NEUROSCI, V3, P201, DOI 10.1038/nrn755
   Corbetta M, 2008, NEURON, V58, P306, DOI 10.1016/j.neuron.2008.04.017
   Cunnington R, 2001, MOVEMENT DISORD, V16, P849, DOI 10.1002/mds.1181
   Cycowicz YM, 1998, BRAIN COGNITION, V36, P30, DOI 10.1006/brcg.1997.0955
   Daffner KR, 2011, NEUROIMAGE, V54, P427, DOI 10.1016/j.neuroimage.2010.08.006
   Dagher A, 2001, BRAIN, V124, P1020, DOI 10.1093/brain/124.5.1020
   de Lau LML, 2004, NEUROLOGY, V63, P1240, DOI 10.1212/01.WNL.0000140706.52798.BE
   Debener S, 2005, COGNITIVE BRAIN RES, V22, P309, DOI 10.1016/j.cogbrainres.2004.09.006
   Dehaene S, 2003, P NATL ACAD SCI USA, V100, P8520, DOI 10.1073/pnas.1332574100
   DESIMONE R, 1995, ANNU REV NEUROSCI, V18, P193, DOI 10.1146/annurev-psych-122414-033400
   DEVINSKY O, 1995, BRAIN, V118, P279, DOI 10.1093/brain/118.1.279
   Dien J, 2003, COGNITIVE BRAIN RES, V17, P637, DOI 10.1016/S0926-6410(03)00188-5
   DONCHIN E, 1981, PSYCHOPHYSIOLOGY, V18, P493, DOI 10.1111/j.1469-8986.1981.tb01815.x
   DONCHIN E, 1988, BEHAV BRAIN SCI, V11, P357, DOI 10.1017/S0140525X00058027
   Dubois B, 1997, J NEUROL, V244, P2, DOI 10.1007/pl00007725
   Dujardin K, 1999, J NEUROL, V246, P783, DOI 10.1007/s004150050455
   EBMEIER KP, 1992, BIOL PSYCHOL, V33, P73, DOI 10.1016/0301-0511(92)90007-H
   EBMEIER KP, 1992, ELECTROEN CLIN NEURO, V84, P440, DOI 10.1016/0168-5597(92)90031-6
   Elwan OH, 1996, J NEUROL SCI, V143, P64, DOI 10.1016/S0022-510X(96)00161-X
   Emre M, 2007, MOVEMENT DISORD, V22, P1689, DOI 10.1002/mds.21507
   EVANS AC, 1993, NUCLEAR SCIENCE SYMPOSIUM & MEDICAL IMAGING CONFERENCE, VOLS 1-3, P1813, DOI 10.1109/NSSMIC.1993.373602
   Fabiani M, 1998, PSYCHOPHYSIOLOGY, V35, P698, DOI 10.1111/1469-8986.3560698
   FABIANI M, 1995, PSYCHOPHYSIOLOGY, V32, P579, DOI 10.1111/j.1469-8986.1995.tb01234.x
   Fjell AM, 2004, PSYCHOPHYSIOLOGY, V41, P575, DOI 10.1111/j.1469-8986.2004.00177.x
   FLOWERS KA, 1995, PERCEPTION, V24, P1201, DOI 10.1068/p241201
   Folstein JR, 2008, PSYCHOPHYSIOLOGY, V45, P152, DOI 10.1111/j.1469-8986.2007.00602.x
   FOX PT, 1988, J CEREBR BLOOD F MET, V8, P642, DOI 10.1038/jcbfm.1988.111
   FRIEDMAN D, 1978, ELECTROEN CLIN NEURO, V45, P319, DOI 10.1016/0013-4694(78)90184-0
   FRISTON KJ, 1990, J CEREBR BLOOD F MET, V10, P458, DOI 10.1038/jcbfm.1990.88
   FUKATSU R, 1990, TOHOKU J EXP MED, V161, P329, DOI 10.1620/tjem.161.329
   Gelb DJ, 1999, ARCH NEUROL-CHICAGO, V56, P33, DOI 10.1001/archneur.56.1.33
   GESELOWI.DB, 1967, BIOPHYS J, V7, P1, DOI 10.1016/S0006-3495(67)86571-8
   Goldstein A, 2002, PSYCHOPHYSIOLOGY, V39, P781, DOI 10.1017/S004857720201048X
   GOODIN DS, 1987, ANN NEUROL, V21, P90, DOI 10.1002/ana.410210116
   Graham J S, 1990, Clin Exp Neurol, V27, P89
   Green J, 1996, MOVEMENT DISORD, V11, P32, DOI 10.1002/mds.870110108
   Hammers A, 2003, HUM BRAIN MAPP, V19, P224, DOI 10.1002/hbm.10123
   Hansenne M, 2000, NEUROPHYSIOL CLIN, V30, P211, DOI 10.1016/S0987-7053(00)00224-0
   HILLYARD SA, 1984, PERCEPT PSYCHOPHYS, V36, P185, DOI 10.3758/BF03202679
   HOEHN MM, 1967, NEUROLOGY, V17, P427, DOI 10.1212/WNL.17.5.427
   Iijima M, 2000, BEHAV NEUROL, V12, P143, DOI 10.1155/2000/764795
   Jiang CH, 2000, PHYSIOL BEHAV, V68, P741, DOI 10.1016/S0031-9384(99)00244-9
   JOHNSON R, 1978, ELECTROEN CLIN NEURO, V44, P424, DOI 10.1016/0013-4694(78)90027-5
   KARAYANIDIS F, 1995, PSYCHOPHYSIOLOGY, V32, P335, DOI 10.1111/j.1469-8986.1995.tb01216.x
   Kastner S, 2000, ANNU REV NEUROSCI, V23, P315, DOI 10.1146/annurev.neuro.23.1.315
   Katsarou Z, 2004, PERCEPT MOTOR SKILL, V98, P1441, DOI 10.2466/pms.98.3c.1441-1448
   Kelly AMC, 2009, CEREB CORTEX, V19, P640, DOI 10.1093/cercor/bhn117
   Kikuchi A, 2001, J NEUROL SCI, V193, P29, DOI 10.1016/S0022-510X(01)00641-4
   Lawrence AD, 1998, TRENDS COGN SCI, V2, P379, DOI 10.1016/S1364-6613(98)01231-5
   LEHMANN D, 1980, ELECTROEN CLIN NEURO, V48, P609, DOI 10.1016/0013-4694(80)90419-8
   Linden DEJ, 2005, NEUROSCIENTIST, V11, P563, DOI 10.1177/1073858405280524
   Loring DW, 2002, EPILEPSY BEHAV, V3, P539, DOI 10.1016/S1525-5050(02)00558-9
   Luck SJ, 2008, BIOL PSYCHIAT, V64, P34, DOI 10.1016/j.biopsych.2008.02.014
   Mattis S., 1976, GERIATRIC PSYCHIAT, P77
   MAZZIOTTA JC, 1995, NEUROIMAGE, V2, P89, DOI 10.1006/nimg.1995.1012
   MONTGOMERY SA, 1979, BRIT J PSYCHIAT, V134, P382, DOI 10.1192/bjp.134.4.382
   Oostenveld R, 2001, CLIN NEUROPHYSIOL, V112, P713, DOI 10.1016/S1388-2457(00)00527-7
   Owen AM, 1998, BRAIN, V121, P949, DOI 10.1093/brain/121.5.949
   Owen AM, 2004, NEUROSCIENTIST, V10, P525, DOI 10.1177/1073858404266776
   Palmero-Soler E, 2007, PHYS MED BIOL, V52, P1783, DOI 10.1088/0031-9155/52/7/002
   Pascual-Marqui RD, 2002, METHOD FIND EXP CLIN, V24, P91
   Pascual-Marqui RD, 2002, METHOD FIND EXP CLIN, V24, P5
   PLAYFORD ED, 1992, ANN NEUROL, V32, P151, DOI 10.1002/ana.410320206
   Praamstra P, 1998, BRAIN, V121, P769, DOI 10.1093/brain/121.4.769
   PRASHER D, 1991, J NEUROL NEUROSUR PS, V54, P603, DOI 10.1136/jnnp.54.7.603
   Raudino F, 1997, Electromyogr Clin Neurophysiol, V37, P409
   Rinne JO, 2000, ARCH NEUROL-CHICAGO, V57, P470, DOI 10.1001/archneur.57.4.470
   Samuel M, 1997, BRAIN, V120, P963, DOI 10.1093/brain/120.6.963
   Sawaki R, 2008, CLIN NEUROPHYSIOL, V119, P1300, DOI 10.1016/j.clinph.2008.01.107
   Sawaki R, 2009, J COGNITIVE NEUROSCI, V21, P359, DOI 10.1162/jocn.2008.21022
   Seger CA, 2008, NEUROSCI BIOBEHAV R, V32, P265, DOI 10.1016/j.neubiorev.2007.07.010
   Sohn YH, 1998, J NEUROL SCI, V158, P83, DOI 10.1016/S0022-510X(98)00102-6
   Solís-Vivanco R, 2011, NEUROSCI LETT, V495, P144, DOI 10.1016/j.neulet.2011.03.058
   Spencer KM, 2001, PSYCHOPHYSIOLOGY, V38, P343, DOI 10.1111/1469-8986.3820343
   SQUIRES NK, 1975, ELECTROEN CLIN NEURO, V38, P387, DOI 10.1016/0013-4694(75)90263-1
   STAM CJ, 1993, BRAIN, V116, P1139, DOI 10.1093/brain/116.5.1139
   STANZIONE P, 1991, ELECTROEN CLIN NEURO, V80, P446, DOI 10.1016/0168-5597(91)90093-D
   Stanzione P, 1998, EVOKED POTENTIAL, V108, P80, DOI 10.1016/S0168-5597(97)00070-1
   Strobel A, 2008, NEUROIMAGE, V40, P869, DOI 10.1016/j.neuroimage.2007.10.065
   Tachibana H, 1997, J NEUROL SCI, V149, P47, DOI 10.1016/S0022-510X(97)05372-0
   Tomlinson CL, 2010, MOVEMENT DISORD, V25, P2649, DOI 10.1002/mds.23429
   Van Den Eeden SK, 2003, AM J EPIDEMIOL, V157, P1015, DOI 10.1093/aje/kwg068
   Verleger R, 2005, PSYCHOPHYSIOLOGY, V42, P677, DOI 10.1111/j.1469-8986.2005.354.x
   VERLEGER R, 1988, BEHAV BRAIN SCI, V11, P343, DOI 10.1017/S0140525X00058015
   Verleger R, 2010, NEUROPSYCHOLOGIA, V48, P467, DOI 10.1016/j.neuropsychologia.2009.10.004
   VIEREGGE P, 1994, COGNITIVE BRAIN RES, V2, P117, DOI 10.1016/0926-6410(94)90008-6
   Volpe U, 2007, BRAIN RES BULL, V73, P220, DOI 10.1016/j.brainresbull.2007.03.003
   Wagner M, 2004, BRAIN TOPOGR, V16, P277
   Wang L, 1999, J NEUROL SCI, V164, P139, DOI 10.1016/S0022-510X(99)00060-X
   Wang LH, 1999, J NEUROL NEUROSUR PS, V67, P497, DOI 10.1136/jnnp.67.4.497
   Wang LH, 2000, NEUROSCI LETT, V282, P133, DOI 10.1016/S0304-3940(00)00886-7
   Witt K, 2006, BRAIN RES, V1114, P173, DOI 10.1016/j.brainres.2006.07.055
   Wylie SA, 2009, NEUROPSYCHOLOGIA, V47, P1844, DOI 10.1016/j.neuropsychologia.2009.02.025
   Wylie SA, 2009, NEUROPSYCHOLOGIA, V47, P145, DOI 10.1016/j.neuropsychologia.2008.08.001
   Young DE, 2010, VISION RES, V50, P2495, DOI 10.1016/j.visres.2010.08.029
NR 109
TC 17
Z9 21
U1 2
U2 11
PU PUBLIC LIBRARY SCIENCE
PI SAN FRANCISCO
PA 1160 BATTERY STREET, STE 100, SAN FRANCISCO, CA 94111 USA
SN 1932-6203
J9 PLOS ONE
JI PLoS One
PD MAR 28
PY 2012
VL 7
IS 3
AR e34239
DI 10.1371/journal.pone.0034239
PG 12
WC Multidisciplinary Sciences
WE Science Citation Index Expanded (SCI-EXPANDED)
SC Science & Technology - Other Topics
GA 948FM
UT WOS:000304489000081
PM 22470542
OA Green Published, Green Submitted, gold
DA 2024-04-10
ER

PT J
AU Weiss, D
   Breit, S
   Hoppe, J
   Hauser, AK
   Freudenstein, D
   Krüger, R
   Sauseng, P
   Govindan, RB
   Gerloff, C
AF Weiss, Daniel
   Breit, Sorin
   Hoppe, Julia
   Hauser, Ann-Kathrin
   Freudenstein, Dirk
   Krueger, Rejko
   Sauseng, Paul
   Govindan, Rathinaswamy B.
   Gerloff, Christian
TI Subthalamic nucleus stimulation restores the efferent cortical drive to
   muscle in parallel to functional motor improvement
SO EUROPEAN JOURNAL OF NEUROSCIENCE
LA English
DT Article
DE coherence; local field potentials; motor integration; neuronal networks;
   Parkinson's disease
ID DEEP-BRAIN-STIMULATION; PARKINSONS-DISEASE; BASAL GANGLIA;
   BETA-OSCILLATIONS; CORTICOMUSCULAR COHERENCE; CEREBRAL-CORTEX; SPECTRAL
   POWER; LONG-RANGE; SYNCHRONIZATION; DOPAMINE
AB Pathological synchronization in large-scale motor networks constitutes a pathophysiological hallmark of Parkinsons disease (PD). Corticomuscular synchronization in PD is pronounced in lower frequency bands (< 10 Hz), whereas efficient cortical motor integration in healthy persons is driven in the beta frequency range. Electroencephalogram and electromyogram recordings at rest and during an isometric precision grip task were performed in four perioperative sessions in 10 patients with PD undergoing subthalamic nucleus deep-brain stimulation: (i) 1 day before (D0); (ii) 1 day after (D1); (iii) 8 days after implantation of macroelectrodes with stimulation off (D8StimOff); and (iv) on (D8StimOn). Analyses of coherence and phase delays were performed in order to challenge the effects of microlesion and stimulation on corticomuscular coherence (CMC). Additionally, local field potentials recorded from the subthalamic nucleus on D1 allowed comprehensive mapping of motor-related synchronization in subthalamocortical and cerebromuscular networks. Motor performance improved at D8StimOn compared with D0 and D8StimOff paralleled by a reduction of muscular activity and CMC in the theta band (3.97.8 Hz) and by an increase of CMC in the low-beta band (13.719.5 Hz). Efferent motor cortical drives to muscle presented mainly below 10 Hz on D8StimOff that were suppressed on D8StimOn and occurred on higher frequencies from 13 to 45 Hz. On D1, coherence of the high-beta band (20.530.2 Hz) increased during movement compared with rest in subthalamomuscular and corticomuscular projections, whereas it was attenuated in subcorticocortical projections. The present findings lend further support to the concept of pathological network synchronization in PD that is beneficially modulated by stimulation.
C1 [Weiss, Daniel] Univ Tubingen, Ctr Neurol, Dept Neurodegenerat Dis, Hertie Inst Clin Brain Res, D-72076 Tubingen, Germany.
   [Weiss, Daniel; Breit, Sorin; Hauser, Ann-Kathrin; Krueger, Rejko] Univ Tubingen, German Ctr Neurodegenerat Dis, D-72076 Tubingen, Germany.
   [Hoppe, Julia; Sauseng, Paul; Gerloff, Christian] Univ Med Ctr Hamburg Eppendorf, Brain Imaging & Neurostimulat Lab, Dept Neurol, Hamburg, Germany.
   [Freudenstein, Dirk] Med Ctr Ludwigsburg, Dept Funct & Stereotact Neurosurg, Ludwigsburg, Germany.
   [Govindan, Rathinaswamy B.] Childrens Natl Med Ctr, Div Fetal & Transit Med, Washington, DC 20010 USA.
C3 Eberhard Karls University of Tubingen; Eberhard Karls University
   Hospital; Helmholtz Association; German Center for Neurodegenerative
   Diseases (DZNE); Eberhard Karls University of Tubingen; Eberhard Karls
   University Hospital; Helmholtz Association; German Center for
   Neurodegenerative Diseases (DZNE); University of Hamburg; University
   Medical Center Hamburg-Eppendorf; Children's National Health System
RP Weiss, D (通讯作者)，Univ Tubingen, Ctr Neurol, Dept Neurodegenerat Dis, Hertie Inst Clin Brain Res, Hoppe Seyler Str 3, D-72076 Tubingen, Germany.
EM daniel.weiss@klinikum.uni-tuebingen.de
RI Sauseng, Paul/A-5273-2009
OI Krueger, Rejko/0000-0003-4258-6241; Sauseng, Paul/0000-0003-3410-3895;
   Gerloff, Christian/0000-0002-6484-8882
FU Medtronic; Solvay Pharmaceuticals; UCB; Movement Disorders Society;
   Medical Faculty of the University of Tubingen [AKF 259-0-0]
FX D.W. is supported by a research grant from Medtronic. D.W. received
   speaker's honoria and travel grants from Medtronic, Solvay
   Pharmaceuticals, UCB, and the Movement Disorders Society, and is
   supported by an intramural research grant of the Medical Faculty of the
   University of Tubingen (AKF 259-0-0).
CR ALBIN RL, 1989, TRENDS NEUROSCI, V12, P366, DOI 10.1016/0166-2236(89)90074-X
   Bäumer T, 2007, NEUROLOGY, V69, P1976, DOI 10.1212/01.wnl.0000278109.76607.0a
   Baker SN, 1997, J PHYSIOL-LONDON, V501, P225, DOI 10.1111/j.1469-7793.1997.225bo.x
   BENJAMINI Y, 1995, J R STAT SOC B, V57, P289, DOI 10.1111/j.2517-6161.1995.tb02031.x
   Braitenberg V., 1998, Cortex: statistics and geometry of neuronal connectivity
   Breit S, 2006, EUR J NEUROSCI, V24, P2275, DOI 10.1111/j.1460-9568.2006.05106.x
   Bronte-Stewart H, 2009, EXP NEUROL, V215, P20, DOI 10.1016/j.expneurol.2008.09.008
   Brown P, 2000, PROG NEUROBIOL, V60, P97, DOI 10.1016/S0301-0082(99)00029-5
   Brown P, 1998, J NEUROPHYSIOL, V80, P2911, DOI 10.1152/jn.1998.80.6.2911
   Classen J, 1998, J NEUROPHYSIOL, V79, P1567, DOI 10.1152/jn.1998.79.3.1567
   Conway BA, 1995, J PHYSIOL-LONDON, V489, P917, DOI 10.1113/jphysiol.1995.sp021104
   DELONG MR, 1990, TRENDS NEUROSCI, V13, P281, DOI 10.1016/0166-2236(90)90110-V
   DELWAIDE PJ, 1993, ANN NEUROL, V33, P63, DOI 10.1002/ana.410330111
   Delwaide PJ, 2000, J NEUROL, V247, P75, DOI 10.1007/PL00007765
   Deuschl G, 2006, NEW ENGL J MED, V355, P896, DOI 10.1056/NEJMoa060281
   Eusebio A, 2011, J NEUROL NEUROSUR PS, V82, P569, DOI 10.1136/jnnp.2010.217489
   FARMER SF, 1993, J PHYSIOL-LONDON, V470, P127, DOI 10.1113/jphysiol.1993.sp019851
   FEIN G, 1988, ELECTROEN CLIN NEURO, V69, P581, DOI 10.1016/0013-4694(88)90171-X
   Florin E, 2010, EUR J NEUROSCI, V31, P491, DOI 10.1111/j.1460-9568.2010.07083.x
   Gaynor LMFD, 2008, EUR J NEUROSCI, V28, P1686, DOI 10.1111/j.1460-9568.2008.06363.x
   Gerloff C, 1998, BRAIN, V121, P1513, DOI 10.1093/brain/121.8.1513
   Gerloff C, 2006, HUM BRAIN MAPP, V27, P789, DOI 10.1002/hbm.20220
   Granziera C, 2008, PARKINSONISM RELAT D, V14, P109, DOI 10.1016/j.parkreldis.2007.06.013
   Gross J, 2000, J PHYSIOL-LONDON, V527, P623, DOI 10.1111/j.1469-7793.2000.00623.x
   Halliday DM, 1995, PROG BIOPHYS MOL BIO, V64, P237, DOI 10.1016/S0079-6107(96)00009-0
   Halliday DM, 1998, NEUROSCI LETT, V241, P5, DOI 10.1016/S0304-3940(97)00964-6
   Hummel FC, 2006, PROG BRAIN RES, V159, P223, DOI 10.1016/S0079-6123(06)59015-6
   Kleiner-Fisman G, 2006, MOVEMENT DISORD, V21, pS290, DOI 10.1002/mds.20962
   Krack P, 2003, NEW ENGL J MED, V349, P1925, DOI 10.1056/NEJMoa035275
   Kristeva R, 2007, NEUROIMAGE, V36, P785, DOI 10.1016/j.neuroimage.2007.03.025
   Kühn AA, 2008, J NEUROSCI, V28, P6165, DOI 10.1523/JNEUROSCI.0282-08.2008
   Kühn AA, 2006, EUR J NEUROSCI, V23, P1956, DOI 10.1111/j.1460-9568.2006.04717.x
   Kühn AA, 2006, BRAIN, V129, P695, DOI 10.1093/brain/awh715
   Kühn AA, 2005, EXP NEUROL, V194, P212, DOI 10.1016/j.expneurol.2005.02.010
   Kühn AA, 2004, BRAIN, V127, P735, DOI 10.1093/brain/awh106
   Kuriakose R, 2010, CEREB CORTEX, V20, P1926, DOI 10.1093/cercor/bhp269
   Lalo E, 2008, J NEUROSCI, V28, P3008, DOI 10.1523/JNEUROSCI.5295-07.2008
   Levy R, 2002, BRAIN, V125, P1196, DOI 10.1093/brain/awf128
   Mallet N, 2008, J NEUROSCI, V28, P4795, DOI 10.1523/JNEUROSCI.0123-08.2008
   Manganotti P, 1998, ELECTROMYOGR MOTOR C, V109, P50, DOI 10.1016/S0924-980X(97)00074-X
   Marsden JF, 2001, BRAIN, V124, P378, DOI 10.1093/brain/124.2.378
   McAuley JH, 1997, EXP BRAIN RES, V114, P525, DOI 10.1007/PL00005662
   McKeown MJ, 2006, J NEURAL TRANSM-SUPP, P31
   Mima T, 1999, J CLIN NEUROPHYSIOL, V16, P501, DOI 10.1097/00004691-199911000-00002
   PARENT A, 1995, BRAIN RES REV, V20, P128, DOI 10.1016/0165-0173(94)00008-D
   Pötter M, 2008, NEUROLOGY, V70, P1445, DOI 10.1212/01.wnl.0000310422.49977.ea
   Pogosyan A, 2009, CURR BIOL, V19, P1637, DOI 10.1016/j.cub.2009.07.074
   Reck C, 2009, CLIN NEUROPHYSIOL, V120, P1601, DOI 10.1016/j.clinph.2009.05.018
   Rilk AJ, 2011, NEUROPSYCHOLOGIA, V49, P3704, DOI 10.1016/j.neuropsychologia.2011.09.026
   Rodriguez-Oroz MC, 2005, BRAIN, V128, P2240, DOI 10.1093/brain/awh571
   Rouse AG, 2011, J NEURAL ENG, V8, DOI 10.1088/1741-2560/8/3/036018
   Salenius S, 2002, BRAIN, V125, P491, DOI 10.1093/brain/awf042
   Salenius S, 1997, J NEUROPHYSIOL, V77, P3401, DOI 10.1152/jn.1997.77.6.3401
   Sarter M, 2008, EUR J NEUROSCI, V28, P2363, DOI 10.1111/j.1460-9568.2008.06581.x
   Schiesling C, 2008, NEUROPATH APPL NEURO, V34, P255, DOI 10.1111/j.1365-2990.2008.00952.x
   Schoffelen JM, 2008, NEUROIMAGE, V41, P437, DOI 10.1016/j.neuroimage.2008.01.045
   Schoffelen JM, 2005, SCIENCE, V308, P111, DOI 10.1126/science.1107027
   Sharott A, 2005, EUR J NEUROSCI, V21, P1413, DOI 10.1111/j.1460-9568.2005.03973.x
   Silberstein P, 2005, BRAIN, V128, P1277, DOI 10.1093/brain/awh480
   Steigerwald F, 2008, J NEUROPHYSIOL, V100, P2515, DOI 10.1152/jn.90574.2008
   Trottenberg T, 2007, EXP NEUROL, V205, P287, DOI 10.1016/j.expneurol.2007.01.028
   Tsang EW, 2010, NEUROLOGY, V75, P950, DOI 10.1212/WNL.0b013e3181f25b35
   von Stein A, 2000, INT J PSYCHOPHYSIOL, V38, P301, DOI 10.1016/S0167-8760(00)00172-0
   Weaver FM, 2009, JAMA-J AM MED ASSOC, V301, P63, DOI 10.1001/jama.2008.929
   Weinberger M, 2006, J NEUROPHYSIOL, V96, P3248, DOI 10.1152/jn.00697.2006
   Williams D, 2002, BRAIN, V125, P1558, DOI 10.1093/brain/awf156
   Williams D, 2005, EUR J NEUROSCI, V21, P249, DOI 10.1111/j.1460-9568.2004.03817.x
   Yao B, 2007, J NEUROSCI METH, V159, P215, DOI 10.1016/j.jneumeth.2006.07.008
NR 68
TC 17
Z9 18
U1 0
U2 17
PU WILEY
PI HOBOKEN
PA 111 RIVER ST, HOBOKEN 07030-5774, NJ USA
SN 0953-816X
EI 1460-9568
J9 EUR J NEUROSCI
JI Eur. J. Neurosci.
PD MAR
PY 2012
VL 35
IS 6
BP 896
EP 908
DI 10.1111/j.1460-9568.2012.08014.x
PG 13
WC Neurosciences
WE Science Citation Index Expanded (SCI-EXPANDED)
SC Neurosciences & Neurology
GA 910PR
UT WOS:000301652300007
PM 22393899
OA Bronze
DA 2024-04-10
ER

PT J
AU Gilmour, TP
   Subramanian, T
   Lagoa, C
   Jenkins, WK
AF Gilmour, Timothy P.
   Subramanian, Thyagarajan
   Lagoa, Constantino
   Jenkins, W. Kenneth
TI Multiscale Autoregressive Identification of Neuroelectrophysiological
   Systems
SO COMPUTATIONAL AND MATHEMATICAL METHODS IN MEDICINE
LA English
DT Article
ID SUBTHALAMIC NUCLEUS; CEREBRAL-CORTEX; PARKINSONS-DISEASE;
   BETA-OSCILLATIONS; BASAL GANGLIA; SYNCHRONIZATION
AB Electrical signals between connected neural nuclei are difficult to model because of the complexity and high number of paths within the brain. Simple parametric models are therefore often used. Amultiscale version of the autoregressive with exogenous input (MS-ARX) model has recently been developed which allows selection of the optimal amount of filtering and decimation depending on the signal-to-noise ratio and degree of predictability. In this paper, we apply the MS-ARXmodel to cortical electroencephalograms and subthalamic local field potentials simultaneously recorded from anesthetized rodent brains. We demonstrate that the MS-ARX model produces better predictions than traditional ARX modeling. We also adapt the MS-ARX results to show differences in internuclei predictability between normal rats and rats with 6OHDA-induced parkinsonism, indicating that this method may have broad applicability to other neuroelectrophysiological studies.
C1 [Gilmour, Timothy P.; Lagoa, Constantino; Jenkins, W. Kenneth] Penn State Univ, Dept Elect Engn, University Pk, PA 16802 USA.
   [Subramanian, Thyagarajan] Penn State Hershey Med Ctr, Dept Neurol, Hershey, PA 17033 USA.
C3 Pennsylvania Commonwealth System of Higher Education (PCSHE);
   Pennsylvania State University; Pennsylvania State University -
   University Park; Pennsylvania Commonwealth System of Higher Education
   (PCSHE); Pennsylvania State University; Penn State Health
RP Gilmour, TP (通讯作者)，Penn State Univ, Dept Elect Engn, University Pk, PA 16802 USA.
EM timgilmour@psu.edu
OI Lagoa, Constantino/0000-0001-6871-3240; Gilmour,
   Tim/0000-0001-7332-3765; Subramanian, Thyagarajan/0000-0001-5930-017X
FU NIH NINDS [RO1NS42402]; HRSA [DIBTH0632]; PA Tobacco Settlement Funds
   Biomedical Research Grant; PSUHMC [NCCAMR21 AT001607]
FX This work was supported in part by the NIH NINDS RO1NS42402, HRSA
   DIBTH0632, PA Tobacco Settlement Funds Biomedical Research Grant, PSUHMC
   Movement Disorders Brain Repair Fund, NCCAMR21 AT001607 to T.
   Subramanian, and GRSA to T. Gilmour via PA Tobacco Settlement Funds (the
   Pennsylvania Department of Health specifically disclaims responsibility
   for any analyses, interpretations, or conclusions).
CR Cassidy M, 2002, BRAIN, V125, P1235, DOI 10.1093/brain/awf135
   Clement EA, 2008, PLOS ONE, V3, DOI 10.1371/journal.pone.0002004
   Gilmour TP, 2011, BRAIN, V134, P3276, DOI 10.1093/brain/awr226
   Gradinaru V, 2009, SCIENCE, V324, P354, DOI 10.1126/science.1167093
   Heimer G, 2002, J NEUROSCI, V22, P7850
   Kühn AA, 2009, EXP NEUROL, V215, P380, DOI 10.1016/j.expneurol.2008.11.008
   Kühn AA, 2006, EUR J NEUROSCI, V23, P1956, DOI 10.1111/j.1460-9568.2006.04717.x
   Kühn AA, 2004, BRAIN, V127, P735, DOI 10.1093/brain/awh106
   Lieu CA, 2010, PARKINSONISM RELAT D, V16, P458, DOI 10.1016/j.parkreldis.2010.04.015
   Mallet N, 2008, J NEUROSCI, V28, P4795, DOI 10.1523/JNEUROSCI.0123-08.2008
   Nambu A, 2002, NEUROSCI RES, V43, P111, DOI 10.1016/S0168-0102(02)00027-5
   Nounou MN, 2007, APPL SOFT COMPUT, V7, P711, DOI 10.1016/j.asoc.2005.12.004
   Sharott A, 2005, EUR J NEUROSCI, V21, P1413, DOI 10.1111/j.1460-9568.2005.03973.x
   UNGERSTEDT U, 1970, Brain Research, V24, P485, DOI 10.1016/0006-8993(70)90187-3
   Williams D, 2002, BRAIN, V125, P1558, DOI 10.1093/brain/awf156
NR 15
TC 0
Z9 0
U1 0
U2 8
PU HINDAWI LTD
PI LONDON
PA ADAM HOUSE, 3RD FLR, 1 FITZROY SQ, LONDON, W1T 5HF, ENGLAND
SN 1748-670X
EI 1748-6718
J9 COMPUT MATH METHOD M
JI Comput. Math. Method Med.
PY 2012
VL 2012
AR 580795
DI 10.1155/2012/580795
PG 5
WC Mathematical & Computational Biology
WE Science Citation Index Expanded (SCI-EXPANDED)
SC Mathematical & Computational Biology
GA 905JV
UT WOS:000301269400001
PM 22400052
OA Green Published, Green Submitted, gold
DA 2024-04-10
ER

PT J
AU Mateen, FJ
   Josephs, KA
   Parisi, JE
   Drubach, DA
   Caselli, RJ
   Kantarci, K
   Jack, C
   Boeve, BF
AF Mateen, Farrah J.
   Josephs, Keith A.
   Parisi, Joseph E.
   Drubach, Daniel A.
   Caselli, Richard J.
   Kantarci, Kejal
   Jack, Clifford, Jr.
   Boeve, Bradley F.
TI Steroid-responsive encephalopathy subsequently associated with
   Alzheimer's disease pathology: A case series
SO NEUROCASE
LA English
DT Article
DE Alzheimer's disease; Corticosteroids; Dementia; Encephalopathy;
   Hashimoto's encephalopathy; Neuropathology
ID CEREBRAL AMYLOID ANGIOPATHY; CENTRAL-NERVOUS-SYSTEM; HASHIMOTOS
   ENCEPHALOPATHY; INFLAMMATORY MENINGOENCEPHALITIS;
   GRANULOMATOUS-ANGIITIS; DEMENTIA; BRAIN
AB Background: Steroid-responsive encephalopathies can be considered vasculitic or non-vasculitic. Clinicopathological studies of non-vasculitic steroid-responsive encephalopathy are unusual, but can explain the range of diagnoses consistent with a steroid-responsive presentation in life. Objective: To extend the range of clinical features and pathological findings consistent with steroid-responsive encephalopathy. Design, methods, and patients: A clinicopathological case series of four patients (two women, ages 54-71 years) with steroid-responsive encephalopathy followed at this institution until the time of death. Results: Clinical features were suggestive of Creutzfeld-Jakob disease (CJD), dementia with Lewy bodies (DLB), and parkinsonism, but pathological examination revealed only Alzheimer's disease-related findings without evidence of Lewy bodies or prion disease in all cases. All patients demonstrated marked, sustained improvement following steroid treatment, based on clinical, magnetic resonance imaging, and/or electroencephalogram studies. Alzheimer's disease was not diagnosed in life due to the atypical clinical features, lack of hippocampal atrophy on brain imaging, and a dramatic symptomatic response to steroids. Conclusions: Steroid-responsive encephalopathy is the clinical presentation of some patients with Alzheimer's disease-related pathology at autopsy, and can be consistent with the clinical diagnoses of parkinsonism, DLB, or CJD disease in life.
C1 [Mateen, Farrah J.; Josephs, Keith A.; Parisi, Joseph E.; Drubach, Daniel A.; Boeve, Bradley F.] Mayo Clin, Dept Neurol, Rochester, MN 55905 USA.
   [Mateen, Farrah J.] Johns Hopkins Univ, Dept Neurol, Baltimore, MD 21218 USA.
   [Parisi, Joseph E.] Mayo Clin, Dept Lab Med & Pathol, Rochester, MN 55905 USA.
   [Caselli, Richard J.] Mayo Clin, Dept Neurol, Scottsdale, AZ USA.
   [Kantarci, Kejal; Jack, Clifford, Jr.] Mayo Clin, Dept Diagnost Radiol, Rochester, MN 55905 USA.
C3 Mayo Clinic; Johns Hopkins University; Mayo Clinic; Mayo Clinic; Mayo
   Clinic Phoenix; Mayo Clinic
RP Boeve, BF (通讯作者)，Mayo Clin, Dept Neurol, 200 1st St SW, Rochester, MN 55905 USA.
EM bboeve@mayo.edu
RI Fox, Nick C/AAE-1849-2021; Jack, Clifford R/F-2508-2010
OI Fox, Nick C/0000-0002-6660-657X; Jack, Clifford R/0000-0001-7916-622X;
   Kantarci, Kejal/0000-0002-8001-2081; Mateen, Farrah/0000-0002-4293-8115
FU Myriad Pharmaceuticals; National Institutes of Health [K23 AG030935, R01
   AG11378, P50 AG16574]
FX Conflicts of interest/financial disclosures: DrsMateen, Drubach, Parisi,
   Lennon, Kentarci, Jack, Caselli, and Josephs have no conflicts of
   interest to report. Dr Boeve has received grant support from Myriad
   Pharmaceuticals and an honorarium from GE Healthcare. Dr Kantarci has
   received grant support from the National Institutes of Health (K23
   AG030935 (NIH/NIA), R01 AG11378 (NIH/NIA) and P50 AG16574 (NIH/NIA)).
CR BRAIN L, 1966, LANCET, V2, P512
   Caselli RJ, 1999, NEUROLOGY, V53, P1579, DOI 10.1212/WNL.53.7.1579
   CASELLI RJ, 1991, ANN NEUROL, V30, P98, DOI 10.1002/ana.410300117
   CASELLI RJ, 1993, MAYO CLIN PROC, V68, P846, DOI 10.1016/S0025-6196(12)60692-2
   Castillo P, 2006, ARCH NEUROL-CHICAGO, V63, P197, DOI 10.1001/archneur.63.2.197
   Chong JY, 2003, ARCH NEUROL-CHICAGO, V60, P164, DOI 10.1001/archneur.60.2.164
   Doherty CP, 2002, J NEUROL NEUROSUR PS, V73, P601, DOI 10.1136/jnnp.73.5.601-a
   Duffey P, 2003, NEUROLOGY, V61, P1124, DOI 10.1212/01.WNL.0000090462.62087.A1
   ESIRI MM, 1986, J NEUROL NEUROSUR PS, V49, P1221, DOI 10.1136/jnnp.49.11.1221
   Furlan R, 2003, BRAIN, V126, P285, DOI 10.1093/brain/awg031
   GINSBERG L, 1988, J NEUROL, V235, P438, DOI 10.1007/BF00314491
   Graham JW, 2003, LUPUS, V12, P891, DOI 10.1191/0961203303lu498oa
   Hanley J. G., 2005, RHEUM DIS CLIN N AM, V31, P274
   Josephs KA, 2004, NEUROPATHOLOGY, V24, P149, DOI 10.1111/j.1440-1789.2004.00542.x
   Kadkhodayan Y, 2004, RADIOLOGY, V233, P878, DOI 10.1148/radiol.2333031621
   KOKMEN E, 1991, ARCH NEUROL-CHICAGO, V48, P725, DOI 10.1001/archneur.1991.00530190071018
   Kumar R, 1997, J NEUROL NEUROSUR PS, V62, P649, DOI 10.1136/jnnp.62.6.649
   MANDYBUR TI, 1992, CLIN NEUROPHARMACOL, V15, P241, DOI 10.1097/00002826-199206000-00005
   McKeith IG, 1996, NEUROLOGY, V47, P1113, DOI 10.1212/WNL.47.5.1113
   Nolte KW, 2000, NEUROLOGY, V54, P769, DOI 10.1212/WNL.54.3.769
   Oide T, 2004, J NEUROL SCI, V217, P7, DOI 10.1016/j.jns.2003.08.005
   Paulus W, 2003, J NEUROL NEUROSUR PS, V74, P1009, DOI 10.1136/jnnp.74.7.1009
   Perrot X, 2002, REV NEUROL-FRANCE, V158, P461
   Prabhakaran S, 2005, J RHEUMATOL, V32, P1843
   Riemer G, 1999, NEUROLOGY, V52, P196, DOI 10.1212/WNL.52.1.196
   Sarazin M, 2002, EUR J NEUROL, V9, P353, DOI 10.1046/j.1468-1331.2002.00393.x
   Schäuble B, 2003, CLIN NEUROPHYSIOL, V114, P32, DOI 10.1016/S1388-2457(02)00343-7
   Schwarz S, 2001, NEUROLOGY, V56, P1313, DOI 10.1212/WNL.56.10.1313
   Scolding NJ, 2005, BRAIN, V128, P500, DOI 10.1093/brain/awh379
   Shibata N, 1992, Rinsho Shinkeigaku, V32, P191
   Snyder CH, 2006, ARCH NEUROL-CHICAGO, V63, P766, DOI 10.1001/archneur.63.5.766
   Striano P, 2006, J NEUROL, V253, P248, DOI 10.1007/s00415-005-0925-6
   Sudo K, 1998, NEUROLOGY, V51, P1774, DOI 10.1212/WNL.51.6.1774-a
   Tan HM, 2004, BRIT J RADIOL, V77, P153, DOI 10.1259/bjr/26682607
   Trysberg E, 2004, CURR OPIN RHEUMATOL, V16, P527, DOI 10.1097/01.bor.0000135451.85671.14
   Weiner HL, 2002, NATURE, V420, P879, DOI 10.1038/nature01325
   West Sterling G, 2003, Curr Rheumatol Rep, V5, P116, DOI 10.1007/s11926-003-0039-z
   Wingerchuk Dean M, 2003, Curr Neurol Neurosci Rep, V3, P256, DOI 10.1007/s11910-003-0086-x
   Wingerchuk DM, 2006, NEUROL RES, V28, P341, DOI 10.1179/016164106X98251
NR 39
TC 5
Z9 5
U1 0
U2 9
PU ROUTLEDGE JOURNALS, TAYLOR & FRANCIS LTD
PI ABINGDON
PA 2-4 PARK SQUARE, MILTON PARK, ABINGDON OX14 4RN, OXON, ENGLAND
SN 1355-4794
EI 1465-3656
J9 NEUROCASE
JI Neurocase
PY 2012
VL 18
IS 1
BP 1
EP 12
DI 10.1080/13554794.2010.547503
PG 12
WC Clinical Neurology; Psychiatry; Psychology
WE Science Citation Index Expanded (SCI-EXPANDED)
SC Neurosciences & Neurology; Psychiatry; Psychology
GA 920JB
UT WOS:000302399300001
PM 21714739
OA Green Accepted
DA 2024-04-10
ER

PT J
AU Rutten, S
   Vriend, C
   van den Heuvel, OA
   Smit, JH
   Berendse, HW
   van der Werf, YD
AF Rutten, Sonja
   Vriend, Chris
   van den Heuvel, Odile A.
   Smit, Jan H.
   Berendse, Henk W.
   van der Werf, Ysbrand D.
TI Bright Light Therapy in Parkinson's Disease: An Overview of the
   Background and Evidence
SO PARKINSONS DISEASE
LA English
DT Review
ID QUALITY-OF-LIFE; GAMMA-ELECTROENCEPHALOGRAM ACTIVITY; CIRCADIAN
   SECRETION PATTERN; SLEEP DISTURBANCES; NONMOTOR SYMPTOMS;
   ELDERLY-PATIENTS; CONTROLLED-TRIAL; EMOTIONAL BRAIN; MOOD DISORDERS;
   DOUBLE-BLIND
AB Sleep disorders are common in Parkinson's disease (PD) and seem to be strongly associated with depression. It has been suggested that sleep disorders as well as depression are caused by a disturbed circadian rhythm. Indeed, PD patients are prone to misalignment of their circadian rhythm due to various factors, and many patients with PD display a phase advance of their circadian rhythm. Current treatment options for sleep disorders and depression in patients with PD are limited and can have serious side effects; alternative treatments are therefore badly needed. Bright light therapy (BLT) restores circadian rhythmicity effectively in mood-and sleep-disturbed patients without PD. The few studies that focused on the efficacy of BLT in patients with PD demonstrated a positive effect of BLT not only on sleep and mood but also on motor function. More research on the neurobiology and efficacy of BLT in PD is warranted.
C1 [Rutten, Sonja; Vriend, Chris; van den Heuvel, Odile A.; Smit, Jan H.] Vrije Univ Amsterdam, Med Ctr, Dept Psychiat, NL-1007 MB Amsterdam, Netherlands.
   [Rutten, Sonja; Vriend, Chris; van den Heuvel, Odile A.; van der Werf, Ysbrand D.] Vrije Univ Amsterdam, Med Ctr, Dept Anat & Neurosci, NL-1081 BT Amsterdam, Netherlands.
   [Berendse, Henk W.] Vrije Univ Amsterdam, Med Ctr, Dept Neurol, NL-1007 MB Amsterdam, Netherlands.
   [van der Werf, Ysbrand D.] Royal Netherlands Acad Arts & Sci, Netherlands Inst Neurosci, Dept Sleep & Cognit, NL-1105 BA Amsterdam, Netherlands.
C3 Vrije Universiteit Amsterdam; Vrije Universiteit Amsterdam; Vrije
   Universiteit Amsterdam; Royal Netherlands Academy of Arts & Sciences;
   Netherlands Institute for Neuroscience (NIN-KNAW)
RP Rutten, S (通讯作者)，Vrije Univ Amsterdam, Med Ctr, Dept Psychiat, NL-1007 MB Amsterdam, Netherlands.
EM s.rutten@vumc.nl
RI Vriend, Chris/C-3528-2016; Vriend, Chris/AAW-2691-2020
OI Vriend, Chris/0000-0003-3111-1304; Vriend, Chris/0000-0003-3111-1304;
   van der Werf, Ysbrand/0000-0003-2370-9584; van den Heuvel,
   Odile/0000-0002-9804-7653; Berendse, Henk/0000-0002-9189-3662
CR Aarsland D, 2005, MOVEMENT DISORD, V20, P1255, DOI 10.1002/mds.20527
   Aarsland D, 2012, NAT REV NEUROL, V8, P35, DOI 10.1038/nrneurol.2011.189
   Adler CH, 2005, NEUROLOGY, V64, pS12, DOI 10.1212/WNL.64.12_suppl_3.S12
   Aerts Marjolein B, 2011, Ned Tijdschr Geneeskd, V155, pA3031
   Arendt J, 2005, SLEEP MED REV, V9, P25, DOI 10.1016/j.smrv.2004.05.002
   Artemenko AR, 1996, ZH NEVROPATOL PSIKH, V96, P63
   ASKENASY JJM, 1993, ACTA NEUROL SCAND, V87, P167
   Baglioni C, 2010, SLEEP MED REV, V14, P227, DOI 10.1016/j.smrv.2009.10.007
   Bordet R, 2003, CLIN NEUROPHARMACOL, V26, P65, DOI 10.1097/00002826-200303000-00005
   Bruguerolle B, 2002, CLIN NEUROPHARMACOL, V25, P194, DOI 10.1097/00002826-200207000-00002
   Buysse DJ, 1997, BIOL PSYCHIAT, V41, P406, DOI 10.1016/S0006-3223(96)00041-8
   Caap-Ahlgren M, 2001, ARCH GERONTOL GERIAT, V32, P23, DOI 10.1016/S0167-4943(00)00087-X
   Cajochen C, 2006, CHRONOBIOL INT, V23, P461, DOI 10.1080/07420520500545813
   CAMPBELL SS, 1993, J AM GERIATR SOC, V41, P829, DOI 10.1111/j.1532-5415.1993.tb06179.x
   Cape EG, 1998, J NEUROSCI, V18, P2653
   Catala MD, 1997, EXP GERONTOL, V32, P553, DOI 10.1016/S0531-5565(96)00173-8
   Chaudhuri KR, 2006, LANCET NEUROL, V5, P235, DOI 10.1016/S1474-4422(06)70373-8
   Chen HL, 2006, AM J EPIDEMIOL, V163, P726, DOI 10.1093/aje/kwj096
   CUMMINGS JL, 1992, AM J PSYCHIAT, V149, P443
   Dauvilliers Y, 2007, SLEEP MED, V8, pS27, DOI 10.1016/S1389-9457(08)70006-6
   Deschenes CL, 2009, CURR PSYCHIAT REP, V11, P20, DOI 10.1007/s11920-009-0004-2
   Devos D, 2003, J NEURAL TRANSM, V110, P997, DOI 10.1007/s00702-003-0016-8
   Dowling GA, 2005, SLEEP MED, V6, P459, DOI 10.1016/j.sleep.2005.04.004
   Espie CA, 2002, ANNU REV PSYCHOL, V53, P215, DOI 10.1146/annurev.psych.53.100901.135243
   FERTL E, 1993, J NEURAL TRANSM-PARK, V5, P227, DOI 10.1007/BF02257677
   FERTL E, 1991, J NEURAL TRANSM-PARK, V3, P41, DOI 10.1007/BF02251135
   Franzen PL, 2008, J SLEEP RES, V17, P34, DOI 10.1111/j.1365-2869.2008.00635.x
   Franzen PL, 2009, BIOL PSYCHOL, V80, P300, DOI 10.1016/j.biopsycho.2008.10.010
   GALLIN PF, 1995, AM J OPHTHALMOL, V119, P202, DOI 10.1016/S0002-9394(14)73874-7
   Golden RN, 2005, AM J PSYCHIAT, V162, P656, DOI 10.1176/appi.ajp.162.4.656
   Hampp G, 2008, CURR BIOL, V18, P678, DOI 10.1016/j.cub.2008.04.012
   Hartmann A, 1997, NEUROBIOL AGING, V18, P285, DOI 10.1016/S0197-4580(97)80309-0
   Hood S, 2010, J NEUROSCI, V30, P14046, DOI 10.1523/JNEUROSCI.2128-10.2010
   HORNE J A, 1976, International Journal of Chronobiology, V4, P97
   Imbesi M, 2009, NEUROSCIENCE, V158, P537, DOI 10.1016/j.neuroscience.2008.10.044
   KALES A, 1976, ARCH GEN PSYCHIAT, V33, P1128
   Karlsen KH, 1999, J NEUROL NEUROSUR PS, V66, P431, DOI 10.1136/jnnp.66.4.431
   Kogan AO, 1998, AM J PSYCHIAT, V155, P293
   KRIPKE DF, 1991, BIOL PSYCHIAT, V29, P1156, DOI 10.1016/0006-3223(91)90258-N
   Larsen JP, 2001, CNS DRUGS, V15, P267, DOI 10.2165/00023210-200115040-00002
   Lieverse R, 2011, ARCH GEN PSYCHIAT, V68, P61, DOI 10.1001/archgenpsychiatry.2010.183
   Madhusoodanan S, 2010, ANN CLIN PSYCHIATRY, V22, P148
   Maloney KJ, 1997, NEUROSCIENCE, V76, P541, DOI 10.1016/S0306-4522(96)00298-9
   McClung CA, 2007, PHARMACOL THERAPEUT, V114, P222, DOI 10.1016/j.pharmthera.2007.02.003
   Medeiros CAM, 2007, J NEUROL, V254, P459, DOI 10.1007/s00415-006-0390-x
   Menza M, 2010, MOVEMENT DISORD, V25, pS117, DOI 10.1002/mds.22788
   MISHIMA K, 1994, ACTA PSYCHIAT SCAND, V89, P1, DOI 10.1111/j.1600-0447.1994.tb01477.x
   Monteleone P, 2008, EUR NEUROPSYCHOPHARM, V18, P701, DOI 10.1016/j.euroneuro.2008.06.007
   Morin CM, 2006, SLEEP, V29, P1398, DOI 10.1093/sleep/29.11.1398
   Morin CM, 1999, SLEEP, V22, P1134, DOI 10.1093/sleep/22.8.1134
   Pahwa Rajesh, 2006, J Am Med Dir Assoc, V7, P4
   Pail G, 2011, NEUROPSYCHOBIOLOGY, V64, P152, DOI 10.1159/000328950
   Pandi-Perumal SR, 2008, PROG NEUROBIOL, V85, P335, DOI 10.1016/j.pneurobio.2008.04.001
   Park A, 2009, J NEUROL, V256, pS293, DOI 10.1007/s00415-009-5240-1
   Paus S, 2007, MOVEMENT DISORD, V22, P1495, DOI 10.1002/mds.21542
   Richard IH, 2012, NEUROLOGY, V78, P1229, DOI 10.1212/WNL.0b013e3182516244
   Riemersma-van Der Lek RF, 2008, JAMA-J AM MED ASSOC, V299, P2642, DOI 10.1001/jama.299.22.2642
   Rodriguez-Oroz MC, 2009, LANCET NEUROL, V8, P1128, DOI 10.1016/S1474-4422(09)70293-5
   Rosenwasser AM, 2009, BRAIN RES REV, V61, P281, DOI 10.1016/j.brainresrev.2009.08.001
   Sakamoto K, 2005, EUR J NEUROSCI, V22, P3129, DOI 10.1111/j.1460-9568.2005.04512.x
   SATLIN A, 1992, AM J PSYCHIAT, V149, P1028
   Schrag A, 2000, J NEUROL NEUROSUR PS, V69, P308, DOI 10.1136/jnnp.69.3.308
   SCHWITZER J, 1990, BIOL PSYCHIAT, V28, P532, DOI 10.1016/0006-3223(90)90489-O
   Sobin C, 1997, AM J PSYCHIAT, V154, P4
   Tandberg E, 1999, MOVEMENT DISORD, V14, P922, DOI 10.1002/1531-8257(199911)14:6<922::AID-MDS1003>3.0.CO;2-7
   TERMAN JS, 1990, PSYCHOPHARMACOL BULL, V26, P3
   TERMAN M, 1990, PHOTOCHEM PHOTOBIOL, V51, P781, DOI 10.1111/php.1990.51.6.781
   Terman M, 1998, ARCH GEN PSYCHIAT, V55, P875, DOI 10.1001/archpsyc.55.10.875
   Terman Michael., 2005, Principles and Practice of Sleep medicine
   Thorpy Michael J, 2004, Clin Cornerstone, V6 Suppl 1A, pS7, DOI 10.1016/S1098-3597(04)90013-0
   Turner PL, 2008, BRIT J OPHTHALMOL, V92, P1439, DOI 10.1136/bjo.2008.141747
   Vajda FJE, 2005, J CLIN NEUROSCI, V12, P739, DOI 10.1016/j.jocn.2005.03.008
   van der Helm E., CURRENT BIOL, V21, P2029
   van der Helm E, 2011, CURR BIOL, V21, P2029, DOI 10.1016/j.cub.2011.10.052
   Van Someren EJW, 2000, EXP GERONTOL, V35, P1229, DOI 10.1016/S0531-5565(00)00191-1
   Walker MP, 2009, PSYCHOL BULL, V135, P731, DOI 10.1037/a0016570
   WELSH DK, 1995, NEURON, V14, P697, DOI 10.1016/0896-6273(95)90214-7
   Willis GL, 1999, PHYSIOL BEHAV, V66, P785, DOI 10.1016/S0031-9384(99)00023-2
   Willis GL, 2007, CHRONOBIOL INT, V24, P521, DOI 10.1080/07420520701420717
   Willis GL, 2012, REV NEUROSCIENCE, V23, P199, DOI 10.1515/revneuro-2011-0072
   Wirz-Justice A, 2005, PSYCHOL MED, V35, P939, DOI 10.1017/S003329170500437X
   Wirz-Justice A., 2009, Chronotherapeutics for affective disorders: A clinician's manual for light and wake therapy
   Wirz-Justice Anna, 2008, Dialogues Clin Neurosci, V10, P337
   Yoo SS, 2007, CURR BIOL, V17, pR877, DOI 10.1016/j.cub.2007.08.007
   Zohar D, 2005, SLEEP, V28, P47, DOI 10.1093/sleep/28.1.47
NR 85
TC 40
Z9 48
U1 2
U2 10
PU HINDAWI LTD
PI LONDON
PA ADAM HOUSE, 3RD FLR, 1 FITZROY SQ, LONDON, W1T 5HF, ENGLAND
SN 2090-8083
EI 2042-0080
J9 PARKINSONS DIS-US
JI Parkinsons Dis.
PY 2012
VL 2012
AR 767105
DI 10.1155/2012/767105
PG 9
WC Clinical Neurology
WE Science Citation Index Expanded (SCI-EXPANDED); Social Science Citation Index (SSCI)
SC Neurosciences & Neurology
GA 214NP
UT WOS:000324140900001
PM 23320250
OA gold, Green Published, Green Submitted
DA 2024-04-10
ER

PT J
AU Gilmour, TP
   Piallat, B
   Lieu, CA
   Venkiteswaran, K
   Ramachandra, R
   Rao, AN
   Petticoffer, AC
   Berk, MA
   Subramanian, T
AF Gilmour, Timothy P.
   Piallat, Brigitte
   Lieu, Christopher A.
   Venkiteswaran, Kala
   Ramachandra, Renuka
   Rao, Anand N.
   Petticoffer, Andrew C.
   Berk, Matthew A.
   Subramanian, Thyagarajan
TI The effect of striatal dopaminergic grafts on the neuronal activity in
   the substantia nigra pars reticulata and subthalamic nucleus in
   hemiparkinsonian rats
SO BRAIN
LA English
DT Article
DE neural transplantation; Parkinson's disease; substantia nigra pars
   reticulata; subthalamic nucleus; electrophysiology
ID DEEP BRAIN-STIMULATION; BASAL GANGLIA OUTPUT; GLOBUS-PALLIDUS;
   PARKINSONS-DISEASE; BETA-OSCILLATIONS; PRIMATE MODEL; FREQUENCY
   SYNCHRONIZATION; REPLACEMENT THERAPY; FIRING PATTERNS; SPIKE TRAINS
AB The electrophysiological correlates of parkinsonism in the basal ganglia have been well studied in patients with Parkinson's disease and animal models. Separately, striatal dopaminergic cell transplantation has shown promise in ameliorating parkinsonian motor symptoms. However, the effect of dopaminergic grafts on basal ganglia electrophysiology has not thoroughly been investigated. In this study, we transplanted murine foetal ventral mesencephalic cells into rats rendered hemiparkinsonian by 6-hydroxydopamine injection. Three months after transplantation, extracellular and local field potential recordings were taken under urethane anaesthesia from the substantia nigra pars reticulata and subthalamic nucleus along with cortical electroencephalograms and were compared to recordings from normal and hemiparkinsonian controls. Recordings from cortical slow-wave activity and global activation states were analysed separately. Rats with histologically confirmed xenografts showed behavioural improvement measured by counting apomorphine-induced rotations and with the extended body axis test. Firing rates in both nuclei were not significantly different between control and grafted groups. However, burst firing patterns in both nuclei in the slow-wave activity state were significantly reduced (P < 0.05) in rats with large surviving grafts, compared to hemiparkinsonian controls. The neuronal firing entropies and oscillations in both nuclei were restored to normal levels in the large-graft group. Electroencephalogram spike-triggered averages also showed normalization in the slow-wave activity state (P < 0.05). These results suggest that local continuous dopaminergic stimulation exerts a normalizing effect on the downstream parkinsonian basal ganglia firing patterns. This novel finding is relevant to future preclinical and clinical investigations of cell transplantation and the development of next-generation therapies for Parkinson's disease that ameliorate pathophysiological neural activity and provide optimal recovery of function.
C1 [Gilmour, Timothy P.; Lieu, Christopher A.; Venkiteswaran, Kala; Rao, Anand N.; Petticoffer, Andrew C.; Subramanian, Thyagarajan] Penn State Univ, Coll Med, Dept Neurol, Hershey, PA 17033 USA.
   [Gilmour, Timothy P.; Lieu, Christopher A.; Venkiteswaran, Kala; Rao, Anand N.; Subramanian, Thyagarajan] Penn State Univ, Coll Med, Dept Neural & Behav Sci, Hershey, PA 17033 USA.
   [Gilmour, Timothy P.] Penn State Univ, Dept Elect Engn, University Pk, PA 16802 USA.
   [Piallat, Brigitte] INSERM, Grenoble Inst Neurosci, Grenoble, France.
   [Ramachandra, Renuka] AT Still Univ, Kirksville Coll Med, Kirksville, MO 63501 USA.
   [Berk, Matthew A.] Albany Med Coll, Albany, NY 12208 USA.
C3 Pennsylvania Commonwealth System of Higher Education (PCSHE);
   Pennsylvania State University; Penn State Health; Pennsylvania
   Commonwealth System of Higher Education (PCSHE); Pennsylvania State
   University; Penn State Health; Pennsylvania Commonwealth System of
   Higher Education (PCSHE); Pennsylvania State University; Pennsylvania
   State University - University Park; Communaute Universite Grenoble
   Alpes; Universite Grenoble Alpes (UGA); Institut National de la Sante et
   de la Recherche Medicale (Inserm); A.T. Still University of Health
   Sciences; Albany Medical College
RP Gilmour, TP (通讯作者)，Milton S Hershey Med Ctr, 500 Univ Dr,H109 Neurol, Hershey, PA 17033 USA.
EM timgilmour@psu.edu
RI Rao, Anand/K-9088-2019; Berk, Michael/AGH-9427-2022
OI Rao, Anand/0000-0002-9616-0302; Berk, Michael/0000-0002-5554-6946;
   Subramanian, Thyagarajan/0000-0001-5930-017X; Gilmour,
   Tim/0000-0001-7332-3765; VENKITESWARAN, KALA/0000-0002-6707-7067
FU National Institutes of Health [NINDS RO1NS42402, NCCAM R21AT001607]; US
   Department of Health and Human Services [HRSA DIBTH0632]; Pennsylvania
   Department of Health; PSUHMC
FX This research was funded in part by the National Institutes of Health
   (NINDS RO1NS42402 and NCCAM R21AT001607); US Department of Health and
   Human Services (HRSA DIBTH0632); Pennsylvania Department of Health
   Tobacco Settlement Funds; and PSUHMC Brain Repair Research Fund. The
   Pennsylvania Department of Health specifically disclaims responsibility
   for any analyses, interpretations or conclusions.
CR ALBIN RL, 1989, TRENDS NEUROSCI, V12, P366, DOI 10.1016/0166-2236(89)90074-X
   Astradsson A, 2008, NEUROSURG FOCUS, V24, DOI 10.3171/FOC/2008/24/3-4/E5
   Avila I, 2010, EXP NEUROL, V221, P307, DOI 10.1016/j.expneurol.2009.11.016
   BERGMAN H, 1994, J NEUROPHYSIOL, V72, P507, DOI 10.1152/jn.1994.72.2.507
   Besnard S, 2010, NEUROREPORT, V21, P485, DOI 10.1097/WNR.0b013e328337f4ca
   BORLONGAN CV, 1995, J NEUROSCI, V15, P5372
   Breit S, 2008, J NEUROSCI RES, V86, P1388, DOI 10.1002/jnr.21588
   Brown P, 2003, MOVEMENT DISORD, V18, P357, DOI 10.1002/mds.10358
   Brown P, 2001, J NEUROSCI, V21, P1033, DOI 10.1523/JNEUROSCI.21-03-01033.2001
   Brown P, 2005, CLIN NEUROPHYSIOL, V116, P2510, DOI 10.1016/j.clinph.2005.05.009
   Brown P, 2002, EXP NEUROL, V177, P581, DOI 10.1006/exnr.2002.7984
   Clement EA, 2008, PLOS ONE, V3, DOI 10.1371/journal.pone.0002004
   de Solages C, 2010, EXP NEUROL, V221, P260, DOI 10.1016/j.expneurol.2009.11.012
   DELONG MR, 1990, TRENDS NEUROSCI, V13, P281, DOI 10.1016/0166-2236(90)90110-V
   Dorval AD, 2008, J NEUROPHYSIOL, V100, P2807, DOI 10.1152/jn.90763.2008
   Freed CR, 2001, NEW ENGL J MED, V344, P710, DOI 10.1056/NEJM200103083441002
   Giannicola G, 2010, EXP NEUROL, V226, P120, DOI 10.1016/j.expneurol.2010.08.011
   Gilmour TP, 2011, EXP NEUROL, V228, P53, DOI 10.1016/j.expneurol.2010.12.001
   Goldberg JA, 2004, J NEUROSCI, V24, P6003, DOI 10.1523/JNEUROSCI.4848-03.2004
   Halliday DM, 1995, PROG BIOPHYS MOL BIO, V64, P237, DOI 10.1016/S0079-6107(96)00009-0
   Hammond C, 2007, TRENDS NEUROSCI, V30, P357, DOI 10.1016/j.tins.2007.05.004
   Heimer G, 2002, J NEUROSCI, V22, P7850
   Heimer G, 2006, J NEUROSCI, V26, P8101, DOI 10.1523/JNEUROSCI.5140-05.2006
   Hurtado JM, 1999, P NATL ACAD SCI USA, V96, P1674, DOI 10.1073/pnas.96.4.1674
   Kaneoke Y, 1996, J NEUROSCI METH, V68, P211, DOI 10.1016/0165-0270(96)00081-7
   Kostal L, 2007, BIOSYSTEMS, V89, P44, DOI 10.1016/j.biosystems.2006.05.010
   Lafreniere-Roula M, 2010, EXP NEUROL, V225, P455, DOI 10.1016/j.expneurol.2010.07.016
   LEGENDY CR, 1985, J NEUROPHYSIOL, V53, P926, DOI 10.1152/jn.1985.53.4.926
   Levy R, 2001, J NEUROPHYSIOL, V86, P249, DOI 10.1152/jn.2001.86.1.249
   Levy R, 2000, J NEUROSCI, V20, P7766
   Lieu CA, 2011, PARKINSONISM RELAT D, V17, P34, DOI 10.1016/j.parkreldis.2010.10.010
   Lieu CA, 2010, PARKINSONISM RELAT D, V16, P458, DOI 10.1016/j.parkreldis.2010.04.015
   Magill PJ, 2001, NEUROSCIENCE, V106, P313, DOI 10.1016/S0306-4522(01)00281-0
   Magill PJ, 2000, J NEUROSCI, V20, P820, DOI 10.1523/JNEUROSCI.20-02-00820.2000
   Mallet N, 2008, J NEUROSCI, V28, P4795, DOI 10.1523/JNEUROSCI.0123-08.2008
   Mallet N, 2008, J NEUROSCI, V28, P14245, DOI 10.1523/JNEUROSCI.4199-08.2008
   Maltête D, 2007, J NEUROPHYSIOL, V97, P4017, DOI 10.1152/jn.01104.2006
   Mendez I, 2008, NAT MED, V14, P507, DOI 10.1038/nm1752
   Mukhida K, 2001, J NEUROSCI, V21, P3521, DOI 10.1523/JNEUROSCI.21-10-03521.2001
   Murer MG, 1997, SYNAPSE, V27, P278, DOI 10.1002/(SICI)1098-2396(199712)27:4<278::AID-SYN2>3.3.CO;2-S
   Murer MG, 2002, CELL MOL NEUROBIOL, V22, P611, DOI 10.1023/A:1021840504342
   Ni ZG, 2001, BRAIN RES, V899, P142, DOI 10.1016/S0006-8993(01)02219-3
   NINI A, 1995, J NEUROPHYSIOL, V74, P1800, DOI 10.1152/jn.1995.74.4.1800
   Nyholm D, 2004, CLIN NEUROPHARMACOL, V27, P245, DOI 10.1097/01.wnf.0000144041.28224.b7
   Olanow CW, 2003, ANN NEUROL, V54, P403, DOI 10.1002/ana.10720
   Parr-Brownlie LC, 2009, EXP NEUROL, V217, P269, DOI 10.1016/j.expneurol.2009.02.010
   Paxinos G., 1997, The Rat Brain in Stereotactic Coordinates
   QUINN N, 1984, NEUROLOGY, V34, P1131, DOI 10.1212/WNL.34.9.1131
   Raz A, 2000, J NEUROSCI, V20, P8559, DOI 10.1523/JNEUROSCI.20-22-08559.2000
   Richardson RM, 2011, J NEUROL NEUROSUR PS, V82, P266, DOI 10.1136/jnnp.2009.201129
   Richman JS, 2000, AM J PHYSIOL-HEART C, V278, pH2039
   Rohlfs A, 1997, BRAIN RES, V761, P352, DOI 10.1016/S0006-8993(97)00475-7
   SANDERSON P, 1986, NEUROSCI LETT, V67, P25, DOI 10.1016/0304-3940(86)90202-8
   Shi LH, 2006, SYNAPSE, V59, P445, DOI 10.1002/syn.20261
   Soares J, 2004, J NEUROSCI, V24, P6417, DOI 10.1523/JNEUROSCI.0836-04.2004
   Soderstrom KE, 2008, NEUROBIOL DIS, V32, P229, DOI 10.1016/j.nbd.2008.06.018
   Splinter MY, 2007, ANN PHARMACOTHER, V41, P285, DOI 10.1345/aph.1H113
   Subramanian T, 2002, CELL TRANSPLANT, V11, P207
   Trenkwalder C, 2011, MOVEMENT DISORD, V26, P90, DOI 10.1002/mds.23441
   Tseng KY, 2001, BRAIN RES, V904, P93, DOI 10.1016/S0006-8993(01)02489-1
   Tseng KY, 2001, J NEUROSCI, V21, P6430, DOI 10.1523/JNEUROSCI.21-16-06430.2001
   UNGERSTEDT U, 1970, Brain Research, V24, P485, DOI 10.1016/0006-8993(70)90187-3
   Walters JR, 2007, NEUROSCIENCE, V144, P762, DOI 10.1016/j.neuroscience.2006.10.006
   Wichmann T, 2006, J NEUROPHYSIOL, V95, P2120, DOI 10.1152/jn.01013.2005
   Wichmann T, 1999, EXP BRAIN RES, V125, P397, DOI 10.1007/s002210050696
   Yurek DM, 2009, CELL TRANSPLANT, V18, P1183, DOI 10.3727/096368909X12483162196881
NR 66
TC 17
Z9 18
U1 0
U2 6
PU OXFORD UNIV PRESS
PI OXFORD
PA GREAT CLARENDON ST, OXFORD OX2 6DP, ENGLAND
SN 0006-8950
EI 1460-2156
J9 BRAIN
JI Brain
PD NOV
PY 2011
VL 134
BP 3276
EP 3289
DI 10.1093/brain/awr226
PN 11
PG 14
WC Clinical Neurology; Neurosciences
WE Science Citation Index Expanded (SCI-EXPANDED)
SC Neurosciences & Neurology
GA 847MH
UT WOS:000296976500021
PM 21911417
OA Green Published, Bronze
DA 2024-04-10
ER

PT J
AU Hallett, M
   Rothwell, J
AF Hallett, Mark
   Rothwell, John
TI Milestones in Clinical Neurophysiology
SO MOVEMENT DISORDERS
LA English
DT Review
DE transcranial magnetic stimulation; electroencephalogram; electromyogram;
   Parkinson's disease; dystonia
ID TRANSCRANIAL MAGNETIC STIMULATION; FOCAL HAND DYSTONIA; HUMAN MOTOR
   CORTEX; PROGRESSIVE SUPRANUCLEAR PALSY; SPINAL-CORD-INJURY;
   PARKINSONS-DISEASE; WRITERS CRAMP; ESSENTIAL TREMOR; PROPRIOSPINAL
   MYOCLONUS; STARTLE REFLEX
AB Over the last 25 years, clinical neurophysiology has made many advances in the understanding, diagnosis, and even treatment of different movement disorders. Transcranial magnetic stimulation has been the biggest technical advance. Progress in pathophysiology includes improved knowledge about bradykinesia in Parkinson's disease, loss of inhibition and increased plasticity in dystonia, abnormal startle in hyperekplexia, and various features of psychogenic movement disorders that can aid diagnosis. Studies have been done looking at the use of noninvasive brain stimulation for therapy, but effects are generally small. (C) 2011 Movement Disorder Society
C1 [Hallett, Mark] NINDS, Human Motor Control Sect, NIH, Bethesda, MD 20892 USA.
   [Rothwell, John] UCL Inst Neurol, London WC1N 3BG, England.
C3 National Institutes of Health (NIH) - USA; NIH National Institute of
   Neurological Disorders & Stroke (NINDS); University of London;
   University College London
RP Hallett, M (通讯作者)，NINDS, Human Motor Control Sect, NIH, Bldg 10,Rm 7D37,10 Ctr Dr,MSC 1428, Bethesda, MD 20892 USA.
EM hallettm@ninds.nih.gov; j.rothwell@ion.ucl.ac.uk
OI Rothwell, John/0000-0003-1367-6467
FU NINDS, NIH
FX Dr. Hallett's work is supported by the Intramural Program of NINDS, NIH.
CR AGOSTINO R, 1994, MOVEMENT DISORD, V9, P311, DOI 10.1002/mds.870090305
   Bara-Jimenez W, 2000, NEUROLOGY, V55, P1869, DOI 10.1212/WNL.55.12.1869
   Bara-Jimenez W, 2000, ANN NEUROL, V47, P377, DOI 10.1002/1531-8249(200003)47:3<377::AID-ANA16>3.0.CO;2-2
   Bara-Jimenez W, 2000, NEUROLOGY, V54, P1609, DOI 10.1212/WNL.54.8.1609
   BARKER AT, 1985, LANCET, V1, P1106
   Bennett DJ, 2001, J NEUROPHYSIOL, V86, P1972, DOI 10.1152/jn.2001.86.4.1972
   BERARDELLI A, 1985, BRAIN, V108, P593, DOI 10.1093/brain/108.3.593
   Berendse HW, 2007, PARKINSONISM RELAT D, V13, pS440, DOI 10.1016/S1353-8020(08)70046-4
   Bertolasi L, 2003, MOVEMENT DISORD, V18, P1367, DOI 10.1002/mds.10514
   Bolognini N, 2009, J NEUROENG REHABIL, V6, DOI 10.1186/1743-0003-6-8
   BROWN P, 1991, BRAIN, V114, P1903, DOI 10.1093/brain/114.4.1903
   Brown P, 2003, MOVEMENT DISORD, V18, P357, DOI 10.1002/mds.10358
   Brown P, 2005, CLIN NEUROPHYSIOL, V116, P2510, DOI 10.1016/j.clinph.2005.05.009
   BROWN P, 1991, BRAIN, V114, P197
   Brown P, 2001, MOVEMENT DISORD, V16, P595, DOI 10.1002/mds.1145
   BROWN P, 1994, MOVEMENT DISORD, V9, P571, DOI 10.1002/mds.870090511
   BROWN P, 1991, MOVEMENT DISORD, V6, P43, DOI 10.1002/mds.870060108
   Chen CC, 2010, EXP NEUROL, V224, P234, DOI 10.1016/j.expneurol.2010.03.015
   Chen R, 2008, CLIN NEUROPHYSIOL, V119, P504, DOI 10.1016/j.clinph.2007.10.014
   Deuschl G, 2002, MOVEMENT DISORD, V17, pS41, DOI 10.1002/mds.10141
   Dimyan MA, 2010, NEUROREHAB NEURAL RE, V24, P125, DOI 10.1177/1545968309345270
   Earhart GM, 2009, EUR J PHYS REHAB MED, V45, P231
   Elble RJ, 2005, MOVEMENT DISORD, V20, P1038, DOI 10.1002/mds.20487
   Elble RJ, 2009, NEUROL CLIN, V27, P679, DOI 10.1016/j.ncl.2009.04.003
   Espay AJ, 2006, ANN NEUROL, V59, P825, DOI 10.1002/ana.20837
   Esposito M, 2009, MOVEMENT DISORD, V24, P2344, DOI 10.1002/mds.22812
   Fisher BE, 2008, ARCH PHYS MED REHAB, V89, P1221, DOI 10.1016/j.apmr.2008.01.013
   Fitzpatrick RC, 2004, J APPL PHYSIOL, V96, P2301, DOI 10.1152/japplphysiol.00008.2004
   Frima N, 2008, MOVEMENT DISORD, V23, P373, DOI 10.1002/mds.21838
   Galvan A, 2008, CLIN NEUROPHYSIOL, V119, P1459, DOI 10.1016/j.clinph.2008.03.017
   Gerloff C, 2010, BRAIN, V133, P952, DOI 10.1093/brain/awq062
   Giladi N, 2008, MOVEMENT DISORD, V23, pS423, DOI 10.1002/mds.21927
   Gironell A, 2003, MOVEMENT DISORD, V18, P1273, DOI 10.1002/mds.10529
   Gorassini M, 2002, J NEUROPHYSIOL, V87, P1850, DOI 10.1152/jn.00024.2001
   Gorassini MA, 2004, BRAIN, V127, P2247, DOI 10.1093/brain/awh243
   Hallett M, 1998, MOVEMENT DISORD, V13, P43
   HALLETT M, 1977, J NEUROL NEUROSUR PS, V40, P253, DOI 10.1136/jnnp.40.3.253
   Hallett M, ANN NEUROL IN PRESS
   Hallett M, 2008, EPILEPSY COMPREHENSI, P2765
   Hallett M, 2008, MOVEMENT DISORD, V23, pS439, DOI 10.1002/mds.21836
   Hallett M, 2010, J CLIN NEUROSCI, V17, P959, DOI 10.1016/j.jocn.2009.11.021
   Hultborn H, 2006, PROG NEUROBIOL, V78, P215, DOI 10.1016/j.pneurobio.2006.04.001
   Kang SY, 2006, MOVEMENT DISORD, V21, P1241, DOI 10.1002/mds.20927
   Kang SY, 2010, MOV DISORD
   Khedr EM, 2003, EUR J NEUROL, V10, P567, DOI 10.1046/j.1468-1331.2003.00649.x
   Kofler M, 2001, MOVEMENT DISORD, V16, P62, DOI 10.1002/1531-8257(200101)16:1<62::AID-MDS1002>3.0.CO;2-V
   Köster B, 2002, J NEUROL NEUROSUR PS, V73, P400, DOI 10.1136/jnnp.73.4.400
   Kumru H, 2004, NEUROSCI LETT, V370, P135, DOI 10.1016/j.neulet.2004.08.009
   Lefaucheur JP, 2004, CLIN NEUROPHYSIOL, V115, P2530, DOI 10.1016/j.clinph.2004.05.025
   Lomarev MP, 2006, MOVEMENT DISORD, V21, P325, DOI 10.1002/mds.20713
   Lourenço G, 2007, MOVEMENT DISORD, V22, P523, DOI 10.1002/mds.21312
   MATSUMOTO J, 1992, ANN NEUROL, V32, P41, DOI 10.1002/ana.410320108
   McAuley J, 2004, MOVEMENT DISORD, V19, P253, DOI 10.1002/mds.10707
   MERTON PA, 1980, NATURE, V285, P227, DOI 10.1038/285227a0
   Murase N, 2005, BRAIN, V128, P104, DOI 10.1093/brain/awh315
   NAKASHIMA K, 1989, BRAIN, V112, P681, DOI 10.1093/brain/112.3.681
   Nielsen JB, 2007, ACTA PHYSIOL, V189, P171, DOI 10.1111/j.1748-1716.2006.01652.x
   Nitsche MA, 2000, J PHYSIOL-LONDON, V527, P633, DOI 10.1111/j.1469-7793.2000.t01-1-00633.x
   O'Suilleabhain PE, 1998, BRAIN, V121, P2127, DOI 10.1093/brain/121.11.2127
   PANIZZA ME, 1989, NEUROLOGY, V39, P85, DOI 10.1212/WNL.39.1.85
   PASCUALLEONE A, 1994, NEUROLOGY, V44, P884, DOI 10.1212/WNL.44.5.884
   Pierrot-Deseilligny E, 2002, MUSCLE NERVE, V26, P155, DOI 10.1002/mus.1240
   Putzki N, 2006, MOVEMENT DISORD, V21, P754, DOI 10.1002/mds.20799
   Quartarone A, 2003, BRAIN, V126, P2586, DOI 10.1093/brain/awg273
   Quartarone A, 2009, BRAIN, V132, P2871, DOI 10.1093/brain/awp213
   Raethjen J, 2004, NEUROLOGY, V63, P812, DOI 10.1212/01.WNL.0000137012.35029.6B
   RIDDING MC, 1995, J NEUROL NEUROSUR PS, V59, P493, DOI 10.1136/jnnp.59.5.493
   Rosengren SM, 2010, CLIN NEUROPHYSIOL, V121, P636, DOI 10.1016/j.clinph.2009.10.016
   Schnitzler A, 2009, MOVEMENT DISORD, V24, P1629, DOI 10.1002/mds.22633
   Schwingenschuh P, 2010, MOVEMENT DISORD, V25, P560, DOI 10.1002/mds.23019
   Seignourel PJ, 2007, MOVEMENT DISORD, V22, P1265, DOI 10.1002/mds.21451
   Shibasaki H, 2006, CLIN NEUROPHYSIOL, V117, P2341, DOI 10.1016/j.clinph.2006.04.025
   Shirota Y, 2010, MOVEMENT DISORD, V25, P2413, DOI 10.1002/mds.23298
   Siebner HR, 2000, J NEUROL SCI, V178, P91, DOI 10.1016/S0022-510X(00)00370-1
   Siebner HR, 1999, NEUROREPORT, V10, P589, DOI 10.1097/00001756-199902250-00027
   Siebner HR, 1999, NEUROLOGY, V52, P529, DOI 10.1212/WNL.52.3.529
   Snijders Anke H, 2010, N Engl J Med, V362, pe46, DOI 10.1056/NEJMicm0810287
   Sohn YH, 2004, ANN NEUROL, V56, P595, DOI 10.1002/ana.20270
   Spildooren J, 2010, MOV DISORD
   Stam CJ, 2010, J NEUROL SCI, V289, P128, DOI 10.1016/j.jns.2009.08.028
   Stefan K, 2000, BRAIN, V123, P572, DOI 10.1093/brain/123.3.572
   Strafella AP, 2005, EUR J NEUROSCI, V22, P2946, DOI 10.1111/j.1460-9568.2005.04476.x
   Tamura Y, 2008, MOVEMENT DISORD, V23, P558, DOI 10.1002/mds.21870
   TERADA K, 1995, J NEUROL NEUROSUR PS, V58, P745, DOI 10.1136/jnnp.58.6.745
   THOMPSON PD, 1992, MOVEMENT DISORD, V7, P257, DOI 10.1002/mds.870070312
   Tinazzi M, 2002, MOVEMENT DISORD, V17, P333, DOI 10.1002/mds.10019
   Tinazzi M, 2000, BRAIN, V123, P42, DOI 10.1093/brain/123.1.42
   Trillenberg P, 2006, MOVEMENT DISORD, V21, P373, DOI 10.1002/mds.20729
   Tufail Y, 2010, NEURON, V66, P681, DOI 10.1016/j.neuron.2010.05.008
   UGAWA Y, 1995, ANN NEUROL, V37, P703, DOI 10.1002/ana.410370603
   Ugawa Y, 1997, EVOKED POTENTIAL, V104, P453, DOI 10.1016/S0168-5597(97)00051-8
   van Hedel HJA, 2010, RESTOR NEUROL NEUROS, V28, P123, DOI 10.3233/RNN-2010-0508
   VIDAILHET M, 1992, BRAIN, V115, P1181, DOI 10.1093/brain/115.4.1181
   Voon V, 2010, NEUROLOGY, V74, P223, DOI 10.1212/WNL.0b013e3181ca00e9
   WILKINS DE, 1986, BRAIN, V109, P561, DOI 10.1093/brain/109.3.561
   Williams DR, 2008, MOVEMENT DISORD, V23, P1312, DOI 10.1002/mds.22072
   Zeuner KE, 2005, MOVEMENT DISORD, V20, P335, DOI 10.1002/mds.20314
   Zeuner KE, 2003, MOVEMENT DISORD, V18, P1044, DOI 10.1002/mds.10490
   Zeuner KE, 2003, NEUROLOGY, V61, P548, DOI 10.1212/01.WNL.0000076183.34915.CD
   Zeuner KE, 2002, ANN NEUROL, V51, P593, DOI 10.1002/ana.10174
   Zeuner KE, 2008, MOVEMENT DISORD, V23, P2319, DOI 10.1002/mds.22222
NR 101
TC 26
Z9 28
U1 0
U2 5
PU WILEY
PI HOBOKEN
PA 111 RIVER ST, HOBOKEN 07030-5774, NJ USA
SN 0885-3185
EI 1531-8257
J9 MOVEMENT DISORD
JI Mov. Disord.
PD MAY
PY 2011
VL 26
IS 6
BP 958
EP 967
DI 10.1002/mds.23572
PG 10
WC Clinical Neurology
WE Science Citation Index Expanded (SCI-EXPANDED)
SC Neurosciences & Neurology
GA 774AO
UT WOS:000291353900005
PM 21626542
OA Green Accepted
DA 2024-04-10
ER

PT J
AU Wailke, S
   Herzog, J
   Witt, K
   Deuschl, G
   Volkmann, J
AF Wailke, S.
   Herzog, J.
   Witt, K.
   Deuschl, G.
   Volkmann, J.
TI Effect of controlled-release levodopa on the microstructure of sleep in
   Parkinson's disease
SO EUROPEAN JOURNAL OF NEUROLOGY
LA English
DT Article
DE akinesia; dopamine replacement; electroencephalogram; neurodegeneration;
   sleep-wake cycle
ID WAKE CYCLE; DOPAMINE; DISORDERS; REM
AB Background:
   Dopamine is an important neurotransmitter in the regulation of the sleep-wake cycle, and parkinsonian patients suffer from prominent sleep abnormalities. Hence, the question arises whether the disrupted sleep pattern in Parkinson's disease (PD) is responsive to dopaminergic treatment.
   Methods:
   Thirty-two patients (18 women, 45-82 years old; mean 61 +/- 8 years) with dopamine-responsive, akinetic-rigid PD, not taking neuroleptic medication or suffering from dementia were randomized into two groups. Both groups had to withhold their usual dopaminergic medication after noon. At bedtime, one group received 200 mg controlled-release (CR) levodopa/carbidopa, whilst the other group spent the night in the 'off'-state. Polysomnographic recordings were obtained in all patients and 16 age-matched, healthy controls.
   Results:
   Compared to healthy controls, patients with PD suffered from significantly decreased total sleep time, REM sleep and slow wave sleep (SWS), whilst the time spent awake was increased. The administration of levodopa/carbidopa CR had no impact on any of these variables.
   Conclusion:
   Levodopa/carbidopa CR has previously been found effective for treating night-time akinesia, but according to this study, it has no impact on the altered sleep structure in PD.
C1 [Wailke, S.; Herzog, J.; Witt, K.; Deuschl, G.; Volkmann, J.] Univ Hosp Schleswig Holstein, Dept Neurol, Campus Kiel, Germany.
C3 University of Kiel; Schleswig Holstein University Hospital
RP Volkmann, J (通讯作者)，Univ Kiel, Dept Neurol, Schittenhelmstr 10, D-24105 Kiel, Germany.
EM j.volkmann@neurologie.uni-kiel.de
RI Deuschl, Gunther/A-7986-2010; Volkmann, Jens/AAK-7570-2020
OI Deuschl, Gunther/0000-0002-4176-9196; Volkmann,
   Jens/0000-0002-9570-593X; Witt, Karsten/0000-0002-9384-3474
FU German Research Council [SFB 654, TP A7]; German Ministry of Education
   and Research; Gunther Deuschl; Medtronic
FX This study was supported by the German Research Council (SFB 654, TP
   A7).; Stefanie Wailke: No disclosures. Jan Herzog: No disclosures.
   Karsten Witt: Grants: German Research Council, German Ministry of
   Education and Research. Gunther Deuschl: Honoraria: Medtronic, Orion,
   Lundbeck, Teva, Grants: German Research Council, German Ministry of
   Education and Research, Medtronic. Royalties: Thieme publisher. Jens
   Volkmann Advisory Boards: Medtronic, GlaxoSmithKline. Honoraria:
   Medtronic, GlaxoSmithKline, Solvay. Grants: German Ministry of Education
   and Research, Medtronic.
CR ANDRES CBC, 2005, BEWEGUNGSSTORUNGEN
   Braak H, 2003, NEUROBIOL AGING, V24, P197, DOI 10.1016/S0197-4580(02)00065-9
   Brunner H, 2002, MOVEMENT DISORD, V17, P928, DOI 10.1002/mds.10242
   Brusa L, 2007, NEUROLOGY, V68, P1455, DOI 10.1212/01.wnl.0000260605.12506.86
   Chaudhuri K Ray, 2005, Curr Neurol Neurosci Rep, V5, P275, DOI 10.1007/s11910-005-0072-6
   Chaudhuri KR, 2003, NEUROLOGY, V61, pS17, DOI 10.1212/WNL.61.6_suppl_3.S17
   CIANCHETTI C, 1980, PSYCHOPHARMACOLOGY, V67, P61, DOI 10.1007/BF00427596
   Diederich NJ, 2005, SLEEP MED, V6, P313, DOI 10.1016/j.sleep.2005.03.011
   FACTOR SA, 1990, MOVEMENT DISORD, V5, P280, DOI 10.1002/mds.870050404
   Ferreira JJ, 2002, NEUROLOGY, V58, P460, DOI 10.1212/WNL.58.3.460
   Freeman A, 2001, ANN NEUROL, V50, P321, DOI 10.1002/ana.1119
   Garcia-Borreguero D, 2003, SLEEP MED REV, V7, P115, DOI 10.1053/smrv.2002.0229
   Happe S, 2005, J NEUROL, V252, P936, DOI 10.1007/s00415-005-0785-0
   Högl BE, 1998, NEUROLOGY, V50, P1332
   HUGHES AJ, 1992, J NEUROL NEUROSUR PS, V55, P181, DOI 10.1136/jnnp.55.3.181
   JASPER HH, 1952, PEDIATRICS, V9, P786
   KALES A, 1971, CLIN PHARMACOL THER, V12, P397
   LEEMAN AL, 1987, BRIT J CLIN PHARMACO, V24, P637, DOI 10.1111/j.1365-2125.1987.tb03223.x
   Léna I, 2005, J NEUROSCI RES, V81, P891, DOI 10.1002/jnr.20602
   Mattis S., 1988, DEMENTIA RATING SCAL
   Monti JM, 2007, SLEEP MED REV, V11, P113, DOI 10.1016/j.smrv.2006.08.003
   MONTI JM, 1983, LIFE SCI, V32, P1401, DOI 10.1016/0024-3205(83)90905-0
   NAUSIEDA PA, 1982, CLIN NEUROPHARMACOL, V5, P183, DOI 10.1097/00002826-198205020-00003
   Parkinson J, 2002, J NEUROPSYCH CLIN N, V14, P223, DOI 10.1176/appi.neuropsych.14.2.223
   Politis M, 2008, EXP NEUROL, V214, P112, DOI 10.1016/j.expneurol.2008.07.021
   Rechtschaffen A., 1968, BRAIN INFORM SERVICE
   Rye DB, 2002, NEUROLOGY, V58, P341, DOI 10.1212/WNL.58.3.341
   Stocchi F, 1998, J NEUROL, V245, pS15, DOI 10.1007/PL00007731
   Tan A, 1996, MOVEMENT DISORD, V11, P214, DOI 10.1002/mds.870110216
   Tandberg E, 1998, MOVEMENT DISORD, V13, P895, DOI 10.1002/mds.870130606
   Wetter TC, 2000, SLEEP, V23, P361
   YEH KC, 1989, NEUROLOGY, V39, P25
NR 32
TC 44
Z9 45
U1 0
U2 7
PU WILEY
PI HOBOKEN
PA 111 RIVER ST, HOBOKEN 07030-5774, NJ USA
SN 1351-5101
EI 1468-1331
J9 EUR J NEUROL
JI Eur. J. Neurol.
PD APR
PY 2011
VL 18
IS 4
BP 590
EP 596
DI 10.1111/j.1468-1331.2010.03213.x
PG 7
WC Clinical Neurology; Neurosciences
WE Science Citation Index Expanded (SCI-EXPANDED)
SC Neurosciences & Neurology
GA 736OI
UT WOS:000288503600013
PM 20849470
DA 2024-04-10
ER

PT J
AU Hou, J
   Guo, RB
   Chen, T
   Zhang, XH
   Wu, WP
   Wang, ZF
AF Hou, Jing
   Guo, Ruibiao
   Chen, Tong
   Zhang, Xiaohong
   Wu, Weiping
   Wang, Zhenfu
TI Clinical features of progressive supranuclear palsy in 105 Chinese
   patients
SO NEURAL REGENERATION RESEARCH
LA English
DT Article
DE clinical characteristics; neurodegenerative disease; progressive
   supranuclear palsy; secondary literature evaluation
ID RICHARDSON-OLSZEWSKI-SYNDROME; PARKINSONIAN DISORDERS; NATURAL-HISTORY;
   CRITERIA; DIAGNOSIS; DEMENTIA; DYSTONIA; DISEASE
AB OBJECTIVE: To thoroughly investigate clinical characteristics of progressive supranuclear palsy (PSP) in a Chinese population.
   METHODS: Computer-based online searches through China National Knowledge Infrastructure and Weipu Periodical Database were performed to collect case reports of PSP published between 1980 and 2009. Clinical characteristics were analyzed.
   RESULTS: A total of 58 studies comprising 105 patients (76 males and 29 females) were included. All cases were sporadic and free of family history. The mean age at onset was 60.6 +/- 9.1 years, and the mean course from onset of symptoms to diagnosis was 3.4 +/- 2.4 years. The male-to-female ratio was approximately 3: 1. Onset was characterized by akinetic-rigid features and accounted for 34.3% of all cases, followed by early postural instability (25.5%), pseudobulbar palsy (9.8%), cognitive impairment (9.8%), and vertical supranuclear ophthalmoplegia (7.8%). With disease progression, vertical supranuclear ophthalmoplegia was reported in 95.1% of cases, followed by akinetic-rigid features (83.3%), pseudobulbar palsy (82.4%), axial dystonia (75.5%), cognitive impairment (72.5%), and early postural instability (69.6%). A total of 70.5% of patients exhibited abnormal electroencephalograms, and 21.4% exhibited mild abnormalities in cerebrospinal fluid. Brain CT scanning results of 37 patients showed 37.8% with midbrain and concurrent cerebral hemisphere atrophy, and 5.4% and 24.3% with midbrain and cerebral hemisphere atrophy, respectively. Brain MRI scanning results of 55 patients revealed a total of 16.4% patients with midbrain atrophy, 23.6% with midbrain and concurrent cerebral hemisphere atrophy, 32.7% with cerebral hemisphere atrophy, and 11% with brainstem atrophy. The percentage of midbrain atrophy revealed by MRI was greater than by CT. All 11 patients subjected to Mini-Mental State Examination scored < 23. A total of 10 patients underwent brain electrophysiological examination, and 80% presented with abnormalities of cerebral-evoked potential. A total of 33.3% patients presented with neurogenic damage of anal sphincter electromyography. Nine cases were neuropathologically diagnosed, and all displayed tau-positive argyrophilic globous neurofibrillary tangles, tuft-shaped astrocytes, and coiled bodies. Gene diagnosis was not performed. A total of 40 patients were misdiagnosed, including 23 (58%) as Parkinson's disease and seven (18%) as Parkinsonism; 44 patients were treated by madopar, artane, or amantadine, and only seven (16%) improved in movement. No patients exhibited improved eye movement. Of 4 patients treated with madopar and dopa agonists, 2 improved in movement. In addition, movement improved in 3 patients treated with madopar and monoamine oxidase B.
   CONCLUSION: PSP is a sporadic disease that often strikes middle or elderly individuals. There are no significant differences in age of onset between male and female patients, although disease progression is more rapid in female patients, likely because the time from symptom onset to disease diagnosis in females is less than in male. Akinetic-rigid features and early postural instability are the most common symptoms of onset. With disease progression, the incidence of vertical supranuclear ophthalmoplegia and akinetic-rigid features increases. MRI is a common, sensitive, and noninvasive supplemental test. However, PSP is frequently misdiagnosed as Parkinson's disease or Parkinsonism during the early stage, and anti-Parkinson treatments remain ineffective.
C1 [Hou, Jing; Chen, Tong; Zhang, Xiaohong; Wu, Weiping; Wang, Zhenfu] Chinese PLA, Gen Hosp, Dept Neurol, Beijing 100853, Peoples R China.
   [Hou, Jing] Chinese PLA, Hosp 313, Dept Internal Med 2, Huludao 125000, Liaoning Prov, Peoples R China.
   [Guo, Ruibiao] Chinese PLA, Gen Hosp, Dept Pneumol, Beijing 100853, Peoples R China.
RP Wang, ZF (通讯作者)，Chinese PLA, Gen Hosp, Dept Neurol, South Bldg, Beijing 100853, Peoples R China.
EM zhenfuw@sina.com.cn
RI Zhang, Xiaohong/A-3060-2015
FU Scientific Research of PLA General Hospital
FX This work was supported by the grant from Scientific Research of PLA
   General Hospital.
CR AN XK, 2007, XIANDAI YUFANG YIXUE, V34, P964
   Burn DJ, 2002, LANCET NEUROL, V1, P359, DOI 10.1016/S1474-4422(02)00161-8
   CHENG LP, 2007, SHIYONG XINNAOFEI XU, V15, pF3
   Cotter C, 2010, J CLIN NEUROSCI, V17, P385, DOI 10.1016/j.jocn.2009.05.038
   DENG WC, 2005, ZHAOQING YIXUE, V1, P25
   Dickson DW, 2010, CURR OPIN NEUROL, V23, P394, DOI 10.1097/WCO.0b013e32833be924
   FENG M, 1999, ZHONGGUO JIJIU YIXUE, V19, P279
   FU Y, 2005, NAO YU SHENJING JIBI, V13, P414
   GAO S, 2007, MED NAT NUCL S ADV N
   GE QW, 2008, SHENYANG BUDUI YIYAO, V21, P54
   GU XL, 1988, ZHONGFENG YU SHENJIN, V5, P113
   GUI QP, 2003, ZHONGHUA NEIKE ZAZHI, V42, P598
   HAUW JJ, 1994, NEUROLOGY, V44, P2015, DOI 10.1212/WNL.44.11.2015
   HUA J, 2005, LINCHUANG WUZHEN ZAZ, V18, P198
   HUA YJ, 1990, SHIYONG LAONIAN YIXU, V4, P37
   LI HY, 1999, GUANGDONG YIXUEYUAN, V17, P292
   LI JL, 2008, NANTONG DAXUE XUEBAO, V28, P319
   LI L, 2005, LINCHUANG SHENJINGBI, V18, P126
   LI YH, 2004, BENGBU YIXUEYUAN ZAZ, V29, P316
   Liepelt I, 2010, ALZHEIMERS DEMENT, V6, P70, DOI 10.1016/j.jalz.2009.04.1231
   LIN YY, 2009, YINANBING ZAZHI, V8, P693
   Litvan I, 2003, MOVEMENT DISORD, V18, pS43, DOI 10.1002/mds.10562
   Litvan I, 1996, NEUROLOGY, V47, P1184, DOI 10.1212/WNL.47.5.1184
   Litvan I, 2003, MOVEMENT DISORD, V18, P467, DOI 10.1002/mds.10459
   Litvan I, 1996, NEUROLOGY, V47, P1, DOI 10.1212/WNL.47.1.1
   LIU KC, 2001, ZHONGGUO JINGSHEN SH, V27, P236
   LU WP, 2000, ZHONGGUO YIXUE YINGX, V16, P276
   LU XX, 2008, JILIN YIXUE, V29, P64
   LU YY, 1990, LINCHUANG SHENJINGBI, V3, P102
   Lubarsky M, 2008, NEUROLOGIST, V14, P79, DOI 10.1097/NRL.0b013e31815cffc9
   LUO YM, 1994, SHANXI YIXUE ZAZHI, V23, P575
   MA L, 2007, QINGHAI YIYAO ZAZHI, V37, P21
   MA YE, 1999, NAO YU SHENJING JIBI, V7, P367
   MAHER ER, 1986, NEUROLOGY, V36, P1005, DOI 10.1212/WNL.36.7.1005
   MENG R, 2003, SHENJING JIBING YU J, V3, P165
   MENG R, 2003, ZHONGGUO JINGSHEN SH, V29, P230
   MENG XW, 2009, SHENJING SUNSHANG YU, V4, P149
   Müller J, 2002, J NEUROL, V249, P300, DOI 10.1007/s004150200009
   Müller U, 1999, BRAIN INJURY, V13, P805, DOI 10.1080/026990599121197
   Nath U, 2003, NEUROLOGY, V60, P910, DOI 10.1212/01.WNL.0000052991.70149.68
   Nijboer H, 2009, Tijdschr Gerontol Geriatr, V40, P133
   Oba H, 2005, NEUROLOGY, V64, P2050, DOI 10.1212/01.WNL.0000165960.04422.D0
   OUYANG LS, 2006, NAT SURG NEUR NEUR N
   Pastor P, 2002, CURR OPIN NEUROL, V15, P429, DOI 10.1097/00019052-200208000-00005
   Pearce JMS, 2007, NEUROLOGIST, V13, P302, DOI 10.1097/01.nrl.0000254743.69160.b3
   POURFAR M, 2004, SCI AGING KNOWLEDGE, pDN1
   QIAN LH, 1988, LINCHUANG YIXUE, V8, P426
   Santens P, 2009, ACTA NEUROL BELG, V109, P200
   SHI ZH, 2005, NAO YU SHENJING JIBI, V13, P48
   Stamelou M, 2010, BRAIN, V133, P1578, DOI 10.1093/brain/awq115
   STEELE JC, 1964, ARCH NEUROL-CHICAGO, V10, P333, DOI 10.1001/archneur.1964.00460160003001
   TIAN XL, 1988, ZHONGFENG YU SHENJIN, V5, P174
   Tong JC, 2010, BRAIN, V133, P172, DOI 10.1093/brain/awp282
   Veazey C, 2005, J NEUROPSYCH CLIN N, V17, P310, DOI 10.1176/appi.neuropsych.17.3.310
   WANG D, 2000, XINXIANG YIXUEYUAN X, V17, P364
   WANG JJ, 2009, ZHONGGUO YEJIN GONGY, V26, P649
   WANG KX, 1990, ZHONGFENG YU SHENJIN, V7, P181
   WANG Q, 2006, ZHONGFENG YU SHENJIN, V23, P366
   Wang Y S, 1989, Zhonghua Shen Jing Jing Shen Ke Za Zhi, V22, P307
   WANG YP, 1996, JILIN YIXUEYUAN XUEB, V16, P22
   WANG YS, 1985, ZHONGGUO SHENJING JI, P50
   Warren NM, 2005, BRAIN, V128, P239, DOI 10.1093/brain/awh391
   WU SQ, 1993, HUAXI YIXUE, V8, P184
   XIE XR, 1995, XIBEI GUOFANG YIXUE, P58
   YU GR, 1986, ZHONGFENG YU SHENJIN, V3, P239
   YU QJ, 2009, YINANBING ZAZHI, V8, P757
   YU XQ, 2009, HUNAN ZHONGYIYAO DAX, V29, P57
   YUAN Q, 2009, JICENG YIXUE LUNTAN, V13, P163
   Zampieri C, 2009, ARCH PHYS MED REHAB, V90, P263, DOI 10.1016/j.apmr.2008.07.024
   ZENG YY, 2009, ZHENJIU LINCHUANG ZA, V25, P24
   ZHAN X, 2006, YINANBING ZAZHI, V5, P307
   ZHANG GQ, 1995, ZHONGWAI SHIYONG FAN, V8, P77
   ZHANG J, 2004, ZHONGGUO LINCHUANG Y, V11, P1160
   ZHANG KZ, 2008, LINCHUANG SHENJINGBI, V16, P400
   ZHANG SX, 1988, BEIJING YIXUE, P12
   ZHANG XQ, 2003, YIYAO YU REN, V7, P30
   ZHANG XQ, 2005, ZHONGGUO LINCHUANG K, V9, P7
   ZHANG ZJ, 2006, QIQIHAER YIXUEYUAN X, V27, P2080
   ZHAO QF, 2000, LINCHUANG HUICUI, V15, P511
   ZHENG KW, 2003, ZHONGGUO WUZHEN XUE, V3, P1412
   ZHONG D, 2008, XINAN JUNYI, V10, P46
   Zhu Ming-wei, 2004, Zhonghua Bing Li Xue Za Zhi, V33, P408
   Zhu Ming-wei, 2004, Zhonghua Bing Li Xue Za Zhi, V33, P125
   ZHU MW, 2006, ZHONGHUA SHENJINGKE, V39, P250
NR 84
TC 0
Z9 0
U1 0
U2 7
PU MEDKNOW PUBLICATIONS & MEDIA PVT LTD
PI MUMBAI
PA B-9, KANARA BUSINESS CENTRE, OFF LINK RD, GHAKTOPAR-E, MUMBAI, 400075,
   INDIA
SN 1673-5374
EI 1876-7958
J9 NEURAL REGEN RES
JI Neural Regen. Res.
PD JAN 15
PY 2011
VL 6
IS 2
BP 143
EP 149
DI 10.3969/j.issn.1673-5374.2011.02.011
PG 7
WC Cell Biology; Neurosciences
WE Science Citation Index Expanded (SCI-EXPANDED)
SC Cell Biology; Neurosciences & Neurology
GA 730UW
UT WOS:000288061300011
DA 2024-04-10
ER

PT J
AU Molinari, F
AF Molinari, Florence
TI Mitochondria and neonatal epileptic encephalopathies with suppression
   burst
SO JOURNAL OF BIOENERGETICS AND BIOMEMBRANES
LA English
DT Article
DE Ohtahara syndrome; Mitochondria; SLC25A22; Glutamate carrier
ID COMPLEX I DEFICIENCY; OHTAHARA-SYNDROME; NEURONAL MIGRATION; NMDA
   RECEPTORS; ARX; TRANSPORT; MUTATION; GENE; RECONSTITUTION; GENITALIA
AB The mitochondrion is a key cellular structure involved in many metabolic functions such as ATP synthesis by oxidative phosphorylation, tricarboxylic acid cycle or fatty acid oxidation. These pathways are fundamental for biological processes such as cell proliferation or death. In the central nervous system, mitochondria dysfunctions have been involved in many neurological diseases and age-related neurodegenerative disorders, including epilepsy, Alzheimer's and Parkinson's diseases. Mitochondrial diseases are frequently caused by a disruption of the respiratory chain. Nevertheless, other mitochondrial functions, including organellar dynamics or metabolite transport, could also be involved in such pathologies. Here we described mitochondrial dysfunctions in a very severe, intractable and relatively rare neonatal epileptic encephalopathy, the Ohtahara syndrome. This condition is characterized by neonatal onset of seizures, interictal electroencephalogram with suppression burst pattern and a very poor outcome with very severe psychomotor retardation or death. The etiology of this disease remains elusive but seems to be very heterogeneous including brain malformations, metabolic errors, transcription factor and synaptic vesicle release defects. In this review, we discuss first the Ohtahara syndrome caused by mitochondrial respiratory chain damages, suggesting that these defects could be more common than previously thought. Then, we will adress the importance of the mitochondrial glutamate carrier SLC25A22 in these pathologies, since mutations of this gene were described in two distinct families. These findings suggest that glutamate metabolism should also be considered as an important cause of the Ohtahara syndrome.
C1 [Molinari, Florence] INMED INSERM U901, F-13273 Marseille 09, France.
   [Molinari, Florence] Univ Aix Marseille 2, UMR 901, F-13009 Marseille, France.
   [Molinari, Florence] Inst Neurobiol Mediterranee INMED, F-13009 Marseille, France.
C3 Institut National de la Sante et de la Recherche Medicale (Inserm);
   Aix-Marseille Universite; Aix-Marseille Universite; Aix-Marseille
   Universite
RP Molinari, F (通讯作者)，INMED INSERM U901, Parc Sci Luminy, F-13273 Marseille 09, France.
EM florence.molinari@inserm.fr
RI Molinari, Florence/M-7683-2016
OI Molinari, Florence/0000-0001-5111-7215
CR Absoud M, 2010, DEV MED CHILD NEUROL, V52, P305, DOI 10.1111/j.1469-8749.2009.03470.x
   Behar TN, 1999, J NEUROSCI, V19, P4449
   Berkich DA, 2007, J NEUROSCI RES, V85, P3367, DOI 10.1002/jnr.21500
   Carroll J, 2006, J BIOL CHEM, V281, P32724, DOI 10.1074/jbc.M607135200
   Castro-Gago M, 2009, BRAIN DEV-JPN, V31, P322, DOI 10.1016/j.braindev.2008.05.009
   Colombo E, 2007, J NEUROSCI, V27, P4786, DOI 10.1523/JNEUROSCI.0417-07.2007
   Danbolt NC, 2001, PROG NEUROBIOL, V65, P1, DOI 10.1016/S0301-0082(00)00067-8
   DiMauro S, 2008, ANNU REV NEUROSCI, V31, P91, DOI 10.1146/annurev.neuro.30.051606.094302
   Fiermonte G, 2002, J BIOL CHEM, V277, P19289, DOI 10.1074/jbc.M201572200
   Friocourt G, 2008, J NEUROSCI, V28, P5794, DOI 10.1523/JNEUROSCI.1067-08.2008
   Fullston T, 2010, EUR J HUM GENET, V18, P157, DOI 10.1038/ejhg.2009.139
   Hardingham GE, 2002, NAT NEUROSCI, V5, P405, DOI 10.1038/nn835
   Ivanov A, 2006, J PHYSIOL-LONDON, V572, P789, DOI 10.1113/jphysiol.2006.105510
   KATO M, 2010, EPILEPSIA
   Kato M, 2007, AM J HUM GENET, V81, P361, DOI 10.1086/518903
   Khanna R, 2007, EUR J NEUROSCI, V26, P547, DOI 10.1111/j.1460-9568.2007.05680.x
   Kitamura K, 2002, NAT GENET, V32, P359, DOI 10.1038/ng1009
   LoTurco JJ, 1995, NEURON, V15, P1287, DOI 10.1016/0896-6273(95)90008-X
   Manent JB, 2005, J NEUROSCI, V25, P4755, DOI 10.1523/JNEUROSCI.0553-05.2005
   Molinari F, 2005, AM J HUM GENET, V76, P334, DOI 10.1086/427564
   Molinari F, 2009, CLIN GENET, V76, P188, DOI 10.1111/j.1399-0004.2009.01236.x
   Ohtahara S, 2003, J CLIN NEUROPHYSIOL, V20, P398, DOI 10.1097/00004691-200311000-00003
   OHTAHARA S, 1977, FOLIA PSYCHIAT NEU J, V31, P301
   Ohtahara S., 1972, No To Hattatsu, V8, P270, DOI DOI 10.11251/OJJSCN1969.8.270
   Ohtahara Shunsuke, 1992, P25
   Palmieri F, 2004, PFLUG ARCH EUR J PHY, V447, P689, DOI 10.1007/s00424-003-1099-7
   Palmieri F, 1995, METHOD ENZYMOL, V260, P349, DOI 10.1016/0076-6879(95)60150-3
   Saitsu H, 2008, NAT GENET, V40, P782, DOI 10.1038/ng.150
   Seo JH, 2010, BRAIN DEV-JPN, V32, P253, DOI 10.1016/j.braindev.2008.12.020
   Verhage M, 2000, SCIENCE, V287, P864, DOI 10.1126/science.287.5454.864
   Vigevano F, 2002, J CHILD NEUROL, V17, pS9
   Wan P, 2010, NEUROSCI BULL, V26, P273, DOI 10.1007/s12264-010-0411-8
   Williams AN, 1998, DEV MED CHILD NEUROL, V40, P568
   YAMATOGI Y, 1981, FOLIA PSYCHIAT NEU J, V35, P321
   Yang R, 2000, NEURON, V28, P375, DOI 10.1016/S0896-6273(00)00118-5
NR 35
TC 11
Z9 12
U1 0
U2 3
PU SPRINGER/PLENUM PUBLISHERS
PI NEW YORK
PA 233 SPRING ST, NEW YORK, NY 10013 USA
SN 0145-479X
J9 J BIOENERG BIOMEMBR
JI J. Bioenerg. Biomembr.
PD DEC
PY 2010
VL 42
IS 6
BP 467
EP 471
DI 10.1007/s10863-010-9323-6
PG 5
WC Biophysics; Cell Biology
WE Science Citation Index Expanded (SCI-EXPANDED)
SC Biophysics; Cell Biology
GA 700OJ
UT WOS:000285753300006
PM 21161349
DA 2024-04-10
ER

PT J
AU Burgess, CR
   Tse, G
   Gillis, L
   Peever, JH
AF Burgess, Christian R.
   Tse, Gavin
   Gillis, Lauren
   Peever, John H.
TI Dopaminergic Regulation of Sleep and Cataplexy in a Murine Model of
   Narcolepsy
SO SLEEP
LA English
DT Article
DE Sleep; narcolepsy; cataplexy; hypocretin/orexin; dopamine
ID VENTRAL TEGMENTAL AREA; OREXIN-NULL MICE; REM-SLEEP;
   GAMMA-HYDROXYBUTYRATE; BEHAVIOR DISORDER; PARKINSONS-DISEASE; RECEPTOR
   AGONISTS; CANINE NARCOLEPSY; NEURONS; WAKEFULNESS
AB Study Objectives: To determine if the dopaminergic system modulates cataplexy, sleep attacks and sleep-wake behavior in narcoleptic mice.
   Design: Hypocretin/orexin knockout (i.e., narcoleptic) and wild-type mice were administered amphetamine and specific dopamine receptor modulators to determine their effects on sleep, cataplexy and sleep attacks.
   Patients or Participants: Hypocretin knockout (n = 17) and wild-type mice (n = 21).
   Interventions: Cataplexy, sleep attacks and sleep-wake behavior were identified using electroencephalogram, electromyogram and videography. These behaviors were monitored for 4 hours after an i.p. injection of saline, amphetamine and specific dopamine receptor modulators (D1- and D2-like receptor modulators).
   Measurements and Results: Amphetamine (2mg/kg), which increases brain dopamine levels, decreased sleep attacks and cataplexy by 61% and 67%, suggesting that dopamine transmission modulates such behaviors. Dopamine receptor modulation also had powerful effects on sleep attacks and cataplexy. Activation (SKF 38393; 20mg/kg) and blockade (SCH 23390; 1mg/kg) of D1-like receptors decreased and increased sleep attacks by 77% and 88%, without affecting cataplexy. Pharmacological activation of D2-like receptors (quinpirole; 0.5mg/kg) increased cataplectic attacks by 172% and blockade of these receptors (eticlopride; 1mg/kg) potently suppressed them by 97%. Manipulation of D2-like receptors did not affect sleep attacks.
   Conclusions: We show that the dopaminergic system plays a role in regulating both cataplexy and sleep attacks in narcoleptic mice. We found that cataplexy is modulated by a D2-like receptor mechanism, whereas dopamine modulates sleep attacks by a D1-like receptor mechanism. These results support a role for the dopamine system in regulating sleep attacks and cataplexy in a murine model of narcolepsy.
C1 [Burgess, Christian R.; Tse, Gavin; Gillis, Lauren; Peever, John H.] Univ Toronto, Dept Cell & Syst Biol, Toronto, ON M5S 3G5, Canada.
   [Peever, John H.] Univ Toronto, Dept Physiol, Toronto, ON M5S 3G5, Canada.
C3 University of Toronto; University of Toronto
RP Peever, JH (通讯作者)，Univ Toronto, Dept Cell & Syst Biol, 25 Harbord St, Toronto, ON M5S 3G5, Canada.
EM John.Peever@utoronto.ca
RI Burgess, Christian/HJH-7561-2023
OI Burgess, Christian/0000-0001-6133-8089
FU Canadian Institutes of Health Research (CIHR); Natural Sciences and
   Engineering Research Council (NSERC)
FX Grants from the Canadian Institutes of Health Research (CIHR) and
   Natural Sciences and Engineering Research Council (NSERC) funded this
   research. CRB received salary support from NSERC and JHP is a CIHR New
   Investigator Fellow.
CR BAGETTA G, 1988, BRIT J PHARMACOL, V95, P860, DOI 10.1111/j.1476-5381.1988.tb11715.x
   Black J, 2001, Expert Opin Emerg Drugs, V6, P239, DOI 10.1517/14728214.6.2.239
   Boeve BF, 2007, BRAIN, V130, P2770, DOI 10.1093/brain/awm056
   BURGESS CR, 2009, SLEEP, V32
   Chemelli RM, 1999, CELL, V98, P437, DOI 10.1016/S0092-8674(00)81973-X
   DICHIARA G, 1988, P NATL ACAD SCI USA, V85, P5274
   Eisensehr I, 2000, BRAIN, V123, P1155, DOI 10.1093/brain/123.6.1155
   Eisensehr I, 2003, NEUROLOGY, V60, P1817, DOI 10.1212/01.WNL.0000069608.84542.46
   GESSA GL, 1985, EUR J PHARMACOL, V109, P269, DOI 10.1016/0014-2999(85)90429-7
   Honda K, 1999, NEUROREPORT, V10, P3717, DOI 10.1097/00001756-199911260-00046
   Howard SG, 1997, BIOCHEM PHARMACOL, V53, P103, DOI 10.1016/S0006-2952(96)00664-8
   Isaac SO, 2003, J PHARMACOL EXP THER, V307, P386, DOI 10.1124/jpet.103.053918
   Keating GM, 2005, CNS DRUGS, V19, P785, DOI 10.2165/00023210-200519090-00005
   Li Y, 2005, J NEUROSCI, V25, P173, DOI 10.1523/JNEUROSCI.4015-04.2005
   Lin L, 1999, CELL, V98, P365, DOI 10.1016/S0092-8674(00)81965-0
   Lingenhoehl K, 1999, NEUROPHARMACOLOGY, V38, P1667, DOI 10.1016/S0028-3908(99)00131-8
   Lu J, 2006, J NEUROSCI, V26, P193, DOI 10.1523/JNEUROSCI.2244-05.2006
   McCormack PL, 2007, CNS DRUGS, V21, P429, DOI 10.2165/00023210-200721050-00008
   MIGNOT E, 1993, PSYCHOPHARMACOLOGY, V113, P76, DOI 10.1007/BF02244337
   Mochizuki T, 2004, J NEUROSCI, V24, P6291, DOI 10.1523/JNEUROSCI.0586-04.2004
   Moller J Carsten, 2005, Expert Rev Neurother, V5, P581, DOI 10.1586/14737175.5.5.581
   Monti JM, 2007, SLEEP MED REV, V11, P113, DOI 10.1016/j.smrv.2006.08.003
   MONTI JM, 1989, EUR J PHARMACOL, V169, P61, DOI 10.1016/0014-2999(89)90817-0
   MONTI JM, 1988, PSYCHOPHARMACOLOGY, V95, P395
   MONTI JM, 1990, NEUROPSYCHOPHARMACOL, V3, P153
   NISHINO S, 1995, J NEUROSCI, V15, P4806
   Nishino S, 1998, Sleep Res Online, V1, P49
   NISHINO S, 1991, J NEUROSCI, V11, P2666
   Nishino S, 2000, NEUROSCI RES, V38, P437, DOI 10.1016/S0168-0102(00)00195-4
   Okura M, 2004, NEUROBIOL DIS, V16, P274, DOI 10.1016/j.nbd.2004.02.008
   Okura M, 2000, NEUROPSYCHOPHARMACOL, V23, P528, DOI 10.1016/S0893-133X(00)00140-8
   Olive MF, 1998, J PHARMACOL EXP THER, V285, P1073
   ONGINI E, 1993, J PHARMACOL EXP THER, V266, P726
   Peyron C, 2000, NAT MED, V6, P991, DOI 10.1038/79690
   POLITIS M, 2008, EXP NEUROL
   Ralph RJ, 2005, J PHARMACOL EXP THER, V312, P733, DOI 10.1124/jpet.104.074468
   Reid MS, 1996, BRAIN RES, V733, P83, DOI 10.1016/0006-8993(96)00541-0
   REID MS, 1994, NEUROSCIENCE, V59, P511, DOI 10.1016/0306-4522(94)90173-2
   Rissling I, 2004, MOVEMENT DISORD, V19, P1279, DOI 10.1002/mds.20245
   Rothman RB, 2006, ANN NY ACAD SCI, V1074, P245, DOI 10.1196/annals.1369.064
   Scammell T., 2009, Sleep, V32
   Scammell T E, 1998, Expert Opin Investig Drugs, V7, P99, DOI 10.1517/13543784.7.1.99
   Schmidt MH, 2006, SLEEP MED, V7, P418, DOI 10.1016/j.sleep.2006.03.018
   Schmidt-Mutter C, 1999, NEUROPSYCHOPHARMACOL, V21, P662, DOI 10.1016/S0893-133X(99)00066-4
   SHARP T, 1987, BRAIN RES, V401, P322, DOI 10.1016/0006-8993(87)91416-8
   Shelton J, 1995, SLEEP, V18, P817
   Siegel JM, 2006, NAT CLIN PRACT NEURO, V2, P548, DOI 10.1038/ncpneuro0300
   Sturzenegger C, 2004, J SLEEP RES, V13, P395, DOI 10.1111/j.1365-2869.2004.00422.x
   SVENSSON K, 1987, PHARMACOL BIOCHEM BE, V26, P123, DOI 10.1016/0091-3057(87)90544-2
   Thankachan S, 2009, J NEUROSCI, V29, P1580, DOI 10.1523/JNEUROSCI.5151-08.2009
   Thannickal TC, 2000, NEURON, V27, P469, DOI 10.1016/S0896-6273(00)00058-1
   Thannickal TC, 2003, BRAIN PATHOL, V13, P340
   Thannickal TC, 2007, BRAIN, V130, P1586, DOI 10.1093/brain/awm097
   TIRELLI E, 1995, J PHARMACOL EXP THER, V273, P7
   TYNE HL, 2009, J NEUROL
   WESTERINK BHC, 1990, ANN NY ACAD SCI, V604, P492, DOI 10.1111/j.1749-6632.1990.tb32015.x
   Willie JT, 2005, NEUROSCIENCE, V130, P983, DOI 10.1016/j.neuroscience.2004.10.005
   Willie JT, 2003, NEURON, V38, P715, DOI 10.1016/S0896-6273(03)00330-1
   Wisor JP, 2001, J NEUROSCI, V21, P1787, DOI 10.1523/JNEUROSCI.21-05-01787.2001
   Wu MF, 1999, NEUROSCIENCE, V91, P1389, DOI 10.1016/S0306-4522(98)00600-9
   Wu MF, 2004, J PHYSIOL-LONDON, V554, P202, DOI 10.1113/jphysiol.2003.052134
   Yamanaka A, 2006, J NEUROPHYSIOL, V96, P284, DOI 10.1152/jn.01361.2005
   ZARRINDAST MR, 1992, PSYCHOPHARMACOLOGY, V107, P341, DOI 10.1007/BF02245159
NR 63
TC 49
Z9 60
U1 0
U2 11
PU OXFORD UNIV PRESS INC
PI CARY
PA JOURNALS DEPT, 2001 EVANS RD, CARY, NC 27513 USA
SN 0161-8105
EI 1550-9109
J9 SLEEP
JI Sleep
PD OCT 1
PY 2010
VL 33
IS 10
BP 1295
EP 1304
DI 10.1093/sleep/33.10.1295
PG 10
WC Clinical Neurology; Neurosciences
WE Science Citation Index Expanded (SCI-EXPANDED)
SC Neurosciences & Neurology
GA 655KU
UT WOS:000282249700006
PM 21061851
OA Green Published
DA 2024-04-10
ER

PT J
AU Lee, EY
   Cowan, N
   Vogel, EK
   Rolan, T
   Valle-Inclán, F
   Hackley, SA
AF Lee, Eun-Young
   Cowan, Nelson
   Vogel, Edward K.
   Rolan, Terry
   Valle-Inclan, Fernando
   Hackley, Steven A.
[truncated: 80,717 more chars]
